# Supplementary material for: MethCORR modelling of methylomes from formalin-fixed paraffin-embedded tissue enables characterization and prognostication of colorectal cancer
Source: Nat Commun. 2020 Apr 24;11:2025. doi: 10.1038/s41467-020-16000-6 (PMC7181739; doi:10.1038/s41467-020-16000-6)
Supplement: Supplementary file 4 — Supplementary Data 1 [file 41467_2020_16000_MOESM4_ESM.xlsx]

## Sheet: XENA COREAD MethCORR samples
Supplementary Data 1: TCGA COREAD samples used for development of the UCSC XENA TCGA COREAD MethCORR matrix and regression models
List of ID´s for UCSC XENA TCGA COREAD samples used for development of the UCSC XENA TCGA COREAD MethCORR matrix and regression models.
TCGA Colon and Rectal Cancer (COADREAD) normalized and matched RNA sequencing and 450K methylation data was downloaded from the UCSC XENA Public Data Hubs ([https://tcga.xenahubs.net]; RNA sequencing as "dataset ID: TCGA.COADREAD.sampleMap/HiSeqV2”; 450k methylation data as "dataset ID: TCGA.COADREAD.sampleMap/HumanMethylation450").
Genome-wide Spearman correlations between RNA expresssion and DNA methylation (450K) were independently identified in set 1 and set 2, whereas set 3 was only used for validation of regression models.
COREAD Patient ID	MethCORR set	Description
TCGA-CM-6162-01	set 1	Discovery set
TCGA-F5-6863-01	set 1	Discovery set
TCGA-G4-6314-01	set 1	Discovery set
TCGA-A6-5667-01	set 1	Discovery set
TCGA-QG-A5Z1-01	set 1	Discovery set
TCGA-D5-6533-01	set 1	Discovery set
TCGA-G4-6321-01	set 1	Discovery set
TCGA-D5-6538-01	set 1	Discovery set
TCGA-AF-6672-01	set 1	Discovery set
TCGA-DC-4745-01	set 1	Discovery set
TCGA-A6-5667-11	set 1	Discovery set
TCGA-A6-6649-01	set 1	Discovery set
TCGA-CI-6624-01	set 1	Discovery set
TCGA-DM-A0X9-01	set 1	Discovery set
TCGA-A6-6651-01	set 1	Discovery set
TCGA-DY-A1DD-01	set 1	Discovery set
TCGA-AD-5900-01	set 1	Discovery set
TCGA-NH-A6GB-01	set 1	Discovery set
TCGA-D5-5541-01	set 1	Discovery set
TCGA-RU-A8FL-01	set 1	Discovery set
TCGA-D5-6926-01	set 1	Discovery set
TCGA-DY-A1DE-01	set 1	Discovery set
TCGA-CI-6621-01	set 1	Discovery set
TCGA-F5-6813-01	set 1	Discovery set
TCGA-AZ-6601-11	set 1	Discovery set
TCGA-A6-2686-01	set 1	Discovery set
TCGA-AZ-6605-01	set 1	Discovery set
TCGA-AG-3592-01	set 1	Discovery set
TCGA-AD-6890-01	set 1	Discovery set
TCGA-A6-A565-01	set 1	Discovery set
TCGA-DM-A28K-01	set 1	Discovery set
TCGA-F4-6569-01	set 1	Discovery set
TCGA-NH-A50T-01	set 1	Discovery set
TCGA-A6-6142-01	set 1	Discovery set
TCGA-D5-6931-01	set 1	Discovery set
TCGA-AG-3731-01	set 1	Discovery set
TCGA-AZ-6601-01	set 1	Discovery set
TCGA-A6-5664-01	set 1	Discovery set
TCGA-CK-4947-01	set 1	Discovery set
TCGA-A6-6781-01	set 1	Discovery set
TCGA-AD-A5EJ-01	set 1	Discovery set
TCGA-AF-A56K-01	set 1	Discovery set
TCGA-DC-5337-01	set 1	Discovery set
TCGA-EI-6884-01	set 1	Discovery set
TCGA-5M-AAT5-01	set 1	Discovery set
TCGA-G4-6294-01	set 1	Discovery set
TCGA-WS-AB45-01	set 1	Discovery set
TCGA-DC-6157-01	set 1	Discovery set
TCGA-D5-6534-01	set 1	Discovery set
TCGA-A6-5656-01	set 1	Discovery set
TCGA-F4-6857-01	set 1	Discovery set
TCGA-DM-A0XD-01	set 1	Discovery set
TCGA-DT-5265-01	set 1	Discovery set
TCGA-F4-6459-01	set 1	Discovery set
TCGA-F4-6855-01	set 1	Discovery set
TCGA-AY-A54L-01	set 1	Discovery set
TCGA-EI-6513-01	set 1	Discovery set
TCGA-G5-6235-01	set 1	Discovery set
TCGA-A6-2675-01	set 1	Discovery set
TCGA-DY-A1DF-01	set 1	Discovery set
TCGA-NH-A5IV-01	set 1	Discovery set
TCGA-D5-6929-01	set 1	Discovery set
TCGA-DM-A282-01	set 1	Discovery set
TCGA-EI-7002-01	set 1	Discovery set
TCGA-D5-6924-01	set 1	Discovery set
TCGA-DC-4749-01	set 1	Discovery set
TCGA-EI-6506-01	set 1	Discovery set
TCGA-DM-A1DB-01	set 1	Discovery set
TCGA-CA-5254-01	set 1	Discovery set
TCGA-CM-5348-01	set 1	Discovery set
TCGA-T9-A92H-01	set 1	Discovery set
TCGA-DM-A1HA-01	set 1	Discovery set
TCGA-NH-A6GC-01	set 1	Discovery set
TCGA-5M-AAT6-01	set 1	Discovery set
TCGA-CK-6746-01	set 1	Discovery set
TCGA-G4-6317-01	set 1	Discovery set
TCGA-AY-A8YK-01	set 1	Discovery set
TCGA-EF-5830-01	set 1	Discovery set
TCGA-CM-6169-01	set 1	Discovery set
TCGA-5M-AATA-01	set 1	Discovery set
TCGA-A6-6652-01	set 1	Discovery set
TCGA-CM-5868-01	set 1	Discovery set
TCGA-D5-5539-01	set 1	Discovery set
TCGA-DC-6155-01	set 1	Discovery set
TCGA-CM-6172-01	set 1	Discovery set
TCGA-QG-A5YW-01	set 1	Discovery set
TCGA-CK-5916-01	set 1	Discovery set
TCGA-A6-5659-01	set 1	Discovery set
TCGA-AZ-6599-11	set 1	Discovery set
TCGA-DM-A0XF-01	set 1	Discovery set
TCGA-D5-6927-01	set 1	Discovery set
TCGA-DM-A1D9-01	set 1	Discovery set
TCGA-AZ-6600-11	set 1	Discovery set
TCGA-CK-6748-01	set 1	Discovery set
TCGA-AF-2687-01	set 1	Discovery set
TCGA-G5-6572-02	set 1	Discovery set
TCGA-NH-A50U-01	set 1	Discovery set
TCGA-G4-6323-01	set 1	Discovery set
TCGA-G4-6309-01	set 1	Discovery set
TCGA-F4-6808-01	set 1	Discovery set
TCGA-D5-6531-01	set 1	Discovery set
TCGA-CK-5914-01	set 1	Discovery set
TCGA-A6-6138-01	set 1	Discovery set
TCGA-CM-6170-01	set 1	Discovery set
TCGA-A6-5665-01	set 1	Discovery set
TCGA-A6-A567-01	set 1	Discovery set
TCGA-A6-5666-01	set 1	Discovery set
TCGA-D5-6537-01	set 1	Discovery set
TCGA-CM-6165-01	set 1	Discovery set
TCGA-AG-4021-01	set 1	Discovery set
TCGA-CM-6676-01	set 1	Discovery set
TCGA-F5-6571-01	set 1	Discovery set
TCGA-CM-6674-01	set 1	Discovery set
TCGA-D5-6928-01	set 1	Discovery set
TCGA-AZ-5407-01	set 1	Discovery set
TCGA-EI-6917-01	set 1	Discovery set
TCGA-F5-6864-01	set 1	Discovery set
TCGA-AH-6549-01	set 1	Discovery set
TCGA-F4-6807-01	set 1	Discovery set
TCGA-DM-A28H-01	set 1	Discovery set
TCGA-AG-3732-01	set 1	Discovery set
TCGA-CM-6678-01	set 1	Discovery set
TCGA-D5-6922-01	set 1	Discovery set
TCGA-4T-AA8H-01	set 1	Discovery set
TCGA-G5-6233-01	set 1	Discovery set
TCGA-AZ-4313-01	set 1	Discovery set
TCGA-F5-6465-01	set 1	Discovery set
TCGA-G4-6317-02	set 1	Discovery set
TCGA-NH-A8F7-06	set 1	Discovery set
TCGA-F4-6703-01	set 1	Discovery set
TCGA-A6-2682-11	set 1	Discovery set
TCGA-AG-3725-01	set 1	Discovery set
TCGA-A6-A56B-01	set 1	Discovery set
TCGA-AM-5820-01	set 1	Discovery set
TCGA-DM-A1D0-01	set 1	Discovery set
TCGA-A6-5660-01	set 1	Discovery set
TCGA-AA-3662-01	set 1	Discovery set
TCGA-A6-6780-01	set 1	Discovery set
TCGA-AD-6895-01	set 1	Discovery set
TCGA-AA-3509-01	set 1	Discovery set
TCGA-DM-A288-01	set 1	Discovery set
TCGA-D5-5537-01	set 1	Discovery set
TCGA-CI-6622-01	set 1	Discovery set
TCGA-F4-6856-01	set 1	Discovery set
TCGA-G4-6297-01	set 1	Discovery set
TCGA-D5-6529-01	set 1	Discovery set
TCGA-CK-4948-01	set 1	Discovery set
TCGA-F4-6461-01	set 1	Discovery set
TCGA-F5-6861-01	set 1	Discovery set
TCGA-CM-5862-01	set 1	Discovery set
TCGA-G4-6303-01	set 1	Discovery set
TCGA-AA-3697-11	set 1	Discovery set
TCGA-DC-6681-01	set 1	Discovery set
TCGA-A6-4105-01	set 1	Discovery set
TCGA-DC-6683-01	set 1	Discovery set
TCGA-CA-5797-01	set 1	Discovery set
TCGA-DM-A28A-01	set 1	Discovery set
TCGA-CA-6717-01	set 1	Discovery set
TCGA-A6-2675-11	set 2	Discovery set
TCGA-AG-3591-01	set 2	Discovery set
TCGA-D5-6898-01	set 2	Discovery set
TCGA-AZ-4323-01	set 2	Discovery set
TCGA-AG-3731-11	set 2	Discovery set
TCGA-D5-5540-01	set 2	Discovery set
TCGA-F4-6570-01	set 2	Discovery set
TCGA-CM-6163-01	set 2	Discovery set
TCGA-AA-3712-11	set 2	Discovery set
TCGA-F5-6702-01	set 2	Discovery set
TCGA-DM-A1DA-01	set 2	Discovery set
TCGA-AG-3725-11	set 2	Discovery set
TCGA-CI-6623-01	set 2	Discovery set
TCGA-CM-5349-01	set 2	Discovery set
TCGA-DC-6156-01	set 2	Discovery set
TCGA-AD-6899-01	set 2	Discovery set
TCGA-A6-2682-01	set 2	Discovery set
TCGA-D5-6540-01	set 2	Discovery set
TCGA-A6-6654-01	set 2	Discovery set
TCGA-A6-6782-01	set 2	Discovery set
TCGA-AA-3495-01	set 2	Discovery set
TCGA-3L-AA1B-01	set 2	Discovery set
TCGA-A6-5657-01	set 2	Discovery set
TCGA-AA-3660-01	set 2	Discovery set
TCGA-CI-6619-01	set 2	Discovery set
TCGA-AZ-6608-01	set 2	Discovery set
TCGA-AZ-4684-01	set 2	Discovery set
TCGA-EI-6509-01	set 2	Discovery set
TCGA-CM-6171-01	set 2	Discovery set
TCGA-AY-6386-01	set 2	Discovery set
TCGA-CM-5861-01	set 2	Discovery set
TCGA-CA-5796-01	set 2	Discovery set
TCGA-BM-6198-01	set 2	Discovery set
TCGA-F4-6460-01	set 2	Discovery set
TCGA-D5-5538-01	set 2	Discovery set
TCGA-AZ-5403-01	set 2	Discovery set
TCGA-G4-6311-01	set 2	Discovery set
TCGA-D5-6536-01	set 2	Discovery set
TCGA-D5-6539-01	set 2	Discovery set
TCGA-A6-A566-01	set 2	Discovery set
TCGA-AA-3502-01	set 2	Discovery set
TCGA-AU-3779-01	set 2	Discovery set
TCGA-A6-6653-01	set 2	Discovery set
TCGA-EI-6510-01	set 2	Discovery set
TCGA-F4-6704-01	set 2	Discovery set
TCGA-DY-A1DG-01	set 2	Discovery set
TCGA-CM-6167-01	set 2	Discovery set
TCGA-D5-6532-01	set 2	Discovery set
TCGA-EI-6512-01	set 2	Discovery set
TCGA-AZ-6606-01	set 2	Discovery set
TCGA-AD-6965-01	set 2	Discovery set
TCGA-5M-AAT4-01	set 2	Discovery set
TCGA-G4-6315-01	set 2	Discovery set
TCGA-CA-6718-01	set 2	Discovery set
TCGA-CM-4743-01	set 2	Discovery set
TCGA-F4-6805-01	set 2	Discovery set
TCGA-CM-4744-01	set 2	Discovery set
TCGA-G4-6307-01	set 2	Discovery set
TCGA-DY-A0XA-01	set 2	Discovery set
TCGA-AF-4110-01	set 2	Discovery set
TCGA-D5-6541-01	set 2	Discovery set
TCGA-AY-5543-01	set 2	Discovery set
TCGA-DM-A28E-01	set 2	Discovery set
TCGA-AA-3697-01	set 2	Discovery set
TCGA-AH-6903-01	set 2	Discovery set
TCGA-G4-6293-01	set 2	Discovery set
TCGA-AH-6643-01	set 2	Discovery set
TCGA-G5-6641-01	set 2	Discovery set
TCGA-CM-5860-01	set 2	Discovery set
TCGA-AA-3506-01	set 2	Discovery set
TCGA-AA-3496-01	set 2	Discovery set
TCGA-AZ-4615-01	set 2	Discovery set
TCGA-AH-6644-01	set 2	Discovery set
TCGA-AG-4022-01	set 2	Discovery set
TCGA-D5-6920-01	set 2	Discovery set
TCGA-CM-5344-01	set 2	Discovery set
TCGA-AD-6548-01	set 2	Discovery set
TCGA-AD-6901-01	set 2	Discovery set
TCGA-CK-6751-01	set 2	Discovery set
TCGA-CM-4747-01	set 2	Discovery set
TCGA-DC-6682-01	set 2	Discovery set
TCGA-NH-A8F8-01	set 2	Discovery set
TCGA-EI-6511-01	set 2	Discovery set
TCGA-CM-6168-01	set 2	Discovery set
TCGA-CM-6164-01	set 2	Discovery set
TCGA-DM-A28G-01	set 2	Discovery set
TCGA-AZ-4616-01	set 2	Discovery set
TCGA-AZ-6603-01	set 2	Discovery set
TCGA-AA-3712-01	set 2	Discovery set
TCGA-EI-6508-01	set 2	Discovery set
TCGA-G5-6572-01	set 2	Discovery set
TCGA-AZ-6598-01	set 2	Discovery set
TCGA-F4-6806-01	set 2	Discovery set
TCGA-DC-6160-01	set 2	Discovery set
TCGA-DM-A1D4-01	set 2	Discovery set
TCGA-DM-A28C-01	set 2	Discovery set
TCGA-DC-5869-01	set 2	Discovery set
TCGA-CK-6747-01	set 2	Discovery set
TCGA-G4-6310-01	set 2	Discovery set
TCGA-AD-6963-01	set 2	Discovery set
TCGA-F5-6811-01	set 2	Discovery set
TCGA-AG-3742-01	set 2	Discovery set
TCGA-A6-2685-11	set 2	Discovery set
TCGA-QG-A5YX-01	set 2	Discovery set
TCGA-G4-6320-01	set 2	Discovery set
TCGA-CK-4952-01	set 2	Discovery set
TCGA-NH-A50V-01	set 2	Discovery set
TCGA-EI-7004-01	set 2	Discovery set
TCGA-AA-3713-01	set 2	Discovery set
TCGA-DY-A1DC-01	set 2	Discovery set
TCGA-CA-6719-01	set 2	Discovery set
TCGA-CK-5912-01	set 2	Discovery set
TCGA-DM-A280-01	set 2	Discovery set
TCGA-EI-6883-01	set 2	Discovery set
TCGA-D5-6932-01	set 2	Discovery set
TCGA-A6-5661-01	set 2	Discovery set
TCGA-A6-A5ZU-01	set 2	Discovery set
TCGA-AF-3911-01	set 2	Discovery set
TCGA-F4-6809-01	set 2	Discovery set
TCGA-G4-6625-01	set 2	Discovery set
TCGA-CA-5255-01	set 2	Discovery set
TCGA-AA-3663-01	set 2	Discovery set
TCGA-EF-5831-01	set 2	Discovery set
TCGA-CL-5918-01	set 2	Discovery set
TCGA-D5-6530-01	set 2	Discovery set
TCGA-F5-6464-01	set 2	Discovery set
TCGA-CA-6716-01	set 2	Discovery set
TCGA-A6-2686-11	set 2	Discovery set
TCGA-AA-3492-01	set 2	Discovery set
TCGA-DM-A285-01	set 2	Discovery set
TCGA-A6-6648-01	set 2	Discovery set
TCGA-CM-6166-01	set 2	Discovery set
TCGA-AZ-4614-01	set 2	Discovery set
TCGA-AA-3655-01	set 2	Discovery set
TCGA-AF-6655-01	set 2	Discovery set
TCGA-EI-6885-01	set 2	Discovery set
TCGA-CK-5915-01	set 2	Discovery set
TCGA-AM-5821-01	set 2	Discovery set
TCGA-CM-6679-01	set 2	Discovery set
TCGA-5M-AATE-01	set 2	Discovery set
TCGA-AZ-6607-01	set 2	Discovery set
TCGA-A6-2684-01	set 2	Discovery set
TCGA-AD-6888-01	set 2	Discovery set
TCGA-G4-6588-01	set 2	Discovery set
TCGA-G4-6322-01	set 2	Discovery set
TCGA-G4-6302-01	set 2	Discovery set
TCGA-CK-5913-01	set 2	Discovery set
TCGA-AA-3663-11	set 2	Discovery set
TCGA-AY-A71X-01	set 2	Discovery set
TCGA-A6-2679-11	set 2	Discovery set
TCGA-D5-6923-01	set 2	Discovery set
TCGA-4N-A93T-01	set 2	Discovery set
TCGA-A6-6140-01	set 2	Discovery set
TCGA-F5-6812-01	set 2	Discovery set
TCGA-CL-5917-01	set 2	Discovery set
TCGA-AA-3655-11	set 2	Discovery set
TCGA-A6-5662-01	set 2	Discovery set
TCGA-AA-3511-01	set 2	Discovery set
TCGA-AA-3713-11	set 3	Validation set
TCGA-AY-6196-01	set 3	Validation set
TCGA-CM-6677-01	set 3	Validation set
TCGA-G4-6295-01	set 3	Validation set
TCGA-CM-4751-01	set 3	Validation set
TCGA-CM-6680-01	set 3	Validation set
TCGA-CM-6161-01	set 3	Validation set
TCGA-G4-6304-01	set 3	Validation set
TCGA-CM-5864-01	set 3	Validation set
TCGA-EI-6882-01	set 3	Validation set
TCGA-A6-2671-11	set 3	Validation set
TCGA-G4-6627-01	set 3	Validation set
TCGA-CK-4950-01	set 3	Validation set
TCGA-EI-6514-01	set 3	Validation set
TCGA-AA-3489-01	set 3	Validation set
TCGA-AA-3660-11	set 3	Validation set
TCGA-QG-A5Z2-01	set 3	Validation set
TCGA-AZ-6600-01	set 3	Validation set
TCGA-G4-6299-01	set 3	Validation set
TCGA-CM-5863-01	set 3	Validation set
TCGA-CM-6675-01	set 3	Validation set
TCGA-DM-A28M-01	set 3	Validation set
TCGA-DY-A1H8-01	set 3	Validation set
TCGA-DM-A1D8-01	set 3	Validation set
TCGA-A6-2680-11	set 3	Validation set
TCGA-AD-6889-01	set 3	Validation set
TCGA-D5-7000-01	set 3	Validation set
TCGA-EI-6881-01	set 3	Validation set
TCGA-CK-4951-01	set 3	Validation set
TCGA-G4-6298-01	set 3	Validation set
TCGA-NH-A6GA-01	set 3	Validation set
TCGA-G4-6306-01	set 3	Validation set
TCGA-A6-6137-01	set 3	Validation set
TCGA-CL-4957-01	set 3	Validation set
TCGA-AH-6897-01	set 3	Validation set
TCGA-D5-6535-01	set 3	Validation set
TCGA-F5-6814-01	set 3	Validation set
TCGA-NH-A8F7-01	set 3	Validation set
TCGA-DM-A28F-01	set 3	Validation set
TCGA-AZ-4682-01	set 3	Validation set
TCGA-AZ-6598-11	set 3	Validation set
TCGA-G4-6586-01	set 3	Validation set
TCGA-QG-A5YV-01	set 3	Validation set
TCGA-A6-2685-01	set 3	Validation set
TCGA-A6-2684-11	set 3	Validation set
TCGA-AU-6004-01	set 3	Validation set
TCGA-CI-6620-01	set 3	Validation set
TCGA-F4-6854-01	set 3	Validation set
TCGA-DC-6158-01	set 3	Validation set
TCGA-DC-6154-01	set 3	Validation set
TCGA-AF-2690-01	set 3	Validation set
TCGA-G4-6628-01	set 3	Validation set
TCGA-AF-A56N-01	set 3	Validation set
TCGA-DM-A1D7-01	set 3	Validation set
TCGA-AY-A69D-01	set 3	Validation set
TCGA-CA-6715-01	set 3	Validation set
TCGA-EI-6507-01	set 3	Validation set
TCGA-QL-A97D-01	set 3	Validation set
TCGA-SS-A7HO-01	set 3	Validation set
TCGA-AY-6197-01	set 3	Validation set
TCGA-AZ-6599-01	set 3	Validation set
TCGA-AD-6964-01	set 3	Validation set
TCGA-AZ-4315-01	set 3	Validation set
TCGA-AF-6136-01	set 3	Validation set
TCGA-AD-A5EK-01	set 3	Validation set
TCGA-AH-6544-01	set 3	Validation set
TCGA-A6-6650-01	set 3	Validation set
TCGA-CA-5256-01	set 3	Validation set
TCGA-AF-2693-01	set 3	Validation set
TCGA-G4-6626-01	set 3	Validation set
TCGA-A6-6141-01	set 3	Validation set
TCGA-AH-6547-01	set 3	Validation set
TCGA-AF-A56L-01	set 3	Validation set
TCGA-DM-A1D6-01	set 3	Validation set
TCGA-D5-6930-01	set 3	Validation set
TCGA-F5-6810-01	set 3	Validation set
TCGA-DM-A1HB-01	set 3	Validation set
TCGA-F4-6463-01	set 3	Validation set
