# Supplementary material for: MethCORR modelling of methylomes from formalin-fixed paraffin-embedded tissue enables characterization and prognostication of colorectal cancer
Source: Nat Commun. 2020 Apr 24;11:2025. doi: 10.1038/s41467-020-16000-6 (PMC7181739; doi:10.1038/s41467-020-16000-6)
Supplement: Supplementary file 5 — Supplementary Data 2 [file 41467_2020_16000_MOESM5_ESM.xlsx]

## Sheet: XENA COREAD inter-sample fit
Supplementary Data 2: Inter-sample model fit and regression coefficients for the UCSC XENA TCGA COREAD cohort
List of inter-sample (per gene) model fit (R2, RMSE, MAE) for the UCSC XENA TCGA COREAD discovery (set 1+2) and validation (set 3) sets and regression model coefficients.
The MethCORR gene status, the selected regression model type and regression coefficients are indicated for each gene.
									Simple linear regression model		Polynomial 2 regression model			Polynomial 3 regression model				Polynomial 4 regression model
Gene symbol	MethCORR gene	Selected model	R2 discovery	R2 validation	RMSE discovery	RMSE validation	MAE discovery	MAE validation	B1	B0	B2	B1	B0	B3	B2	B1	B0	B4	B3	B2	B1	B0
?|100130426	No	Simpel linear regression model	0.0034	0.0003	0.11556	0.10582	0.04536	0.0456	0.1843	-0.13543	.	.	.	.	.	.	.	.	.	.	.	.
?|100134869	No	Simpel linear regression model	0.09471	0.0583	0.83906	0.89229	0.64414	0.65737	11.0352	1.21725	.	.	.	.	.	.	.	.	.	.	.	.
?|10357	Yes	Simpel linear regression model	0.29898	0.30057	0.51079	0.50052	0.37613	0.38495	4.44877	4.66987	.	.	.	.	.	.	.	.	.	.	.	.
?|10431	No	Simpel linear regression model	0.25064	0.05149	0.36649	0.46424	0.29234	0.32539	2.83375	7.86828	.	.	.	.	.	.	.	.	.	.	.	.
?|155060	No	Simpel linear regression model	0.27132	0.11333	0.76123	0.8694	0.59765	0.71704	5.32206	4.18463	.	.	.	.	.	.	.	.	.	.	.	.
?|26823	No	Simpel linear regression model	0.12378	0.12345	0.48607	0.49417	0.40338	0.40216	2.03086	-0.66451	.	.	.	.	.	.	.	.	.	.	.	.
?|340602	No	Simpel linear regression model	0.11762	0.03105	0.75207	0.71314	0.31838	0.33768	2.65129	-0.35168	.	.	.	.	.	.	.	.	.	.	.	.
?|388795	Yes	Simpel linear regression model	0.21682	0.17492	0.8461	0.93423	0.6221	0.67017	4.40583	-0.67371	.	.	.	.	.	.	.	.	.	.	.	.
?|390284	Yes	Polynomial 4 regression model	0.20566	0.16264	0.61586	0.61131	0.46997	0.52758	.	.	.	.	.	.	.	.	.	101298	-176430	114129	-32505.5	3442.16
?|391343	No	Simpel linear regression model	0.07998	0.0014	0.24311	0.47688	0.11649	0.18351	0.89308	-0.23195	.	.	.	.	.	.	.	.	.	.	.	.
?|57714	No	Simpel linear regression model	0.19772	0.06891	0.96688	1.01979	0.77683	0.82158	6.34854	7.03163	.	.	.	.	.	.	.	.	.	.	.	.
?|645851	No	Simpel linear regression model	0.19891	0.01699	0.83614	1.00712	0.67684	0.77069	7.54317	1.89994	.	.	.	.	.	.	.	.	.	.	.	.
?|728788	No	Simpel linear regression model	0.13819	0.01627	0.50009	0.57825	0.38803	0.45288	1.96659	-0.3221	.	.	.	.	.	.	.	.	.	.	.	.
?|729884	No	Simpel linear regression model	0.22957	0.04998	1.44748	1.62248	0.93168	1.03554	8.49983	-2.56736	.	.	.	.	.	.	.	.	.	.	.	.
?|8225	No	Simpel linear regression model	0.18777	0.08467	0.51118	0.52208	0.37614	0.42175	4.5319	6.74707	.	.	.	.	.	.	.	.	.	.	.	.
?|90288	Yes	Simpel linear regression model	0.26446	0.17884	0.8022	0.77671	0.58809	0.59909	3.93471	-0.12338	.	.	.	.	.	.	.	.	.	.	.	.
A1BG	Yes	Simpel linear regression model	0.28933	0.32516	0.94768	0.78486	0.60906	0.60297	5.81569	2.47046	.	.	.	.	.	.	.	.	.	.	.	.
A1CF	Yes	Polynomial 4 regression model	0.47487	0.52383	1.04389	0.94463	0.73392	0.71572	.	.	.	.	.	.	.	.	.	-579.864	1334.58	-1143.16	437.835	-56.6124
A2BP1	Yes	Polynomial 4 regression model	0.55736	0.47296	1.24702	1.34011	0.92245	1.01065	.	.	.	.	.	.	.	.	.	-1013.48	1743.05	-1050.05	271.015	-25.4852
A2LD1	Yes	Simpel linear regression model	0.226	0.21521	0.53209	0.61573	0.40346	0.46063	3.09556	5.51199	.	.	.	.	.	.	.	.	.	.	.	.
A2M	Yes	Simpel linear regression model	0.57907	0.56707	0.72754	0.76347	0.57243	0.63048	11.5655	9.81806	.	.	.	.	.	.	.	.	.	.	.	.
A2ML1	No	Simpel linear regression model	0.17534	0.08852	1.49154	1.42031	0.87587	0.97742	7.825	-3.20683	.	.	.	.	.	.	.	.	.	.	.	.
A4GALT	Yes	Simpel linear regression model	0.55256	0.39207	0.81217	0.87629	0.61379	0.59653	8.92224	4.5091	.	.	.	.	.	.	.	.	.	.	.	.
ABAT	Yes	Simpel linear regression model	0.54652	0.51217	0.96981	1.00076	0.71104	0.78221	8.35702	4.44284	.	.	.	.	.	.	.	.	.	.	.	.
ABCA1	Yes	Simpel linear regression model	0.29513	0.37147	0.86697	0.88663	0.68661	0.71724	6.84137	7.01035	.	.	.	.	.	.	.	.	.	.	.	.
ABCA10	Yes	Simpel linear regression model	0.37298	0.42165	1.10116	1.02126	0.87768	0.84943	8.61499	0.36953	.	.	.	.	.	.	.	.	.	.	.	.
ABCA11P	No	Simpel linear regression model	0.27224	0.07352	0.55237	0.77106	0.42272	0.49105	3.81319	4.14628	.	.	.	.	.	.	.	.	.	.	.	.
ABCA12	Yes	Simpel linear regression model	0.36459	0.20758	2.06236	2.18353	1.5809	1.81693	14.0665	-4.20797	.	.	.	.	.	.	.	.	.	.	.	.
ABCA13	No	Simpel linear regression model	0.27962	0.0726	1.40162	1.72898	1.08473	1.29831	17.2543	-7.89182	.	.	.	.	.	.	.	.	.	.	.	.
ABCA17P	Yes	Simpel linear regression model	0.43676	0.30591	1.20792	1.27214	0.8722	0.97859	14.8331	-4.51022	.	.	.	.	.	.	.	.	.	.	.	.
ABCA2	No	Simpel linear regression model	0.3932	0.0849	0.63554	0.67131	0.48858	0.51835	7.44993	6.22097	.	.	.	.	.	.	.	.	.	.	.	.
ABCA3	Yes	Simpel linear regression model	0.51908	0.5563	1.26402	1.19804	0.99588	0.89225	15.6659	0.48661	.	.	.	.	.	.	.	.	.	.	.	.
ABCA4	No	Simpel linear regression model	0.27575	0.10994	1.28303	1.38453	0.90705	1.05661	6.97878	-1.15981	.	.	.	.	.	.	.	.	.	.	.	.
ABCA5	Yes	Simpel linear regression model	0.3981	0.26979	0.74864	0.86604	0.57301	0.66307	9.24184	4.07257	.	.	.	.	.	.	.	.	.	.	.	.
ABCA6	Yes	Simpel linear regression model	0.59345	0.57761	1.18494	1.26297	0.93271	1.00497	16.4095	-1.37828	.	.	.	.	.	.	.	.	.	.	.	.
ABCA7	Yes	Simpel linear regression model	0.2618	0.23353	0.79753	0.70678	0.61863	0.54576	5.18473	6.14508	.	.	.	.	.	.	.	.	.	.	.	.
ABCA8	Yes	Simpel linear regression model	0.61616	0.67485	1.6243	1.61413	1.32808	1.34196	24.8226	-2.31494	.	.	.	.	.	.	.	.	.	.	.	.
ABCA9	Yes	Simpel linear regression model	0.52213	0.52025	1.16515	1.35564	0.90909	1.05727	15.1534	-0.52471	.	.	.	.	.	.	.	.	.	.	.	.
ABCB1	Yes	Simpel linear regression model	0.44136	0.34913	1.56315	1.66793	1.25153	1.38768	16.8599	2.42933	.	.	.	.	.	.	.	.	.	.	.	.
ABCB10	No	Simpel linear regression model	0.20248	0.06864	0.37862	0.37121	0.29099	0.28911	2.16463	7.93716	.	.	.	.	.	.	.	.	.	.	.	.
ABCB11	Yes	Simpel linear regression model	0.43	0.45882	1.15866	1.18291	0.84251	0.81723	8.96429	-1.5992	.	.	.	.	.	.	.	.	.	.	.	.
ABCB4	No	Simpel linear regression model	0.27524	0.13679	1.15348	1.13695	0.87742	0.8888	11.0422	2.49049	.	.	.	.	.	.	.	.	.	.	.	.
ABCB5	Yes	Simpel linear regression model	0.38708	0.44768	1.02777	1.03532	0.76343	0.70961	11.1764	-1.49663	.	.	.	.	.	.	.	.	.	.	.	.
ABCB6	Yes	Simpel linear regression model	0.20433	0.25755	0.65627	0.54512	0.50796	0.41178	3.07667	6.7171	.	.	.	.	.	.	.	.	.	.	.	.
ABCB7	Yes	Simpel linear regression model	0.31462	0.25298	0.3812	0.40637	0.29274	0.31116	2.55533	7.66904	.	.	.	.	.	.	.	.	.	.	.	.
ABCB8	No	Simpel linear regression model	0.17843	0.12663	0.42123	0.39414	0.30987	0.3377	2.17143	8.59629	.	.	.	.	.	.	.	.	.	.	.	.
ABCB9	No	Simpel linear regression model	0.22606	0.04404	0.58823	0.6277	0.47147	0.50427	3.26679	5.04384	.	.	.	.	.	.	.	.	.	.	.	.
ABCC1	Yes	Simpel linear regression model	0.31763	0.25554	0.49065	0.61612	0.38081	0.4747	3.7117	9.27317	.	.	.	.	.	.	.	.	.	.	.	.
ABCC10	Yes	Simpel linear regression model	0.25615	0.212	0.40545	0.43309	0.31129	0.32726	2.58338	8.24606	.	.	.	.	.	.	.	.	.	.	.	.
ABCC13	Yes	Simpel linear regression model	0.5131	0.53316	1.33579	1.32355	1.08746	1.09771	18.08	-2.60344	.	.	.	.	.	.	.	.	.	.	.	.
ABCC2	Yes	Simpel linear regression model	0.48952	0.39975	1.6517	1.87169	1.27594	1.5013	14.3226	-1.75089	.	.	.	.	.	.	.	.	.	.	.	.
ABCC3	Yes	Simpel linear regression model	0.30404	0.43466	0.66726	0.61501	0.52594	0.47141	4.51769	9.34204	.	.	.	.	.	.	.	.	.	.	.	.
ABCC4	Yes	Simpel linear regression model	0.32941	0.24303	0.89482	0.89422	0.6817	0.68377	5.61369	5.92774	.	.	.	.	.	.	.	.	.	.	.	.
ABCC5	No	Simpel linear regression model	0.33852	0.08357	0.55312	0.62824	0.41905	0.50495	3.59368	7.19222	.	.	.	.	.	.	.	.	.	.	.	.
ABCC6	Yes	Simpel linear regression model	0.409	0.31418	0.9644	1.09189	0.74422	0.8375	7.13647	3.06362	.	.	.	.	.	.	.	.	.	.	.	.
ABCC6P1	Yes	Simpel linear regression model	0.3712	0.33757	1.15639	1.20573	0.91638	0.98165	7.98128	0.3827	.	.	.	.	.	.	.	.	.	.	.	.
ABCC6P2	Yes	Simpel linear regression model	0.47924	0.44399	0.81411	0.91839	0.63753	0.74827	6.69773	2.04125	.	.	.	.	.	.	.	.	.	.	.	.
ABCC8	Yes	Simpel linear regression model	0.36294	0.26871	1.0504	1.22068	0.80913	0.92842	6.95458	-1.08792	.	.	.	.	.	.	.	.	.	.	.	.
ABCC9	Yes	Simpel linear regression model	0.54833	0.48575	1.04257	1.11514	0.83207	0.85494	16.4402	2.12533	.	.	.	.	.	.	.	.	.	.	.	.
ABCD1	Yes	Simpel linear regression model	0.36513	0.24152	0.52121	0.67136	0.40238	0.51487	5.17408	6.46708	.	.	.	.	.	.	.	.	.	.	.	.
ABCD2	Yes	Simpel linear regression model	0.61859	0.68444	0.84276	0.82929	0.66774	0.65333	16.4382	-0.24156	.	.	.	.	.	.	.	.	.	.	.	.
ABCD3	Yes	Simpel linear regression model	0.43379	0.3405	0.39644	0.46942	0.31576	0.3571	5.59234	7.61749	.	.	.	.	.	.	.	.	.	.	.	.
ABCD4	Yes	Simpel linear regression model	0.35664	0.35991	0.41132	0.41909	0.32681	0.34643	3.21838	7.65255	.	.	.	.	.	.	.	.	.	.	.	.
ABCE1	Yes	Simpel linear regression model	0.23445	0.21244	0.40727	0.4471	0.29963	0.32832	3.69319	8.05893	.	.	.	.	.	.	.	.	.	.	.	.
ABCF1	No	Simpel linear regression model	0.2579	0.14286	0.33726	0.3613	0.24869	0.28365	4.82607	7.68999	.	.	.	.	.	.	.	.	.	.	.	.
ABCF2	Yes	Simpel linear regression model	0.33228	0.33338	0.29191	0.31768	0.22221	0.25453	1.90346	9.61274	.	.	.	.	.	.	.	.	.	.	.	.
ABCF3	No	Simpel linear regression model	0.16931	0.00387	0.24532	0.30069	0.18863	0.23302	1.57368	9.36549	.	.	.	.	.	.	.	.	.	.	.	.
ABCG1	Yes	Simpel linear regression model	0.36786	0.20794	0.68615	0.91796	0.53206	0.70783	6.30951	5.5551	.	.	.	.	.	.	.	.	.	.	.	.
ABCG2	Yes	Simpel linear regression model	0.43259	0.31658	1.38556	1.92922	1.04837	1.4477	10.4053	1.49145	.	.	.	.	.	.	.	.	.	.	.	.
ABCG4	Yes	Simpel linear regression model	0.29877	0.22415	0.70508	0.63293	0.54568	0.45215	5.28639	0.23484	.	.	.	.	.	.	.	.	.	.	.	.
ABCG5	Yes	Simpel linear regression model	0.38266	0.40824	1.28047	1.62818	1.00191	1.15255	12.1133	-4.06942	.	.	.	.	.	.	.	.	.	.	.	.
ABCG8	Yes	Simpel linear regression model	0.28606	0.47084	1.49682	1.6999	1.15617	1.27447	9.60633	-2.73759	.	.	.	.	.	.	.	.	.	.	.	.
ABHD1	No	Simpel linear regression model	0.29678	0.08902	0.94788	1.08227	0.74501	0.90677	6.29365	-0.45884	.	.	.	.	.	.	.	.	.	.	.	.
ABHD10	Yes	Simpel linear regression model	0.2719	0.16244	0.34866	0.40161	0.26769	0.30869	2.50816	7.88049	.	.	.	.	.	.	.	.	.	.	.	.
ABHD11	No	Simpel linear regression model	0.22416	0.01174	0.5483	0.62909	0.42008	0.5111	3.74995	7.757	.	.	.	.	.	.	.	.	.	.	.	.
ABHD12	Yes	Simpel linear regression model	0.37873	0.23155	0.52986	0.56965	0.39926	0.41873	3.99291	8.65231	.	.	.	.	.	.	.	.	.	.	.	.
ABHD12B	No	Simpel linear regression model	0.2768	0.15415	2.66441	2.90169	2.20468	2.45776	17.7531	-4.5354	.	.	.	.	.	.	.	.	.	.	.	.
ABHD13	Yes	Polynomial 4 regression model	0.43923	0.31054	0.36534	0.32322	0.27519	0.24056	.	.	.	.	.	.	.	.	.	88336.4	-301577	386113	-219712	46891.4
ABHD14A	Yes	Simpel linear regression model	0.34864	0.26048	0.54466	0.64012	0.43973	0.49693	3.88753	5.62119	.	.	.	.	.	.	.	.	.	.	.	.
ABHD14B	No	Simpel linear regression model	0.22231	0.07675	0.50982	0.53794	0.40335	0.38862	3.33577	8.8102	.	.	.	.	.	.	.	.	.	.	.	.
ABHD15	Yes	Simpel linear regression model	0.28136	0.19433	0.44603	0.51004	0.33077	0.38098	5.02282	4.95472	.	.	.	.	.	.	.	.	.	.	.	.
ABHD2	Yes	Simpel linear regression model	0.26784	0.27534	0.75924	0.70677	0.57737	0.52063	5.88191	8.89467	.	.	.	.	.	.	.	.	.	.	.	.
ABHD3	Yes	Simpel linear regression model	0.56459	0.62329	0.56684	0.56482	0.44962	0.4542	5.3999	6.93936	.	.	.	.	.	.	.	.	.	.	.	.
ABHD4	Yes	Simpel linear regression model	0.3902	0.28293	0.54245	0.61057	0.41136	0.4845	5.04839	7.40793	.	.	.	.	.	.	.	.	.	.	.	.
ABHD5	Yes	Simpel linear regression model	0.48425	0.41598	0.35364	0.43871	0.27905	0.33237	3.2393	7.34679	.	.	.	.	.	.	.	.	.	.	.	.
ABHD6	Yes	Simpel linear regression model	0.45142	0.35621	0.43779	0.49926	0.33451	0.37178	5.72033	4.94895	.	.	.	.	.	.	.	.	.	.	.	.
ABHD8	Yes	Simpel linear regression model	0.33225	0.24938	0.65751	0.69811	0.50064	0.52257	5.33065	4.91041	.	.	.	.	.	.	.	.	.	.	.	.
ABI1	No	Simpel linear regression model	0.15029	0.07383	0.29352	0.32063	0.21141	0.24653	4.93964	7.29675	.	.	.	.	.	.	.	.	.	.	.	.
ABI2	Yes	Simpel linear regression model	0.38993	0.25727	0.37068	0.44873	0.28687	0.35223	3.54264	7.67928	.	.	.	.	.	.	.	.	.	.	.	.
ABI3	Yes	Simpel linear regression model	0.51758	0.59498	0.67878	0.64717	0.53284	0.50005	8.73592	4.83311	.	.	.	.	.	.	.	.	.	.	.	.
ABI3BP	Yes	Simpel linear regression model	0.54311	0.57454	1.29081	1.35882	1.02093	1.17136	18.7404	1.58906	.	.	.	.	.	.	.	.	.	.	.	.
ABL1	Yes	Simpel linear regression model	0.30061	0.27264	0.36634	0.2923	0.26544	0.22882	3.1212	9.9992	.	.	.	.	.	.	.	.	.	.	.	.
ABL2	No	Simpel linear regression model	0.26485	0.10281	0.48831	0.56902	0.37357	0.43032	4.31299	7.82844	.	.	.	.	.	.	.	.	.	.	.	.
ABLIM1	Yes	Simpel linear regression model	0.41106	0.38693	0.44098	0.44428	0.34214	0.34355	3.4359	10.0922	.	.	.	.	.	.	.	.	.	.	.	.
ABLIM2	Yes	Simpel linear regression model	0.40683	0.20211	0.76621	0.9313	0.60781	0.71044	6.5865	4.63762	.	.	.	.	.	.	.	.	.	.	.	.
ABLIM3	Yes	Simpel linear regression model	0.40447	0.27442	1.08228	1.18575	0.82054	0.92212	8.75782	3.9409	.	.	.	.	.	.	.	.	.	.	.	.
ABO	Yes	Simpel linear regression model	0.34916	0.25379	1.08214	1.01251	0.81221	0.82192	9.56561	2.23586	.	.	.	.	.	.	.	.	.	.	.	.
ABP1	Yes	Polynomial 4 regression model	0.44082	0.41729	0.87874	0.92846	0.65483	0.66884	.	.	.	.	.	.	.	.	.	-656.877	1468.5	-1195.68	425.987	-44.4504
ABR	Yes	Simpel linear regression model	0.29618	0.19031	0.42894	0.48244	0.33076	0.37184	4.40254	9.34441	.	.	.	.	.	.	.	.	.	.	.	.
ABRA	Yes	Simpel linear regression model	0.26694	0.25198	0.66623	0.62856	0.50689	0.51314	6.21173	-0.49308	.	.	.	.	.	.	.	.	.	.	.	.
ABT1	No	Simpel linear regression model	0.24203	0.09479	0.35516	0.38768	0.27021	0.28062	1.88575	8.57367	.	.	.	.	.	.	.	.	.	.	.	.
ABTB1	Yes	Simpel linear regression model	0.35281	0.36276	0.61485	0.53761	0.48151	0.42732	4.80993	6.84282	.	.	.	.	.	.	.	.	.	.	.	.
ABTB2	Yes	Simpel linear regression model	0.31193	0.26653	0.69564	0.7144	0.52726	0.55517	5.43717	5.05646	.	.	.	.	.	.	.	.	.	.	.	.
ACACA	Yes	Simpel linear regression model	0.26438	0.2183	0.51023	0.62842	0.38889	0.49919	3.82054	8.16623	.	.	.	.	.	.	.	.	.	.	.	.
ACACB	Yes	Simpel linear regression model	0.45989	0.33736	0.77724	0.87484	0.58231	0.66965	7.9844	4.87347	.	.	.	.	.	.	.	.	.	.	.	.
ACAD10	No	Simpel linear regression model	0.34547	0.09006	0.38629	0.50434	0.30371	0.38692	5.38065	7.60617	.	.	.	.	.	.	.	.	.	.	.	.
ACAD11	No	Simpel linear regression model	0.22964	0.02574	0.57963	0.61547	0.4414	0.48351	3.565	6.51562	.	.	.	.	.	.	.	.	.	.	.	.
ACAD8	Yes	Simpel linear regression model	0.34736	0.19472	0.32633	0.33254	0.24632	0.25172	2.82762	7.40288	.	.	.	.	.	.	.	.	.	.	.	.
ACAD9	No	Simpel linear regression model	0.23044	0.02955	0.28628	0.35174	0.21794	0.26923	1.52063	8.94881	.	.	.	.	.	.	.	.	.	.	.	.
ACADL	Yes	Simpel linear regression model	0.29932	0.21589	0.88043	1.11343	0.57639	0.65633	10.0437	-1.06493	.	.	.	.	.	.	.	.	.	.	.	.
ACADM	Yes	Simpel linear regression model	0.33838	0.32881	0.6043	0.63854	0.47019	0.47974	4.95867	7.72432	.	.	.	.	.	.	.	.	.	.	.	.
ACADS	Yes	Simpel linear regression model	0.47134	0.4364	0.65847	0.86185	0.51331	0.66845	6.6908	6.53105	.	.	.	.	.	.	.	.	.	.	.	.
ACADSB	Yes	Simpel linear regression model	0.32439	0.17951	0.53772	0.50205	0.38607	0.39728	4.63707	6.722	.	.	.	.	.	.	.	.	.	.	.	.
ACADVL	Yes	Simpel linear regression model	0.30706	0.31052	0.49733	0.51618	0.40245	0.39153	5.96068	9.66286	.	.	.	.	.	.	.	.	.	.	.	.
ACAN	No	Simpel linear regression model	0.14501	0.01376	1.37421	1.78325	1.03257	1.32426	10.7782	5.1736	.	.	.	.	.	.	.	.	.	.	.	.
ACAP1	Yes	Simpel linear regression model	0.55996	0.62586	0.98755	0.86086	0.71165	0.63785	16.7483	3.16043	.	.	.	.	.	.	.	.	.	.	.	.
ACAP2	Yes	Simpel linear regression model	0.23881	0.1908	0.34328	0.31286	0.24778	0.24883	2.21667	9.20689	.	.	.	.	.	.	.	.	.	.	.	.
ACAP3	No	Simpel linear regression model	0.16453	0.03991	0.60749	0.64826	0.46161	0.52974	5.4391	8.21641	.	.	.	.	.	.	.	.	.	.	.	.
ACAT1	Yes	Simpel linear regression model	0.47321	0.45907	0.56761	0.47315	0.42491	0.38687	6.49391	7.0406	.	.	.	.	.	.	.	.	.	.	.	.
ACAT2	Yes	Simpel linear regression model	0.26208	0.17805	0.57292	0.66719	0.4553	0.54402	4.1729	7.34418	.	.	.	.	.	.	.	.	.	.	.	.
ACBD3	Yes	Simpel linear regression model	0.3274	0.26537	0.33515	0.39175	0.25857	0.30506	2.40543	9.24313	.	.	.	.	.	.	.	.	.	.	.	.
ACBD4	No	Simpel linear regression model	0.29686	0.07755	0.49521	0.68392	0.38946	0.53306	6.23233	2.91834	.	.	.	.	.	.	.	.	.	.	.	.
ACBD5	Yes	Simpel linear regression model	0.34338	0.50541	0.43317	0.34265	0.32211	0.27611	2.93506	8.77367	.	.	.	.	.	.	.	.	.	.	.	.
ACBD6	Yes	Simpel linear regression model	0.30982	0.3225	0.36841	0.37974	0.28797	0.29764	2.26298	7.57706	.	.	.	.	.	.	.	.	.	.	.	.
ACBD7	Yes	Simpel linear regression model	0.22444	0.22244	0.97567	1.16168	0.75055	0.93058	4.44462	3.22467	.	.	.	.	.	.	.	.	.	.	.	.
ACCN1	Yes	Simpel linear regression model	0.29903	0.18871	1.54811	1.62212	1.2382	1.26265	8.87902	-2.68545	.	.	.	.	.	.	.	.	.	.	.	.
ACCN2	Yes	Simpel linear regression model	0.36037	0.20365	0.86178	1.01079	0.67555	0.77899	7.2575	3.9761	.	.	.	.	.	.	.	.	.	.	.	.
ACCN3	Yes	Simpel linear regression model	0.33026	0.21409	1.10266	1.20696	0.8701	0.9674	6.96217	0.12501	.	.	.	.	.	.	.	.	.	.	.	.
ACCN4	No	Simpel linear regression model	0.30885	0.10285	0.88723	0.95711	0.68672	0.73387	8.78862	-2.14735	.	.	.	.	.	.	.	.	.	.	.	.
ACCS	No	Simpel linear regression model	0.14908	1e-05	0.84856	0.98517	0.66722	0.76454	3.31081	4.48718	.	.	.	.	.	.	.	.	.	.	.	.
ACD	Yes	Simpel linear regression model	0.39382	0.28175	0.39932	0.42522	0.30955	0.33962	3.56576	6.58541	.	.	.	.	.	.	.	.	.	.	.	.
ACE	No	Simpel linear regression model	0.1749	0.12651	0.82151	1.04696	0.61986	0.70151	4.36127	8.25441	.	.	.	.	.	.	.	.	.	.	.	.
ACE2	Yes	Simpel linear regression model	0.46174	0.41929	1.73209	1.84731	1.27223	1.42364	14.537	1.82601	.	.	.	.	.	.	.	.	.	.	.	.
ACER2	Yes	Simpel linear regression model	0.28163	0.3036	0.88867	0.78653	0.69278	0.6204	6.06538	3.77531	.	.	.	.	.	.	.	.	.	.	.	.
ACER3	Yes	Simpel linear regression model	0.35414	0.20637	0.44593	0.48169	0.34876	0.36837	2.86118	7.25055	.	.	.	.	.	.	.	.	.	.	.	.
ACHE	Yes	Simpel linear regression model	0.26072	0.32784	1.37978	1.30854	1.04649	1.00207	7.24291	3.75906	.	.	.	.	.	.	.	.	.	.	.	.
ACIN1	No	Simpel linear regression model	0.2173	0.13853	0.31973	0.35025	0.2459	0.26212	10.2476	5.14361	.	.	.	.	.	.	.	.	.	.	.	.
ACLY	No	Simpel linear regression model	0.34512	0.15307	0.36768	0.47977	0.28558	0.38956	6.422	10.3978	.	.	.	.	.	.	.	.	.	.	.	.
ACMSD	No	Simpel linear regression model	0.11168	0.05274	1.00622	0.77709	0.50546	0.46618	4.27109	-1.25498	.	.	.	.	.	.	.	.	.	.	.	.
ACN9	No	Simpel linear regression model	0.26001	0.05023	0.67861	0.93228	0.49514	0.5966	4.50183	5.49903	.	.	.	.	.	.	.	.	.	.	.	.
ACO1	No	Simpel linear regression model	0.32827	0.14394	0.38988	0.42206	0.30128	0.31936	2.77549	8.88284	.	.	.	.	.	.	.	.	.	.	.	.
ACO2	Yes	Simpel linear regression model	0.44781	0.30775	0.36659	0.52809	0.29503	0.38217	3.8147	10.0271	.	.	.	.	.	.	.	.	.	.	.	.
ACOT1	Yes	Simpel linear regression model	0.27016	0.23698	0.63632	0.68288	0.46443	0.51153	8.70724	1.67556	.	.	.	.	.	.	.	.	.	.	.	.
ACOT11	Yes	Simpel linear regression model	0.4154	0.40838	0.5935	0.54239	0.44408	0.42979	7.75427	5.21329	.	.	.	.	.	.	.	.	.	.	.	.
ACOT13	Yes	Simpel linear regression model	0.32555	0.24391	0.49417	0.53871	0.38295	0.39767	3.58014	7.65	.	.	.	.	.	.	.	.	.	.	.	.
ACOT2	Yes	Simpel linear regression model	0.33985	0.24396	0.57108	0.62308	0.41736	0.50252	7.22951	3.72665	.	.	.	.	.	.	.	.	.	.	.	.
ACOT4	No	Simpel linear regression model	0.24377	0.12407	0.79972	1.03999	0.61887	0.77634	6.48853	1.52525	.	.	.	.	.	.	.	.	.	.	.	.
ACOT7	No	Simpel linear regression model	0.37401	0.07251	0.46035	0.52019	0.35507	0.41858	4.10538	8.23491	.	.	.	.	.	.	.	.	.	.	.	.
ACOT8	Yes	Simpel linear regression model	0.50718	0.53176	0.46195	0.48522	0.33665	0.36641	3.80992	7.2201	.	.	.	.	.	.	.	.	.	.	.	.
ACOT9	Yes	Simpel linear regression model	0.40295	0.33153	0.38937	0.37035	0.28978	0.29935	4.37841	7.33426	.	.	.	.	.	.	.	.	.	.	.	.
ACOX1	Yes	Simpel linear regression model	0.44123	0.43034	0.44597	0.50656	0.33185	0.39791	4.03145	8.89862	.	.	.	.	.	.	.	.	.	.	.	.
ACOX2	Yes	Simpel linear regression model	0.40166	0.33532	1.05636	0.95166	0.79229	0.75933	8.44771	2.72702	.	.	.	.	.	.	.	.	.	.	.	.
ACOX3	Yes	Simpel linear regression model	0.28373	0.20738	0.36275	0.43744	0.27659	0.3408	3.98303	5.63444	.	.	.	.	.	.	.	.	.	.	.	.
ACOXL	Yes	Simpel linear regression model	0.23002	0.26965	1.02261	0.93317	0.76914	0.71114	6.10048	-0.35342	.	.	.	.	.	.	.	.	.	.	.	.
ACP1	Yes	Simpel linear regression model	0.32578	0.27348	0.32271	0.33411	0.24878	0.26952	2.1575	9.70466	.	.	.	.	.	.	.	.	.	.	.	.
ACP2	Yes	Simpel linear regression model	0.40697	0.38264	0.34309	0.41546	0.27044	0.3235	2.64924	8.73123	.	.	.	.	.	.	.	.	.	.	.	.
ACP5	Yes	Simpel linear regression model	0.32649	0.44075	0.90873	0.89158	0.70509	0.69101	6.49545	7.46994	.	.	.	.	.	.	.	.	.	.	.	.
ACP6	No	Simpel linear regression model	0.23305	0.11947	0.45306	0.51953	0.3558	0.42137	2.35936	7.03963	.	.	.	.	.	.	.	.	.	.	.	.
ACPL2	No	Simpel linear regression model	0.32798	0.15939	0.41408	0.49795	0.32045	0.39145	3.90331	5.9872	.	.	.	.	.	.	.	.	.	.	.	.
ACPP	Yes	Simpel linear regression model	0.36536	0.26844	1.33017	1.21612	1.04771	0.97556	9.95112	2.01749	.	.	.	.	.	.	.	.	.	.	.	.
ACPT	No	Simpel linear regression model	0.04532	0.02829	0.4099	0.32767	0.30974	0.29321	13.9999	-0.24421	.	.	.	.	.	.	.	.	.	.	.	.
ACR	No	Simpel linear regression model	0.22317	0.1134	0.70906	0.73278	0.57608	0.59062	3.61986	-0.31493	.	.	.	.	.	.	.	.	.	.	.	.
ACRBP	Yes	Simpel linear regression model	0.24838	0.46574	0.99503	0.87325	0.78829	0.70626	5.4641	2.63316	.	.	.	.	.	.	.	.	.	.	.	.
ACRC	No	Simpel linear regression model	0.36888	0.13572	0.76686	0.81388	0.60896	0.68145	10.7151	1.41909	.	.	.	.	.	.	.	.	.	.	.	.
ACSBG1	Yes	Simpel linear regression model	0.3488	0.23163	0.64139	0.64086	0.49666	0.51483	8.07839	1.26375	.	.	.	.	.	.	.	.	.	.	.	.
ACSBG2	No	Simpel linear regression model	0.21498	0.09251	0.70772	0.68346	0.55193	0.56173	3.75988	-0.54845	.	.	.	.	.	.	.	.	.	.	.	.
ACSF2	Yes	Simpel linear regression model	0.44076	0.28079	0.74972	0.89034	0.59989	0.72186	6.23592	5.58162	.	.	.	.	.	.	.	.	.	.	.	.
ACSF3	Yes	Simpel linear regression model	0.33031	0.23559	0.38441	0.44896	0.29075	0.33076	3.04963	7.64297	.	.	.	.	.	.	.	.	.	.	.	.
ACSL1	Yes	Simpel linear regression model	0.23346	0.17524	0.79424	0.89596	0.5961	0.69419	5.74379	8.20088	.	.	.	.	.	.	.	.	.	.	.	.
ACSL3	No	Simpel linear regression model	0.20168	0.11718	0.40325	0.47848	0.30876	0.39514	6.33684	6.75868	.	.	.	.	.	.	.	.	.	.	.	.
ACSL4	No	Simpel linear regression model	0.3753	0.14422	0.64527	0.72694	0.4658	0.57485	6.79933	7.63302	.	.	.	.	.	.	.	.	.	.	.	.
ACSL5	Yes	Simpel linear regression model	0.48861	0.22925	0.49965	0.6284	0.38729	0.44253	4.02906	10.4203	.	.	.	.	.	.	.	.	.	.	.	.
ACSL6	Yes	Simpel linear regression model	0.56403	0.45485	1.81031	1.91085	1.48056	1.59771	16.8622	-2.96176	.	.	.	.	.	.	.	.	.	.	.	.
ACSM1	Yes	Simpel linear regression model	0.35203	0.26363	1.14456	1.03696	0.9345	0.83114	8.43042	-1.29449	.	.	.	.	.	.	.	.	.	.	.	.
ACSM2A	No	Simpel linear regression model	0.0902	0.04148	0.77698	0.6975	0.3171	0.38536	2.17659	-0.63242	.	.	.	.	.	.	.	.	.	.	.	.
ACSM2B	No	Simpel linear regression model	0.01994	0.0395	0.74351	0.54307	0.22728	0.28779	1.08426	-0.18871	.	.	.	.	.	.	.	.	.	.	.	.
ACSM3	Yes	Simpel linear regression model	0.40119	0.3223	0.99789	0.9178	0.71953	0.71184	10.0402	3.42586	.	.	.	.	.	.	.	.	.	.	.	.
ACSM5	Yes	Simpel linear regression model	0.38986	0.48463	1.06032	1.1192	0.76402	0.83265	10.9017	-1.16389	.	.	.	.	.	.	.	.	.	.	.	.
ACSS1	No	Simpel linear regression model	0.28049	0.13295	0.78245	0.71056	0.59795	0.55009	5.42267	7.10219	.	.	.	.	.	.	.	.	.	.	.	.
ACSS2	Yes	Simpel linear regression model	0.3818	0.34982	0.52398	0.60719	0.4106	0.48691	4.27515	9.14097	.	.	.	.	.	.	.	.	.	.	.	.
ACSS3	Yes	Simpel linear regression model	0.45351	0.57339	1.34612	1.07938	0.89965	0.84015	17.4347	0.61347	.	.	.	.	.	.	.	.	.	.	.	.
ACTA1	No	Simpel linear regression model	0.12023	0.0509	0.84135	0.80497	0.64232	0.65358	5.76089	-0.17191	.	.	.	.	.	.	.	.	.	.	.	.
ACTA2	Yes	Simpel linear regression model	0.64607	0.53088	0.77563	0.87145	0.5913	0.68094	15.6106	9.23744	.	.	.	.	.	.	.	.	.	.	.	.
ACTB	No	Simpel linear regression model	0.24626	0.11821	0.32991	0.33231	0.26468	0.26022	1.96092	16.1346	.	.	.	.	.	.	.	.	.	.	.	.
ACTBL2	Yes	Polynomial 4 regression model	0.49514	0.24995	0.77631	0.85007	0.53572	0.56331	.	.	.	.	.	.	.	.	.	146.463	-138.598	52.6095	-6.46786	0.20925
ACTC1	Yes	Simpel linear regression model	0.37163	0.37007	1.63045	1.71259	1.3172	1.38569	19.7709	0.4534	.	.	.	.	.	.	.	.	.	.	.	.
ACTG1	No	Simpel linear regression model	0.24816	0.0806	0.39539	0.39274	0.31183	0.29389	8.89415	15.4939	.	.	.	.	.	.	.	.	.	.	.	.
ACTG2	Yes	Simpel linear regression model	0.57217	0.58853	1.44404	1.43254	1.11698	1.1404	30.0959	5.95488	.	.	.	.	.	.	.	.	.	.	.	.
ACTL6A	Yes	Simpel linear regression model	0.33654	0.2327	0.36429	0.40284	0.28243	0.30835	2.58807	9.00136	.	.	.	.	.	.	.	.	.	.	.	.
ACTL6B	Yes	Simpel linear regression model	0.17889	0.27435	0.58172	0.47928	0.27169	0.26464	5.24084	-0.50725	.	.	.	.	.	.	.	.	.	.	.	.
ACTL8	No	Simpel linear regression model	0.33693	0.0457	1.69882	2.21034	1.23701	1.5718	17.5389	-2.90307	.	.	.	.	.	.	.	.	.	.	.	.
ACTN1	Yes	Simpel linear regression model	0.3884	0.21044	0.46908	0.39208	0.37728	0.30243	7.01799	11.4377	.	.	.	.	.	.	.	.	.	.	.	.
ACTN2	Yes	Simpel linear regression model	0.30497	0.26372	0.69969	0.7472	0.49494	0.57965	7.66057	-0.56215	.	.	.	.	.	.	.	.	.	.	.	.
ACTN3	No	Simpel linear regression model	0.11546	0.01424	0.57869	0.63922	0.47459	0.5346	3.6409	0.17771	.	.	.	.	.	.	.	.	.	.	.	.
ACTR10	Yes	Simpel linear regression model	0.29585	0.18633	0.33548	0.40349	0.2604	0.32314	4.47322	6.98761	.	.	.	.	.	.	.	.	.	.	.	.
ACTR1A	Yes	Simpel linear regression model	0.26419	0.24562	0.29098	0.25428	0.22795	0.19949	1.69442	10.5713	.	.	.	.	.	.	.	.	.	.	.	.
ACTR1B	No	Polynomial 4 regression model	0.19501	0.00268	0.33194	0.3731	0.26293	0.28774	.	.	.	.	.	.	.	.	.	-20.0638	166.634	-300.352	201.794	-35.9032
ACTR2	No	Simpel linear regression model	0.18085	0.09279	0.27831	0.29042	0.21755	0.21499	2.43112	10.836	.	.	.	.	.	.	.	.	.	.	.	.
ACTR3	No	Simpel linear regression model	0.27184	0.06742	0.26655	0.30857	0.20726	0.24015	4.33846	11.3736	.	.	.	.	.	.	.	.	.	.	.	.
ACTR3B	Yes	Simpel linear regression model	0.46402	0.3112	0.40721	0.5307	0.32317	0.38797	3.41054	6.02593	.	.	.	.	.	.	.	.	.	.	.	.
ACTR3C	No	Simpel linear regression model	0.37743	0.15355	0.66643	0.78483	0.53096	0.61127	4.54917	3.69387	.	.	.	.	.	.	.	.	.	.	.	.
ACTR5	Yes	Simpel linear regression model	0.59886	0.57789	0.35728	0.38677	0.27749	0.31249	4.02153	6.21875	.	.	.	.	.	.	.	.	.	.	.	.
ACTR6	No	Simpel linear regression model	0.14844	0.00146	0.31148	0.35432	0.24127	0.27046	1.56329	7.69146	.	.	.	.	.	.	.	.	.	.	.	.
ACTR8	No	Simpel linear regression model	0.28217	0.12777	0.28763	0.33544	0.22171	0.25999	2.80694	6.83834	.	.	.	.	.	.	.	.	.	.	.	.
ACTRT2	No	Simpel linear regression model	1e-05	NA	0.20162	0.01129	0.02265	0.01126	0.0098	0.00665	.	.	.	.	.	.	.	.	.	.	.	.
ACVR1	Yes	Simpel linear regression model	0.32501	0.17334	0.3612	0.39389	0.26188	0.29945	4.08544	8.34948	.	.	.	.	.	.	.	.	.	.	.	.
ACVR1B	Yes	Simpel linear regression model	0.40447	0.28849	0.4542	0.43749	0.34506	0.355	4.40079	7.78391	.	.	.	.	.	.	.	.	.	.	.	.
ACVR1C	Yes	Simpel linear regression model	0.40074	0.26547	1.05126	1.11462	0.81037	0.88452	10.5136	1.46028	.	.	.	.	.	.	.	.	.	.	.	.
ACVR2A	Yes	Simpel linear regression model	0.32829	0.1643	0.43716	0.46816	0.34288	0.36825	4.33043	6.34134	.	.	.	.	.	.	.	.	.	.	.	.
ACVR2B	Yes	Simpel linear regression model	0.24785	0.24945	0.56606	0.66774	0.44068	0.51392	3.27619	6.06695	.	.	.	.	.	.	.	.	.	.	.	.
ACVRL1	Yes	Simpel linear regression model	0.70951	0.51473	0.5382	0.76945	0.42944	0.56921	11.1035	6.41445	.	.	.	.	.	.	.	.	.	.	.	.
ACY1	No	Simpel linear regression model	0.33003	0.14185	0.55785	0.63452	0.42885	0.48898	6.22812	6.22192	.	.	.	.	.	.	.	.	.	.	.	.
ACY3	No	Simpel linear regression model	0.29501	0.10825	0.86085	1.01606	0.64848	0.77472	10.5371	-0.5327	.	.	.	.	.	.	.	.	.	.	.	.
ACYP1	Yes	Simpel linear regression model	0.2258	0.17813	0.60095	0.61569	0.46786	0.45239	2.89305	4.79246	.	.	.	.	.	.	.	.	.	.	.	.
ACYP2	Yes	Simpel linear regression model	0.25528	0.27212	0.5549	0.61505	0.44846	0.49268	3.19314	4.43222	.	.	.	.	.	.	.	.	.	.	.	.
ACAA1	Yes	Simpel linear regression model	0.29179	0.19517	0.47042	0.56141	0.3584	0.45327	4.14022	7.99629	.	.	.	.	.	.	.	.	.	.	.	.
ACAA2	Yes	Simpel linear regression model	0.35101	0.25913	0.65489	0.79961	0.49608	0.58544	8.71588	6.20868	.	.	.	.	.	.	.	.	.	.	.	.
ADA	Yes	Simpel linear regression model	0.45374	0.32136	0.76515	0.8068	0.61261	0.64686	8.72626	3.6836	.	.	.	.	.	.	.	.	.	.	.	.
ADAD2	No	Simpel linear regression model	0.1204	0.11776	0.91175	0.56062	0.49965	0.47466	4.21759	-0.48653	.	.	.	.	.	.	.	.	.	.	.	.
ADAL	Yes	Simpel linear regression model	0.41541	0.18693	0.61454	0.66234	0.47019	0.5271	7.33149	1.09142	.	.	.	.	.	.	.	.	.	.	.	.
ADAM10	No	Simpel linear regression model	0.29803	0.03417	0.4809	0.63877	0.37319	0.4637	3.18323	8.88688	.	.	.	.	.	.	.	.	.	.	.	.
ADAM11	Yes	Simpel linear regression model	0.41657	0.31014	0.93902	0.90976	0.72124	0.7309	15.3665	-1.09229	.	.	.	.	.	.	.	.	.	.	.	.
ADAM12	Yes	Simpel linear regression model	0.46355	0.35606	1.49044	1.68683	1.1809	1.18047	20.0997	3.44333	.	.	.	.	.	.	.	.	.	.	.	.
ADAM15	Yes	Simpel linear regression model	0.36709	0.41834	0.44165	0.41138	0.34777	0.31512	3.45935	10.0168	.	.	.	.	.	.	.	.	.	.	.	.
ADAM17	Yes	Simpel linear regression model	0.35082	0.19301	0.35315	0.47327	0.26399	0.36376	2.97094	7.66732	.	.	.	.	.	.	.	.	.	.	.	.
ADAM18	No	Simpel linear regression model	0.03793	0.01691	0.16218	0.33006	0.07724	0.10122	0.35328	-0.10139	.	.	.	.	.	.	.	.	.	.	.	.
ADAM19	Yes	Simpel linear regression model	0.30802	0.32694	0.90516	0.90683	0.66121	0.70826	6.87017	7.46118	.	.	.	.	.	.	.	.	.	.	.	.
ADAM21	No	Simpel linear regression model	0.16754	0.09936	0.79053	0.85468	0.59644	0.63731	4.45962	-0.25451	.	.	.	.	.	.	.	.	.	.	.	.
ADAM22	Yes	Simpel linear regression model	0.25066	0.20206	1.24252	1.26317	0.98873	1.02864	10.481	1.87467	.	.	.	.	.	.	.	.	.	.	.	.
ADAM23	Yes	Simpel linear regression model	0.48596	0.56258	1.20891	1.1253	0.96417	0.94595	16.3317	0.42192	.	.	.	.	.	.	.	.	.	.	.	.
ADAM28	Yes	Simpel linear regression model	0.45173	0.48635	1.22388	1.20784	0.96514	0.97026	13.8336	2.64333	.	.	.	.	.	.	.	.	.	.	.	.
ADAM29	No	Simpel linear regression model	0.10368	0.13917	0.28697	0.69311	0.21819	0.29113	2.94432	-0.4806	.	.	.	.	.	.	.	.	.	.	.	.
ADAM32	Yes	Simpel linear regression model	0.4517	0.16264	1.38441	1.87657	1.09887	1.48406	12.0483	-3.25067	.	.	.	.	.	.	.	.	.	.	.	.
ADAM33	Yes	Simpel linear regression model	0.57026	0.73781	1.2743	1.04202	1.01091	0.86256	20.7181	0.87292	.	.	.	.	.	.	.	.	.	.	.	.
ADAM6	Yes	Polynomial 4 regression model	0.63747	0.6568	1.63483	1.65675	1.29582	1.30647	.	.	.	.	.	.	.	.	.	-12541.5	8752.74	-2313.3	300.352	-0.84476
ADAM7	No	Simpel linear regression model	0.00248	NA	0.05635	0.00605	0.01114	0.0056	-0.11342	0.01296	.	.	.	.	.	.	.	.	.	.	.	.
ADAM8	Yes	Simpel linear regression model	0.36448	0.47424	1.07965	0.92575	0.8381	0.7302	8.54642	5.27539	.	.	.	.	.	.	.	.	.	.	.	.
ADAM9	No	Simpel linear regression model	0.21785	0.04894	0.69239	0.75353	0.52284	0.56382	3.22508	10.6001	.	.	.	.	.	.	.	.	.	.	.	.
ADAMDEC1	Yes	Simpel linear regression model	0.40044	0.45068	1.61799	1.69203	1.27209	1.31298	18.8037	4.2765	.	.	.	.	.	.	.	.	.	.	.	.
ADAMTS1	Yes	Simpel linear regression model	0.52793	0.37817	0.88752	1.0365	0.67758	0.82043	9.17923	5.6611	.	.	.	.	.	.	.	.	.	.	.	.
ADAMTS10	Yes	Simpel linear regression model	0.56626	0.55656	0.90029	0.81105	0.71989	0.58214	13.8263	2.1222	.	.	.	.	.	.	.	.	.	.	.	.
ADAMTS12	Yes	Simpel linear regression model	0.30031	0.27942	1.67146	1.61883	1.4115	1.29218	17.8758	3.1564	.	.	.	.	.	.	.	.	.	.	.	.
ADAMTS14	Yes	Simpel linear regression model	0.23636	0.20692	0.9412	0.79124	0.72612	0.62161	7.19415	5.48987	.	.	.	.	.	.	.	.	.	.	.	.
ADAMTS15	Yes	Simpel linear regression model	0.52989	0.44532	1.44673	1.49238	1.17582	1.17403	16.3085	-3.39465	.	.	.	.	.	.	.	.	.	.	.	.
ADAMTS16	Yes	Simpel linear regression model	0.45946	0.48226	1.44597	1.34013	1.14938	1.0684	20.7521	0.34343	.	.	.	.	.	.	.	.	.	.	.	.
ADAMTS17	Yes	Simpel linear regression model	0.48729	0.33243	1.00279	1.05045	0.78656	0.80118	12.6614	-2.98547	.	.	.	.	.	.	.	.	.	.	.	.
ADAMTS18	Yes	Simpel linear regression model	0.25626	0.30254	1.20805	1.31602	0.94733	1.0051	11.611	0.07501	.	.	.	.	.	.	.	.	.	.	.	.
ADAMTS19	No	Simpel linear regression model	0.22116	0.12702	1.56471	1.47721	1.17591	1.12341	8.27179	-3.11352	.	.	.	.	.	.	.	.	.	.	.	.
ADAMTS2	Yes	Simpel linear regression model	0.39444	0.24491	1.43875	1.62154	1.16499	1.12403	13.7599	4.05374	.	.	.	.	.	.	.	.	.	.	.	.
ADAMTS20	No	Simpel linear regression model	0.08966	0.00255	0.83183	0.76801	0.43231	0.43482	2.49037	-0.22913	.	.	.	.	.	.	.	.	.	.	.	.
ADAMTS3	Yes	Simpel linear regression model	0.44169	0.30703	0.84791	0.84621	0.67292	0.65959	9.95955	1.00472	.	.	.	.	.	.	.	.	.	.	.	.
ADAMTS4	Yes	Simpel linear regression model	0.35325	0.20681	1.10117	1.19628	0.82973	0.9153	9.16165	5.71725	.	.	.	.	.	.	.	.	.	.	.	.
ADAMTS5	Yes	Simpel linear regression model	0.3814	0.20475	0.81317	0.91764	0.62997	0.68574	8.74978	4.76815	.	.	.	.	.	.	.	.	.	.	.	.
ADAMTS6	Yes	Simpel linear regression model	0.32349	0.19412	1.03093	1.06934	0.78064	0.81373	13.9966	2.63951	.	.	.	.	.	.	.	.	.	.	.	.
ADAMTS7	Yes	Simpel linear regression model	0.3428	0.26224	0.90827	0.88765	0.71926	0.6863	9.03983	4.99657	.	.	.	.	.	.	.	.	.	.	.	.
ADAMTS8	Yes	Simpel linear regression model	0.41803	0.34509	1.28078	1.22326	1.04288	0.99707	18.0747	1.30809	.	.	.	.	.	.	.	.	.	.	.	.
ADAMTS9	No	Simpel linear regression model	0.2468	0.06499	0.85321	1.05538	0.68597	0.84307	6.29969	6.37987	.	.	.	.	.	.	.	.	.	.	.	.
ADAMTSL1	Yes	Simpel linear regression model	0.45043	0.41887	1.08763	1.13052	0.86946	0.91886	12.9485	2.79407	.	.	.	.	.	.	.	.	.	.	.	.
ADAMTSL2	Yes	Simpel linear regression model	0.42819	0.47351	0.87234	0.96977	0.67543	0.72898	9.21649	3.30101	.	.	.	.	.	.	.	.	.	.	.	.
ADAMTSL3	Yes	Simpel linear regression model	0.52979	0.59944	1.3806	1.2999	1.10855	1.07285	22.0995	0.85303	.	.	.	.	.	.	.	.	.	.	.	.
ADAMTSL4	Yes	Simpel linear regression model	0.38746	0.51606	1.01364	0.88026	0.76939	0.70079	8.52723	4.50256	.	.	.	.	.	.	.	.	.	.	.	.
ADAMTSL5	Yes	Simpel linear regression model	0.32466	0.17814	0.80132	0.91309	0.6298	0.67424	5.32202	4.4552	.	.	.	.	.	.	.	.	.	.	.	.
ADAP1	Yes	Simpel linear regression model	0.37145	0.42083	0.48682	0.46364	0.39414	0.36746	5.39794	7.84847	.	.	.	.	.	.	.	.	.	.	.	.
ADAP2	Yes	Simpel linear regression model	0.4246	0.47104	0.71649	0.73593	0.55383	0.56681	6.13233	4.86944	.	.	.	.	.	.	.	.	.	.	.	.
ADAR	Yes	Simpel linear regression model	0.25976	0.2777	0.38241	0.36686	0.29971	0.26487	2.43106	11.7967	.	.	.	.	.	.	.	.	.	.	.	.
ADARB1	Yes	Simpel linear regression model	0.39728	0.37874	0.64581	0.62374	0.50284	0.5016	5.37119	6.27342	.	.	.	.	.	.	.	.	.	.	.	.
ADARB2	Yes	Simpel linear regression model	0.23638	0.21447	0.95891	0.97704	0.77737	0.80334	10.2238	-0.32863	.	.	.	.	.	.	.	.	.	.	.	.
ADAT1	No	Simpel linear regression model	0.15864	0.00932	0.56083	0.56438	0.43286	0.42289	1.4819	6.9931	.	.	.	.	.	.	.	.	.	.	.	.
ADAT2	Yes	Simpel linear regression model	0.33944	0.19638	0.6086	0.7132	0.47296	0.54567	4.46115	5.42006	.	.	.	.	.	.	.	.	.	.	.	.
ADAT3	No	Simpel linear regression model	0.23253	0.05629	0.62884	0.76635	0.47733	0.63591	8.63429	3.37498	.	.	.	.	.	.	.	.	.	.	.	.
ADC	Yes	Simpel linear regression model	0.25643	0.20838	0.87673	0.86689	0.68184	0.69908	7.1808	4.61554	.	.	.	.	.	.	.	.	.	.	.	.
ADCK1	No	Simpel linear regression model	0.26579	0.05846	0.44993	0.56964	0.34529	0.46686	3.4599	5.60193	.	.	.	.	.	.	.	.	.	.	.	.
ADCK2	No	Simpel linear regression model	0.2128	0.07155	0.39221	0.38199	0.29873	0.29936	2.49969	7.96853	.	.	.	.	.	.	.	.	.	.	.	.
ADCK4	No	Simpel linear regression model	0.10245	0.11809	0.4027	0.40547	0.27552	0.31819	3.12254	8.64786	.	.	.	.	.	.	.	.	.	.	.	.
ADCK5	No	Simpel linear regression model	0.26951	0.0404	0.65294	0.74302	0.50802	0.57287	3.93863	5.91053	.	.	.	.	.	.	.	.	.	.	.	.
ADCY1	No	Simpel linear regression model	0.34265	0.13232	1.17173	1.31254	0.91434	1.01696	8.3539	2.01633	.	.	.	.	.	.	.	.	.	.	.	.
ADCY2	Yes	Simpel linear regression model	0.61006	0.69048	0.94587	0.92223	0.72975	0.72887	17.6057	0.6103	.	.	.	.	.	.	.	.	.	.	.	.
ADCY3	Yes	Simpel linear regression model	0.3667	0.17076	0.50919	0.66367	0.39547	0.52793	3.28234	8.67521	.	.	.	.	.	.	.	.	.	.	.	.
ADCY4	Yes	Simpel linear regression model	0.34312	0.31559	0.77791	0.72511	0.60703	0.58279	6.0048	4.38712	.	.	.	.	.	.	.	.	.	.	.	.
ADCY5	Yes	Simpel linear regression model	0.52027	0.56918	1.4299	1.44309	1.12788	1.21576	23.9855	0.81112	.	.	.	.	.	.	.	.	.	.	.	.
ADCY6	Yes	Simpel linear regression model	0.36721	0.26367	0.44382	0.49393	0.35702	0.37611	4.00146	8.88701	.	.	.	.	.	.	.	.	.	.	.	.
ADCY7	Yes	Simpel linear regression model	0.32456	0.33619	0.66277	0.80069	0.5156	0.6458	4.4846	7.40372	.	.	.	.	.	.	.	.	.	.	.	.
ADCY9	Yes	Simpel linear regression model	0.37293	0.33436	0.59315	0.62924	0.44069	0.49035	4.09804	7.40497	.	.	.	.	.	.	.	.	.	.	.	.
ADCYAP1	Yes	Simpel linear regression model	0.39255	0.50727	1.57826	1.35607	1.33784	1.12742	20.1015	0.08481	.	.	.	.	.	.	.	.	.	.	.	.
ADCYAP1R1	Yes	Polynomial 4 regression model	0.54482	0.40522	0.53955	0.72022	0.35241	0.39687	.	.	.	.	.	.	.	.	.	-86.2267	187.73	-60.163	8.23646	-0.3586
ADD1	Yes	Simpel linear regression model	0.39689	0.35503	0.28722	0.31502	0.21747	0.23821	2.08944	11.0956	.	.	.	.	.	.	.	.	.	.	.	.
ADD2	Yes	Simpel linear regression model	0.50051	0.59464	1.07068	0.94608	0.83673	0.7273	14.1661	-1.18886	.	.	.	.	.	.	.	.	.	.	.	.
ADD3	No	Simpel linear regression model	0.25625	0.14426	0.50188	0.49676	0.38367	0.38571	3.17195	9.56514	.	.	.	.	.	.	.	.	.	.	.	.
ADH1A	Yes	Simpel linear regression model	0.518	0.4968	1.09623	1.32469	0.73556	1.00295	12.4617	-1.82131	.	.	.	.	.	.	.	.	.	.	.	.
ADH1B	Yes	Simpel linear regression model	0.5438	0.55717	2.16085	2.24341	1.7283	1.78068	26.1045	-1.48332	.	.	.	.	.	.	.	.	.	.	.	.
ADH1C	Yes	Polynomial 4 regression model	0.5459	0.5091	2.10591	2.14669	1.62281	1.67789	.	.	.	.	.	.	.	.	.	-77.3913	279.858	-276.08	117.435	-6.91946
ADH4	Yes	Simpel linear regression model	0.25857	0.18328	1.71111	1.95426	1.28189	1.48638	12.3777	-4.67305	.	.	.	.	.	.	.	.	.	.	.	.
ADH5	Yes	Simpel linear regression model	0.30668	0.28688	0.36648	0.44037	0.27892	0.32762	5.32807	8.50492	.	.	.	.	.	.	.	.	.	.	.	.
ADH6	Yes	Simpel linear regression model	0.46535	0.46938	1.51148	1.41131	1.15689	1.12372	17.6938	-2.24795	.	.	.	.	.	.	.	.	.	.	.	.
ADHFE1	Yes	Simpel linear regression model	0.56866	0.57074	0.93006	1.07599	0.7344	0.91364	12.3287	-0.59472	.	.	.	.	.	.	.	.	.	.	.	.
ADI1	No	Simpel linear regression model	0.20841	0.09257	0.38892	0.35156	0.29032	0.27018	3.14855	9.2315	.	.	.	.	.	.	.	.	.	.	.	.
ADIG	No	Simpel linear regression model	0.00314	0.0366	0.0977	0.12556	0.02936	0.03874	0.06072	0.0051	.	.	.	.	.	.	.	.	.	.	.	.
ADIPOQ	Yes	Simpel linear regression model	0.35375	0.41547	2.32333	2.52901	1.66353	1.72891	21.067	-3.90966	.	.	.	.	.	.	.	.	.	.	.	.
ADIPOR1	No	Simpel linear regression model	0.38353	0.15445	0.28002	0.36927	0.21416	0.2426	3.49431	8.86408	.	.	.	.	.	.	.	.	.	.	.	.
ADIPOR2	Yes	Simpel linear regression model	0.25993	0.16612	0.41721	0.40685	0.27739	0.32329	9.54117	3.23681	.	.	.	.	.	.	.	.	.	.	.	.
ADK	Yes	Simpel linear regression model	0.31586	0.41657	0.50361	0.4943	0.3929	0.38906	2.88594	7.04116	.	.	.	.	.	.	.	.	.	.	.	.
ADM	No	Simpel linear regression model	0.2509	0.05808	0.92573	1.04052	0.74544	0.85532	4.72748	6.8183	.	.	.	.	.	.	.	.	.	.	.	.
ADM2	No	Simpel linear regression model	0.26543	0.08095	0.80622	0.94056	0.60945	0.74377	7.30339	4.09289	.	.	.	.	.	.	.	.	.	.	.	.
ADNP	Yes	Simpel linear regression model	0.56238	0.56441	0.36858	0.35163	0.2503	0.28706	4.04183	8.98319	.	.	.	.	.	.	.	.	.	.	.	.
ADNP2	Yes	Simpel linear regression model	0.39368	0.31106	0.35898	0.38424	0.28155	0.29737	3.00941	7.85274	.	.	.	.	.	.	.	.	.	.	.	.
ADO	No	Simpel linear regression model	0.2665	0.08507	0.28987	0.29888	0.21873	0.23149	1.95138	8.01134	.	.	.	.	.	.	.	.	.	.	.	.
ADORA1	Yes	Simpel linear regression model	0.32732	0.35703	1.09059	1.08268	0.7979	0.84076	10.0702	2.62274	.	.	.	.	.	.	.	.	.	.	.	.
ADORA2A	Yes	Simpel linear regression model	0.49731	0.41785	0.65874	0.69111	0.50522	0.50281	6.65454	3.82031	.	.	.	.	.	.	.	.	.	.	.	.
ADORA2B	Yes	Simpel linear regression model	0.36817	0.24656	0.71616	0.96776	0.56576	0.68631	6.33821	5.11385	.	.	.	.	.	.	.	.	.	.	.	.
ADORA3	Yes	Simpel linear regression model	0.367	0.43902	1.07106	1.26501	0.8583	1.02512	9.57604	2.38923	.	.	.	.	.	.	.	.	.	.	.	.
ADPGK	No	Simpel linear regression model	0.25557	0.11904	0.3175	0.35214	0.24961	0.29322	2.17678	9.29661	.	.	.	.	.	.	.	.	.	.	.	.
ADPRH	Yes	Simpel linear regression model	0.38895	0.32153	0.60161	0.64428	0.46421	0.49667	5.49265	5.54086	.	.	.	.	.	.	.	.	.	.	.	.
ADPRHL1	Yes	Simpel linear regression model	0.28771	0.22113	0.82424	0.87593	0.64292	0.69648	8.00429	0.16009	.	.	.	.	.	.	.	.	.	.	.	.
ADPRHL2	Yes	Simpel linear regression model	0.31665	0.16382	0.32789	0.42123	0.2524	0.32191	3.0756	8.34358	.	.	.	.	.	.	.	.	.	.	.	.
ADRA1A	Yes	Polynomial 4 regression model	0.50839	0.3789	0.6452	0.71993	0.48256	0.54374	.	.	.	.	.	.	.	.	.	-311.619	433.748	-194.668	37.1234	-2.32257
ADRA1B	No	Simpel linear regression model	0.26897	0.12095	1.04247	1.32764	0.82281	1.02491	5.01957	0.19117	.	.	.	.	.	.	.	.	.	.	.	.
ADRA1D	Yes	Simpel linear regression model	0.34649	0.21438	1.00592	1.01138	0.76791	0.73382	10.2326	-0.21973	.	.	.	.	.	.	.	.	.	.	.	.
ADRA2A	No	Simpel linear regression model	0.21349	0.14091	1.53835	1.5857	1.21165	1.26376	10.8186	4.95019	.	.	.	.	.	.	.	.	.	.	.	.
ADRA2B	No	Simpel linear regression model	0.19263	0.04398	0.85969	0.97707	0.66823	0.77976	4.94326	1.94903	.	.	.	.	.	.	.	.	.	.	.	.
ADRA2C	Yes	Simpel linear regression model	0.36436	0.27181	1.44511	1.63489	1.14746	1.32793	13.0621	-1.14089	.	.	.	.	.	.	.	.	.	.	.	.
ADRB1	Yes	Simpel linear regression model	0.37825	0.40988	1.24492	1.39176	0.98039	1.1097	8.53147	-0.32055	.	.	.	.	.	.	.	.	.	.	.	.
ADRB2	Yes	Simpel linear regression model	0.46941	0.47866	0.99769	1.06808	0.78287	0.79129	10.4335	0.58695	.	.	.	.	.	.	.	.	.	.	.	.
ADRB3	Yes	Simpel linear regression model	0.43351	0.48862	0.90909	0.81872	0.6995	0.61056	10.9691	-1.33508	.	.	.	.	.	.	.	.	.	.	.	.
ADRBK1	Yes	Simpel linear regression model	0.30048	0.20208	0.3481	0.33105	0.26434	0.25188	4.41231	8.56673	.	.	.	.	.	.	.	.	.	.	.	.
ADRBK2	Yes	Simpel linear regression model	0.29331	0.29762	0.85167	0.85344	0.60636	0.64914	5.79204	5.3817	.	.	.	.	.	.	.	.	.	.	.	.
ADRM1	Yes	Simpel linear regression model	0.52444	0.45418	0.39924	0.4032	0.2993	0.31605	3.95494	9.52699	.	.	.	.	.	.	.	.	.	.	.	.
ADSL	Yes	Simpel linear regression model	0.32244	0.16064	0.39075	0.49955	0.30524	0.37291	3.08803	8.53018	.	.	.	.	.	.	.	.	.	.	.	.
ADSS	Yes	Simpel linear regression model	0.32732	0.19597	0.30006	0.33138	0.22397	0.23937	6.28291	5.63204	.	.	.	.	.	.	.	.	.	.	.	.
ADSSL1	Yes	Simpel linear regression model	0.39196	0.32367	1.12344	1.26766	0.85375	0.89806	8.06102	0.90313	.	.	.	.	.	.	.	.	.	.	.	.
AEBP1	Yes	Simpel linear regression model	0.55205	0.55696	1.0809	0.99727	0.83882	0.76425	18.1184	8.30246	.	.	.	.	.	.	.	.	.	.	.	.
AEBP2	Yes	Simpel linear regression model	0.26046	0.30721	0.35402	0.33294	0.25711	0.26252	5.97851	4.75729	.	.	.	.	.	.	.	.	.	.	.	.
AEN	Yes	Simpel linear regression model	0.29329	0.17856	0.51585	0.54868	0.41174	0.44117	2.92451	8.48781	.	.	.	.	.	.	.	.	.	.	.	.
AES	Yes	Simpel linear regression model	0.29819	0.20618	0.37458	0.35059	0.28747	0.27951	2.50632	11.3467	.	.	.	.	.	.	.	.	.	.	.	.
AFAP1	No	Simpel linear regression model	0.18918	0.10266	0.50437	0.57413	0.38391	0.4556	4.11225	9.77999	.	.	.	.	.	.	.	.	.	.	.	.
AFAP1L1	No	Simpel linear regression model	0.37907	0.13417	0.81314	0.93168	0.62873	0.70312	6.70044	4.53903	.	.	.	.	.	.	.	.	.	.	.	.
AFAP1L2	Yes	Simpel linear regression model	0.46895	0.47353	0.68607	0.76293	0.51901	0.55124	5.04203	6.18514	.	.	.	.	.	.	.	.	.	.	.	.
AFARP1	No	Simpel linear regression model	0.23019	0.10381	0.68199	0.77829	0.53648	0.57919	6.92435	-0.88434	.	.	.	.	.	.	.	.	.	.	.	.
AFF1	No	Simpel linear regression model	0.30168	0.13911	0.44531	0.48597	0.34669	0.3907	3.6428	9.47879	.	.	.	.	.	.	.	.	.	.	.	.
AFF2	Yes	Simpel linear regression model	0.34382	0.25365	1.13848	1.27817	0.82914	0.95388	10.4788	-0.43342	.	.	.	.	.	.	.	.	.	.	.	.
AFF3	Yes	Simpel linear regression model	0.53549	0.5909	1.09812	1.03044	0.80254	0.87389	16.1417	0.49945	.	.	.	.	.	.	.	.	.	.	.	.
AFF4	No	Simpel linear regression model	0.23707	0.02118	0.43997	0.44241	0.33655	0.35512	2.49325	9.85736	.	.	.	.	.	.	.	.	.	.	.	.
AFG3L1	No	Simpel linear regression model	0.25885	0.09382	0.52522	0.631	0.42026	0.51299	9.85152	5.06847	.	.	.	.	.	.	.	.	.	.	.	.
AFG3L2	Yes	Simpel linear regression model	0.41588	0.42884	0.43259	0.45434	0.33311	0.35596	3.7242	8.55164	.	.	.	.	.	.	.	.	.	.	.	.
AFMID	No	Simpel linear regression model	0.20363	0.14813	0.48031	0.51113	0.36623	0.43102	2.65851	7.2255	.	.	.	.	.	.	.	.	.	.	.	.
AFP	No	Simpel linear regression model	0.1957	0.10078	0.72402	0.69946	0.51724	0.48466	3.27512	-0.8236	.	.	.	.	.	.	.	.	.	.	.	.
AFTPH	Yes	Simpel linear regression model	0.30057	0.20625	0.23437	0.22109	0.18732	0.17567	1.84945	9.23871	.	.	.	.	.	.	.	.	.	.	.	.
AG2	Yes	Simpel linear regression model	0.51518	0.37944	0.80364	0.86946	0.62956	0.67501	10.4961	5.55351	.	.	.	.	.	.	.	.	.	.	.	.
AGA	No	Simpel linear regression model	0.29187	0.09017	0.47215	0.60296	0.35974	0.48106	4.35751	5.9817	.	.	.	.	.	.	.	.	.	.	.	.
AGAP1	No	Simpel linear regression model	0.24088	0.0805	0.37192	0.41448	0.28995	0.35315	2.37765	8.21921	.	.	.	.	.	.	.	.	.	.	.	.
AGAP11	Yes	Simpel linear regression model	0.25175	0.20941	1.03001	1.10217	0.75219	0.83239	9.19757	-0.14521	.	.	.	.	.	.	.	.	.	.	.	.
AGAP2	Yes	Simpel linear regression model	0.44359	0.44624	1.09953	1.29817	0.84099	0.98113	13.03	3.10603	.	.	.	.	.	.	.	.	.	.	.	.
AGAP3	Yes	Simpel linear regression model	0.39787	0.26722	0.38974	0.44456	0.31314	0.34841	3.99241	8.54579	.	.	.	.	.	.	.	.	.	.	.	.
AGAP5	No	Simpel linear regression model	0.1721	0.05236	0.73359	0.6015	0.54456	0.48683	12.9493	-1.56475	.	.	.	.	.	.	.	.	.	.	.	.
AGAP6	Yes	Simpel linear regression model	0.2435	0.1913	0.76776	0.72265	0.60722	0.57589	11.5832	-0.41661	.	.	.	.	.	.	.	.	.	.	.	.
AGAP7	No	Simpel linear regression model	0.10763	0.01248	1.00839	1.09919	0.75008	0.81848	5.64638	-1.35789	.	.	.	.	.	.	.	.	.	.	.	.
AGBL1	No	Simpel linear regression model	0.10269	0.0894	0.34255	0.45848	0.20722	0.24722	1.22135	-0.58231	.	.	.	.	.	.	.	.	.	.	.	.
AGBL2	No	Simpel linear regression model	0.23067	0.05352	0.92161	0.98856	0.72523	0.73404	7.21619	-1.7304	.	.	.	.	.	.	.	.	.	.	.	.
AGBL3	No	Simpel linear regression model	0.06478	0.01201	0.71239	0.77947	0.55506	0.60975	1.98867	0.62602	.	.	.	.	.	.	.	.	.	.	.	.
AGBL4	Yes	Simpel linear regression model	0.40187	0.29039	0.90345	0.97679	0.7068	0.74492	6.03975	-1.40338	.	.	.	.	.	.	.	.	.	.	.	.
AGBL5	No	Simpel linear regression model	0.29538	0.09431	0.43694	0.51676	0.33876	0.40572	2.95318	7.30248	.	.	.	.	.	.	.	.	.	.	.	.
AGER	No	Simpel linear regression model	0.20601	0.14781	0.97607	0.89738	0.76324	0.67879	17.6692	2.14597	.	.	.	.	.	.	.	.	.	.	.	.
AGFG1	No	Simpel linear regression model	0.21043	0.10296	0.26339	0.31694	0.20076	0.23613	1.63086	9.71131	.	.	.	.	.	.	.	.	.	.	.	.
AGFG2	Yes	Simpel linear regression model	0.41745	0.54601	0.5277	0.47445	0.38708	0.39042	6.13068	5.75435	.	.	.	.	.	.	.	.	.	.	.	.
AGGF1	No	Simpel linear regression model	0.23421	0.06706	0.28204	0.26271	0.21084	0.2155	7.2388	3.04001	.	.	.	.	.	.	.	.	.	.	.	.
AGK	Yes	Simpel linear regression model	0.27264	0.26852	0.41938	0.57044	0.28472	0.36805	2.20912	7.96397	.	.	.	.	.	.	.	.	.	.	.	.
AGL	No	Simpel linear regression model	0.23675	0.15403	0.58513	0.4521	0.37491	0.34703	4.6611	6.57707	.	.	.	.	.	.	.	.	.	.	.	.
AGMAT	Yes	Simpel linear regression model	0.3277	0.24193	0.66812	0.65517	0.52171	0.49502	4.1133	7.08994	.	.	.	.	.	.	.	.	.	.	.	.
AGPAT1	No	Simpel linear regression model	0.17724	0.04325	0.33529	0.34319	0.26103	0.263	1.78541	10.02	.	.	.	.	.	.	.	.	.	.	.	.
AGPAT2	No	Simpel linear regression model	0.26654	0.12669	0.6031	0.62032	0.46734	0.48196	5.57407	7.83714	.	.	.	.	.	.	.	.	.	.	.	.
AGPAT3	Yes	Simpel linear regression model	0.27344	0.19684	0.32873	0.37464	0.25922	0.29242	3.22663	9.17171	.	.	.	.	.	.	.	.	.	.	.	.
AGPAT4	Yes	Simpel linear regression model	0.4097	0.42675	0.96918	0.91748	0.74359	0.71854	8.11633	4.17521	.	.	.	.	.	.	.	.	.	.	.	.
AGPAT5	Yes	Simpel linear regression model	0.4163	0.27647	0.52151	0.57583	0.40505	0.43732	13.9469	-1.10591	.	.	.	.	.	.	.	.	.	.	.	.
AGPAT6	Yes	Simpel linear regression model	0.33024	0.24613	0.42588	0.4311	0.2984	0.33258	15.2494	6.64966	.	.	.	.	.	.	.	.	.	.	.	.
AGPAT9	Yes	Simpel linear regression model	0.39372	0.36097	0.98686	1.07098	0.75979	0.84235	6.89778	4.44479	.	.	.	.	.	.	.	.	.	.	.	.
AGPHD1	No	Simpel linear regression model	0.241	0.10684	0.60053	0.64388	0.47445	0.49511	4.39908	2.21063	.	.	.	.	.	.	.	.	.	.	.	.
AGPS	No	Simpel linear regression model	0.24642	0.00708	0.30658	0.37108	0.22824	0.28805	2.0382	9.71127	.	.	.	.	.	.	.	.	.	.	.	.
AGR2	Yes	Simpel linear regression model	0.59709	0.61458	0.84403	0.83212	0.65185	0.66175	8.24708	9.77596	.	.	.	.	.	.	.	.	.	.	.	.
AGR3	Yes	Simpel linear regression model	0.49599	0.59629	1.7198	1.33205	1.29806	1.06177	13.9246	1.8687	.	.	.	.	.	.	.	.	.	.	.	.
AGRN	Yes	Simpel linear regression model	0.31473	0.24046	0.62193	0.67203	0.48094	0.5382	4.45268	9.99585	.	.	.	.	.	.	.	.	.	.	.	.
AGRP	No	Simpel linear regression model	0.14335	0.00439	0.49778	0.42345	0.35063	0.34408	5.53751	-0.2025	.	.	.	.	.	.	.	.	.	.	.	.
AGT	Yes	Simpel linear regression model	0.31789	0.39113	1.20848	1.15458	0.89727	0.89686	8.03604	4.74456	.	.	.	.	.	.	.	.	.	.	.	.
AGTR1	Yes	Simpel linear regression model	0.52084	0.55002	1.50021	1.38314	1.16568	1.17832	24.9366	-1.10661	.	.	.	.	.	.	.	.	.	.	.	.
AGTR2	Yes	Simpel linear regression model	0.37274	0.38479	0.49887	0.42548	0.3079	0.24735	9.93285	-0.69114	.	.	.	.	.	.	.	.	.	.	.	.
AGTRAP	Yes	Simpel linear regression model	0.39239	0.35938	0.44665	0.45556	0.33695	0.34893	4.07435	7.22271	.	.	.	.	.	.	.	.	.	.	.	.
AGXT	Yes	Simpel linear regression model	0.34401	0.31157	1.38892	1.3876	0.97778	1.14808	9.06848	-1.46253	.	.	.	.	.	.	.	.	.	.	.	.
AGXT2L1	No	Simpel linear regression model	0.01728	0.04302	0.72702	0.42597	0.27904	0.26274	1.32222	-0.91115	.	.	.	.	.	.	.	.	.	.	.	.
AGXT2L2	Yes	Simpel linear regression model	0.24616	0.21017	0.54916	0.57094	0.42732	0.4661	3.54199	7.66105	.	.	.	.	.	.	.	.	.	.	.	.
AHCTF1	Yes	Simpel linear regression model	0.25418	0.31599	0.35999	0.35154	0.26486	0.27947	4.58423	6.55223	.	.	.	.	.	.	.	.	.	.	.	.
AHCY	Yes	Simpel linear regression model	0.56388	0.61201	0.45921	0.44973	0.3639	0.34611	4.41593	10.5849	.	.	.	.	.	.	.	.	.	.	.	.
AHCYL1	Yes	Simpel linear regression model	0.37705	0.19957	0.29613	0.35704	0.23328	0.28454	6.61573	6.56277	.	.	.	.	.	.	.	.	.	.	.	.
AHCYL2	Yes	Simpel linear regression model	0.49683	0.52311	0.86665	0.93374	0.69657	0.76454	9.65589	7.22775	.	.	.	.	.	.	.	.	.	.	.	.
AHDC1	Yes	Simpel linear regression model	0.35679	0.26476	0.56141	0.6156	0.4432	0.46923	4.33403	7.31185	.	.	.	.	.	.	.	.	.	.	.	.
AHI1	No	Simpel linear regression model	0.18024	0.10238	0.4157	0.4795	0.3265	0.38061	1.92501	6.9841	.	.	.	.	.	.	.	.	.	.	.	.
AHNAK	Yes	Simpel linear regression model	0.35725	0.25149	0.77142	0.84016	0.60243	0.68184	5.65555	11.6891	.	.	.	.	.	.	.	.	.	.	.	.
AHNAK2	Yes	Simpel linear regression model	0.44294	0.30724	1.23946	1.49016	1.02099	1.22744	14.7646	5.8145	.	.	.	.	.	.	.	.	.	.	.	.
AHR	Yes	Simpel linear regression model	0.36351	0.37691	0.52954	0.47277	0.3939	0.3784	3.48809	9.19832	.	.	.	.	.	.	.	.	.	.	.	.
AHRR	Yes	Simpel linear regression model	0.3881	0.16914	0.89943	1.16026	0.71304	0.84522	7.61601	0.99303	.	.	.	.	.	.	.	.	.	.	.	.
AHSA1	No	Simpel linear regression model	0.23992	0.07768	0.38453	0.42613	0.30206	0.3203	2.53115	9.79353	.	.	.	.	.	.	.	.	.	.	.	.
AHSA2	No	Simpel linear regression model	0.29837	0.11763	0.88207	0.9287	0.69545	0.77344	11.6192	4.46538	.	.	.	.	.	.	.	.	.	.	.	.
AHSG	No	Simpel linear regression model	0.04847	0.00075	1.33393	1.17539	0.82601	0.87242	9.43447	-7.9181	.	.	.	.	.	.	.	.	.	.	.	.
AICDA	Yes	Polynomial 4 regression model	0.54075	0.36577	0.80654	1.04769	0.55146	0.64873	.	.	.	.	.	.	.	.	.	249.052	-6.38477	-5.08807	4.24637	-0.20343
AIDA	Yes	Simpel linear regression model	0.32679	0.20069	0.32929	0.3459	0.25452	0.25486	2.46291	8.58555	.	.	.	.	.	.	.	.	.	.	.	.
AIF1	Yes	Simpel linear regression model	0.50647	0.56174	0.81762	0.82853	0.63122	0.63231	8.76656	4.702	.	.	.	.	.	.	.	.	.	.	.	.
AIF1L	Yes	Simpel linear regression model	0.40532	0.47022	1.05128	1.03887	0.83736	0.80035	8.43889	3.45895	.	.	.	.	.	.	.	.	.	.	.	.
AIFM1	Yes	Simpel linear regression model	0.42021	0.43771	0.40432	0.39699	0.3183	0.33444	3.67636	8.78579	.	.	.	.	.	.	.	.	.	.	.	.
AIFM2	No	Simpel linear regression model	0.34778	0.08765	0.39302	0.45643	0.30917	0.34222	4.38477	6.38443	.	.	.	.	.	.	.	.	.	.	.	.
AIFM3	Yes	Simpel linear regression model	0.60788	0.46173	1.11474	1.19212	0.85876	0.90821	12.769	1.23983	.	.	.	.	.	.	.	.	.	.	.	.
AIG1	No	Simpel linear regression model	0.22278	0.15762	0.46191	0.51908	0.3485	0.39548	3.152	6.94226	.	.	.	.	.	.	.	.	.	.	.	.
AIM1	No	Simpel linear regression model	0.31649	0.10769	0.62467	0.64077	0.46549	0.52502	5.01982	8.16139	.	.	.	.	.	.	.	.	.	.	.	.
AIM1L	Yes	Simpel linear regression model	0.31402	0.22916	1.00006	1.06526	0.74218	0.84807	9.67763	1.54076	.	.	.	.	.	.	.	.	.	.	.	.
AIM2	Yes	Simpel linear regression model	0.44068	0.49393	1.53261	1.37856	1.20213	1.06074	17.9465	0.15258	.	.	.	.	.	.	.	.	.	.	.	.
AIMP1	Yes	Simpel linear regression model	0.25753	0.20676	0.28393	0.26698	0.22509	0.21203	1.75143	9.25447	.	.	.	.	.	.	.	.	.	.	.	.
AIMP2	No	Simpel linear regression model	0.30233	0.05988	0.38253	0.48679	0.30391	0.35737	2.71997	7.95731	.	.	.	.	.	.	.	.	.	.	.	.
AIP	No	Simpel linear regression model	0.27309	0.1144	0.36963	0.41085	0.28373	0.31488	2.95356	8.6154	.	.	.	.	.	.	.	.	.	.	.	.
AIPL1	No	Simpel linear regression model	0.11939	0.08193	0.36363	0.44147	0.1788	0.22508	1.61722	-0.58766	.	.	.	.	.	.	.	.	.	.	.	.
AIRE	No	Polynomial 4 regression model	0.43175	0.05527	0.99221	1.14231	0.71038	0.79047	.	.	.	.	.	.	.	.	.	293.715	-496.674	316.897	-87.9996	9.12743
AJAP1	Yes	Simpel linear regression model	0.30339	0.26237	0.94407	0.9514	0.73827	0.74065	6.04935	0.31819	.	.	.	.	.	.	.	.	.	.	.	.
AK1	No	Simpel linear regression model	0.25981	0.09919	0.769	0.9546	0.59731	0.74529	4.60161	7.01523	.	.	.	.	.	.	.	.	.	.	.	.
AK2	No	Simpel linear regression model	0.3087	0.11665	0.37726	0.43935	0.30053	0.3358	3.85079	9.0932	.	.	.	.	.	.	.	.	.	.	.	.
AK3	No	Simpel linear regression model	0.25605	0.13774	0.42726	0.41984	0.32573	0.35039	1.92361	9.81127	.	.	.	.	.	.	.	.	.	.	.	.
AK3L1	Yes	Simpel linear regression model	0.31835	0.18431	1.07489	1.3704	0.75218	0.94465	6.86822	5.28067	.	.	.	.	.	.	.	.	.	.	.	.
AK5	Yes	Simpel linear regression model	0.36849	0.45233	1.13077	0.87512	0.84618	0.72322	12.4704	-0.042	.	.	.	.	.	.	.	.	.	.	.	.
AK7	Yes	Simpel linear regression model	0.363	0.31183	0.94173	1.03725	0.7458	0.87208	6.84089	2.04319	.	.	.	.	.	.	.	.	.	.	.	.
AKAP1	Yes	Simpel linear regression model	0.44222	0.27	0.35275	0.37485	0.28219	0.29278	2.974	10.2634	.	.	.	.	.	.	.	.	.	.	.	.
AKAP10	No	Simpel linear regression model	0.1998	0.15081	0.52044	0.41442	0.35241	0.31666	3.58114	6.8798	.	.	.	.	.	.	.	.	.	.	.	.
AKAP11	Yes	Polynomial 4 regression model	0.51926	0.36611	0.41889	0.50585	0.33026	0.41961	.	.	.	.	.	.	.	.	.	-37249.6	130604	-171348	99704.9	-21703.1
AKAP12	Yes	Simpel linear regression model	0.54215	0.44152	1.12668	1.33983	0.85878	0.99641	17.2536	5.39756	.	.	.	.	.	.	.	.	.	.	.	.
AKAP13	Yes	Simpel linear regression model	0.35228	0.28652	0.55718	0.54312	0.43094	0.41964	3.82601	9.72922	.	.	.	.	.	.	.	.	.	.	.	.
AKAP14	No	Simpel linear regression model	0.22501	0.00062	0.62769	0.88976	0.47092	0.64965	3.51958	-1.2275	.	.	.	.	.	.	.	.	.	.	.	.
AKAP2	Yes	Simpel linear regression model	0.40414	0.20474	0.82812	1.27039	0.59161	0.8232	7.43377	6.59043	.	.	.	.	.	.	.	.	.	.	.	.
AKAP3	Yes	Simpel linear regression model	0.28146	0.31192	1.1185	1.12842	0.87187	0.87674	5.79739	0.98055	.	.	.	.	.	.	.	.	.	.	.	.
AKAP4	Yes	Simpel linear regression model	0.28777	0.16927	1.22484	1.06705	0.82695	0.82849	7.86364	-2.75471	.	.	.	.	.	.	.	.	.	.	.	.
AKAP5	Yes	Simpel linear regression model	0.52517	0.47812	0.84227	0.91076	0.6573	0.71103	8.52378	3.6197	.	.	.	.	.	.	.	.	.	.	.	.
AKAP6	Yes	Simpel linear regression model	0.47491	0.40472	0.87239	0.79673	0.70935	0.62683	16.2447	3.44475	.	.	.	.	.	.	.	.	.	.	.	.
AKAP7	Yes	Simpel linear regression model	0.47107	0.34238	0.87737	1.01601	0.70373	0.81381	9.1188	3.44673	.	.	.	.	.	.	.	.	.	.	.	.
AKAP8	No	Simpel linear regression model	0.19252	0.07405	0.24538	0.26771	0.19548	0.20724	1.26024	8.94827	.	.	.	.	.	.	.	.	.	.	.	.
AKAP8L	Yes	Simpel linear regression model	0.30652	0.28555	0.35868	0.36873	0.2814	0.29513	2.45668	8.05401	.	.	.	.	.	.	.	.	.	.	.	.
AKAP9	Yes	Simpel linear regression model	0.37118	0.30764	0.46774	0.50044	0.35514	0.39288	4.68096	8.81838	.	.	.	.	.	.	.	.	.	.	.	.
AKD1	Yes	Simpel linear regression model	0.39257	0.26527	0.58487	0.59698	0.45142	0.48839	3.79175	4.92612	.	.	.	.	.	.	.	.	.	.	.	.
AKIRIN1	No	Simpel linear regression model	0.2253	0.08761	0.3859	0.36179	0.28141	0.28838	2.30374	9.13417	.	.	.	.	.	.	.	.	.	.	.	.
AKIRIN2	Yes	Simpel linear regression model	0.35044	0.16573	0.34401	0.38441	0.26675	0.30921	2.42574	8.37798	.	.	.	.	.	.	.	.	.	.	.	.
AKNA	Yes	Simpel linear regression model	0.30523	0.27859	0.51259	0.45442	0.3921	0.34224	7.04936	8.87145	.	.	.	.	.	.	.	.	.	.	.	.
AKNAD1	Yes	Simpel linear regression model	0.41832	0.31838	1.0042	1.02083	0.78779	0.83243	6.95945	-1.66001	.	.	.	.	.	.	.	.	.	.	.	.
AKR1A1	No	Simpel linear regression model	0.32567	0.08959	0.36066	0.52076	0.2872	0.38067	2.34172	10.5151	.	.	.	.	.	.	.	.	.	.	.	.
AKR1B1	Yes	Simpel linear regression model	0.47621	0.43427	0.89566	0.88755	0.70648	0.67294	6.95419	5.83448	.	.	.	.	.	.	.	.	.	.	.	.
AKR1B10	Yes	Simpel linear regression model	0.38163	0.37214	2.08782	2.07776	1.60853	1.61836	19.5677	2.21046	.	.	.	.	.	.	.	.	.	.	.	.
AKR1B15	No	Simpel linear regression model	0.16619	0.0897	1.06881	1.34999	0.81517	1.02452	3.99087	-0.03652	.	.	.	.	.	.	.	.	.	.	.	.
AKR1C1	No	Simpel linear regression model	0.2672	0.11745	1.15292	1.34779	0.83941	0.9612	8.90871	2.77178	.	.	.	.	.	.	.	.	.	.	.	.
AKR1C2	No	Simpel linear regression model	0.27935	0.15332	1.29146	1.4771	0.96716	1.06181	8.53174	2.02847	.	.	.	.	.	.	.	.	.	.	.	.
AKR1C3	Yes	Simpel linear regression model	0.35656	0.2274	1.10297	1.28795	0.86647	0.96511	14.0902	-0.20695	.	.	.	.	.	.	.	.	.	.	.	.
AKR1C4	Yes	Simpel linear regression model	0.46548	0.42995	1.73001	1.41748	1.3473	1.16644	16.2914	-4.90375	.	.	.	.	.	.	.	.	.	.	.	.
AKR1CL1	No	Simpel linear regression model	0.17754	0.05373	0.80037	0.61795	0.52338	0.43727	3.19722	-1.04572	.	.	.	.	.	.	.	.	.	.	.	.
AKR1E2	Yes	Simpel linear regression model	0.41075	0.33748	1.25016	1.42944	0.95316	1.13121	12.5484	-3.34214	.	.	.	.	.	.	.	.	.	.	.	.
AKR7A2	Yes	Simpel linear regression model	0.33033	0.35615	0.45714	0.47802	0.34646	0.39929	3.17597	8.47582	.	.	.	.	.	.	.	.	.	.	.	.
AKR7A3	Yes	Simpel linear regression model	0.32882	0.35951	0.85751	1.1047	0.62294	0.81966	6.12411	6.50305	.	.	.	.	.	.	.	.	.	.	.	.
AKR7L	Yes	Simpel linear regression model	0.38086	0.23234	0.73016	0.84789	0.58856	0.66378	8.66659	0.19572	.	.	.	.	.	.	.	.	.	.	.	.
AKT1	Yes	Simpel linear regression model	0.32392	0.34992	0.29531	0.25682	0.22513	0.20054	2.77471	10.101	.	.	.	.	.	.	.	.	.	.	.	.
AKT1S1	No	Simpel linear regression model	0.1781	0.02019	0.38446	0.38401	0.2921	0.3056	3.47481	7.39631	.	.	.	.	.	.	.	.	.	.	.	.
AKT2	No	Simpel linear regression model	0.20778	0.0509	0.32171	0.3759	0.21799	0.27528	4.24604	10.1301	.	.	.	.	.	.	.	.	.	.	.	.
AKT3	Yes	Simpel linear regression model	0.57237	0.46032	0.85083	0.88295	0.65889	0.64993	13.5946	4.51823	.	.	.	.	.	.	.	.	.	.	.	.
AKTIP	No	Simpel linear regression model	0.27953	0.15863	0.31682	0.34022	0.25091	0.25279	1.96872	7.5362	.	.	.	.	.	.	.	.	.	.	.	.
ALAD	Yes	Simpel linear regression model	0.43866	0.20468	0.35266	0.41271	0.26612	0.30883	4.9699	6.68057	.	.	.	.	.	.	.	.	.	.	.	.
ALAS1	Yes	Simpel linear regression model	0.3138	0.26514	0.41555	0.40789	0.3105	0.33674	2.75035	9.37508	.	.	.	.	.	.	.	.	.	.	.	.
ALB	No	Simpel linear regression model	0.03291	0.02259	1.88472	2.35571	0.89385	1.20501	6.43997	-4.65665	.	.	.	.	.	.	.	.	.	.	.	.
ALCAM	Yes	Simpel linear regression model	0.31172	0.22047	0.69338	0.81248	0.53417	0.62219	4.98146	7.71709	.	.	.	.	.	.	.	.	.	.	.	.
ALDH16A1	No	Simpel linear regression model	0.24382	0.10789	0.50498	0.5452	0.39701	0.42191	9.82691	8.47715	.	.	.	.	.	.	.	.	.	.	.	.
ALDH1A1	Yes	Simpel linear regression model	0.31211	0.32153	1.53156	1.56092	1.13339	1.17897	10.3601	5.44036	.	.	.	.	.	.	.	.	.	.	.	.
ALDH1A2	No	Simpel linear regression model	0.22092	0.1103	2.24349	2.54582	1.71484	2.01719	10.2864	0.07561	.	.	.	.	.	.	.	.	.	.	.	.
ALDH1A3	Yes	Simpel linear regression model	0.37645	0.40622	1.00911	1.042	0.7815	0.79891	12.4949	6.18138	.	.	.	.	.	.	.	.	.	.	.	.
ALDH1B1	Yes	Simpel linear regression model	0.3194	0.17649	0.62614	0.72195	0.49099	0.58237	4.96819	8.98382	.	.	.	.	.	.	.	.	.	.	.	.
ALDH1L1	Yes	Simpel linear regression model	0.39585	0.30306	2.47307	2.54358	2.06242	1.95106	16.8929	-0.69852	.	.	.	.	.	.	.	.	.	.	.	.
ALDH1L2	Yes	Simpel linear regression model	0.31052	0.28582	1.14426	1.15447	0.87219	0.90096	10.8184	4.34138	.	.	.	.	.	.	.	.	.	.	.	.
ALDH2	Yes	Simpel linear regression model	0.26691	0.17484	0.50277	0.50034	0.37705	0.38837	3.09653	10.9752	.	.	.	.	.	.	.	.	.	.	.	.
ALDH3A1	Yes	Simpel linear regression model	0.31314	0.53175	1.38058	1.12085	1.05069	0.91707	11.6745	-0.13408	.	.	.	.	.	.	.	.	.	.	.	.
ALDH3A2	Yes	Simpel linear regression model	0.2922	0.48517	0.59136	0.41386	0.44457	0.31947	4.05113	8.23809	.	.	.	.	.	.	.	.	.	.	.	.
ALDH3B1	Yes	Simpel linear regression model	0.22903	0.29577	0.69693	0.74412	0.5269	0.57968	3.63211	7.02412	.	.	.	.	.	.	.	.	.	.	.	.
ALDH3B2	No	Simpel linear regression model	0.35274	0.13554	1.55267	1.69531	1.21713	1.33788	11.9965	-1.71652	.	.	.	.	.	.	.	.	.	.	.	.
ALDH4A1	Yes	Simpel linear regression model	0.37221	0.31962	0.81139	0.91103	0.64144	0.71957	6.15097	6.0773	.	.	.	.	.	.	.	.	.	.	.	.
ALDH5A1	No	Simpel linear regression model	0.19654	0.00196	0.66294	0.7685	0.50159	0.56506	3.00035	8.19965	.	.	.	.	.	.	.	.	.	.	.	.
ALDH6A1	Yes	Simpel linear regression model	0.35037	0.35759	0.67905	0.6694	0.50978	0.50743	4.51043	5.82979	.	.	.	.	.	.	.	.	.	.	.	.
ALDH7A1	Yes	Simpel linear regression model	0.36308	0.27371	0.51122	0.5203	0.38052	0.38449	5.00387	7.05324	.	.	.	.	.	.	.	.	.	.	.	.
ALDH8A1	No	Simpel linear regression model	0.18291	0.00495	1.15408	1.18415	0.82922	0.95679	4.977	0.42794	.	.	.	.	.	.	.	.	.	.	.	.
ALDH9A1	Yes	Simpel linear regression model	0.27668	0.19134	0.34365	0.31681	0.26174	0.25312	2.3703	9.57313	.	.	.	.	.	.	.	.	.	.	.	.
ALDOA	Yes	Simpel linear regression model	0.26831	0.23122	0.44886	0.46791	0.34845	0.36566	2.8153	13.0144	.	.	.	.	.	.	.	.	.	.	.	.
ALDOB	Yes	Simpel linear regression model	0.16435	0.19073	2.26567	2.7198	1.80139	2.09516	9.69068	4.21371	.	.	.	.	.	.	.	.	.	.	.	.
ALDOC	No	Simpel linear regression model	0.2658	0.07553	0.80799	1.10598	0.61478	0.82506	7.24103	5.77699	.	.	.	.	.	.	.	.	.	.	.	.
ALG1	No	Simpel linear regression model	0.31342	0.05014	0.33605	0.43224	0.26423	0.33603	3.69989	7.9536	.	.	.	.	.	.	.	.	.	.	.	.
ALG10	No	Simpel linear regression model	0.26975	0.1404	0.45957	0.44339	0.35151	0.34523	4.43139	4.66323	.	.	.	.	.	.	.	.	.	.	.	.
ALG10B	Yes	Simpel linear regression model	0.43742	0.32292	0.82707	0.93355	0.59895	0.71123	7.28951	1.70056	.	.	.	.	.	.	.	.	.	.	.	.
ALG11	Yes	Simpel linear regression model	0.33035	0.18908	0.62518	0.78462	0.48666	0.62082	11.6624	-2.41494	.	.	.	.	.	.	.	.	.	.	.	.
ALG12	Yes	Simpel linear regression model	0.29579	0.17024	0.34225	0.41957	0.26882	0.33604	4.13578	6.46381	.	.	.	.	.	.	.	.	.	.	.	.
ALG13	No	Simpel linear regression model	0.22699	0.06901	0.41906	0.49821	0.32975	0.3652	2.87253	7.19533	.	.	.	.	.	.	.	.	.	.	.	.
ALG14	Yes	Simpel linear regression model	0.23359	0.19058	0.412	0.47478	0.31931	0.34564	3.19448	5.79316	.	.	.	.	.	.	.	.	.	.	.	.
ALG1L	Yes	Simpel linear regression model	0.26188	0.18779	1.05965	1.12252	0.79934	0.85896	5.33518	2.33687	.	.	.	.	.	.	.	.	.	.	.	.
ALG2	No	Simpel linear regression model	0.31515	0.14163	0.31132	0.34675	0.23965	0.27836	3.66246	7.02043	.	.	.	.	.	.	.	.	.	.	.	.
ALG3	Yes	Simpel linear regression model	0.25597	0.20825	0.39467	0.36689	0.30354	0.27086	1.79235	9.30053	.	.	.	.	.	.	.	.	.	.	.	.
ALG5	Yes	Simpel linear regression model	0.38975	0.26712	0.46313	0.45714	0.34733	0.35227	7.6174	3.8531	.	.	.	.	.	.	.	.	.	.	.	.
ALG6	No	Simpel linear regression model	0.22672	0.1454	0.37637	0.39638	0.29864	0.28943	3.34811	5.79007	.	.	.	.	.	.	.	.	.	.	.	.
ALG8	Yes	Simpel linear regression model	0.33734	0.26027	0.4178	0.36138	0.31531	0.28574	2.99209	7.85311	.	.	.	.	.	.	.	.	.	.	.	.
ALG9	Yes	Simpel linear regression model	0.30238	0.22644	0.25683	0.2906	0.19859	0.22052	4.51859	5.62594	.	.	.	.	.	.	.	.	.	.	.	.
ALK	Yes	Simpel linear regression model	0.40368	0.33069	0.81253	0.90997	0.61144	0.66949	8.75566	-1.26934	.	.	.	.	.	.	.	.	.	.	.	.
ALKBH1	No	Simpel linear regression model	0.38719	0.15008	0.316	0.38958	0.24732	0.30265	8.02965	2.40116	.	.	.	.	.	.	.	.	.	.	.	.
ALKBH2	No	Simpel linear regression model	0.38129	0.10336	0.47586	0.55888	0.36558	0.45134	3.36262	6.6528	.	.	.	.	.	.	.	.	.	.	.	.
ALKBH3	Yes	Simpel linear regression model	0.236	0.19082	0.62368	0.65537	0.41391	0.43376	3.433	6.36317	.	.	.	.	.	.	.	.	.	.	.	.
ALKBH4	No	Simpel linear regression model	0.30773	0.11834	0.33205	0.37927	0.25449	0.28904	5.615	4.544	.	.	.	.	.	.	.	.	.	.	.	.
ALKBH5	Yes	Simpel linear regression model	0.46665	0.37698	0.31241	0.37272	0.24966	0.30096	2.62178	9.4614	.	.	.	.	.	.	.	.	.	.	.	.
ALKBH7	No	Simpel linear regression model	0.14981	0.04047	0.59508	0.68127	0.46042	0.53647	3.32831	7.4283	.	.	.	.	.	.	.	.	.	.	.	.
ALKBH8	No	Simpel linear regression model	0.21786	0.0897	0.37771	0.38273	0.28533	0.31371	3.21971	5.96648	.	.	.	.	.	.	.	.	.	.	.	.
ALOX12	No	Simpel linear regression model	0.15876	0.10869	0.66183	0.7813	0.51374	0.54127	4.86461	0.73071	.	.	.	.	.	.	.	.	.	.	.	.
ALOX12B	Yes	Simpel linear regression model	0.32957	0.20839	1.21834	1.24849	0.97433	1.02635	7.86388	-2.42923	.	.	.	.	.	.	.	.	.	.	.	.
ALOX12P2	Yes	Simpel linear regression model	0.26963	0.16456	1.37299	1.52266	0.97906	1.08001	11.4419	-2.53226	.	.	.	.	.	.	.	.	.	.	.	.
ALOX15	No	Simpel linear regression model	0.37362	0.1572	1.53604	1.65054	1.26022	1.30081	16.0534	-2.65643	.	.	.	.	.	.	.	.	.	.	.	.
ALOX15B	Yes	Simpel linear regression model	0.37573	0.46129	1.4777	1.51824	1.13783	1.2209	12.1502	0.25165	.	.	.	.	.	.	.	.	.	.	.	.
ALOX5	Yes	Simpel linear regression model	0.41938	0.41599	1.06017	1.20842	0.81353	0.93977	8.26843	5.42353	.	.	.	.	.	.	.	.	.	.	.	.
ALOX5AP	Yes	Simpel linear regression model	0.48242	0.46477	0.85574	0.8771	0.65952	0.67168	8.06033	5.00371	.	.	.	.	.	.	.	.	.	.	.	.
ALOXE3	Yes	Simpel linear regression model	0.50737	0.46254	0.966	0.97523	0.74962	0.78862	9.11078	-2.06406	.	.	.	.	.	.	.	.	.	.	.	.
ALPI	Yes	Simpel linear regression model	0.42966	0.39112	1.69968	2.04697	1.35954	1.67072	14.885	-0.18767	.	.	.	.	.	.	.	.	.	.	.	.
ALPK1	No	Simpel linear regression model	0.20863	0.11783	0.41634	0.53836	0.32022	0.42143	3.12903	7.3815	.	.	.	.	.	.	.	.	.	.	.	.
ALPK2	Yes	Simpel linear regression model	0.51089	0.54447	1.03132	0.96344	0.8214	0.71898	10.9571	1.62287	.	.	.	.	.	.	.	.	.	.	.	.
ALPK3	No	Simpel linear regression model	0.18238	0.15426	1.57174	1.70155	1.25154	1.36086	12.0037	5.121	.	.	.	.	.	.	.	.	.	.	.	.
ALPL	Yes	Simpel linear regression model	0.36306	0.42723	1.01024	0.98775	0.77302	0.69924	7.71353	3.69441	.	.	.	.	.	.	.	.	.	.	.	.
ALPP	Yes	Simpel linear regression model	0.34096	0.21614	1.76098	1.75635	1.34466	1.45213	11.8205	-2.36434	.	.	.	.	.	.	.	.	.	.	.	.
ALPPL2	Yes	Simpel linear regression model	0.33311	0.17954	2.03891	2.24175	1.5212	1.8058	13.9617	-2.26661	.	.	.	.	.	.	.	.	.	.	.	.
ALS2	Yes	Simpel linear regression model	0.32597	0.28498	0.38585	0.44209	0.29706	0.34864	2.65101	7.45311	.	.	.	.	.	.	.	.	.	.	.	.
ALS2CL	No	Simpel linear regression model	0.24336	0.04558	0.79149	0.74023	0.59166	0.57361	11.8772	0.33006	.	.	.	.	.	.	.	.	.	.	.	.
ALS2CR11	No	Simpel linear regression model	0.1797	0.00965	0.74042	0.85184	0.55208	0.59772	2.88317	-0.38619	.	.	.	.	.	.	.	.	.	.	.	.
ALS2CR12	No	Simpel linear regression model	0.11415	0.00936	0.6294	0.72585	0.51495	0.58835	1.72837	0.19987	.	.	.	.	.	.	.	.	.	.	.	.
ALS2CR4	Yes	Simpel linear regression model	0.32302	0.23469	0.43754	0.55659	0.33134	0.42806	4.03197	6.6301	.	.	.	.	.	.	.	.	.	.	.	.
ALS2CR8	No	Simpel linear regression model	0.34023	0.03782	0.52234	0.63948	0.41649	0.51457	2.92037	4.80784	.	.	.	.	.	.	.	.	.	.	.	.
ALX1	No	Simpel linear regression model	0.1638	0.04868	1.30358	1.17799	0.92938	0.82368	4.31545	-1.6774	.	.	.	.	.	.	.	.	.	.	.	.
ALX3	No	Simpel linear regression model	0.21585	0.02055	0.69452	0.74147	0.52114	0.576	13.5708	-2.36871	.	.	.	.	.	.	.	.	.	.	.	.
AMAC1L2	No	Simpel linear regression model	0.14739	0.09099	0.46023	0.54576	0.34868	0.43721	4.02622	-2.25317	.	.	.	.	.	.	.	.	.	.	.	.
AMAC1L3	No	Simpel linear regression model	0.08411	0.00017	0.39819	0.44924	0.33525	0.39479	1.54239	-0.06576	.	.	.	.	.	.	.	.	.	.	.	.
AMACR	Yes	Simpel linear regression model	0.51747	0.42725	0.72707	0.82823	0.57674	0.62491	5.91494	6.90889	.	.	.	.	.	.	.	.	.	.	.	.
AMBP	Yes	Simpel linear regression model	0.25832	0.32523	1.74536	1.64902	1.27425	1.31135	11.5481	-2.87095	.	.	.	.	.	.	.	.	.	.	.	.
AMBRA1	No	Simpel linear regression model	0.17737	0.0198	0.32649	0.32411	0.22748	0.24445	1.25956	9.0893	.	.	.	.	.	.	.	.	.	.	.	.
AMD1	No	Simpel linear regression model	0.23909	0.03098	0.33493	0.4284	0.26088	0.31958	5.79888	6.34462	.	.	.	.	.	.	.	.	.	.	.	.
AMDHD1	No	Simpel linear regression model	0.23563	0.03429	1.29103	1.51086	1.00084	1.13559	9.60241	-2.61038	.	.	.	.	.	.	.	.	.	.	.	.
AMDHD2	No	Simpel linear regression model	0.23843	0.10228	0.53711	0.64275	0.41366	0.48965	6.69035	6.42278	.	.	.	.	.	.	.	.	.	.	.	.
AMELX	Yes	Simpel linear regression model	0.34813	0.29137	1.1433	1.12954	0.8905	0.88876	7.16719	-2.25748	.	.	.	.	.	.	.	.	.	.	.	.
AMFR	Yes	Simpel linear regression model	0.19193	0.22409	0.32207	0.3063	0.24434	0.23666	1.66206	9.95557	.	.	.	.	.	.	.	.	.	.	.	.
AMH	Yes	Simpel linear regression model	0.4539	0.47216	1.43461	1.43296	1.12364	1.17374	10.3485	-0.9825	.	.	.	.	.	.	.	.	.	.	.	.
AMHR2	Yes	Simpel linear regression model	0.28489	0.19421	0.44105	0.51751	0.3332	0.40264	2.64232	-0.56134	.	.	.	.	.	.	.	.	.	.	.	.
AMICA1	Yes	Simpel linear regression model	0.55207	0.53554	0.90329	0.91475	0.7109	0.73167	13.6546	3.66108	.	.	.	.	.	.	.	.	.	.	.	.
AMIGO1	No	Simpel linear regression model	0.15641	0.1388	0.7823	0.76973	0.57152	0.60605	5.70341	4.60662	.	.	.	.	.	.	.	.	.	.	.	.
AMIGO2	Yes	Simpel linear regression model	0.32476	0.1799	1.01951	1.00844	0.79956	0.80631	12.0992	6.43052	.	.	.	.	.	.	.	.	.	.	.	.
AMIGO3	Yes	Simpel linear regression model	0.23365	0.24147	0.60604	0.64051	0.47182	0.50473	6.75601	5.50404	.	.	.	.	.	.	.	.	.	.	.	.
AMMECR1	Yes	Simpel linear regression model	0.34063	0.46746	0.42047	0.36861	0.31889	0.28773	3.64536	7.19287	.	.	.	.	.	.	.	.	.	.	.	.
AMMECR1L	Yes	Simpel linear regression model	0.37727	0.3046	0.23986	0.31526	0.19174	0.26711	1.71748	8.72062	.	.	.	.	.	.	.	.	.	.	.	.
AMN	Yes	Simpel linear regression model	0.42445	0.50411	1.16842	1.0463	0.87084	0.82198	13.8619	2.8194	.	.	.	.	.	.	.	.	.	.	.	.
AMN1	Yes	Simpel linear regression model	0.24904	0.16543	0.47583	0.43216	0.36851	0.34737	3.17751	5.22464	.	.	.	.	.	.	.	.	.	.	.	.
AMOT	Yes	Simpel linear regression model	0.34758	0.21631	0.9227	1.03597	0.6681	0.72224	8.21788	4.80407	.	.	.	.	.	.	.	.	.	.	.	.
AMOTL1	Yes	Simpel linear regression model	0.62565	0.48439	0.89826	0.97441	0.70979	0.74367	16.501	4.96385	.	.	.	.	.	.	.	.	.	.	.	.
AMOTL2	Yes	Simpel linear regression model	0.44989	0.34941	0.51814	0.60097	0.40832	0.4981	4.84159	7.38389	.	.	.	.	.	.	.	.	.	.	.	.
AMPD1	Yes	Simpel linear regression model	0.4967	0.55384	1.23863	1.28312	0.94602	1.01519	25.1401	-1.27238	.	.	.	.	.	.	.	.	.	.	.	.
AMPD2	Yes	Simpel linear regression model	0.43652	0.31833	0.34474	0.37776	0.26604	0.30505	4.82269	8.53369	.	.	.	.	.	.	.	.	.	.	.	.
AMPD3	No	Simpel linear regression model	0.24165	0.12578	0.59563	0.70146	0.45629	0.5488	4.06848	6.778	.	.	.	.	.	.	.	.	.	.	.	.
AMPH	Yes	Simpel linear regression model	0.46798	0.51935	1.0495	0.92822	0.78673	0.72193	14.2906	1.02207	.	.	.	.	.	.	.	.	.	.	.	.
AMT	Yes	Simpel linear regression model	0.43718	0.28917	1.25156	1.33781	0.90791	1.08023	9.96211	0.98821	.	.	.	.	.	.	.	.	.	.	.	.
AMY1A	No	Simpel linear regression model	0.15593	0.12558	0.81678	0.76642	0.65326	0.60526	5.02393	-2.57925	.	.	.	.	.	.	.	.	.	.	.	.
AMY2A	No	Simpel linear regression model	0.11806	0.04015	0.66836	1.26765	0.49371	0.66273	3.74049	-1.9261	.	.	.	.	.	.	.	.	.	.	.	.
AMY2B	No	Simpel linear regression model	0.27017	0.0218	1.18776	1.39162	0.94722	1.08694	11.6106	-2.40035	.	.	.	.	.	.	.	.	.	.	.	.
AMZ1	Yes	Simpel linear regression model	0.3498	0.35963	0.94914	0.84655	0.74663	0.63689	6.96446	0.08191	.	.	.	.	.	.	.	.	.	.	.	.
AMZ2	No	Simpel linear regression model	0.31056	0.15225	0.41316	0.41968	0.32714	0.32774	2.45624	8.66983	.	.	.	.	.	.	.	.	.	.	.	.
AMZ2P1	No	Simpel linear regression model	0.19286	0.01925	0.51256	0.63432	0.40568	0.524	1.85104	5.89068	.	.	.	.	.	.	.	.	.	.	.	.
ANAPC1	Yes	Simpel linear regression model	0.25767	0.23287	0.4392	0.51912	0.33343	0.43814	2.24496	8.82825	.	.	.	.	.	.	.	.	.	.	.	.
ANAPC10	No	Simpel linear regression model	0.19768	0.15417	0.40052	0.4136	0.29904	0.31895	2.26957	5.44476	.	.	.	.	.	.	.	.	.	.	.	.
ANAPC11	No	Simpel linear regression model	0.19978	0.11554	0.4776	0.51656	0.34884	0.39844	2.73502	8.53628	.	.	.	.	.	.	.	.	.	.	.	.
ANAPC13	No	Simpel linear regression model	0.20557	0.09578	0.34903	0.33914	0.27534	0.268	1.70913	8.92603	.	.	.	.	.	.	.	.	.	.	.	.
ANAPC16	No	Simpel linear regression model	0.15493	0.00724	0.33847	0.40027	0.25863	0.28176	1.64988	9.76393	.	.	.	.	.	.	.	.	.	.	.	.
ANAPC2	Yes	Simpel linear regression model	0.34122	0.20362	0.32521	0.34755	0.24898	0.2605	4.04348	7.21384	.	.	.	.	.	.	.	.	.	.	.	.
ANAPC4	No	Simpel linear regression model	0.17792	0.1065	0.3208	0.2998	0.25206	0.22389	1.61453	7.69948	.	.	.	.	.	.	.	.	.	.	.	.
ANAPC5	No	Simpel linear regression model	0.20037	0.00668	0.28799	0.31754	0.22212	0.25541	1.42978	10.5014	.	.	.	.	.	.	.	.	.	.	.	.
ANAPC7	Yes	Simpel linear regression model	0.35406	0.30301	0.31	0.39288	0.24262	0.29751	2.0815	8.93886	.	.	.	.	.	.	.	.	.	.	.	.
ANG	Yes	Simpel linear regression model	0.52826	0.49519	0.70395	0.6495	0.52819	0.51064	6.28636	5.86231	.	.	.	.	.	.	.	.	.	.	.	.
ANGEL1	Yes	Simpel linear regression model	0.33438	0.1698	0.41887	0.5139	0.32863	0.40133	3.09553	7.92555	.	.	.	.	.	.	.	.	.	.	.	.
ANGEL2	Yes	Simpel linear regression model	0.24862	0.16786	0.34128	0.33754	0.24966	0.26551	2.0981	7.60625	.	.	.	.	.	.	.	.	.	.	.	.
ANGPT1	Yes	Simpel linear regression model	0.43285	0.4725	0.98098	1.05527	0.76948	0.80983	12.7723	2.89492	.	.	.	.	.	.	.	.	.	.	.	.
ANGPT2	No	Simpel linear regression model	0.25855	0.09596	0.81357	0.89734	0.62533	0.71234	7.90685	5.21772	.	.	.	.	.	.	.	.	.	.	.	.
ANGPT4	Yes	Simpel linear regression model	0.16306	0.25454	0.47661	0.57785	0.37572	0.40826	3.44909	-0.23108	.	.	.	.	.	.	.	.	.	.	.	.
ANGPTL1	Yes	Simpel linear regression model	0.64929	0.6826	1.40667	1.46753	1.11202	1.21629	28.1652	-1.49181	.	.	.	.	.	.	.	.	.	.	.	.
ANGPTL2	Yes	Simpel linear regression model	0.55253	0.49646	0.91927	0.94694	0.74089	0.69305	13.6869	6.63375	.	.	.	.	.	.	.	.	.	.	.	.
ANGPTL4	No	Simpel linear regression model	0.30693	0.15914	1.18194	1.54257	0.92667	1.14806	8.17123	4.51781	.	.	.	.	.	.	.	.	.	.	.	.
ANGPTL6	Yes	Simpel linear regression model	0.3281	0.27388	0.86333	0.90115	0.65574	0.7116	5.82559	0.17245	.	.	.	.	.	.	.	.	.	.	.	.
ANGPTL7	Yes	Simpel linear regression model	0.58579	0.61769	1.07739	1.1101	0.82262	0.77363	19.34	-2.33317	.	.	.	.	.	.	.	.	.	.	.	.
ANK1	Yes	Simpel linear regression model	0.38736	0.37759	1.05319	1.10302	0.78205	0.83511	8.53267	1.65633	.	.	.	.	.	.	.	.	.	.	.	.
ANK2	Yes	Simpel linear regression model	0.65664	0.62354	1.04304	1.1587	0.82312	0.91547	20.4324	1.80812	.	.	.	.	.	.	.	.	.	.	.	.
ANK3	Yes	Simpel linear regression model	0.3796	0.33511	0.60171	0.58986	0.44843	0.47574	6.13509	6.12879	.	.	.	.	.	.	.	.	.	.	.	.
ANKAR	No	Simpel linear regression model	0.13119	0.02963	0.60406	0.60065	0.4472	0.49692	3.79475	1.37647	.	.	.	.	.	.	.	.	.	.	.	.
ANKDD1A	Yes	Simpel linear regression model	0.31917	0.21992	0.61887	0.7174	0.48053	0.48074	5.16236	3.91367	.	.	.	.	.	.	.	.	.	.	.	.
ANKFN1	Yes	Simpel linear regression model	0.28396	0.19696	1.00872	1.13328	0.78143	0.89434	6.82201	-2.55195	.	.	.	.	.	.	.	.	.	.	.	.
ANKFY1	Yes	Simpel linear regression model	0.35203	0.28794	0.40607	0.43055	0.32307	0.35374	2.83727	8.98745	.	.	.	.	.	.	.	.	.	.	.	.
ANKH	Yes	Simpel linear regression model	0.3888	0.24167	0.55631	0.5486	0.43509	0.43763	4.15217	8.64874	.	.	.	.	.	.	.	.	.	.	.	.
ANKHD1	Yes	Simpel linear regression model	0.2693	0.2234	0.39056	0.41576	0.30359	0.3289	5.47927	6.16581	.	.	.	.	.	.	.	.	.	.	.	.
ANKHD1-EIF4EBP3	No	Simpel linear regression model	0.22779	0.15512	0.6303	0.54464	0.45732	0.42703	3.5762	7.39548	.	.	.	.	.	.	.	.	.	.	.	.
ANKIB1	No	Simpel linear regression model	0.24565	0.07863	0.34592	0.3621	0.24444	0.28183	3.15011	8.63202	.	.	.	.	.	.	.	.	.	.	.	.
ANKK1	Yes	Simpel linear regression model	0.27638	0.16088	1.0396	1.08141	0.82885	0.88376	6.48998	-1.49855	.	.	.	.	.	.	.	.	.	.	.	.
ANKLE1	No	Simpel linear regression model	0.19877	0.06587	1.14261	1.03386	0.85294	0.79096	4.24849	1.11113	.	.	.	.	.	.	.	.	.	.	.	.
ANKLE2	Yes	Simpel linear regression model	0.30637	0.20055	0.27769	0.33715	0.2176	0.24766	1.99883	9.52645	.	.	.	.	.	.	.	.	.	.	.	.
ANKMY1	No	Simpel linear regression model	0.22595	0.07247	0.43132	0.48399	0.33391	0.37305	2.62181	6.16993	.	.	.	.	.	.	.	.	.	.	.	.
ANKMY2	Yes	Simpel linear regression model	0.30561	0.1925	0.4178	0.44301	0.32423	0.33134	3.89171	7.02844	.	.	.	.	.	.	.	.	.	.	.	.
ANKRA2	No	Simpel linear regression model	0.18394	0.04858	0.42506	0.42554	0.31881	0.32363	2.35005	6.6088	.	.	.	.	.	.	.	.	.	.	.	.
ANKRD1	Yes	Simpel linear regression model	0.21351	0.17307	1.00129	1.21955	0.73597	0.83818	6.02849	-0.69088	.	.	.	.	.	.	.	.	.	.	.	.
ANKRD10	Yes	Simpel linear regression model	0.33723	0.31303	0.52796	0.42086	0.41561	0.32897	7.81801	4.88476	.	.	.	.	.	.	.	.	.	.	.	.
ANKRD11	No	Simpel linear regression model	0.10103	0.0616	0.42022	0.48533	0.32013	0.35963	12.0122	9.49	.	.	.	.	.	.	.	.	.	.	.	.
ANKRD12	Yes	Simpel linear regression model	0.30796	0.2443	0.49785	0.51526	0.37298	0.40824	3.84431	7.76438	.	.	.	.	.	.	.	.	.	.	.	.
ANKRD13A	Yes	Simpel linear regression model	0.37343	0.35625	0.32813	0.39016	0.25968	0.29978	2.54132	8.88029	.	.	.	.	.	.	.	.	.	.	.	.
ANKRD13B	Yes	Simpel linear regression model	0.41006	0.34434	0.72452	0.91185	0.55702	0.71644	5.26653	5.60145	.	.	.	.	.	.	.	.	.	.	.	.
ANKRD13C	Yes	Simpel linear regression model	0.30203	0.16986	0.29644	0.33436	0.22962	0.25963	2.65768	7.55628	.	.	.	.	.	.	.	.	.	.	.	.
ANKRD13D	Yes	Simpel linear regression model	0.31857	0.24867	0.42339	0.5093	0.33038	0.40812	4.46846	6.73098	.	.	.	.	.	.	.	.	.	.	.	.
ANKRD16	Yes	Simpel linear regression model	0.29571	0.22286	0.38524	0.43852	0.30199	0.3344	2.095	5.99601	.	.	.	.	.	.	.	.	.	.	.	.
ANKRD19	No	Simpel linear regression model	0.1472	0.06884	0.73009	0.80726	0.51562	0.59445	2.803	3.86193	.	.	.	.	.	.	.	.	.	.	.	.
ANKRD2	No	Simpel linear regression model	0.19946	0.14529	0.56341	0.52213	0.41775	0.39344	4.77618	-0.31689	.	.	.	.	.	.	.	.	.	.	.	.
ANKRD20A3	No	Simpel linear regression model	0.2386	0.0332	1.01898	1.24394	0.80576	1.00082	5.90799	0.49021	.	.	.	.	.	.	.	.	.	.	.	.
ANKRD20B	Yes	Simpel linear regression model	0.22689	0.22504	0.92779	0.8784	0.74264	0.67987	4.31375	-0.28849	.	.	.	.	.	.	.	.	.	.	.	.
ANKRD22	No	Simpel linear regression model	0.25328	0.13197	0.78881	0.89126	0.55529	0.68313	4.70542	7.71901	.	.	.	.	.	.	.	.	.	.	.	.
ANKRD23	Yes	Simpel linear regression model	0.31711	0.18448	0.6362	0.69426	0.49505	0.55355	7.99763	1.4125	.	.	.	.	.	.	.	.	.	.	.	.
ANKRD24	No	Simpel linear regression model	0.22891	0.0803	1.04976	1.03603	0.79067	0.78004	8.88568	-2.25855	.	.	.	.	.	.	.	.	.	.	.	.
ANKRD26	No	Simpel linear regression model	0.29958	0.10811	0.60547	0.63487	0.47054	0.46552	4.12583	4.68425	.	.	.	.	.	.	.	.	.	.	.	.
ANKRD27	Yes	Simpel linear regression model	0.44171	0.38999	0.36396	0.34024	0.25785	0.26026	2.58479	8.84091	.	.	.	.	.	.	.	.	.	.	.	.
ANKRD28	No	Simpel linear regression model	0.30795	0.00056	0.30145	0.34233	0.22911	0.26808	4.1016	6.95141	.	.	.	.	.	.	.	.	.	.	.	.
ANKRD29	Yes	Simpel linear regression model	0.24028	0.18694	1.25622	1.40138	0.98017	1.12658	9.41633	2.11698	.	.	.	.	.	.	.	.	.	.	.	.
ANKRD30A	No	Simpel linear regression model	0.0049	0.00475	0.14384	0.22028	0.05975	0.07609	0.05495	0.00846	.	.	.	.	.	.	.	.	.	.	.	.
ANKRD30B	Yes	Simpel linear regression model	0.23598	0.1778	1.5194	1.83792	1.08413	1.24652	8.80824	-2.62724	.	.	.	.	.	.	.	.	.	.	.	.
ANKRD31	No	Simpel linear regression model	0.19057	0.07263	0.5195	0.57738	0.40969	0.45702	2.67153	-0.62857	.	.	.	.	.	.	.	.	.	.	.	.
ANKRD32	No	Simpel linear regression model	0.27347	0.0464	0.44645	0.4892	0.33881	0.39175	3.80723	5.50943	.	.	.	.	.	.	.	.	.	.	.	.
ANKRD34A	No	Simpel linear regression model	0.33006	0.14288	0.72158	0.92934	0.54642	0.65434	4.83228	2.07574	.	.	.	.	.	.	.	.	.	.	.	.
ANKRD34C	No	Simpel linear regression model	0.24976	0.03419	0.52898	0.57517	0.3222	0.39343	4.11734	-0.99377	.	.	.	.	.	.	.	.	.	.	.	.
ANKRD35	Yes	Simpel linear regression model	0.64722	0.73029	0.8138	0.77808	0.63216	0.60834	15.9071	0.87011	.	.	.	.	.	.	.	.	.	.	.	.
ANKRD36	No	Simpel linear regression model	0.20108	0.12039	0.73388	0.76114	0.5775	0.63212	7.88497	2.44327	.	.	.	.	.	.	.	.	.	.	.	.
ANKRD36B	No	Simpel linear regression model	0.11457	0.16408	0.83927	0.91281	0.63735	0.72658	2.69027	2.77328	.	.	.	.	.	.	.	.	.	.	.	.
ANKRD36BP1	No	Simpel linear regression model	0.15538	0.03524	0.69765	0.85704	0.52119	0.62648	2.28168	5.12861	.	.	.	.	.	.	.	.	.	.	.	.
ANKRD37	Yes	Simpel linear regression model	0.18178	0.18325	1.03661	1.21672	0.81572	0.96663	4.17412	4.99469	.	.	.	.	.	.	.	.	.	.	.	.
ANKRD39	Yes	Simpel linear regression model	0.23997	0.19422	0.42846	0.48727	0.33578	0.39053	2.69177	5.78471	.	.	.	.	.	.	.	.	.	.	.	.
ANKRD40	No	Simpel linear regression model	0.34759	0.1561	0.26279	0.28566	0.18826	0.21565	2.46632	9.00715	.	.	.	.	.	.	.	.	.	.	.	.
ANKRD42	No	Simpel linear regression model	0.1869	0.08012	0.38022	0.38763	0.28615	0.28501	2.33809	6.67997	.	.	.	.	.	.	.	.	.	.	.	.
ANKRD43	Yes	Simpel linear regression model	0.45631	0.41034	0.89898	1.02915	0.68834	0.79146	7.51619	3.54567	.	.	.	.	.	.	.	.	.	.	.	.
ANKRD44	Yes	Simpel linear regression model	0.41112	0.44441	0.94969	0.83929	0.75316	0.69475	10.4955	2.39137	.	.	.	.	.	.	.	.	.	.	.	.
ANKRD45	Yes	Simpel linear regression model	0.24645	0.19759	1.2437	1.11006	0.87395	0.76844	6.49895	-0.39316	.	.	.	.	.	.	.	.	.	.	.	.
ANKRD46	Yes	Simpel linear regression model	0.43822	0.3204	0.47443	0.49724	0.37057	0.35952	6.298	4.36662	.	.	.	.	.	.	.	.	.	.	.	.
ANKRD49	Yes	Simpel linear regression model	0.33005	0.20655	0.44336	0.47835	0.33688	0.34604	2.64378	6.53911	.	.	.	.	.	.	.	.	.	.	.	.
ANKRD5	Yes	Simpel linear regression model	0.3862	0.35558	0.56515	0.61934	0.4522	0.46721	12.6078	-0.9674	.	.	.	.	.	.	.	.	.	.	.	.
ANKRD50	No	Simpel linear regression model	0.2363	0.08239	0.53696	0.56795	0.41627	0.4634	4.52764	7.97485	.	.	.	.	.	.	.	.	.	.	.	.
ANKRD52	No	Simpel linear regression model	0.20184	0.09757	0.42853	0.53999	0.3282	0.4164	2.02162	9.79219	.	.	.	.	.	.	.	.	.	.	.	.
ANKRD53	Yes	Simpel linear regression model	0.48285	0.42029	0.74887	0.86668	0.59366	0.67209	8.95323	-0.52577	.	.	.	.	.	.	.	.	.	.	.	.
ANKRD54	No	Simpel linear regression model	0.17987	0.04606	0.38185	0.45257	0.28615	0.34135	7.29511	5.73843	.	.	.	.	.	.	.	.	.	.	.	.
ANKRD55	Yes	Simpel linear regression model	0.38605	0.30107	0.74304	0.70537	0.5659	0.57595	5.96894	-0.65313	.	.	.	.	.	.	.	.	.	.	.	.
ANKRD56	Yes	Simpel linear regression model	0.42789	0.29421	0.56271	0.69416	0.44164	0.51775	6.74175	3.78497	.	.	.	.	.	.	.	.	.	.	.	.
ANKRD57	Yes	Simpel linear regression model	0.26428	0.19872	0.50036	0.56283	0.38588	0.43438	3.09277	7.94024	.	.	.	.	.	.	.	.	.	.	.	.
ANKRD58	Yes	Simpel linear regression model	0.34844	0.21348	0.68766	0.83428	0.54641	0.67647	7.22893	2.94555	.	.	.	.	.	.	.	.	.	.	.	.
ANKRD6	Yes	Simpel linear regression model	0.45793	0.23402	0.84294	0.99429	0.6558	0.77652	12.4306	3.03563	.	.	.	.	.	.	.	.	.	.	.	.
ANKRD7	No	Simpel linear regression model	0.19831	0.03965	0.3898	0.37322	0.29092	0.29478	1.71903	-0.70064	.	.	.	.	.	.	.	.	.	.	.	.
ANKRD9	Yes	Simpel linear regression model	0.30553	0.19148	0.6226	0.7618	0.49777	0.60919	6.62217	2.71125	.	.	.	.	.	.	.	.	.	.	.	.
ANKS1A	No	Simpel linear regression model	0.21017	0.04565	0.38066	0.4228	0.28388	0.32242	1.65465	9.44067	.	.	.	.	.	.	.	.	.	.	.	.
ANKS1B	Yes	Simpel linear regression model	0.5594	0.45474	0.78565	0.96311	0.615	0.7071	15.212	-0.93759	.	.	.	.	.	.	.	.	.	.	.	.
ANKS3	No	Simpel linear regression model	0.27351	0.1392	0.54314	0.55158	0.42499	0.45042	8.31746	6.50656	.	.	.	.	.	.	.	.	.	.	.	.
ANKS4B	Yes	Simpel linear regression model	0.3341	0.27249	0.75302	0.64829	0.42254	0.45127	6.49148	5.94417	.	.	.	.	.	.	.	.	.	.	.	.
ANKS6	No	Simpel linear regression model	0.22106	0.08053	0.50762	0.56146	0.40193	0.44685	2.70259	7.94897	.	.	.	.	.	.	.	.	.	.	.	.
ANKZF1	Yes	Simpel linear regression model	0.29242	0.22999	0.41627	0.43203	0.32618	0.3414	2.41282	8.12635	.	.	.	.	.	.	.	.	.	.	.	.
ANLN	Yes	Simpel linear regression model	0.46482	0.34081	0.5637	0.7804	0.44138	0.5859	9.60216	3.2346	.	.	.	.	.	.	.	.	.	.	.	.
ANO1	Yes	Simpel linear regression model	0.49178	0.51974	1.07383	1.0255	0.86975	0.77833	8.72347	5.21682	.	.	.	.	.	.	.	.	.	.	.	.
ANO10	Yes	Simpel linear regression model	0.51818	0.45368	0.39029	0.49391	0.30839	0.39	4.68642	7.07121	.	.	.	.	.	.	.	.	.	.	.	.
ANO2	Yes	Simpel linear regression model	0.26878	0.21075	0.85085	0.92756	0.66796	0.7226	4.67157	0.84478	.	.	.	.	.	.	.	.	.	.	.	.
ANO3	Yes	Simpel linear regression model	0.26946	0.17599	1.04991	1.13302	0.69599	0.77256	8.68221	-0.86501	.	.	.	.	.	.	.	.	.	.	.	.
ANO4	No	Simpel linear regression model	0.21559	0.1132	0.95839	0.96388	0.6944	0.76204	7.12303	-0.06233	.	.	.	.	.	.	.	.	.	.	.	.
ANO5	Yes	Simpel linear regression model	0.53918	0.30466	1.52671	1.99689	1.20409	1.50036	14.8045	-1.45833	.	.	.	.	.	.	.	.	.	.	.	.
ANO6	No	Simpel linear regression model	0.29245	0.149	0.56179	0.71347	0.38218	0.49652	5.25596	8.539	.	.	.	.	.	.	.	.	.	.	.	.
ANO7	Yes	Simpel linear regression model	0.60926	0.66416	1.06123	1.02924	0.85967	0.85288	12.6368	1.50092	.	.	.	.	.	.	.	.	.	.	.	.
ANO8	Yes	Simpel linear regression model	0.24983	0.21844	0.61213	0.65772	0.47262	0.47254	5.37097	5.57786	.	.	.	.	.	.	.	.	.	.	.	.
ANO9	Yes	Simpel linear regression model	0.48809	0.39745	0.724	0.76654	0.57347	0.62554	6.16919	6.75323	.	.	.	.	.	.	.	.	.	.	.	.
ANP32A	No	Simpel linear regression model	0.39796	0.15863	0.29175	0.374	0.22579	0.2876	8.38401	4.9868	.	.	.	.	.	.	.	.	.	.	.	.
ANP32B	Yes	Simpel linear regression model	0.30791	0.22908	0.36733	0.42893	0.28576	0.35143	2.60643	10.5033	.	.	.	.	.	.	.	.	.	.	.	.
ANP32C	No	Simpel linear regression model	0.17223	0.1003	0.61592	0.64652	0.47294	0.5162	14.0594	-9.15	.	.	.	.	.	.	.	.	.	.	.	.
ANP32E	Yes	Simpel linear regression model	0.42548	0.45451	0.47941	0.48885	0.36955	0.37059	3.94322	8.3115	.	.	.	.	.	.	.	.	.	.	.	.
ANPEP	Yes	Simpel linear regression model	0.31777	0.33165	1.78241	2.14629	1.31632	1.59573	10.1418	5.82109	.	.	.	.	.	.	.	.	.	.	.	.
ANTXR1	Yes	Simpel linear regression model	0.50973	0.54098	1.10468	1.06608	0.90788	0.83284	17.4954	7.62824	.	.	.	.	.	.	.	.	.	.	.	.
ANTXR2	Yes	Simpel linear regression model	0.42614	0.32497	0.63564	0.65715	0.49283	0.51076	5.16826	8.61375	.	.	.	.	.	.	.	.	.	.	.	.
ANUBL1	No	Simpel linear regression model	0.24938	0.13602	0.49056	0.50259	0.36311	0.39258	3.20069	4.8577	.	.	.	.	.	.	.	.	.	.	.	.
ANXA1	Yes	Simpel linear regression model	0.49949	0.36159	0.82832	0.87832	0.62735	0.67453	8.34308	7.75528	.	.	.	.	.	.	.	.	.	.	.	.
ANXA10	Yes	Polynomial 4 regression model	0.60621	0.45521	1.52813	1.90537	0.87947	1.1537	.	.	.	.	.	.	.	.	.	-365.257	612.034	-321.971	69.1568	-5.15986
ANXA11	Yes	Simpel linear regression model	0.25367	0.31701	0.34049	0.31119	0.25499	0.24001	2.1197	11.463	.	.	.	.	.	.	.	.	.	.	.	.
ANXA13	Yes	Simpel linear regression model	0.29352	0.18255	1.54205	1.57627	1.14103	1.2689	10.6664	2.83438	.	.	.	.	.	.	.	.	.	.	.	.
ANXA2	Yes	Simpel linear regression model	0.45857	0.28989	0.47297	0.51327	0.36817	0.41183	3.67484	12.2789	.	.	.	.	.	.	.	.	.	.	.	.
ANXA2P1	No	Simpel linear regression model	0.32708	0.14452	0.55329	0.57442	0.43081	0.4718	3.48194	5.24136	.	.	.	.	.	.	.	.	.	.	.	.
ANXA2P2	Yes	Simpel linear regression model	0.40062	0.29198	0.52079	0.52653	0.38851	0.42428	3.32991	11.092	.	.	.	.	.	.	.	.	.	.	.	.
ANXA2P3	No	Simpel linear regression model	0.25081	0.09611	0.91621	0.90151	0.70646	0.68012	6.59849	-0.38947	.	.	.	.	.	.	.	.	.	.	.	.
ANXA3	Yes	Simpel linear regression model	0.27338	0.18813	0.7105	0.83403	0.51359	0.65189	4.10454	8.4874	.	.	.	.	.	.	.	.	.	.	.	.
ANXA4	No	Simpel linear regression model	0.20558	0.08325	0.42654	0.51761	0.32206	0.41235	2.25219	11.1235	.	.	.	.	.	.	.	.	.	.	.	.
ANXA5	No	Simpel linear regression model	0.39513	0.15024	0.5108	0.53668	0.39758	0.4174	4.84564	10.4039	.	.	.	.	.	.	.	.	.	.	.	.
ANXA6	Yes	Simpel linear regression model	0.36307	0.29433	0.74169	0.71417	0.57328	0.59308	8.30689	9.38433	.	.	.	.	.	.	.	.	.	.	.	.
ANXA7	No	Simpel linear regression model	0.18788	0.13212	0.30496	0.31192	0.21539	0.24006	2.42637	10.055	.	.	.	.	.	.	.	.	.	.	.	.
ANXA8	No	Simpel linear regression model	0.30699	0.06391	1.33369	1.27021	0.90411	0.94414	10.8412	-1.36079	.	.	.	.	.	.	.	.	.	.	.	.
ANXA8L2	No	Simpel linear regression model	0.37584	0.13984	1.32133	1.39204	0.95934	1.02952	10.5383	-1.38921	.	.	.	.	.	.	.	.	.	.	.	.
ANXA9	Yes	Simpel linear regression model	0.46364	0.4071	0.80842	0.96831	0.64347	0.76934	6.63873	3.08715	.	.	.	.	.	.	.	.	.	.	.	.
AOAH	Yes	Simpel linear regression model	0.49273	0.46308	1.03784	1.14775	0.78774	0.86135	8.41163	3.57568	.	.	.	.	.	.	.	.	.	.	.	.
AOC2	Yes	Simpel linear regression model	0.25479	0.17051	0.81073	0.98881	0.63296	0.68181	5.22834	1.27897	.	.	.	.	.	.	.	.	.	.	.	.
AOC3	Yes	Simpel linear regression model	0.64867	0.62168	0.98146	1.03701	0.77825	0.8337	19.4109	5.2755	.	.	.	.	.	.	.	.	.	.	.	.
AOX1	Yes	Simpel linear regression model	0.45615	0.35799	1.42761	1.62521	1.09741	1.20956	17.1408	0.82675	.	.	.	.	.	.	.	.	.	.	.	.
AP1AR	Yes	Simpel linear regression model	0.23763	0.20019	0.36878	0.33965	0.29015	0.24712	4.57382	6.05648	.	.	.	.	.	.	.	.	.	.	.	.
AP1B1	Yes	Simpel linear regression model	0.24556	0.24709	0.37653	0.35146	0.28394	0.27833	1.83169	10.7455	.	.	.	.	.	.	.	.	.	.	.	.
AP1G1	No	Simpel linear regression model	0.2053	0.08297	0.28106	0.28804	0.21778	0.24578	1.38276	10.4983	.	.	.	.	.	.	.	.	.	.	.	.
AP1G2	No	Simpel linear regression model	0.25887	0.10266	0.49968	0.50403	0.40113	0.38696	3.48993	8.20773	.	.	.	.	.	.	.	.	.	.	.	.
AP1M1	Yes	Simpel linear regression model	0.42226	0.21026	0.33963	0.36974	0.26501	0.29833	4.1601	8.27027	.	.	.	.	.	.	.	.	.	.	.	.
AP1M2	Yes	Simpel linear regression model	0.30524	0.21791	0.37981	0.46745	0.28622	0.32281	3.35613	8.88619	.	.	.	.	.	.	.	.	.	.	.	.
AP1S1	Yes	Simpel linear regression model	0.23942	0.30886	0.52712	0.47858	0.40742	0.39072	3.16481	8.81097	.	.	.	.	.	.	.	.	.	.	.	.
AP1S2	Yes	Simpel linear regression model	0.41404	0.37437	0.63701	0.61286	0.48552	0.48509	6.37914	5.69767	.	.	.	.	.	.	.	.	.	.	.	.
AP1S3	Yes	Simpel linear regression model	0.41074	0.30636	0.566	0.62671	0.45475	0.48233	3.82607	6.92896	.	.	.	.	.	.	.	.	.	.	.	.
AP2A1	No	Simpel linear regression model	0.15787	0.01853	0.34115	0.35585	0.26636	0.2761	1.38588	10.6511	.	.	.	.	.	.	.	.	.	.	.	.
AP2A2	No	Simpel linear regression model	0.18473	0.10314	0.31842	0.32902	0.22284	0.26412	1.44353	10.0245	.	.	.	.	.	.	.	.	.	.	.	.
AP2B1	No	Simpel linear regression model	0.26579	0.14011	0.39038	0.39252	0.29991	0.30406	3.19088	11.3262	.	.	.	.	.	.	.	.	.	.	.	.
AP2M1	Yes	Simpel linear regression model	0.27121	0.19805	0.28806	0.23881	0.21471	0.19351	2.13099	11.2793	.	.	.	.	.	.	.	.	.	.	.	.
AP2S1	No	Simpel linear regression model	0.15866	0.0112	0.42808	0.40776	0.29378	0.32246	1.7204	9.73102	.	.	.	.	.	.	.	.	.	.	.	.
AP3B1	No	Simpel linear regression model	0.29202	0.03319	0.35757	0.37729	0.24377	0.27881	10.9983	0.75072	.	.	.	.	.	.	.	.	.	.	.	.
AP3B2	Yes	Simpel linear regression model	0.3359	0.199	1.38947	1.7398	0.95249	1.06854	8.98783	-1.18994	.	.	.	.	.	.	.	.	.	.	.	.
AP3D1	No	Simpel linear regression model	0.07339	0.05297	0.33328	0.33757	0.25072	0.26363	1.32921	10.8095	.	.	.	.	.	.	.	.	.	.	.	.
AP3M1	No	Simpel linear regression model	0.12699	0.03504	0.33242	0.29353	0.226	0.23058	2.60459	8.43513	.	.	.	.	.	.	.	.	.	.	.	.
AP3M2	Yes	Simpel linear regression model	0.33929	0.29451	0.51111	0.53807	0.38359	0.41184	4.69181	7.28024	.	.	.	.	.	.	.	.	.	.	.	.
AP3S1	No	Simpel linear regression model	0.23543	0.00046	0.40314	0.41653	0.30416	0.31465	3.83248	7.8205	.	.	.	.	.	.	.	.	.	.	.	.
AP3S2	Yes	Simpel linear regression model	0.40266	0.38303	0.36713	0.38484	0.28356	0.29376	5.40227	6.54756	.	.	.	.	.	.	.	.	.	.	.	.
AP4B1	Yes	Simpel linear regression model	0.41798	0.21368	0.38702	0.46208	0.29819	0.35092	7.1414	6.47607	.	.	.	.	.	.	.	.	.	.	.	.
AP4E1	No	Simpel linear regression model	0.24104	0.11695	0.39899	0.42451	0.30935	0.36356	2.02302	7.15104	.	.	.	.	.	.	.	.	.	.	.	.
AP4M1	Yes	Simpel linear regression model	0.26389	0.24764	0.35407	0.37627	0.27031	0.29444	2.33986	7.44196	.	.	.	.	.	.	.	.	.	.	.	.
AP4S1	Yes	Simpel linear regression model	0.36986	0.29477	0.58125	0.56563	0.4405	0.44752	10.4417	-2.21119	.	.	.	.	.	.	.	.	.	.	.	.
APAF1	Yes	Simpel linear regression model	0.32196	0.26733	0.38704	0.432	0.28803	0.33582	3.3836	7.49548	.	.	.	.	.	.	.	.	.	.	.	.
APBA1	Yes	Simpel linear regression model	0.5259	0.45496	0.73103	0.88712	0.56759	0.65164	8.49683	3.21414	.	.	.	.	.	.	.	.	.	.	.	.
APBA2	Yes	Simpel linear regression model	0.40476	0.16802	1.03002	1.11576	0.79681	0.76611	10.0238	3.04779	.	.	.	.	.	.	.	.	.	.	.	.
APBA3	Yes	Simpel linear regression model	0.2195	0.20239	0.36414	0.36016	0.27659	0.27554	4.52279	6.71521	.	.	.	.	.	.	.	.	.	.	.	.
APBB1	Yes	Simpel linear regression model	0.53836	0.50888	0.85559	0.85354	0.6571	0.65734	12.2557	4.20459	.	.	.	.	.	.	.	.	.	.	.	.
APBB1IP	Yes	Simpel linear regression model	0.55984	0.67137	0.99475	0.88447	0.73674	0.69261	13.8052	2.67899	.	.	.	.	.	.	.	.	.	.	.	.
APBB2	Yes	Simpel linear regression model	0.3871	0.30884	0.52054	0.54162	0.38895	0.40553	6.21278	7.49181	.	.	.	.	.	.	.	.	.	.	.	.
APBB3	No	Simpel linear regression model	0.16654	0.03595	0.68165	0.76729	0.53903	0.62193	17.0639	4.99906	.	.	.	.	.	.	.	.	.	.	.	.
APC	No	Simpel linear regression model	0.27246	0.10929	0.54205	0.66472	0.41885	0.47905	3.2418	7.87576	.	.	.	.	.	.	.	.	.	.	.	.
APC2	Yes	Simpel linear regression model	0.33855	0.24243	0.95397	1.068	0.71185	0.82234	7.21041	0.92854	.	.	.	.	.	.	.	.	.	.	.	.
APCDD1	Yes	Simpel linear regression model	0.48758	0.49997	1.33077	1.45228	1.02655	1.14636	11.7501	3.11201	.	.	.	.	.	.	.	.	.	.	.	.
APCDD1L	Yes	Simpel linear regression model	0.4589	0.39474	1.32366	1.32366	1.03813	1.10544	15.6149	-1.04927	.	.	.	.	.	.	.	.	.	.	.	.
APEH	No	Simpel linear regression model	0.27457	0.04568	0.348	0.41869	0.26404	0.31931	2.59118	9.80295	.	.	.	.	.	.	.	.	.	.	.	.
APEX1	Yes	Simpel linear regression model	0.38535	0.18481	0.3804	0.44628	0.29451	0.3731	5.10803	8.79278	.	.	.	.	.	.	.	.	.	.	.	.
APEX2	Yes	Simpel linear regression model	0.41493	0.38643	0.35622	0.35675	0.28096	0.27139	3.3315	8.27645	.	.	.	.	.	.	.	.	.	.	.	.
APH1A	No	Simpel linear regression model	0.30083	0.15803	0.2476	0.26115	0.18668	0.20481	3.21503	9.73222	.	.	.	.	.	.	.	.	.	.	.	.
APH1B	Yes	Simpel linear regression model	0.30729	0.18369	0.60597	0.7143	0.46065	0.58918	4.87612	4.79112	.	.	.	.	.	.	.	.	.	.	.	.
API5	No	Simpel linear regression model	0.23201	0.06092	0.27223	0.29609	0.19955	0.21585	4.11539	7.94088	.	.	.	.	.	.	.	.	.	.	.	.
APIP	Yes	Simpel linear regression model	0.37002	0.2343	0.67352	0.63408	0.53634	0.5049	5.27717	6.34365	.	.	.	.	.	.	.	.	.	.	.	.
APITD1	Yes	Simpel linear regression model	0.34036	0.22008	0.412	0.45443	0.31642	0.36504	3.98212	5.43808	.	.	.	.	.	.	.	.	.	.	.	.
APLF	Yes	Simpel linear regression model	0.43644	0.26213	0.76073	0.88953	0.57543	0.70437	5.58811	2.98375	.	.	.	.	.	.	.	.	.	.	.	.
APLN	Yes	Simpel linear regression model	0.41077	0.20787	1.06957	1.26933	0.81848	0.96973	15.7338	-1.90484	.	.	.	.	.	.	.	.	.	.	.	.
APLNR	Yes	Simpel linear regression model	0.36549	0.32264	0.94647	1.05041	0.7394	0.8629	7.07953	6.181	.	.	.	.	.	.	.	.	.	.	.	.
APLP1	Yes	Simpel linear regression model	0.46089	0.38861	1.10112	1.17043	0.7843	0.84219	12.812	1.05201	.	.	.	.	.	.	.	.	.	.	.	.
APLP2	Yes	Simpel linear regression model	0.30819	0.22038	0.39017	0.41387	0.29764	0.31839	3.2911	11.8842	.	.	.	.	.	.	.	.	.	.	.	.
APOA1	Yes	Simpel linear regression model	0.1697	0.17985	1.55998	2.17056	1.04787	1.15641	8.95803	-2.12365	.	.	.	.	.	.	.	.	.	.	.	.
APOA2	No	Simpel linear regression model	0.15222	0.06425	1.76848	2.11545	1.05808	1.23044	9.8496	-3.91783	.	.	.	.	.	.	.	.	.	.	.	.
APOA5	No	Simpel linear regression model	0.02088	0.02678	0.8509	0.81219	0.43488	0.5302	1.83061	-1.00304	.	.	.	.	.	.	.	.	.	.	.	.
APOB	Yes	Simpel linear regression model	0.25844	0.24764	1.91357	2.26421	1.3	1.37585	15.2055	-1.39053	.	.	.	.	.	.	.	.	.	.	.	.
APOB48R	Yes	Polynomial 4 regression model	0.64393	0.46149	0.81906	0.96716	0.63548	0.72586	.	.	.	.	.	.	.	.	.	511.386	-798.877	421.125	-72.0446	9.73352
APOBEC1	Yes	Simpel linear regression model	0.27649	0.16732	1.37089	1.38112	1.05013	1.06499	9.58743	0.83931	.	.	.	.	.	.	.	.	.	.	.	.
APOBEC3A	Yes	Simpel linear regression model	0.2926	0.2861	1.06228	1.1975	0.8282	0.86991	6.4149	1.971	.	.	.	.	.	.	.	.	.	.	.	.
APOBEC3C	Yes	Simpel linear regression model	0.34811	0.21037	0.97859	1.1371	0.74863	0.91422	7.75095	4.51193	.	.	.	.	.	.	.	.	.	.	.	.
APOBEC3D	Yes	Simpel linear regression model	0.43579	0.50715	0.86883	0.71887	0.66583	0.56655	9.27116	3.15908	.	.	.	.	.	.	.	.	.	.	.	.
APOBEC3F	Yes	Simpel linear regression model	0.42579	0.27269	0.67457	0.70778	0.51443	0.56388	6.28921	4.21845	.	.	.	.	.	.	.	.	.	.	.	.
APOBEC3G	Yes	Simpel linear regression model	0.48839	0.59491	0.89023	0.8046	0.66887	0.63431	13.0594	4.09008	.	.	.	.	.	.	.	.	.	.	.	.
APOBEC3H	Yes	Simpel linear regression model	0.4518	0.61413	0.80196	0.78504	0.64211	0.61284	11.627	-0.04564	.	.	.	.	.	.	.	.	.	.	.	.
APOBEC4	Yes	Simpel linear regression model	0.34204	0.1662	0.86752	0.94553	0.68089	0.73788	8.97516	-4.13465	.	.	.	.	.	.	.	.	.	.	.	.
APOC1	Yes	Simpel linear regression model	0.33248	0.48032	1.38333	1.42234	1.10718	1.16667	13.1661	4.97644	.	.	.	.	.	.	.	.	.	.	.	.
APOC1P1	No	Simpel linear regression model	0.04492	0.00217	0.61044	0.49828	0.27745	0.32711	4.92496	-0.1027	.	.	.	.	.	.	.	.	.	.	.	.
APOC2	Yes	Simpel linear regression model	0.37789	0.39462	1.3943	1.51109	1.0537	1.13325	13.4936	0.81665	.	.	.	.	.	.	.	.	.	.	.	.
APOC4	No	Simpel linear regression model	0.10674	0.13299	0.73746	0.63946	0.38591	0.4213	5.39033	-0.55678	.	.	.	.	.	.	.	.	.	.	.	.
APOD	Yes	Simpel linear regression model	0.32929	0.37714	1.64281	1.80572	1.2847	1.34429	19.3071	4.22726	.	.	.	.	.	.	.	.	.	.	.	.
APOE	Yes	Simpel linear regression model	0.39749	0.56256	1.44089	1.373	1.12773	1.08126	13.248	6.5551	.	.	.	.	.	.	.	.	.	.	.	.
APOH	Yes	Simpel linear regression model	0.24627	0.23061	1.6418	1.60944	1.17492	1.17817	11.5938	-3.50988	.	.	.	.	.	.	.	.	.	.	.	.
APOL1	Yes	Simpel linear regression model	0.44067	0.31261	0.90429	0.99283	0.69066	0.79679	8.69596	8.30673	.	.	.	.	.	.	.	.	.	.	.	.
APOL2	Yes	Simpel linear regression model	0.46357	0.36902	0.5969	0.67369	0.47224	0.53101	6.17299	7.64753	.	.	.	.	.	.	.	.	.	.	.	.
APOL3	Yes	Simpel linear regression model	0.49804	0.48995	0.85706	0.85764	0.66141	0.70711	10.7386	5.69134	.	.	.	.	.	.	.	.	.	.	.	.
APOL4	Yes	Simpel linear regression model	0.35194	0.35558	0.97549	1.24629	0.7646	0.90829	7.25539	4.68542	.	.	.	.	.	.	.	.	.	.	.	.
APOL6	Yes	Simpel linear regression model	0.36024	0.27361	0.53364	0.6214	0.41104	0.48595	4.49093	9.57999	.	.	.	.	.	.	.	.	.	.	.	.
APOLD1	Yes	Polynomial 4 regression model	0.5212	0.40061	1.03241	1.17177	0.80083	0.8971	.	.	.	.	.	.	.	.	.	-304.233	638.561	-438.072	128.289	-6.18756
APOM	No	Simpel linear regression model	0.21835	0.10494	0.95905	1.0753	0.7059	0.76445	6.62025	3.25922	.	.	.	.	.	.	.	.	.	.	.	.
APOO	Yes	Simpel linear regression model	0.33054	0.25419	0.48741	0.44459	0.37873	0.35137	5.00555	4.87864	.	.	.	.	.	.	.	.	.	.	.	.
APP	No	Simpel linear regression model	0.24619	0.09999	0.42357	0.50216	0.31622	0.38057	3.99968	13.0919	.	.	.	.	.	.	.	.	.	.	.	.
APPBP2	No	Simpel linear regression model	0.22301	0.07547	0.36774	0.39264	0.23988	0.30417	3.28821	8.55918	.	.	.	.	.	.	.	.	.	.	.	.
APPL1	No	Simpel linear regression model	0.34852	0.08475	0.39123	0.46091	0.30065	0.33703	7.79962	3.49609	.	.	.	.	.	.	.	.	.	.	.	.
APPL2	Yes	Simpel linear regression model	0.48628	0.62335	0.42603	0.41626	0.31802	0.31863	5.2383	8.78661	.	.	.	.	.	.	.	.	.	.	.	.
APRT	No	Simpel linear regression model	0.16706	0.02205	0.47783	0.61093	0.34892	0.46337	2.01245	9.99271	.	.	.	.	.	.	.	.	.	.	.	.
AQP1	Yes	Simpel linear regression model	0.35278	0.4741	0.99578	1.09202	0.73995	0.8612	11.7059	8.2164	.	.	.	.	.	.	.	.	.	.	.	.
AQP10	No	Simpel linear regression model	0.26096	0.13513	0.72897	0.70036	0.49106	0.57504	3.50713	-1.14647	.	.	.	.	.	.	.	.	.	.	.	.
AQP11	Yes	Simpel linear regression model	0.34814	0.31793	0.63124	0.78331	0.49009	0.58205	7.6954	0.99928	.	.	.	.	.	.	.	.	.	.	.	.
AQP12A	No	Simpel linear regression model	0.23035	0.0846	0.85103	0.93031	0.66755	0.71591	3.884	-0.84554	.	.	.	.	.	.	.	.	.	.	.	.
AQP12B	No	Simpel linear regression model	0.29638	0.15212	1.48966	1.69472	1.16978	1.38744	8.19512	-1.1184	.	.	.	.	.	.	.	.	.	.	.	.
AQP2	Yes	Simpel linear regression model	0.23074	0.30696	0.76252	0.83736	0.53072	0.61982	3.4268	-1.0642	.	.	.	.	.	.	.	.	.	.	.	.
AQP3	Yes	Simpel linear regression model	0.54081	0.53997	1.18635	1.12544	0.91691	0.8914	10.1281	4.02818	.	.	.	.	.	.	.	.	.	.	.	.
AQP4	Yes	Simpel linear regression model	0.25188	0.21261	0.84418	0.70299	0.51911	0.44808	6.78432	-0.99379	.	.	.	.	.	.	.	.	.	.	.	.
AQP5	Yes	Simpel linear regression model	0.31118	0.35882	2.08806	2.52239	1.47712	1.72969	14.8771	-5.06987	.	.	.	.	.	.	.	.	.	.	.	.
AQP6	No	Simpel linear regression model	0.22299	0.07078	1.21391	1.32278	0.95899	1.05961	5.75578	-0.48322	.	.	.	.	.	.	.	.	.	.	.	.
AQP7	Yes	Simpel linear regression model	0.43283	0.35237	1.05901	1.51287	0.83377	1.16845	10.579	-0.25794	.	.	.	.	.	.	.	.	.	.	.	.
AQP7P1	No	Simpel linear regression model	0.26621	0.13533	1.15961	1.29933	0.85192	1.04351	7.87182	-1.62887	.	.	.	.	.	.	.	.	.	.	.	.
AQP7P3	No	Simpel linear regression model	0.15548	0.03667	0.8893	0.87896	0.69228	0.69145	5.41277	-1.90435	.	.	.	.	.	.	.	.	.	.	.	.
AQP8	Yes	Simpel linear regression model	0.55509	0.63084	2.40683	2.47805	1.96263	2.05044	29.1692	-4.04988	.	.	.	.	.	.	.	.	.	.	.	.
AQP9	Yes	Polynomial 4 regression model	0.46425	0.36215	1.64373	1.74983	1.34257	1.33387	.	.	.	.	.	.	.	.	.	787.028	-820.066	217.607	12.385	0.11923
AQPEP	Yes	Simpel linear regression model	0.31791	0.26877	0.98131	1.24503	0.72933	0.88283	6.8229	-0.67771	.	.	.	.	.	.	.	.	.	.	.	.
AQR	No	Simpel linear regression model	0.22374	0.11558	0.37818	0.39713	0.28461	0.30575	10.0191	0.84075	.	.	.	.	.	.	.	.	.	.	.	.
AR	Yes	Simpel linear regression model	0.35631	0.25578	1.23262	1.24154	0.93563	0.94658	13.3255	-0.34631	.	.	.	.	.	.	.	.	.	.	.	.
ARAF	Yes	Simpel linear regression model	0.2627	0.29031	0.3836	0.36796	0.25785	0.29799	3.33875	9.12829	.	.	.	.	.	.	.	.	.	.	.	.
ARAP1	No	Simpel linear regression model	0.27028	0.11666	0.40269	0.4934	0.32192	0.39227	3.84506	9.99778	.	.	.	.	.	.	.	.	.	.	.	.
ARAP2	No	Simpel linear regression model	0.25219	0.08476	0.48478	0.58379	0.3773	0.45462	3.19757	7.46468	.	.	.	.	.	.	.	.	.	.	.	.
ARAP3	Yes	Simpel linear regression model	0.38906	0.32339	0.77612	0.83792	0.60607	0.65287	7.55991	4.79261	.	.	.	.	.	.	.	.	.	.	.	.
ARC	Yes	Simpel linear regression model	0.23936	0.26829	1.47866	1.41018	1.16603	1.15128	8.32985	-0.14023	.	.	.	.	.	.	.	.	.	.	.	.
ARCN1	No	Simpel linear regression model	0.27135	0.00326	0.27635	0.3487	0.20237	0.2779	3.95574	8.8672	.	.	.	.	.	.	.	.	.	.	.	.
AREG	Yes	Simpel linear regression model	0.3694	0.47386	1.35958	1.15319	1.06127	0.96192	8.96009	5.27941	.	.	.	.	.	.	.	.	.	.	.	.
ARF1	Yes	Simpel linear regression model	0.27198	0.21203	0.25929	0.25433	0.20093	0.20149	2.92995	11.3504	.	.	.	.	.	.	.	.	.	.	.	.
ARF3	Yes	Simpel linear regression model	0.28652	0.18717	0.31445	0.35304	0.25245	0.27423	2.53251	10.7703	.	.	.	.	.	.	.	.	.	.	.	.
ARF4	No	Simpel linear regression model	0.308	0.15771	0.36319	0.38947	0.28446	0.30823	2.37805	11.125	.	.	.	.	.	.	.	.	.	.	.	.
ARF6	Yes	Simpel linear regression model	0.41579	0.43164	0.33648	0.34273	0.26001	0.25458	3.26228	9.79944	.	.	.	.	.	.	.	.	.	.	.	.
ARFGAP1	Yes	Simpel linear regression model	0.47098	0.47579	0.45782	0.41211	0.35725	0.3123	4.34637	8.76792	.	.	.	.	.	.	.	.	.	.	.	.
ARFGAP2	No	Simpel linear regression model	0.18039	0.00181	0.27192	0.29618	0.1981	0.22367	1.52262	9.81837	.	.	.	.	.	.	.	.	.	.	.	.
ARFGAP3	Yes	Simpel linear regression model	0.40638	0.38271	0.44948	0.52338	0.33955	0.42722	3.11966	8.65428	.	.	.	.	.	.	.	.	.	.	.	.
ARFGEF1	Yes	Simpel linear regression model	0.46567	0.29242	0.42029	0.41075	0.33057	0.32983	9.21139	3.83085	.	.	.	.	.	.	.	.	.	.	.	.
ARFGEF2	Yes	Simpel linear regression model	0.5047	0.47472	0.43483	0.40738	0.32477	0.32375	4.07625	8.86258	.	.	.	.	.	.	.	.	.	.	.	.
ARFIP1	Yes	Simpel linear regression model	0.31174	0.32319	0.33195	0.31221	0.2491	0.23793	3.57853	7.93235	.	.	.	.	.	.	.	.	.	.	.	.
ARFIP2	No	Simpel linear regression model	0.14967	0.02581	0.38198	0.40689	0.29081	0.3154	2.93028	7.80349	.	.	.	.	.	.	.	.	.	.	.	.
ARFRP1	Yes	Simpel linear regression model	0.38088	0.3307	0.47035	0.42061	0.35386	0.32832	3.75539	7.76214	.	.	.	.	.	.	.	.	.	.	.	.
ARG2	No	Simpel linear regression model	0.17598	0.00986	0.64078	0.712	0.49816	0.51251	3.30993	6.34648	.	.	.	.	.	.	.	.	.	.	.	.
ARGFXP2	No	Simpel linear regression model	0.21004	0.12433	0.62899	0.73171	0.50737	0.59189	30.4605	-8.4006	.	.	.	.	.	.	.	.	.	.	.	.
ARGLU1	Yes	Simpel linear regression model	0.26425	0.274	0.68643	0.56444	0.53429	0.45321	4.78217	7.49952	.	.	.	.	.	.	.	.	.	.	.	.
ARHGAP1	Yes	Simpel linear regression model	0.28135	0.20448	0.36411	0.35741	0.27232	0.26278	3.49464	10.7316	.	.	.	.	.	.	.	.	.	.	.	.
ARHGAP10	Yes	Simpel linear regression model	0.45749	0.35814	0.99025	1.12866	0.7823	0.91486	9.11066	3.87059	.	.	.	.	.	.	.	.	.	.	.	.
ARHGAP11A	Yes	Simpel linear regression model	0.32499	0.2447	0.61397	0.63975	0.48315	0.51781	4.28543	7.47703	.	.	.	.	.	.	.	.	.	.	.	.
ARHGAP11B	No	Simpel linear regression model	0.17459	0.14781	0.80654	0.8406	0.64697	0.68673	3.56738	3.81725	.	.	.	.	.	.	.	.	.	.	.	.
ARHGAP12	Yes	Simpel linear regression model	0.20124	0.18314	0.34528	0.31343	0.25316	0.24792	1.93866	8.81144	.	.	.	.	.	.	.	.	.	.	.	.
ARHGAP15	Yes	Simpel linear regression model	0.58963	0.53224	0.83118	0.90472	0.64154	0.67717	11.2804	1.69194	.	.	.	.	.	.	.	.	.	.	.	.
ARHGAP17	Yes	Simpel linear regression model	0.33717	0.29591	0.31215	0.32264	0.24386	0.25934	1.80159	9.46055	.	.	.	.	.	.	.	.	.	.	.	.
ARHGAP18	Yes	Simpel linear regression model	0.31126	0.21728	0.46138	0.52277	0.37003	0.39749	3.71605	8.20284	.	.	.	.	.	.	.	.	.	.	.	.
ARHGAP19	Yes	Simpel linear regression model	0.24882	0.19388	0.44136	0.48611	0.3318	0.37739	2.63637	7.13028	.	.	.	.	.	.	.	.	.	.	.	.
ARHGAP20	Yes	Simpel linear regression model	0.53227	0.46126	1.03359	1.13589	0.78061	0.85408	10.4535	0.4315	.	.	.	.	.	.	.	.	.	.	.	.
ARHGAP21	No	Simpel linear regression model	0.29883	0.11093	0.32889	0.45147	0.25363	0.36165	2.50089	9.38725	.	.	.	.	.	.	.	.	.	.	.	.
ARHGAP22	Yes	Simpel linear regression model	0.38481	0.42548	0.95146	1.00462	0.73098	0.79874	7.89011	2.41787	.	.	.	.	.	.	.	.	.	.	.	.
ARHGAP23	Yes	Simpel linear regression model	0.32139	0.4435	0.85399	0.77863	0.61124	0.60496	8.577	6.71865	.	.	.	.	.	.	.	.	.	.	.	.
ARHGAP24	Yes	Simpel linear regression model	0.45891	0.26812	0.76273	1.00448	0.56624	0.69309	8.15848	4.27716	.	.	.	.	.	.	.	.	.	.	.	.
ARHGAP25	Yes	Simpel linear regression model	0.60725	0.6466	0.70314	0.69957	0.54244	0.55552	10.7535	4.04497	.	.	.	.	.	.	.	.	.	.	.	.
ARHGAP26	No	Simpel linear regression model	0.25357	0.06461	0.48581	0.54529	0.38189	0.42447	2.70194	8.65902	.	.	.	.	.	.	.	.	.	.	.	.
ARHGAP27	Yes	Simpel linear regression model	0.37582	0.25247	0.38058	0.40503	0.28505	0.31708	5.36906	7.70787	.	.	.	.	.	.	.	.	.	.	.	.
ARHGAP28	Yes	Simpel linear regression model	0.35764	0.30841	0.97771	1.1589	0.76587	0.90519	11.6303	2.49642	.	.	.	.	.	.	.	.	.	.	.	.
ARHGAP29	Yes	Simpel linear regression model	0.36773	0.3089	0.76285	0.71754	0.60206	0.5666	6.04001	6.16413	.	.	.	.	.	.	.	.	.	.	.	.
ARHGAP30	Yes	Simpel linear regression model	0.5682	0.68611	0.85462	0.73978	0.65963	0.59465	12.8014	4.76566	.	.	.	.	.	.	.	.	.	.	.	.
ARHGAP31	Yes	Simpel linear regression model	0.44592	0.37374	0.75683	0.90509	0.59662	0.64672	7.28094	6.09726	.	.	.	.	.	.	.	.	.	.	.	.
ARHGAP32	Yes	Simpel linear regression model	0.28778	0.17154	0.53242	0.54965	0.39665	0.43695	3.40687	8.99945	.	.	.	.	.	.	.	.	.	.	.	.
ARHGAP33	No	Simpel linear regression model	0.16937	0.10386	0.83064	0.94374	0.65083	0.78241	4.748	3.69761	.	.	.	.	.	.	.	.	.	.	.	.
ARHGAP36	Yes	Simpel linear regression model	0.25121	0.26759	0.8722	0.74505	0.56255	0.50231	10.7999	-0.59463	.	.	.	.	.	.	.	.	.	.	.	.
ARHGAP39	Yes	Simpel linear regression model	0.33636	0.19357	0.55138	0.6365	0.42236	0.51548	3.74942	6.39064	.	.	.	.	.	.	.	.	.	.	.	.
ARHGAP4	Yes	Polynomial 4 regression model	0.44523	0.51688	1.15515	1.05209	0.91025	0.87377	.	.	.	.	.	.	.	.	.	-298.549	584.374	-412.005	130.04	-5.62584
ARHGAP42	Yes	Simpel linear regression model	0.28999	0.22282	0.6435	0.63479	0.4999	0.48476	4.14146	6.03535	.	.	.	.	.	.	.	.	.	.	.	.
ARHGAP5	No	Simpel linear regression model	0.35951	0.09739	0.4017	0.4701	0.30481	0.37175	11.001	1.32943	.	.	.	.	.	.	.	.	.	.	.	.
ARHGAP6	Yes	Simpel linear regression model	0.25689	0.19341	1.42172	1.52989	1.12243	1.1907	14.4597	3.56617	.	.	.	.	.	.	.	.	.	.	.	.
ARHGAP8	No	Simpel linear regression model	0.26832	0.05355	0.54958	0.6732	0.40561	0.49967	3.49213	6.88202	.	.	.	.	.	.	.	.	.	.	.	.
ARHGAP9	Yes	Simpel linear regression model	0.61417	0.66769	0.81927	0.79608	0.63562	0.61008	13.424	3.56293	.	.	.	.	.	.	.	.	.	.	.	.
ARHGDIA	No	Simpel linear regression model	0.13379	0.04707	0.38158	0.37897	0.29348	0.29531	3.26569	12.1662	.	.	.	.	.	.	.	.	.	.	.	.
ARHGDIB	Yes	Simpel linear regression model	0.42835	0.32653	0.67042	0.75344	0.52588	0.57405	7.24029	8.65633	.	.	.	.	.	.	.	.	.	.	.	.
ARHGDIG	Yes	Simpel linear regression model	0.43721	0.2697	1.66466	1.89338	1.32299	1.52788	21.5317	-8.25198	.	.	.	.	.	.	.	.	.	.	.	.
ARHGEF1	Yes	Simpel linear regression model	0.31342	0.36915	0.44757	0.39623	0.34351	0.32861	4.46144	9.10851	.	.	.	.	.	.	.	.	.	.	.	.
ARHGEF10	Yes	Simpel linear regression model	0.50607	0.39397	0.67112	0.78487	0.52419	0.58496	11.7042	0.60347	.	.	.	.	.	.	.	.	.	.	.	.
ARHGEF10L	No	Simpel linear regression model	0.31295	0.06104	0.44327	0.48412	0.33218	0.35565	4.51119	7.70049	.	.	.	.	.	.	.	.	.	.	.	.
ARHGEF11	No	Simpel linear regression model	0.27301	0.11736	0.39058	0.39706	0.27613	0.31476	3.28261	8.20049	.	.	.	.	.	.	.	.	.	.	.	.
ARHGEF12	No	Simpel linear regression model	0.17404	0.02872	0.3754	0.41871	0.28135	0.2948	2.27329	10.8655	.	.	.	.	.	.	.	.	.	.	.	.
ARHGEF15	Yes	Simpel linear regression model	0.44981	0.36348	0.72707	0.81635	0.56253	0.60783	7.02093	4.72805	.	.	.	.	.	.	.	.	.	.	.	.
ARHGEF16	Yes	Simpel linear regression model	0.43055	0.38167	0.4577	0.4427	0.33921	0.36252	5.69052	6.96518	.	.	.	.	.	.	.	.	.	.	.	.
ARHGEF17	Yes	Simpel linear regression model	0.51725	0.41495	0.70983	0.76064	0.55602	0.5473	10.5455	6.75683	.	.	.	.	.	.	.	.	.	.	.	.
ARHGEF18	Yes	Simpel linear regression model	0.27053	0.22988	0.4398	0.45269	0.33721	0.35841	2.49122	9.62728	.	.	.	.	.	.	.	.	.	.	.	.
ARHGEF19	Yes	Simpel linear regression model	0.24273	0.31373	0.72129	0.78578	0.54714	0.61542	3.70813	6.11578	.	.	.	.	.	.	.	.	.	.	.	.
ARHGEF2	Yes	Simpel linear regression model	0.31028	0.24276	0.41508	0.39505	0.30964	0.29563	2.66651	9.19349	.	.	.	.	.	.	.	.	.	.	.	.
ARHGEF3	Yes	Simpel linear regression model	0.2444	0.22227	0.45898	0.45232	0.35202	0.34994	3.30285	7.85927	.	.	.	.	.	.	.	.	.	.	.	.
ARHGEF33	No	Simpel linear regression model	0.28763	0.06319	0.78712	1.00205	0.57626	0.74587	6.49771	0.11986	.	.	.	.	.	.	.	.	.	.	.	.
ARHGEF35	No	Simpel linear regression model	0.20458	0.13558	0.65453	0.66599	0.47268	0.52055	4.57249	6.45658	.	.	.	.	.	.	.	.	.	.	.	.
ARHGEF37	Yes	Simpel linear regression model	0.33468	0.32214	0.78294	0.79691	0.58676	0.66217	5.94883	5.33108	.	.	.	.	.	.	.	.	.	.	.	.
ARHGEF38	Yes	Simpel linear regression model	0.25565	0.37713	0.59687	0.54345	0.45969	0.42816	3.41403	3.01478	.	.	.	.	.	.	.	.	.	.	.	.
ARHGEF4	Yes	Simpel linear regression model	0.44362	0.32154	1.25732	1.54163	1.0084	1.27194	13.299	0.51763	.	.	.	.	.	.	.	.	.	.	.	.
ARHGEF5	Yes	Simpel linear regression model	0.29346	0.25065	0.44607	0.44073	0.34911	0.3412	3.01584	7.58179	.	.	.	.	.	.	.	.	.	.	.	.
ARHGEF6	Yes	Simpel linear regression model	0.56538	0.57867	0.78782	0.80828	0.62144	0.61667	9.84562	4.46038	.	.	.	.	.	.	.	.	.	.	.	.
ARHGEF7	Yes	Simpel linear regression model	0.40826	0.2495	0.35704	0.35669	0.26891	0.27617	12.3032	0.21797	.	.	.	.	.	.	.	.	.	.	.	.
ARHGEF9	Yes	Simpel linear regression model	0.32896	0.29596	0.52815	0.43935	0.36519	0.33528	3.89797	6.66927	.	.	.	.	.	.	.	.	.	.	.	.
ARID1A	No	Simpel linear regression model	0.17655	0.03662	0.45169	0.57676	0.34674	0.44541	1.79088	10.3545	.	.	.	.	.	.	.	.	.	.	.	.
ARID1B	No	Simpel linear regression model	0.11971	0.07264	0.36235	0.37989	0.27237	0.2899	1.65342	9.71748	.	.	.	.	.	.	.	.	.	.	.	.
ARID3A	Yes	Simpel linear regression model	0.52005	0.53008	0.8294	0.9461	0.65076	0.75711	7.53236	4.32467	.	.	.	.	.	.	.	.	.	.	.	.
ARID3B	No	Simpel linear regression model	0.31106	0.11793	0.46676	0.57083	0.36018	0.42751	4.52613	5.32178	.	.	.	.	.	.	.	.	.	.	.	.
ARID3C	No	Simpel linear regression model	0.16254	0.09208	0.6626	0.85669	0.51141	0.58319	2.0876	0.1816	.	.	.	.	.	.	.	.	.	.	.	.
ARID4A	No	Simpel linear regression model	0.2698	0.14057	0.41484	0.40637	0.31847	0.33982	6.21829	5.1222	.	.	.	.	.	.	.	.	.	.	.	.
ARID4B	No	Simpel linear regression model	0.27818	0.15095	0.39621	0.39393	0.2932	0.31064	5.45463	6.30915	.	.	.	.	.	.	.	.	.	.	.	.
ARID5A	Yes	Simpel linear regression model	0.43246	0.32267	0.53755	0.56904	0.40884	0.46686	8.18512	6.47916	.	.	.	.	.	.	.	.	.	.	.	.
ARID5B	No	Simpel linear regression model	0.16989	0.11647	0.59136	0.59701	0.44522	0.48249	4.29634	9.17889	.	.	.	.	.	.	.	.	.	.	.	.
ARIH1	No	Simpel linear regression model	0.36457	0.15562	0.29088	0.33688	0.22588	0.27677	10.2828	1.75763	.	.	.	.	.	.	.	.	.	.	.	.
ARL1	No	Simpel linear regression model	0.2581	0.07596	0.31673	0.37633	0.24154	0.29481	2.01408	9.89376	.	.	.	.	.	.	.	.	.	.	.	.
ARL10	No	Simpel linear regression model	0.34132	0.11038	0.95202	1.04915	0.73896	0.8009	9.27433	1.37038	.	.	.	.	.	.	.	.	.	.	.	.
ARL11	Yes	Simpel linear regression model	0.46748	0.42757	1.18731	1.28224	0.91073	0.99813	9.55834	0.92135	.	.	.	.	.	.	.	.	.	.	.	.
ARL13A	No	Simpel linear regression model	0.20624	0.06508	0.50411	0.59708	0.40472	0.4867	2.97277	-0.57137	.	.	.	.	.	.	.	.	.	.	.	.
ARL13B	Yes	Simpel linear regression model	0.23309	0.2189	0.5975	0.48144	0.36747	0.3597	5.20142	5.24587	.	.	.	.	.	.	.	.	.	.	.	.
ARL14	Yes	Simpel linear regression model	0.39832	0.43437	1.0116	0.99896	0.74616	0.78095	10.9028	3.93864	.	.	.	.	.	.	.	.	.	.	.	.
ARL15	Yes	Simpel linear regression model	0.33768	0.29865	0.52009	0.51104	0.38007	0.36987	6.75079	6.10281	.	.	.	.	.	.	.	.	.	.	.	.
ARL16	No	Simpel linear regression model	0.19535	0.07683	0.49661	0.46666	0.38238	0.35868	2.87743	7.68029	.	.	.	.	.	.	.	.	.	.	.	.
ARL17A	Yes	Simpel linear regression model	0.2184	0.17269	0.55866	0.5755	0.4236	0.47362	3.75943	3.89533	.	.	.	.	.	.	.	.	.	.	.	.
ARL2	Yes	Simpel linear regression model	0.27425	0.28671	0.44076	0.45654	0.33972	0.38158	2.75261	9.10299	.	.	.	.	.	.	.	.	.	.	.	.
ARL2BP	Yes	Simpel linear regression model	0.28285	0.16537	0.29547	0.33038	0.23783	0.26198	2.70956	9.27767	.	.	.	.	.	.	.	.	.	.	.	.
ARL3	No	Simpel linear regression model	0.23501	0.03595	0.40098	0.4544	0.30304	0.35136	4.5086	7.49125	.	.	.	.	.	.	.	.	.	.	.	.
ARL4A	Yes	Polynomial 4 regression model	0.33736	0.33383	0.47344	0.52398	0.3684	0.40325	.	.	.	.	.	.	.	.	.	22943.4	-79796	104006	-60208.7	13070.2
ARL4C	Yes	Simpel linear regression model	0.46852	0.47279	0.91195	0.86633	0.71556	0.68483	8.78027	6.58119	.	.	.	.	.	.	.	.	.	.	.	.
ARL4D	Yes	Simpel linear regression model	0.40938	0.34603	0.91374	0.89337	0.71453	0.74153	12.6697	3.4423	.	.	.	.	.	.	.	.	.	.	.	.
ARL5A	No	Simpel linear regression model	0.30847	0.14521	0.35268	0.38731	0.27172	0.3003	4.74771	6.71784	.	.	.	.	.	.	.	.	.	.	.	.
ARL5B	No	Simpel linear regression model	0.13841	0.00996	0.56089	0.61515	0.41779	0.50183	5.45949	5.20246	.	.	.	.	.	.	.	.	.	.	.	.
ARL6	No	Simpel linear regression model	0.17476	0.0129	0.47889	0.56608	0.36646	0.44001	5.32319	3.65988	.	.	.	.	.	.	.	.	.	.	.	.
ARL6IP1	No	Simpel linear regression model	0.18128	0.01646	0.39497	0.41003	0.30065	0.32622	3.24273	10.11	.	.	.	.	.	.	.	.	.	.	.	.
ARL6IP5	Yes	Simpel linear regression model	0.23033	0.27288	0.38289	0.43042	0.29804	0.31377	2.58318	10.4872	.	.	.	.	.	.	.	.	.	.	.	.
ARL8A	No	Simpel linear regression model	0.36448	0.15089	0.33558	0.38422	0.25835	0.29339	3.23469	7.98589	.	.	.	.	.	.	.	.	.	.	.	.
ARL8B	No	Simpel linear regression model	0.16587	0.14553	0.29567	0.2605	0.22331	0.21357	4.47739	6.49912	.	.	.	.	.	.	.	.	.	.	.	.
ARL9	Yes	Simpel linear regression model	0.21175	0.29269	1.13003	1.1253	0.84948	0.89277	10.1522	0.21385	.	.	.	.	.	.	.	.	.	.	.	.
ARMC1	Yes	Simpel linear regression model	0.3713	0.24537	0.3772	0.36239	0.27951	0.26661	8.76681	3.54279	.	.	.	.	.	.	.	.	.	.	.	.
ARMC10	Yes	Simpel linear regression model	0.39496	0.2703	0.38518	0.46708	0.30458	0.35068	3.19114	7.5754	.	.	.	.	.	.	.	.	.	.	.	.
ARMC2	Yes	Simpel linear regression model	0.3912	0.43912	0.83873	0.62988	0.63725	0.48985	5.93727	2.22484	.	.	.	.	.	.	.	.	.	.	.	.
ARMC3	Yes	Simpel linear regression model	0.17238	0.17128	0.65047	0.54582	0.44642	0.39876	3.57597	-0.65109	.	.	.	.	.	.	.	.	.	.	.	.
ARMC4	Yes	Simpel linear regression model	0.24895	0.18212	1.11142	1.0834	0.79463	0.79786	11.6015	-0.21468	.	.	.	.	.	.	.	.	.	.	.	.
ARMC5	No	Simpel linear regression model	0.09164	0.12765	0.45798	0.43902	0.32792	0.34877	3.46979	7.8194	.	.	.	.	.	.	.	.	.	.	.	.
ARMC6	No	Simpel linear regression model	0.28921	0.1364	0.34675	0.40704	0.27202	0.32245	2.33982	8.48121	.	.	.	.	.	.	.	.	.	.	.	.
ARMC8	Yes	Simpel linear regression model	0.29377	0.21298	0.25184	0.25091	0.18913	0.20618	2.16267	8.17017	.	.	.	.	.	.	.	.	.	.	.	.
ARMC9	No	Simpel linear regression model	0.37276	0.15049	0.53668	0.58399	0.41575	0.45222	6.45159	6.3996	.	.	.	.	.	.	.	.	.	.	.	.
ARMCX1	Yes	Simpel linear regression model	0.57723	0.62939	0.79722	0.80094	0.60093	0.62583	13.3854	3.73879	.	.	.	.	.	.	.	.	.	.	.	.
ARMCX2	Yes	Simpel linear regression model	0.37135	0.2267	0.97401	1.0724	0.72477	0.82432	11.1515	5.2052	.	.	.	.	.	.	.	.	.	.	.	.
ARMCX3	No	Simpel linear regression model	0.29317	0.12761	0.70009	0.84578	0.47176	0.60543	4.66244	7.74245	.	.	.	.	.	.	.	.	.	.	.	.
ARMCX5	Yes	Simpel linear regression model	0.40648	0.37349	0.39542	0.39871	0.30467	0.32975	2.87478	7.06526	.	.	.	.	.	.	.	.	.	.	.	.
ARMCX6	No	Simpel linear regression model	0.26467	0.02487	0.689	0.88162	0.48493	0.59974	6.55489	5.42324	.	.	.	.	.	.	.	.	.	.	.	.
ARNT	Yes	Simpel linear regression model	0.38469	0.36353	0.3103	0.31386	0.23806	0.25211	2.61785	9.00145	.	.	.	.	.	.	.	.	.	.	.	.
ARNT2	Yes	Simpel linear regression model	0.35089	0.35804	1.29853	1.29283	0.98908	1.05375	12.4486	3.43105	.	.	.	.	.	.	.	.	.	.	.	.
ARNTL	Yes	Simpel linear regression model	0.25341	0.20152	0.52758	0.54402	0.40392	0.42933	2.90698	5.95541	.	.	.	.	.	.	.	.	.	.	.	.
ARNTL2	No	Simpel linear regression model	0.38069	0.1576	0.81281	0.97266	0.5703	0.72858	6.67987	5.11202	.	.	.	.	.	.	.	.	.	.	.	.
ARPC1A	No	Simpel linear regression model	0.19598	0.14463	0.34408	0.34722	0.26318	0.26433	8.80063	3.45342	.	.	.	.	.	.	.	.	.	.	.	.
ARPC1B	No	Simpel linear regression model	0.33545	0.13598	0.40909	0.45183	0.31247	0.34265	3.60061	10.4754	.	.	.	.	.	.	.	.	.	.	.	.
ARPC2	No	Simpel linear regression model	0.1707	0.00026	0.26331	0.35587	0.20381	0.27458	1.30754	12.0041	.	.	.	.	.	.	.	.	.	.	.	.
ARPC3	No	Simpel linear regression model	0.19332	0.01374	0.32609	0.42404	0.24394	0.30031	1.97218	11.1338	.	.	.	.	.	.	.	.	.	.	.	.
ARPC4	No	Simpel linear regression model	0.08715	0.07861	0.35348	0.36367	0.2541	0.2633	1.11378	11.3617	.	.	.	.	.	.	.	.	.	.	.	.
ARPC5	No	Simpel linear regression model	0.30175	0.06285	0.31799	0.44825	0.24233	0.32431	7.77871	7.04718	.	.	.	.	.	.	.	.	.	.	.	.
ARPC5L	No	Simpel linear regression model	0.19527	0.15367	0.37703	0.33442	0.28066	0.25502	3.20296	7.50143	.	.	.	.	.	.	.	.	.	.	.	.
ARPM1	No	Simpel linear regression model	0.22793	0.10889	0.5902	0.60263	0.42076	0.45847	3.42968	3.40647	.	.	.	.	.	.	.	.	.	.	.	.
ARPP19	No	Simpel linear regression model	0.36781	0.04724	0.33979	0.39596	0.26641	0.32505	4.50873	8.76741	.	.	.	.	.	.	.	.	.	.	.	.
ARPP21	Yes	Polynomial 4 regression model	0.53133	0.52489	0.47156	0.58148	0.31768	0.34734	.	.	.	.	.	.	.	.	.	-106.997	147.268	-44.3991	6.68548	-0.36935
ARRB1	Yes	Simpel linear regression model	0.37148	0.45214	0.51574	0.53186	0.39573	0.40943	4.26664	7.2525	.	.	.	.	.	.	.	.	.	.	.	.
ARRB2	Yes	Simpel linear regression model	0.36008	0.25372	0.4465	0.49272	0.33941	0.3864	3.7526	8.0349	.	.	.	.	.	.	.	.	.	.	.	.
ARRDC1	No	Simpel linear regression model	0.26295	0.11462	0.47061	0.42898	0.35701	0.33895	3.51478	8.05912	.	.	.	.	.	.	.	.	.	.	.	.
ARRDC2	Yes	Simpel linear regression model	0.30567	0.35512	0.39077	0.45634	0.31215	0.34068	2.45463	8.21677	.	.	.	.	.	.	.	.	.	.	.	.
ARRDC3	No	Simpel linear regression model	0.22182	0.0355	0.6111	0.64467	0.4594	0.47822	4.52325	8.85069	.	.	.	.	.	.	.	.	.	.	.	.
ARRDC4	Yes	Simpel linear regression model	0.32303	0.34433	0.69209	0.82578	0.52793	0.66452	4.33882	7.43106	.	.	.	.	.	.	.	.	.	.	.	.
ARRDC5	Yes	Simpel linear regression model	0.37914	0.50522	0.60357	0.60716	0.47846	0.48423	6.98108	-0.55742	.	.	.	.	.	.	.	.	.	.	.	.
ARSA	Yes	Simpel linear regression model	0.26883	0.27687	0.61569	0.64855	0.45932	0.52705	3.64587	8.1706	.	.	.	.	.	.	.	.	.	.	.	.
ARSB	Yes	Simpel linear regression model	0.35987	0.21171	0.58795	0.74169	0.42187	0.57203	4.64809	6.64793	.	.	.	.	.	.	.	.	.	.	.	.
ARSD	Yes	Polynomial 4 regression model	0.33977	0.2046	0.66326	0.72892	0.51792	0.56348	.	.	.	.	.	.	.	.	.	-3512.59	7270.51	-5538.24	1843.02	-215.459
ARSE	No	Simpel linear regression model	0.1962	0.13586	1.79453	1.92257	1.07006	1.25092	9.42021	4.01628	.	.	.	.	.	.	.	.	.	.	.	.
ARSF	No	Simpel linear regression model	0.16332	0.06722	0.34772	0.33043	0.23998	0.24341	1.56618	-0.24557	.	.	.	.	.	.	.	.	.	.	.	.
ARSG	Yes	Simpel linear regression model	0.447	0.42567	0.77236	0.83046	0.59794	0.65396	10.129	-0.57695	.	.	.	.	.	.	.	.	.	.	.	.
ARSH	No	Simpel linear regression model	0.26054	0.10945	0.77049	0.86682	0.60435	0.69483	4.19535	-0.64475	.	.	.	.	.	.	.	.	.	.	.	.
ARSI	Yes	Simpel linear regression model	0.52234	0.37851	1.10804	1.01239	0.87022	0.73785	14.4575	1.39471	.	.	.	.	.	.	.	.	.	.	.	.
ARSJ	Yes	Simpel linear regression model	0.42951	0.51802	1.0838	1.11928	0.86161	0.86198	7.60939	3.69805	.	.	.	.	.	.	.	.	.	.	.	.
ARSK	No	Simpel linear regression model	0.23516	0.03547	0.45631	0.5199	0.34006	0.40811	5.42281	4.83403	.	.	.	.	.	.	.	.	.	.	.	.
ART3	Yes	Simpel linear regression model	0.35127	0.19748	1.65096	1.86679	1.30202	1.47732	14.0424	-3.14274	.	.	.	.	.	.	.	.	.	.	.	.
ART4	Yes	Simpel linear regression model	0.39551	0.23848	1.03858	1.26813	0.74598	0.83579	11.1006	-1.97557	.	.	.	.	.	.	.	.	.	.	.	.
ART5	No	Simpel linear regression model	0.22068	0.11363	1.18464	1.2513	0.9666	0.98999	8.86717	-2.80287	.	.	.	.	.	.	.	.	.	.	.	.
ARVCF	No	Simpel linear regression model	0.32713	0.1534	0.59029	0.70596	0.46452	0.56969	6.50496	5.77758	.	.	.	.	.	.	.	.	.	.	.	.
ARX	Yes	Simpel linear regression model	0.39473	0.34572	1.43221	1.56274	1.07296	1.21058	9.47263	-1.40645	.	.	.	.	.	.	.	.	.	.	.	.
AS3MT	Yes	Simpel linear regression model	0.47643	0.46863	1.11899	1.10576	0.85458	0.87613	8.66886	-0.32546	.	.	.	.	.	.	.	.	.	.	.	.
ASAH1	Yes	Simpel linear regression model	0.42012	0.30742	0.46051	0.52217	0.36699	0.39941	10.2358	4.04734	.	.	.	.	.	.	.	.	.	.	.	.
ASAH2B	No	Simpel linear regression model	0.17733	0.00768	1.12802	1.27266	0.92777	1.01768	5.8935	0.85263	.	.	.	.	.	.	.	.	.	.	.	.
ASAM	Yes	Simpel linear regression model	0.55787	0.53692	1.20458	1.19607	0.94455	0.89648	16.453	1.79903	.	.	.	.	.	.	.	.	.	.	.	.
ASAP1	Yes	Simpel linear regression model	0.4673	0.19661	0.53746	0.76091	0.40844	0.53718	5.2486	7.21664	.	.	.	.	.	.	.	.	.	.	.	.
ASAP2	Yes	Simpel linear regression model	0.28415	0.24815	0.39091	0.42621	0.29459	0.34482	2.30389	9.17495	.	.	.	.	.	.	.	.	.	.	.	.
ASAP3	Yes	Simpel linear regression model	0.45351	0.46774	0.82052	0.85291	0.62485	0.6898	6.95304	5.12619	.	.	.	.	.	.	.	.	.	.	.	.
ASB1	No	Simpel linear regression model	0.29775	0.14645	0.3786	0.397	0.29191	0.31017	3.5292	7.4751	.	.	.	.	.	.	.	.	.	.	.	.
ASB12	Yes	Simpel linear regression model	0.31246	0.22576	1.02968	1.04259	0.81783	0.86606	7.56606	-2.70226	.	.	.	.	.	.	.	.	.	.	.	.
ASB13	Yes	Simpel linear regression model	0.36917	0.16835	0.38962	0.5266	0.3082	0.41812	2.48729	8.19576	.	.	.	.	.	.	.	.	.	.	.	.
ASB14	No	Simpel linear regression model	0.11994	0.02864	0.69322	0.7026	0.54182	0.54251	6.81832	0.14358	.	.	.	.	.	.	.	.	.	.	.	.
ASB15	No	Simpel linear regression model	0.04781	0.07003	0.17832	0.18021	0.09007	0.10427	0.9385	-0.45247	.	.	.	.	.	.	.	.	.	.	.	.
ASB16	No	Simpel linear regression model	0.30189	0.02074	0.64088	0.74934	0.48817	0.5849	10.2605	0.14851	.	.	.	.	.	.	.	.	.	.	.	.
ASB2	Yes	Simpel linear regression model	0.60705	0.63554	1.10423	1.02102	0.83956	0.80573	20.1909	1.57763	.	.	.	.	.	.	.	.	.	.	.	.
ASB3	No	Simpel linear regression model	0.19649	0.11293	0.28878	0.31849	0.22435	0.25676	2.17719	7.08602	.	.	.	.	.	.	.	.	.	.	.	.
ASB4	No	Simpel linear regression model	0.17507	0.11119	1.32384	1.12253	0.94108	0.90377	6.91126	-2.13021	.	.	.	.	.	.	.	.	.	.	.	.
ASB5	Yes	Simpel linear regression model	0.52474	0.62294	1.27701	1.08861	0.92498	0.73486	29.5027	-1.94084	.	.	.	.	.	.	.	.	.	.	.	.
ASB6	No	Simpel linear regression model	0.22969	0.067	0.30649	0.27836	0.2363	0.21107	4.00324	8.25025	.	.	.	.	.	.	.	.	.	.	.	.
ASB7	Yes	Simpel linear regression model	0.31407	0.19838	0.32892	0.36576	0.2606	0.30662	3.99947	5.5952	.	.	.	.	.	.	.	.	.	.	.	.
ASB8	Yes	Simpel linear regression model	0.43944	0.34068	0.23926	0.281	0.18655	0.21316	2.5288	7.9185	.	.	.	.	.	.	.	.	.	.	.	.
ASB9	Yes	Simpel linear regression model	0.42209	0.42404	1.04232	0.95497	0.82693	0.69951	10.7637	1.27986	.	.	.	.	.	.	.	.	.	.	.	.
ASCC1	No	Simpel linear regression model	0.21092	0.10956	0.33305	0.35879	0.26381	0.27131	2.242	7.51413	.	.	.	.	.	.	.	.	.	.	.	.
ASCC2	No	Simpel linear regression model	0.15311	0.09521	0.31591	0.33081	0.22517	0.27107	2.56562	8.67943	.	.	.	.	.	.	.	.	.	.	.	.
ASCC3	Yes	Simpel linear regression model	0.16599	0.16489	0.40779	0.50475	0.30433	0.40557	4.72161	7.3912	.	.	.	.	.	.	.	.	.	.	.	.
ASCL1	No	Simpel linear regression model	0.2299	0.156	0.91141	0.76483	0.5911	0.53771	4.51912	-1.1801	.	.	.	.	.	.	.	.	.	.	.	.
ASCL2	Yes	Polynomial 4 regression model	0.68995	0.52749	0.98448	1.55035	0.70601	0.88069	.	.	.	.	.	.	.	.	.	202.54	-382.535	224.161	-25.9476	2.04118
ASF1A	No	Simpel linear regression model	0.18484	0.07234	0.42075	0.43461	0.32032	0.33556	2.7407	6.80311	.	.	.	.	.	.	.	.	.	.	.	.
ASF1B	Yes	Simpel linear regression model	0.2815	0.20847	0.56014	0.57009	0.43806	0.45397	6.29843	4.47015	.	.	.	.	.	.	.	.	.	.	.	.
ASGR1	Yes	Simpel linear regression model	0.38888	0.32212	1.27316	1.48009	0.9773	1.18594	9.33702	0.48562	.	.	.	.	.	.	.	.	.	.	.	.
ASGR2	No	Simpel linear regression model	0.28403	0.08569	1.0755	1.13213	0.7526	0.82682	6.41023	0.12504	.	.	.	.	.	.	.	.	.	.	.	.
ASH1L	No	Simpel linear regression model	0.29487	0.07867	0.47644	0.5197	0.36645	0.40856	4.86894	7.30308	.	.	.	.	.	.	.	.	.	.	.	.
ASH2L	Yes	Simpel linear regression model	0.36286	0.24225	0.4022	0.41298	0.2986	0.29919	22.8525	-7.8801	.	.	.	.	.	.	.	.	.	.	.	.
ASL	Yes	Simpel linear regression model	0.34835	0.20928	0.5221	0.62887	0.41067	0.49331	4.80074	7.93389	.	.	.	.	.	.	.	.	.	.	.	.
ASMT	Yes	Simpel linear regression model	0.25579	0.16426	0.70171	0.63089	0.52775	0.51876	4.45998	-1.4885	.	.	.	.	.	.	.	.	.	.	.	.
ASMTL	No	Simpel linear regression model	0.15424	0.01384	0.56385	0.65739	0.42794	0.54792	3.30938	7.50109	.	.	.	.	.	.	.	.	.	.	.	.
ASNA1	No	Simpel linear regression model	0.1032	0.02887	0.36682	0.41888	0.26601	0.30092	1.76253	9.87655	.	.	.	.	.	.	.	.	.	.	.	.
ASNS	Yes	Simpel linear regression model	0.29649	0.24498	0.66899	0.71765	0.54105	0.57768	3.67473	7.80899	.	.	.	.	.	.	.	.	.	.	.	.
ASNSD1	Yes	Simpel linear regression model	0.25074	0.29384	0.31046	0.31693	0.22932	0.24878	1.66617	8.90892	.	.	.	.	.	.	.	.	.	.	.	.
ASPA	Yes	Simpel linear regression model	0.56305	0.55662	0.94196	1.18933	0.72014	0.92093	11.2593	-1.48629	.	.	.	.	.	.	.	.	.	.	.	.
ASPG	Yes	Simpel linear regression model	0.4606	0.57914	1.60662	1.36037	1.24638	1.0756	16.5375	-0.16258	.	.	.	.	.	.	.	.	.	.	.	.
ASPH	Yes	Simpel linear regression model	0.38879	0.39683	0.49741	0.47571	0.37866	0.37553	3.91953	10.9621	.	.	.	.	.	.	.	.	.	.	.	.
ASPHD1	Yes	Simpel linear regression model	0.34685	0.25633	1.01716	1.11638	0.78124	0.89715	10.7414	0.82783	.	.	.	.	.	.	.	.	.	.	.	.
ASPHD2	Yes	Simpel linear regression model	0.51073	0.55246	0.72976	0.7392	0.55606	0.6032	6.6839	5.07281	.	.	.	.	.	.	.	.	.	.	.	.
ASPM	No	Simpel linear regression model	0.18281	0.14631	0.65149	0.84015	0.50199	0.6661	5.71969	4.36427	.	.	.	.	.	.	.	.	.	.	.	.
ASPN	Yes	Simpel linear regression model	0.52172	0.53558	1.34468	1.28108	1.08926	0.97759	22.0638	4.03443	.	.	.	.	.	.	.	.	.	.	.	.
ASPRV1	Yes	Simpel linear regression model	0.32954	0.31969	0.68532	0.65578	0.53176	0.51396	4.81565	2.84426	.	.	.	.	.	.	.	.	.	.	.	.
ASPSCR1	Yes	Simpel linear regression model	0.22572	0.18642	0.53209	0.49482	0.39639	0.37774	2.91582	7.32373	.	.	.	.	.	.	.	.	.	.	.	.
ASRGL1	Yes	Simpel linear regression model	0.44709	0.49345	0.95418	0.88954	0.7587	0.72348	7.49076	4.82685	.	.	.	.	.	.	.	.	.	.	.	.
ASS1	Yes	Simpel linear regression model	0.28409	0.18517	0.82671	1.02497	0.63226	0.81879	5.52014	10.4594	.	.	.	.	.	.	.	.	.	.	.	.
ASTE1	Yes	Simpel linear regression model	0.34025	0.22418	0.39978	0.43203	0.30113	0.33354	3.23878	5.65043	.	.	.	.	.	.	.	.	.	.	.	.
ASTL	No	Simpel linear regression model	0.32261	0.09893	0.81322	1.06843	0.61383	0.71394	7.95825	-2.58873	.	.	.	.	.	.	.	.	.	.	.	.
ASTN1	Yes	Simpel linear regression model	0.56035	0.65344	0.94935	0.83658	0.70551	0.64075	17.109	-1.51746	.	.	.	.	.	.	.	.	.	.	.	.
ASTN2	Yes	Simpel linear regression model	0.27406	0.26099	0.617	0.63385	0.46937	0.49015	4.03641	4.12032	.	.	.	.	.	.	.	.	.	.	.	.
ASXL1	Yes	Simpel linear regression model	0.63719	0.56015	0.36551	0.41124	0.29605	0.31117	4.2993	8.4197	.	.	.	.	.	.	.	.	.	.	.	.
ASXL3	Yes	Simpel linear regression model	0.35687	0.28783	1.40754	1.61212	1.14726	1.28818	9.38514	-0.2431	.	.	.	.	.	.	.	.	.	.	.	.
ATAD1	No	Simpel linear regression model	0.14409	0.08425	0.57562	0.3512	0.31424	0.27798	5.09958	6.0062	.	.	.	.	.	.	.	.	.	.	.	.
ATAD2	Yes	Simpel linear regression model	0.43844	0.43734	0.55536	0.59427	0.43431	0.45944	8.5867	4.43066	.	.	.	.	.	.	.	.	.	.	.	.
ATAD2B	No	Simpel linear regression model	0.2017	0.0848	0.37749	0.42267	0.28689	0.3486	1.67318	7.34264	.	.	.	.	.	.	.	.	.	.	.	.
ATAD3A	Yes	Simpel linear regression model	0.35752	0.33801	0.47089	0.47261	0.34774	0.38539	5.71887	6.4329	.	.	.	.	.	.	.	.	.	.	.	.
ATAD3B	Yes	Simpel linear regression model	0.31604	0.24106	0.69048	0.65384	0.49863	0.52896	9.05466	5.73905	.	.	.	.	.	.	.	.	.	.	.	.
ATAD3C	Yes	Simpel linear regression model	0.36067	0.35986	1.30533	1.30178	1.06891	1.03149	12.5297	1.89432	.	.	.	.	.	.	.	.	.	.	.	.
ATAD5	Yes	Simpel linear regression model	0.37299	0.33684	0.5962	0.67385	0.4491	0.56381	5.64634	4.15603	.	.	.	.	.	.	.	.	.	.	.	.
ATCAY	Yes	Simpel linear regression model	0.4539	0.49249	1.03552	1.03104	0.77274	0.77138	16.6858	-1.021	.	.	.	.	.	.	.	.	.	.	.	.
ATE1	No	Simpel linear regression model	0.08706	0.01032	0.58169	0.52622	0.41639	0.39367	1.64551	7.40265	.	.	.	.	.	.	.	.	.	.	.	.
ATF1	No	Simpel linear regression model	0.14131	2e-05	0.34658	0.36284	0.26688	0.28238	3.14807	6.66309	.	.	.	.	.	.	.	.	.	.	.	.
ATF2	No	Simpel linear regression model	0.16773	0.05929	0.45257	0.54493	0.32482	0.40282	3.4064	7.71447	.	.	.	.	.	.	.	.	.	.	.	.
ATF3	No	Simpel linear regression model	0.1251	0.00744	1.02091	1.18334	0.79888	0.97402	3.9784	8.35873	.	.	.	.	.	.	.	.	.	.	.	.
ATF4	No	Simpel linear regression model	0.30981	0.05919	0.34127	0.4866	0.26932	0.39268	3.00074	11.0093	.	.	.	.	.	.	.	.	.	.	.	.
ATF5	Yes	Simpel linear regression model	0.25818	0.29696	0.56504	0.45171	0.37639	0.34787	3.1682	8.4931	.	.	.	.	.	.	.	.	.	.	.	.
ATF6	No	Simpel linear regression model	0.29088	0.07135	0.34036	0.3728	0.26366	0.26966	4.24805	7.43818	.	.	.	.	.	.	.	.	.	.	.	.
ATF6B	Yes	Simpel linear regression model	0.24695	0.1648	0.37207	0.3411	0.26143	0.26678	1.9887	10.0946	.	.	.	.	.	.	.	.	.	.	.	.
ATF7	No	Simpel linear regression model	0.18382	0.03074	0.36778	0.40892	0.27558	0.32387	3.11816	9.44828	.	.	.	.	.	.	.	.	.	.	.	.
ATF7IP2	Yes	Simpel linear regression model	0.5547	0.62648	0.85278	0.84387	0.58688	0.61729	9.13957	0.62119	.	.	.	.	.	.	.	.	.	.	.	.
ATG10	No	Simpel linear regression model	0.08681	0.02153	0.544	0.4877	0.41963	0.38612	1.60051	5.25172	.	.	.	.	.	.	.	.	.	.	.	.
ATG12	No	Simpel linear regression model	0.2158	0.05586	0.37675	0.37824	0.27459	0.2981	3.57883	6.95203	.	.	.	.	.	.	.	.	.	.	.	.
ATG16L1	No	Simpel linear regression model	0.16995	0.12448	0.31858	0.3211	0.23577	0.25731	1.34634	9.19937	.	.	.	.	.	.	.	.	.	.	.	.
ATG16L2	No	Simpel linear regression model	0.22645	0.05061	0.76629	0.90119	0.61023	0.71937	9.19096	6.1822	.	.	.	.	.	.	.	.	.	.	.	.
ATG2B	No	Simpel linear regression model	0.31333	0.15054	0.44216	0.46164	0.33718	0.36763	4.34966	7.00644	.	.	.	.	.	.	.	.	.	.	.	.
ATG3	No	Simpel linear regression model	0.29543	0.05641	0.27096	0.35905	0.21302	0.28458	2.97109	7.90848	.	.	.	.	.	.	.	.	.	.	.	.
ATG4A	Yes	Simpel linear regression model	0.30193	0.23384	0.45687	0.52331	0.34944	0.43419	2.92064	7.09218	.	.	.	.	.	.	.	.	.	.	.	.
ATG4B	No	Simpel linear regression model	0.25216	0.10112	0.35417	0.3336	0.27597	0.25117	2.75087	8.2077	.	.	.	.	.	.	.	.	.	.	.	.
ATG4C	No	Simpel linear regression model	0.25163	0.12636	0.39599	0.4356	0.29487	0.34393	3.07265	6.40716	.	.	.	.	.	.	.	.	.	.	.	.
ATG4D	Yes	Simpel linear regression model	0.31923	0.23579	0.4172	0.47935	0.31915	0.38199	6.42397	3.89552	.	.	.	.	.	.	.	.	.	.	.	.
ATG5	No	Simpel linear regression model	0.13367	0.05566	0.33356	0.35745	0.2407	0.25775	3.48379	6.94208	.	.	.	.	.	.	.	.	.	.	.	.
ATG7	No	Simpel linear regression model	0.19138	0.13133	0.29819	0.3043	0.21014	0.22108	1.44202	8.7113	.	.	.	.	.	.	.	.	.	.	.	.
ATG9B	Yes	Simpel linear regression model	0.48022	0.44111	1.16021	1.27815	0.91285	1.0825	11.0069	-0.03188	.	.	.	.	.	.	.	.	.	.	.	.
ATHL1	Yes	Simpel linear regression model	0.36171	0.25508	1.15469	1.29385	0.92443	1.03359	11.0666	4.37506	.	.	.	.	.	.	.	.	.	.	.	.
ATIC	Yes	Simpel linear regression model	0.49111	0.34457	0.3324	0.42552	0.26175	0.32874	2.70236	9.92603	.	.	.	.	.	.	.	.	.	.	.	.
ATL1	Yes	Simpel linear regression model	0.32031	0.31792	0.71973	0.76313	0.54903	0.62261	7.97399	5.24524	.	.	.	.	.	.	.	.	.	.	.	.
ATL3	Yes	Simpel linear regression model	0.36866	0.35671	0.48089	0.51006	0.38599	0.3739	3.3414	7.17409	.	.	.	.	.	.	.	.	.	.	.	.
ATM	No	Simpel linear regression model	0.19827	0.05949	0.52515	0.59171	0.39654	0.50699	3.52989	7.99772	.	.	.	.	.	.	.	.	.	.	.	.
ATN1	No	Simpel linear regression model	0.18075	0.07548	0.3996	0.43413	0.29998	0.3225	2.34499	10.7975	.	.	.	.	.	.	.	.	.	.	.	.
ATOH1	Yes	Simpel linear regression model	0.45316	0.54284	2.00122	1.63724	1.59488	1.2651	16.0122	-0.64531	.	.	.	.	.	.	.	.	.	.	.	.
ATOH7	No	Simpel linear regression model	0.26344	0.08385	0.88683	0.88317	0.69325	0.67469	4.83388	-0.98213	.	.	.	.	.	.	.	.	.	.	.	.
ATOH8	Yes	Simpel linear regression model	0.39146	0.2922	1.1952	1.26886	0.9256	0.99734	10.5586	1.46921	.	.	.	.	.	.	.	.	.	.	.	.
ATOX1	No	Simpel linear regression model	0.18502	0.12268	0.45699	0.47525	0.32693	0.3496	3.0574	8.20636	.	.	.	.	.	.	.	.	.	.	.	.
ATP10A	Yes	Simpel linear regression model	0.48088	0.39238	0.99425	1.01292	0.80208	0.73175	14.2403	3.76316	.	.	.	.	.	.	.	.	.	.	.	.
ATP10B	Yes	Polynomial 4 regression model	0.52959	0.47534	0.76972	0.90704	0.54496	0.6705	.	.	.	.	.	.	.	.	.	-801.652	1831.87	-1558.23	590.126	-72.659
ATP10D	Yes	Simpel linear regression model	0.28559	0.23991	0.72269	0.70285	0.55429	0.52437	5.59579	6.52615	.	.	.	.	.	.	.	.	.	.	.	.
ATP11A	Yes	Simpel linear regression model	0.47089	0.46087	0.6442	0.72257	0.49737	0.54908	10.7783	2.93128	.	.	.	.	.	.	.	.	.	.	.	.
ATP11B	Yes	Simpel linear regression model	0.29509	0.20838	0.38444	0.37994	0.27806	0.29224	2.64448	9.25333	.	.	.	.	.	.	.	.	.	.	.	.
ATP11C	No	Simpel linear regression model	0.39723	0.1433	0.45361	0.55553	0.34975	0.43376	4.64103	6.72988	.	.	.	.	.	.	.	.	.	.	.	.
ATP12A	Yes	Simpel linear regression model	0.34355	0.17735	1.72615	1.72196	1.29765	1.24892	15.4334	-6.07125	.	.	.	.	.	.	.	.	.	.	.	.
ATP13A1	Yes	Simpel linear regression model	0.17093	0.18172	0.3189	0.28698	0.23714	0.22555	4.08644	7.8336	.	.	.	.	.	.	.	.	.	.	.	.
ATP13A2	Yes	Simpel linear regression model	0.31185	0.18799	0.49014	0.50454	0.37719	0.38986	7.28947	5.18393	.	.	.	.	.	.	.	.	.	.	.	.
ATP13A3	Yes	Simpel linear regression model	0.29389	0.24036	0.34901	0.45503	0.26988	0.36356	3.59974	8.53149	.	.	.	.	.	.	.	.	.	.	.	.
ATP13A4	Yes	Simpel linear regression model	0.52393	0.47944	1.36127	1.33563	1.09396	1.10963	17.5384	-0.7729	.	.	.	.	.	.	.	.	.	.	.	.
ATP13A5	No	Simpel linear regression model	0.11944	0.20184	0.20103	0.20998	0.12285	0.12653	0.70148	-0.1045	.	.	.	.	.	.	.	.	.	.	.	.
ATP1A1	Yes	Simpel linear regression model	0.35426	0.28268	0.46853	0.57208	0.36543	0.46352	4.22018	12.353	.	.	.	.	.	.	.	.	.	.	.	.
ATP1A2	Yes	Simpel linear regression model	0.62132	0.64298	1.52793	1.60252	1.21499	1.21666	34.1823	-1.32899	.	.	.	.	.	.	.	.	.	.	.	.
ATP1A3	No	Simpel linear regression model	0.28268	0.1425	1.5345	1.64912	1.20542	1.24085	10.0831	1.12481	.	.	.	.	.	.	.	.	.	.	.	.
ATP1A4	Yes	Simpel linear regression model	0.23056	0.20755	0.4556	0.52381	0.3685	0.37097	2.77001	-0.37821	.	.	.	.	.	.	.	.	.	.	.	.
ATP1B1	Yes	Simpel linear regression model	0.3936	0.3638	0.64823	0.66381	0.49499	0.51665	5.20568	10.3158	.	.	.	.	.	.	.	.	.	.	.	.
ATP1B2	Yes	Simpel linear regression model	0.52897	0.48889	0.90009	0.99007	0.68214	0.83992	14.17	1.10763	.	.	.	.	.	.	.	.	.	.	.	.
ATP1B3	Yes	Simpel linear regression model	0.29759	0.32445	0.40952	0.45704	0.32409	0.36291	2.56189	10.2956	.	.	.	.	.	.	.	.	.	.	.	.
ATP2A1	Yes	Simpel linear regression model	0.18013	0.38265	1.12131	1.01125	0.88336	0.79777	12.8138	-3.67281	.	.	.	.	.	.	.	.	.	.	.	.
ATP2A3	Yes	Simpel linear regression model	0.56305	0.64719	0.89618	0.70291	0.72255	0.58542	8.75755	7.56831	.	.	.	.	.	.	.	.	.	.	.	.
ATP2B1	Yes	Simpel linear regression model	0.32333	0.16988	0.43592	0.42402	0.33222	0.33283	2.24849	9.3326	.	.	.	.	.	.	.	.	.	.	.	.
ATP2B2	Yes	Simpel linear regression model	0.30606	0.32131	0.91735	0.82855	0.64165	0.64704	8.47313	-0.64179	.	.	.	.	.	.	.	.	.	.	.	.
ATP2B3	Yes	Simpel linear regression model	0.40533	0.38723	0.75479	0.63335	0.484	0.43891	11.7349	-0.93331	.	.	.	.	.	.	.	.	.	.	.	.
ATP2B4	Yes	Simpel linear regression model	0.51886	0.38319	0.70925	0.79608	0.5662	0.61175	10.1328	8.06754	.	.	.	.	.	.	.	.	.	.	.	.
ATP2C1	No	Simpel linear regression model	0.21221	0.13789	0.26763	0.29528	0.20217	0.23559	1.35885	10.4705	.	.	.	.	.	.	.	.	.	.	.	.
ATP2C2	Yes	Simpel linear regression model	0.47493	0.16997	0.57665	0.71608	0.45882	0.53823	6.2151	7.09144	.	.	.	.	.	.	.	.	.	.	.	.
ATP4B	No	Simpel linear regression model	0.1847	0.00088	0.51453	0.4849	0.38677	0.3971	2.44694	-0.64292	.	.	.	.	.	.	.	.	.	.	.	.
ATP5A1	Yes	Simpel linear regression model	0.52963	0.53036	0.40959	0.43295	0.32627	0.33175	4.91367	10.3473	.	.	.	.	.	.	.	.	.	.	.	.
ATP5B	Yes	Simpel linear regression model	0.41545	0.32179	0.379	0.43763	0.29183	0.3519	3.37208	12.3405	.	.	.	.	.	.	.	.	.	.	.	.
ATP5C1	No	Simpel linear regression model	0.2569	0.1463	0.38839	0.43493	0.29273	0.30688	3.60621	9.41993	.	.	.	.	.	.	.	.	.	.	.	.
ATP5D	No	Simpel linear regression model	0.25995	0.15408	0.56492	0.58498	0.4133	0.46532	4.19972	8.34062	.	.	.	.	.	.	.	.	.	.	.	.
ATP5E	Yes	Simpel linear regression model	0.47593	0.50661	0.42795	0.43429	0.32929	0.32649	4.28069	9.68615	.	.	.	.	.	.	.	.	.	.	.	.
ATP5EP2	Yes	Simpel linear regression model	0.34037	0.23345	0.65667	0.6776	0.50826	0.51022	8.40805	-0.93714	.	.	.	.	.	.	.	.	.	.	.	.
ATP5F1	Yes	Simpel linear regression model	0.37515	0.2573	0.38752	0.51993	0.30378	0.372	5.6365	8.26042	.	.	.	.	.	.	.	.	.	.	.	.
ATP5G1	Yes	Simpel linear regression model	0.26901	0.16211	0.57932	0.61153	0.46403	0.49903	6.1274	6.30681	.	.	.	.	.	.	.	.	.	.	.	.
ATP5G2	No	Simpel linear regression model	0.19604	0.02521	0.39292	0.46628	0.31254	0.36228	2.04151	11.0022	.	.	.	.	.	.	.	.	.	.	.	.
ATP5G3	Yes	Simpel linear regression model	0.41527	0.21117	0.39081	0.48139	0.3074	0.37267	4.98161	9.47221	.	.	.	.	.	.	.	.	.	.	.	.
ATP5H	No	Simpel linear regression model	0.24698	0.0766	0.39178	0.50508	0.30155	0.402	3.51951	9.03555	.	.	.	.	.	.	.	.	.	.	.	.
ATP5I	Yes	Simpel linear regression model	0.25114	0.20531	0.57403	0.56645	0.41575	0.45325	10.1921	2.24496	.	.	.	.	.	.	.	.	.	.	.	.
ATP5J	Yes	Simpel linear regression model	0.32663	0.32249	0.43142	0.47604	0.34174	0.36724	10.9946	1.70015	.	.	.	.	.	.	.	.	.	.	.	.
ATP5J2	No	Simpel linear regression model	0.19837	0.1036	0.54408	0.56904	0.41187	0.38386	4.21373	7.86309	.	.	.	.	.	.	.	.	.	.	.	.
ATP5L	No	Simpel linear regression model	0.12624	0.06371	0.41833	0.52085	0.31756	0.39301	1.37437	10.7923	.	.	.	.	.	.	.	.	.	.	.	.
ATP5O	Yes	Simpel linear regression model	0.28221	0.19175	0.4267	0.52788	0.32339	0.41563	3.18917	9.89302	.	.	.	.	.	.	.	.	.	.	.	.
ATP5S	No	Simpel linear regression model	0.21477	0.09043	0.451	0.5583	0.35609	0.43806	3.30652	4.58391	.	.	.	.	.	.	.	.	.	.	.	.
ATP5SL	Yes	Simpel linear regression model	0.24688	0.22645	0.32204	0.35015	0.24036	0.263	3.52261	7.4717	.	.	.	.	.	.	.	.	.	.	.	.
ATP6AP1	Yes	Simpel linear regression model	0.29142	0.17177	0.3111	0.37284	0.24196	0.28947	2.02371	10.9005	.	.	.	.	.	.	.	.	.	.	.	.
ATP6AP1L	No	Simpel linear regression model	0.14111	0.07381	0.90039	0.97616	0.72066	0.78821	6.86244	-1.28575	.	.	.	.	.	.	.	.	.	.	.	.
ATP6AP2	Yes	Simpel linear regression model	0.39074	0.36431	0.37313	0.39968	0.28885	0.31646	2.96184	10.1709	.	.	.	.	.	.	.	.	.	.	.	.
ATP6V0A1	Yes	Simpel linear regression model	0.24922	0.18491	0.3707	0.34251	0.26759	0.26855	2.47878	9.27116	.	.	.	.	.	.	.	.	.	.	.	.
ATP6V0A2	No	Simpel linear regression model	0.17339	0.05577	0.35303	0.39582	0.2746	0.32695	1.37145	8.43408	.	.	.	.	.	.	.	.	.	.	.	.
ATP6V0A4	No	Polynomial 4 regression model	0.44651	0.05998	1.20627	1.09007	0.79843	0.82031	.	.	.	.	.	.	.	.	.	112.117	-114.459	58.7999	-11.3971	0.68039
ATP6V0B	No	Simpel linear regression model	0.19992	0.03525	0.49328	0.51566	0.35736	0.38027	2.97653	9.4796	.	.	.	.	.	.	.	.	.	.	.	.
ATP6V0D1	Yes	Simpel linear regression model	0.29291	0.343	0.40562	0.45294	0.29553	0.34348	2.17924	10.1455	.	.	.	.	.	.	.	.	.	.	.	.
ATP6V0D2	Yes	Simpel linear regression model	0.26404	0.42864	1.27907	1.4019	1.009	1.16862	8.87241	1.62847	.	.	.	.	.	.	.	.	.	.	.	.
ATP6V0E1	No	Simpel linear regression model	0.31804	0.04109	0.32238	0.42166	0.24713	0.33329	5.06278	7.61847	.	.	.	.	.	.	.	.	.	.	.	.
ATP6V0E2	No	Simpel linear regression model	0.32144	0.13781	0.71015	0.91323	0.55371	0.71999	7.03495	5.14119	.	.	.	.	.	.	.	.	.	.	.	.
ATP6V1A	No	Simpel linear regression model	0.27275	0.04621	0.31489	0.3551	0.24596	0.28283	2.12072	9.39502	.	.	.	.	.	.	.	.	.	.	.	.
ATP6V1B1	Yes	Simpel linear regression model	0.24065	0.18341	1.18872	1.09124	0.86616	0.83043	7.69571	-1.34742	.	.	.	.	.	.	.	.	.	.	.	.
ATP6V1B2	Yes	Simpel linear regression model	0.39819	0.24628	0.48884	0.51125	0.37481	0.41007	4.4109	8.98221	.	.	.	.	.	.	.	.	.	.	.	.
ATP6V1C1	Yes	Simpel linear regression model	0.5442	0.4287	0.33066	0.33969	0.26147	0.28021	6.79479	5.76464	.	.	.	.	.	.	.	.	.	.	.	.
ATP6V1C2	Yes	Simpel linear regression model	0.46542	0.36751	0.85357	0.87126	0.67501	0.67801	7.07433	3.7217	.	.	.	.	.	.	.	.	.	.	.	.
ATP6V1D	Yes	Simpel linear regression model	0.3621	0.29112	0.31582	0.3676	0.25418	0.30095	3.52999	7.60019	.	.	.	.	.	.	.	.	.	.	.	.
ATP6V1E2	No	Simpel linear regression model	0.23654	0.12254	0.64453	0.71503	0.5066	0.57698	2.99527	3.79701	.	.	.	.	.	.	.	.	.	.	.	.
ATP6V1F	Yes	Simpel linear regression model	0.31383	0.24829	0.44499	0.4467	0.34922	0.33539	2.53788	9.46117	.	.	.	.	.	.	.	.	.	.	.	.
ATP6V1G1	No	Simpel linear regression model	0.2467	0.08259	0.36652	0.39877	0.29004	0.29878	9.79053	2.96206	.	.	.	.	.	.	.	.	.	.	.	.
ATP6V1G2	Yes	Simpel linear regression model	0.43461	0.36825	0.77162	0.82402	0.59784	0.60975	10.3678	0.86612	.	.	.	.	.	.	.	.	.	.	.	.
ATP6V1H	Yes	Simpel linear regression model	0.39863	0.25576	0.35579	0.36014	0.2728	0.28407	6.0628	5.57916	.	.	.	.	.	.	.	.	.	.	.	.
ATP7A	No	Simpel linear regression model	0.234	0.10409	0.48448	0.62085	0.38111	0.48879	3.61145	7.34114	.	.	.	.	.	.	.	.	.	.	.	.
ATP7B	Yes	Simpel linear regression model	0.24601	0.22494	0.7342	0.6993	0.54974	0.54384	5.88038	5.28304	.	.	.	.	.	.	.	.	.	.	.	.
ATP8A1	Yes	Simpel linear regression model	0.41193	0.4379	0.84168	0.83581	0.64221	0.6362	6.65969	6.45639	.	.	.	.	.	.	.	.	.	.	.	.
ATP8A2	Yes	Simpel linear regression model	0.39067	0.36906	0.76448	0.72111	0.60143	0.56067	7.88887	-0.0813	.	.	.	.	.	.	.	.	.	.	.	.
ATP8B1	Yes	Simpel linear regression model	0.5108	0.5265	0.54762	0.52772	0.40177	0.40948	6.14972	9.3426	.	.	.	.	.	.	.	.	.	.	.	.
ATP8B2	Yes	Simpel linear regression model	0.54259	0.58169	0.88009	0.83355	0.68139	0.60252	11.2256	4.88692	.	.	.	.	.	.	.	.	.	.	.	.
ATP8B3	Yes	Simpel linear regression model	0.39443	0.25187	0.86757	0.83701	0.65506	0.60494	6.85251	1.21909	.	.	.	.	.	.	.	.	.	.	.	.
ATP8B4	Yes	Simpel linear regression model	0.45047	0.53581	0.7291	0.69963	0.58848	0.56772	6.91829	2.88981	.	.	.	.	.	.	.	.	.	.	.	.
ATP8B5P	No	Simpel linear regression model	0.13246	0.03759	0.46648	0.50353	0.36652	0.39645	11.3853	-4.93887	.	.	.	.	.	.	.	.	.	.	.	.
ATP9A	Yes	Simpel linear regression model	0.55914	0.46554	0.66399	0.66399	0.51135	0.51552	7.16879	7.8157	.	.	.	.	.	.	.	.	.	.	.	.
ATP9B	Yes	Simpel linear regression model	0.41385	0.38941	0.42873	0.46036	0.33207	0.35711	2.79925	6.95056	.	.	.	.	.	.	.	.	.	.	.	.
ATPAF1	No	Simpel linear regression model	0.29589	0.0996	0.36655	0.43061	0.29136	0.34618	3.16654	7.89259	.	.	.	.	.	.	.	.	.	.	.	.
ATPAF2	Yes	Simpel linear regression model	0.38195	0.25975	0.39677	0.51051	0.31679	0.36436	3.96365	6.19093	.	.	.	.	.	.	.	.	.	.	.	.
ATPBD4	Yes	Simpel linear regression model	0.31381	0.26367	0.52054	0.55306	0.39962	0.44581	3.47166	4.89294	.	.	.	.	.	.	.	.	.	.	.	.
ATPIF1	No	Simpel linear regression model	0.23244	0.06266	0.46979	0.53342	0.36134	0.41397	4.53359	7.65529	.	.	.	.	.	.	.	.	.	.	.	.
ATR	Yes	Simpel linear regression model	0.31454	0.33064	0.42265	0.47652	0.30664	0.38234	2.49749	8.05079	.	.	.	.	.	.	.	.	.	.	.	.
ATRIP	Yes	Simpel linear regression model	0.24487	0.19627	0.4165	0.4163	0.28909	0.33503	2.35774	6.39855	.	.	.	.	.	.	.	.	.	.	.	.
ATRN	No	Simpel linear regression model	0.22819	0.10578	0.82252	0.82412	0.61684	0.61355	5.77392	8.12852	.	.	.	.	.	.	.	.	.	.	.	.
ATRNL1	Yes	Simpel linear regression model	0.46749	0.43301	1.15509	1.23126	0.93218	0.97401	21.209	-0.39156	.	.	.	.	.	.	.	.	.	.	.	.
ATRX	Yes	Simpel linear regression model	0.33135	0.20021	0.44402	0.50087	0.35334	0.40353	3.81367	9.18263	.	.	.	.	.	.	.	.	.	.	.	.
ATXN1	Yes	Simpel linear regression model	0.28389	0.1634	0.53749	0.51097	0.39683	0.39058	4.96731	8.32178	.	.	.	.	.	.	.	.	.	.	.	.
ATXN10	No	Simpel linear regression model	0.28142	0.14091	0.34172	0.41261	0.26654	0.30895	2.5012	9.47316	.	.	.	.	.	.	.	.	.	.	.	.
ATXN1L	No	Simpel linear regression model	0.18723	0.06795	0.43159	0.43537	0.32421	0.33965	2.41833	9.19787	.	.	.	.	.	.	.	.	.	.	.	.
ATXN2	No	Simpel linear regression model	0.19343	0.04736	0.31008	0.43719	0.23453	0.3332	6.93443	3.4827	.	.	.	.	.	.	.	.	.	.	.	.
ATXN2L	Yes	Simpel linear regression model	0.25236	0.16282	0.31993	0.37649	0.23884	0.28782	3.3773	9.14189	.	.	.	.	.	.	.	.	.	.	.	.
ATXN3	Yes	Simpel linear regression model	0.34608	0.38935	0.32821	0.3616	0.25556	0.26131	6.19116	3.43927	.	.	.	.	.	.	.	.	.	.	.	.
ATXN7	No	Simpel linear regression model	0.20132	0.01486	0.38805	0.48041	0.28542	0.37084	2.04147	7.94675	.	.	.	.	.	.	.	.	.	.	.	.
ATXN7L1	No	Simpel linear regression model	0.37267	0.12163	0.3308	0.35774	0.26099	0.27418	5.77553	4.19627	.	.	.	.	.	.	.	.	.	.	.	.
ATXN7L2	Yes	Simpel linear regression model	0.27298	0.1843	0.49666	0.54653	0.38579	0.41054	3.13428	5.00815	.	.	.	.	.	.	.	.	.	.	.	.
ATXN7L3	Yes	Simpel linear regression model	0.25138	0.2004	0.29888	0.29042	0.21131	0.22459	2.41284	9.34028	.	.	.	.	.	.	.	.	.	.	.	.
ATXN7L3B	No	Simpel linear regression model	0.23504	0.05765	0.30052	0.33657	0.20993	0.22631	2.68731	9.54657	.	.	.	.	.	.	.	.	.	.	.	.
AUH	No	Simpel linear regression model	0.34432	0.08245	0.39298	0.51131	0.30481	0.40609	4.05439	5.65209	.	.	.	.	.	.	.	.	.	.	.	.
AURKA	Yes	Simpel linear regression model	0.45269	0.43384	0.5619	0.62171	0.44124	0.4762	5.03773	6.98019	.	.	.	.	.	.	.	.	.	.	.	.
AURKAIP1	No	Simpel linear regression model	0.25032	0.12531	0.46142	0.49778	0.32844	0.39539	6.15319	8.47951	.	.	.	.	.	.	.	.	.	.	.	.
AURKAPS1	Yes	Simpel linear regression model	0.28797	0.33296	0.54541	0.61669	0.44243	0.4801	4.56251	0.8857	.	.	.	.	.	.	.	.	.	.	.	.
AURKB	Yes	Simpel linear regression model	0.32435	0.27959	0.61839	0.60302	0.48781	0.48908	7.45642	3.31085	.	.	.	.	.	.	.	.	.	.	.	.
AURKC	Yes	Simpel linear regression model	0.33895	0.33607	0.75946	0.81493	0.57265	0.64598	5.1531	0.03801	.	.	.	.	.	.	.	.	.	.	.	.
AUTS2	Yes	Polynomial 4 regression model	0.48553	0.28697	0.69599	0.81488	0.48595	0.51364	.	.	.	.	.	.	.	.	.	-685.608	1882.77	-1935.04	886.153	-142.852
AVEN	No	Simpel linear regression model	0.37996	0.0475	0.38903	0.52446	0.30247	0.38376	4.69604	5.79375	.	.	.	.	.	.	.	.	.	.	.	.
AVIL	No	Simpel linear regression model	0.32731	0.14148	1.11744	1.27607	0.89276	1.04304	12.3678	-1.33543	.	.	.	.	.	.	.	.	.	.	.	.
AVL9	Yes	Simpel linear regression model	0.30636	0.2236	0.46153	0.50747	0.35855	0.36672	2.59413	8.03501	.	.	.	.	.	.	.	.	.	.	.	.
AVPI1	Yes	Simpel linear regression model	0.35291	0.32984	0.54728	0.57825	0.42417	0.46073	4.73859	6.47491	.	.	.	.	.	.	.	.	.	.	.	.
AVPR1A	Yes	Simpel linear regression model	0.45696	0.46155	1.09211	1.08289	0.87396	0.81196	9.92146	-0.312	.	.	.	.	.	.	.	.	.	.	.	.
AVPR2	Yes	Simpel linear regression model	0.29257	0.45328	1.07225	1.00696	0.74458	0.83847	9.1653	0.83278	.	.	.	.	.	.	.	.	.	.	.	.
AWAT1	No	Simpel linear regression model	0.00096	0.0276	0.22107	0.20418	0.0879	0.08758	0.07316	0.00629	.	.	.	.	.	.	.	.	.	.	.	.
AWAT2	No	Simpel linear regression model	0.1001	0.02073	0.26987	0.18764	0.16747	0.12776	1.31008	-0.18241	.	.	.	.	.	.	.	.	.	.	.	.
AXIN1	Yes	Simpel linear regression model	0.3463	0.20717	0.40541	0.38077	0.29958	0.28992	3.07557	8.8222	.	.	.	.	.	.	.	.	.	.	.	.
AXIN2	Yes	Simpel linear regression model	0.57059	0.52011	0.97381	0.9859	0.74962	0.76549	9.13639	5.97456	.	.	.	.	.	.	.	.	.	.	.	.
AXL	Yes	Simpel linear regression model	0.54222	0.58836	0.81181	0.79051	0.63368	0.59839	11.8054	6.3098	.	.	.	.	.	.	.	.	.	.	.	.
AZGP1	Yes	Simpel linear regression model	0.38814	0.42072	1.30469	1.30035	0.96818	0.94075	10.622	3.58623	.	.	.	.	.	.	.	.	.	.	.	.
AZI1	No	Simpel linear regression model	0.24604	0.15594	0.50185	0.59503	0.38879	0.46177	6.36397	6.66239	.	.	.	.	.	.	.	.	.	.	.	.
AZI2	Yes	Simpel linear regression model	0.20727	0.19982	0.31822	0.29358	0.23272	0.22871	2.42932	8.10347	.	.	.	.	.	.	.	.	.	.	.	.
AZIN1	Yes	Simpel linear regression model	0.39453	0.24672	0.39318	0.40272	0.29814	0.32444	9.056	4.86579	.	.	.	.	.	.	.	.	.	.	.	.
AZU1	No	Simpel linear regression model	0.12692	0.13559	0.48138	0.48208	0.38007	0.38166	2.26801	-0.14621	.	.	.	.	.	.	.	.	.	.	.	.
B2M	Yes	Simpel linear regression model	0.32908	0.30896	0.6314	0.7036	0.49585	0.52199	4.74608	14.0157	.	.	.	.	.	.	.	.	.	.	.	.
B3GALNT1	No	Simpel linear regression model	0.38564	0.08202	0.9864	1.23342	0.79215	0.85906	9.93762	3.41216	.	.	.	.	.	.	.	.	.	.	.	.
B3GALNT2	No	Simpel linear regression model	0.20022	0.09925	0.357	0.38298	0.27254	0.28091	1.92366	8.54805	.	.	.	.	.	.	.	.	.	.	.	.
B3GALT1	Yes	Simpel linear regression model	0.58188	0.54077	1.24551	1.3404	1.04805	1.10844	17.7928	-1.77465	.	.	.	.	.	.	.	.	.	.	.	.
B3GALT2	Yes	Simpel linear regression model	0.35141	0.18738	1.33924	1.48634	1.01045	1.22888	10.8148	-0.52067	.	.	.	.	.	.	.	.	.	.	.	.
B3GALT4	Yes	Polynomial 4 regression model	0.52947	0.42308	0.55277	0.74737	0.40945	0.57809	.	.	.	.	.	.	.	.	.	-507.271	1047.84	-784.167	256.593	-23.7409
B3GALT5	Yes	Simpel linear regression model	0.42403	0.32496	1.73411	1.94267	1.39417	1.44211	12.8101	1.41372	.	.	.	.	.	.	.	.	.	.	.	.
B3GALT6	No	Simpel linear regression model	0.25805	0.15457	0.43622	0.44478	0.33047	0.3623	2.89187	7.75437	.	.	.	.	.	.	.	.	.	.	.	.
B3GALTL	No	Simpel linear regression model	0.20645	0.11855	0.48563	0.49683	0.37312	0.36848	3.26918	6.44551	.	.	.	.	.	.	.	.	.	.	.	.
B3GAT1	Yes	Simpel linear regression model	0.26913	0.27521	0.96326	1.0335	0.69948	0.76481	6.57605	0.53376	.	.	.	.	.	.	.	.	.	.	.	.
B3GAT2	No	Simpel linear regression model	0.10327	0.02649	0.72273	0.60617	0.5725	0.45484	4.59556	0.69567	.	.	.	.	.	.	.	.	.	.	.	.
B3GNT1	No	Simpel linear regression model	0.23614	0.07716	0.38444	0.46266	0.30867	0.37815	2.74593	7.22021	.	.	.	.	.	.	.	.	.	.	.	.
B3GNT2	No	Simpel linear regression model	0.22596	0.02455	0.37073	0.44215	0.28021	0.35298	1.95887	8.95995	.	.	.	.	.	.	.	.	.	.	.	.
B3GNT3	Yes	Simpel linear regression model	0.30388	0.28345	0.50344	0.54681	0.36229	0.40721	3.64823	9.34969	.	.	.	.	.	.	.	.	.	.	.	.
B3GNT4	Yes	Simpel linear regression model	0.35295	0.18085	1.05431	1.30382	0.81447	1.02499	7.33516	1.06661	.	.	.	.	.	.	.	.	.	.	.	.
B3GNT5	No	Simpel linear regression model	0.27828	0.13468	0.50946	0.50992	0.37329	0.41079	5.16842	6.33931	.	.	.	.	.	.	.	.	.	.	.	.
B3GNT6	Yes	Simpel linear regression model	0.57492	0.5092	2.26857	2.46786	1.89992	1.99385	23.809	-2.65254	.	.	.	.	.	.	.	.	.	.	.	.
B3GNT7	Yes	Simpel linear regression model	0.49386	0.37684	1.63494	1.83455	1.34258	1.46641	14.8654	3.81776	.	.	.	.	.	.	.	.	.	.	.	.
B3GNT8	Yes	Simpel linear regression model	0.43225	0.29246	0.72641	0.93281	0.55003	0.73474	7.62114	3.88654	.	.	.	.	.	.	.	.	.	.	.	.
B3GNT9	No	Simpel linear regression model	0.37246	0.12542	0.55911	0.61011	0.42936	0.43557	5.48283	6.03991	.	.	.	.	.	.	.	.	.	.	.	.
B3GNTL1	Yes	Simpel linear regression model	0.32113	0.32098	0.59642	0.59336	0.46698	0.46152	4.60125	4.06224	.	.	.	.	.	.	.	.	.	.	.	.
B4GALNT1	Yes	Simpel linear regression model	0.48448	0.34342	0.805	0.93462	0.62576	0.69608	11.6996	2.02893	.	.	.	.	.	.	.	.	.	.	.	.
B4GALNT2	Yes	Simpel linear regression model	0.55717	0.60979	2.08774	2.18774	1.70161	1.81591	25.6627	-2.88625	.	.	.	.	.	.	.	.	.	.	.	.
B4GALNT3	Yes	Simpel linear regression model	0.30562	0.23069	0.81184	0.85787	0.57404	0.61028	9.00118	7.6041	.	.	.	.	.	.	.	.	.	.	.	.
B4GALNT4	Yes	Simpel linear regression model	0.47983	0.30671	1.92242	2.33489	1.5583	1.92491	19.8409	-6.22244	.	.	.	.	.	.	.	.	.	.	.	.
B4GALT1	No	Simpel linear regression model	0.26669	0.0591	0.44678	0.46896	0.34042	0.33367	2.2648	10.7108	.	.	.	.	.	.	.	.	.	.	.	.
B4GALT2	No	Simpel linear regression model	0.30106	0.14102	0.34606	0.37806	0.26537	0.2892	2.58973	8.79114	.	.	.	.	.	.	.	.	.	.	.	.
B4GALT3	No	Simpel linear regression model	0.13309	0.0148	0.32295	0.31261	0.25795	0.2516	1.06426	9.26237	.	.	.	.	.	.	.	.	.	.	.	.
B4GALT4	Yes	Simpel linear regression model	0.36861	0.28644	0.36613	0.4125	0.27934	0.31388	3.19116	8.23461	.	.	.	.	.	.	.	.	.	.	.	.
B4GALT5	Yes	Simpel linear regression model	0.33044	0.36869	0.39185	0.38138	0.30581	0.29171	2.95657	10.1621	.	.	.	.	.	.	.	.	.	.	.	.
B4GALT6	Yes	Simpel linear regression model	0.37551	0.29403	0.5595	0.73184	0.43051	0.58127	11.1878	-1.22058	.	.	.	.	.	.	.	.	.	.	.	.
B4GALT7	No	Simpel linear regression model	0.32955	0.07654	0.37567	0.43409	0.27944	0.34957	3.13591	7.47464	.	.	.	.	.	.	.	.	.	.	.	.
B9D1	Yes	Simpel linear regression model	0.30746	0.23146	0.66718	0.66038	0.52325	0.54924	5.004	4.73561	.	.	.	.	.	.	.	.	.	.	.	.
B9D2	No	Simpel linear regression model	0.26998	0.05166	0.48707	0.52028	0.37011	0.41027	4.10642	5.60748	.	.	.	.	.	.	.	.	.	.	.	.
BACE1	Yes	Simpel linear regression model	0.32661	0.23143	0.60994	0.63338	0.47385	0.49068	6.75126	7.91218	.	.	.	.	.	.	.	.	.	.	.	.
BACE2	Yes	Simpel linear regression model	0.38859	0.39636	0.656	0.71806	0.51653	0.55433	4.57434	9.19282	.	.	.	.	.	.	.	.	.	.	.	.
BACH1	No	Simpel linear regression model	0.17648	0.07115	0.45374	0.47869	0.3489	0.38154	2.28401	8.96578	.	.	.	.	.	.	.	.	.	.	.	.
BACH2	Yes	Simpel linear regression model	0.55982	0.46469	0.96187	1.104	0.71093	0.82656	13.2613	1.17248	.	.	.	.	.	.	.	.	.	.	.	.
BAD	Yes	Simpel linear regression model	0.1785	0.17919	0.46579	0.50669	0.34745	0.39395	6.69959	7.43242	.	.	.	.	.	.	.	.	.	.	.	.
BAG1	Yes	Simpel linear regression model	0.40762	0.29953	0.40702	0.41577	0.31019	0.31781	3.18891	9.28808	.	.	.	.	.	.	.	.	.	.	.	.
BAG2	Yes	Simpel linear regression model	0.37351	0.29422	1.108	1.18152	0.88303	1.0011	9.67789	4.61524	.	.	.	.	.	.	.	.	.	.	.	.
BAG3	Yes	Simpel linear regression model	0.27132	0.40871	0.50351	0.46432	0.33632	0.38551	2.7915	8.87016	.	.	.	.	.	.	.	.	.	.	.	.
BAG4	No	Polynomial 4 regression model	0.30127	0.05334	0.60916	0.67075	0.44278	0.52939	.	.	.	.	.	.	.	.	.	-1381.14	3339.24	-2994.17	1182.26	-166.289
BAG5	Yes	Simpel linear regression model	0.34323	0.33279	0.2809	0.24968	0.22138	0.19914	10.2442	1.30277	.	.	.	.	.	.	.	.	.	.	.	.
BAHCC1	Yes	Simpel linear regression model	0.5356	0.39286	0.87383	0.96949	0.67867	0.77483	8.75801	3.46001	.	.	.	.	.	.	.	.	.	.	.	.
BAHD1	Yes	Simpel linear regression model	0.32852	0.29638	0.35138	0.41153	0.26425	0.33513	7.31252	4.43643	.	.	.	.	.	.	.	.	.	.	.	.
BAI1	Yes	Simpel linear regression model	0.3062	0.31338	1.12106	1.02874	0.90465	0.85969	12.96	0.67251	.	.	.	.	.	.	.	.	.	.	.	.
BAI2	Yes	Simpel linear regression model	0.34238	0.29079	1.04766	1.2795	0.81374	0.98176	7.84434	2.66448	.	.	.	.	.	.	.	.	.	.	.	.
BAI3	Yes	Simpel linear regression model	0.56429	0.55886	0.94033	0.93312	0.70185	0.6874	14.9795	-1.50524	.	.	.	.	.	.	.	.	.	.	.	.
BAIAP2	Yes	Simpel linear regression model	0.41548	0.32476	0.63263	0.68002	0.50082	0.53191	7.20823	6.72013	.	.	.	.	.	.	.	.	.	.	.	.
BAIAP2L1	Yes	Simpel linear regression model	0.29468	0.20537	0.48366	0.52449	0.37096	0.41839	4.28344	8.13926	.	.	.	.	.	.	.	.	.	.	.	.
BAIAP2L2	Yes	Simpel linear regression model	0.28766	0.39188	0.76197	0.65918	0.52801	0.52138	7.03028	4.90773	.	.	.	.	.	.	.	.	.	.	.	.
BAIAP3	No	Simpel linear regression model	0.26258	0.12986	1.27109	1.29757	0.99519	1.04918	11.1618	-0.5236	.	.	.	.	.	.	.	.	.	.	.	.
BAK1	Yes	Simpel linear regression model	0.37687	0.42731	0.47806	0.50366	0.37288	0.40311	3.7205	7.99661	.	.	.	.	.	.	.	.	.	.	.	.
BAMBI	Yes	Simpel linear regression model	0.55637	0.45722	1.08913	1.13108	0.86471	0.89402	13.6203	1.91966	.	.	.	.	.	.	.	.	.	.	.	.
BANF1	No	Simpel linear regression model	0.24808	0.14349	0.40846	0.41489	0.31243	0.32498	2.08351	9.98994	.	.	.	.	.	.	.	.	.	.	.	.
BANF2	No	Simpel linear regression model	0.10207	0.07808	0.43059	0.30656	0.26892	0.20079	1.755	-0.98193	.	.	.	.	.	.	.	.	.	.	.	.
BANK1	Yes	Simpel linear regression model	0.3705	0.23922	1.17417	1.37924	0.93092	1.08409	14.2788	2.53371	.	.	.	.	.	.	.	.	.	.	.	.
BANP	No	Simpel linear regression model	0.1421	0.08153	0.33578	0.31302	0.26382	0.23965	2.83389	7.39045	.	.	.	.	.	.	.	.	.	.	.	.
BAP1	Yes	Simpel linear regression model	0.28504	0.17365	0.2746	0.28952	0.20775	0.23896	1.64768	9.70299	.	.	.	.	.	.	.	.	.	.	.	.
BARHL1	No	Simpel linear regression model	0.03514	0.00176	0.35504	0.26033	0.15294	0.16035	0.96033	-0.08945	.	.	.	.	.	.	.	.	.	.	.	.
BARX1	No	Simpel linear regression model	0.08084	0.17365	1.63913	1.40297	1.1581	1.06419	4.82676	0.27113	.	.	.	.	.	.	.	.	.	.	.	.
BARX2	Yes	Simpel linear regression model	0.46755	0.43258	1.59211	1.56841	1.26997	1.22394	13.0788	-0.47753	.	.	.	.	.	.	.	.	.	.	.	.
BASP1	Yes	Simpel linear regression model	0.51913	0.5553	0.88974	0.8391	0.68753	0.60311	9.4551	4.89316	.	.	.	.	.	.	.	.	.	.	.	.
BAT1	Yes	Simpel linear regression model	0.25022	0.17897	0.32709	0.35835	0.25473	0.28997	1.94594	11.1355	.	.	.	.	.	.	.	.	.	.	.	.
BAT2	Yes	Simpel linear regression model	0.167	0.18351	0.39054	0.42924	0.29069	0.3264	3.99735	9.59829	.	.	.	.	.	.	.	.	.	.	.	.
BAT2L1	No	Simpel linear regression model	0.14534	0.09393	0.48249	0.54397	0.35938	0.4089	4.75875	8.59496	.	.	.	.	.	.	.	.	.	.	.	.
BAT2L2	No	Simpel linear regression model	0.13409	0.01841	0.4712	0.61726	0.35953	0.45396	11.5087	1.23664	.	.	.	.	.	.	.	.	.	.	.	.
BAT3	No	Simpel linear regression model	0.28711	0.0882	0.28817	0.30417	0.21853	0.24303	5.66394	7.52997	.	.	.	.	.	.	.	.	.	.	.	.
BAT4	No	Simpel linear regression model	0.159	0.00899	0.35799	0.41563	0.27854	0.32364	3.29544	5.86327	.	.	.	.	.	.	.	.	.	.	.	.
BAT5	No	Simpel linear regression model	0.27899	0.00668	0.31951	0.34609	0.24769	0.27174	3.16709	9.45801	.	.	.	.	.	.	.	.	.	.	.	.
BATF	Yes	Simpel linear regression model	0.38594	0.28434	1.11603	1.23659	0.84398	0.91813	10.6697	2.63869	.	.	.	.	.	.	.	.	.	.	.	.
BATF2	Yes	Simpel linear regression model	0.4394	0.40825	0.71974	0.73979	0.56532	0.59791	7.93737	5.65029	.	.	.	.	.	.	.	.	.	.	.	.
BATF3	Yes	Simpel linear regression model	0.37013	0.29771	0.76729	0.87255	0.57109	0.63152	5.63361	2.59176	.	.	.	.	.	.	.	.	.	.	.	.
BAX	No	Simpel linear regression model	0.19711	0.01028	0.47426	0.55474	0.35858	0.4193	4.53399	9.21169	.	.	.	.	.	.	.	.	.	.	.	.
BAZ1A	Yes	Simpel linear regression model	0.27296	0.17033	0.35005	0.37271	0.25684	0.28846	8.75486	3.93021	.	.	.	.	.	.	.	.	.	.	.	.
BAZ1B	No	Simpel linear regression model	0.11456	0.21372	0.35584	0.40958	0.27464	0.31986	1.62435	9.85516	.	.	.	.	.	.	.	.	.	.	.	.
BAZ2A	No	Simpel linear regression model	0.15509	0.00665	0.39009	0.48969	0.28968	0.36614	2.38181	10.0309	.	.	.	.	.	.	.	.	.	.	.	.
BAZ2B	No	Simpel linear regression model	0.26958	0.03646	0.43677	0.53373	0.34444	0.44724	2.99732	7.80399	.	.	.	.	.	.	.	.	.	.	.	.
BBC3	No	Simpel linear regression model	0.21165	0.10638	0.64181	0.66365	0.51633	0.51564	3.77508	6.6785	.	.	.	.	.	.	.	.	.	.	.	.
BBS1	No	Simpel linear regression model	0.19552	0.06442	0.42239	0.44766	0.30887	0.35942	3.88775	8.03497	.	.	.	.	.	.	.	.	.	.	.	.
BBS10	Yes	Simpel linear regression model	0.27044	0.2814	0.59709	0.62896	0.41215	0.47872	3.7701	5.39256	.	.	.	.	.	.	.	.	.	.	.	.
BBS12	Yes	Simpel linear regression model	0.18865	0.18477	0.58239	0.63312	0.43323	0.50888	2.99474	5.41481	.	.	.	.	.	.	.	.	.	.	.	.
BBS2	No	Simpel linear regression model	0.18812	0.06633	0.4626	0.40621	0.33637	0.33292	2.43351	7.66776	.	.	.	.	.	.	.	.	.	.	.	.
BBS4	Yes	Simpel linear regression model	0.32448	0.22272	0.44461	0.54127	0.34689	0.42372	2.85881	6.39155	.	.	.	.	.	.	.	.	.	.	.	.
BBS5	Yes	Simpel linear regression model	0.36011	0.21739	0.7311	0.92581	0.52394	0.66205	5.40817	3.91797	.	.	.	.	.	.	.	.	.	.	.	.
BBS7	No	Simpel linear regression model	0.21173	0.03026	0.36704	0.39225	0.27318	0.29842	2.16555	7.06395	.	.	.	.	.	.	.	.	.	.	.	.
BBS9	No	Simpel linear regression model	0.22474	0.06687	0.51619	0.55179	0.39849	0.42575	5.30959	6.37899	.	.	.	.	.	.	.	.	.	.	.	.
BBX	Yes	Simpel linear regression model	0.22798	0.26966	0.43899	0.44858	0.33006	0.35227	3.4949	8.62295	.	.	.	.	.	.	.	.	.	.	.	.
BCAM	Yes	Simpel linear regression model	0.46033	0.3819	0.713	0.8666	0.55443	0.59801	9.36966	6.11823	.	.	.	.	.	.	.	.	.	.	.	.
BCAN	No	Simpel linear regression model	0.28346	0.13825	0.85485	0.78278	0.66148	0.63527	6.77723	0.9887	.	.	.	.	.	.	.	.	.	.	.	.
BCAP29	No	Simpel linear regression model	0.25817	0.09046	0.38171	0.37736	0.28757	0.28474	2.76902	7.94932	.	.	.	.	.	.	.	.	.	.	.	.
BCAP31	Yes	Simpel linear regression model	0.48205	0.40804	0.35448	0.37966	0.27325	0.29331	2.96466	11.3148	.	.	.	.	.	.	.	.	.	.	.	.
BCAR1	Yes	Simpel linear regression model	0.31357	0.17146	0.37571	0.38257	0.28871	0.30699	2.22276	10.0312	.	.	.	.	.	.	.	.	.	.	.	.
BCAR3	Yes	Simpel linear regression model	0.43133	0.36658	0.55327	0.59372	0.43091	0.45572	4.53094	6.52574	.	.	.	.	.	.	.	.	.	.	.	.
BCAS1	Yes	Simpel linear regression model	0.51575	0.47801	1.22205	1.30188	0.91899	0.99385	12.3069	5.67355	.	.	.	.	.	.	.	.	.	.	.	.
BCAS2	Yes	Simpel linear regression model	0.2406	0.2101	0.31473	0.36395	0.2337	0.27009	11.7322	-0.67646	.	.	.	.	.	.	.	.	.	.	.	.
BCAS3	No	Simpel linear regression model	0.3449	0.11495	0.49787	0.66248	0.38089	0.5238	7.52754	6.58523	.	.	.	.	.	.	.	.	.	.	.	.
BCAS4	Yes	Simpel linear regression model	0.3038	0.22485	0.56966	0.57417	0.4356	0.4376	4.21834	8.10001	.	.	.	.	.	.	.	.	.	.	.	.
BCAT1	Yes	Simpel linear regression model	0.50509	0.47266	0.98531	0.9785	0.77018	0.74073	11.2947	4.29241	.	.	.	.	.	.	.	.	.	.	.	.
BCAT2	Yes	Simpel linear regression model	0.34272	0.16955	0.50667	0.54168	0.38823	0.4487	3.91688	8.15801	.	.	.	.	.	.	.	.	.	.	.	.
BCCIP	Yes	Simpel linear regression model	0.23988	0.25769	0.39837	0.37159	0.30659	0.29217	2.35568	8.76017	.	.	.	.	.	.	.	.	.	.	.	.
BCDIN3D	No	Simpel linear regression model	0.23024	0.01273	0.39715	0.45736	0.30127	0.34915	3.13817	5.97227	.	.	.	.	.	.	.	.	.	.	.	.
BCHE	Yes	Simpel linear regression model	0.54365	0.53708	1.43902	1.45268	1.14477	1.13204	25.4298	-0.63128	.	.	.	.	.	.	.	.	.	.	.	.
BCKDHA	No	Simpel linear regression model	0.21233	0.11982	0.40049	0.38283	0.30374	0.30311	2.25112	8.72665	.	.	.	.	.	.	.	.	.	.	.	.
BCKDHB	Yes	Simpel linear regression model	0.29149	0.22493	0.50461	0.42993	0.35899	0.33372	3.38298	7.02137	.	.	.	.	.	.	.	.	.	.	.	.
BCKDK	No	Simpel linear regression model	0.12984	0.13706	0.32578	0.3634	0.24548	0.28742	1.32582	9.3406	.	.	.	.	.	.	.	.	.	.	.	.
BCL10	Yes	Simpel linear regression model	0.36677	0.37052	0.47184	0.4699	0.36375	0.37085	3.53918	8.22145	.	.	.	.	.	.	.	.	.	.	.	.
BCL11A	Yes	Simpel linear regression model	0.41593	0.21905	0.93196	1.10161	0.62926	0.76187	6.5904	3.96798	.	.	.	.	.	.	.	.	.	.	.	.
BCL11B	Yes	Simpel linear regression model	0.25716	0.2111	0.61354	0.61506	0.46247	0.47344	3.51949	6.15769	.	.	.	.	.	.	.	.	.	.	.	.
BCL2	Yes	Simpel linear regression model	0.41406	0.44021	0.88155	0.87917	0.66626	0.69768	9.1048	4.93748	.	.	.	.	.	.	.	.	.	.	.	.
BCL2A1	Yes	Simpel linear regression model	0.51996	0.52633	1.0221	0.97216	0.81083	0.74903	13.3344	2.85666	.	.	.	.	.	.	.	.	.	.	.	.
BCL2L1	Yes	Simpel linear regression model	0.51503	0.53318	0.44622	0.39779	0.33933	0.32538	4.05028	9.81232	.	.	.	.	.	.	.	.	.	.	.	.
BCL2L10	Yes	Simpel linear regression model	0.35466	0.27497	1.11472	1.29709	0.87826	1.05174	7.81307	-2.29091	.	.	.	.	.	.	.	.	.	.	.	.
BCL2L11	Yes	Simpel linear regression model	0.33181	0.36081	0.47736	0.5623	0.38418	0.43215	3.02974	7.78796	.	.	.	.	.	.	.	.	.	.	.	.
BCL2L12	Yes	Simpel linear regression model	0.35324	0.24329	0.44383	0.46926	0.33014	0.36881	4.87392	5.67601	.	.	.	.	.	.	.	.	.	.	.	.
BCL2L13	Yes	Simpel linear regression model	0.30267	0.18003	0.30468	0.35336	0.22307	0.26983	5.45853	5.63245	.	.	.	.	.	.	.	.	.	.	.	.
BCL2L14	Yes	Simpel linear regression model	0.33568	0.25494	0.6842	0.70501	0.5302	0.54856	5.0247	6.11294	.	.	.	.	.	.	.	.	.	.	.	.
BCL2L15	Yes	Simpel linear regression model	0.35249	0.4804	0.93092	0.95796	0.67911	0.71819	8.83608	5.32571	.	.	.	.	.	.	.	.	.	.	.	.
BCL2L2	No	Simpel linear regression model	0.37992	0.14972	0.40886	0.42726	0.30398	0.34385	5.39537	8.67012	.	.	.	.	.	.	.	.	.	.	.	.
BCL3	No	Simpel linear regression model	0.23101	0.06624	0.50378	0.6203	0.39542	0.49219	2.0744	9.27703	.	.	.	.	.	.	.	.	.	.	.	.
BCL6	Yes	Simpel linear regression model	0.41582	0.30232	0.6408	0.72009	0.51539	0.56901	5.05382	6.56346	.	.	.	.	.	.	.	.	.	.	.	.
BCL6B	Yes	Simpel linear regression model	0.4513	0.37881	0.74418	0.8004	0.58262	0.60287	7.35416	4.72533	.	.	.	.	.	.	.	.	.	.	.	.
BCL7A	Yes	Simpel linear regression model	0.37079	0.22028	0.43787	0.49188	0.31766	0.37592	4.29694	6.89472	.	.	.	.	.	.	.	.	.	.	.	.
BCL7B	No	Simpel linear regression model	0.26422	0.15493	0.30419	0.32227	0.23141	0.25423	10.6702	1.11861	.	.	.	.	.	.	.	.	.	.	.	.
BCL8	Yes	Simpel linear regression model	0.24796	0.18831	0.70019	0.5543	0.45156	0.44606	6.37126	-0.54185	.	.	.	.	.	.	.	.	.	.	.	.
BCL9	No	Simpel linear regression model	0.27362	0.09584	0.43891	0.43678	0.3356	0.33914	2.75574	7.8366	.	.	.	.	.	.	.	.	.	.	.	.
BCL9L	No	Simpel linear regression model	0.24139	0.12745	0.52386	0.54309	0.38152	0.40838	2.98744	9.53932	.	.	.	.	.	.	.	.	.	.	.	.
BCLAF1	No	Polynomial 4 regression model	0.24666	0.08556	0.27764	0.32382	0.20834	0.25638	.	.	.	.	.	.	.	.	.	-92308.1	330003	-442041	262943	-58593.6
BCMO1	Yes	Simpel linear regression model	0.27508	0.2107	1.08397	1.12221	0.83724	0.91408	6.98749	2.09397	.	.	.	.	.	.	.	.	.	.	.	.
BCO2	Yes	Simpel linear regression model	0.26353	0.19224	0.93989	0.96642	0.72483	0.7867	8.14511	-1.63002	.	.	.	.	.	.	.	.	.	.	.	.
BCOR	No	Simpel linear regression model	0.23708	0.15784	0.43768	0.50198	0.32718	0.37125	3.51791	8.4502	.	.	.	.	.	.	.	.	.	.	.	.
BCORL1	Yes	Simpel linear regression model	0.27706	0.21911	0.53557	0.65345	0.40411	0.44916	3.40402	7.27623	.	.	.	.	.	.	.	.	.	.	.	.
BCORL2	Yes	Simpel linear regression model	0.3998	0.37084	0.70117	0.75542	0.47651	0.49901	3.87511	-2.35208	.	.	.	.	.	.	.	.	.	.	.	.
BCR	Yes	Simpel linear regression model	0.19733	0.19943	0.42025	0.38488	0.32763	0.31155	1.61531	9.83642	.	.	.	.	.	.	.	.	.	.	.	.
BCS1L	Yes	Simpel linear regression model	0.32196	0.28922	0.37581	0.40528	0.29296	0.32312	2.64283	7.1473	.	.	.	.	.	.	.	.	.	.	.	.
BDH1	Yes	Simpel linear regression model	0.44848	0.29588	0.55007	0.61794	0.40065	0.48068	6.87925	6.14809	.	.	.	.	.	.	.	.	.	.	.	.
BDH2	Yes	Simpel linear regression model	0.42377	0.25104	0.62339	0.70953	0.48911	0.56999	6.74117	5.68039	.	.	.	.	.	.	.	.	.	.	.	.
BDKRB1	Yes	Simpel linear regression model	0.34739	0.2922	0.92119	1.05192	0.72494	0.72708	5.73631	3.03134	.	.	.	.	.	.	.	.	.	.	.	.
BDKRB2	Yes	Simpel linear regression model	0.33749	0.24983	0.72944	0.84073	0.57121	0.63352	4.44557	6.98102	.	.	.	.	.	.	.	.	.	.	.	.
BDNF	Yes	Simpel linear regression model	0.17474	0.16133	1.0718	0.88347	0.81794	0.70309	8.25365	2.23129	.	.	.	.	.	.	.	.	.	.	.	.
BDNFOS	Yes	Simpel linear regression model	0.30612	0.27451	0.83942	0.92342	0.62657	0.72436	6.82704	0.21776	.	.	.	.	.	.	.	.	.	.	.	.
BDP1	No	Simpel linear regression model	0.16288	0.07166	0.45253	0.51702	0.32324	0.42079	8.90342	2.09955	.	.	.	.	.	.	.	.	.	.	.	.
BEAN	Yes	Simpel linear regression model	0.43791	0.37558	1.2021	1.10227	0.93469	0.86842	11.8001	-1.52517	.	.	.	.	.	.	.	.	.	.	.	.
BECN1	Yes	Simpel linear regression model	0.32875	0.24159	0.29024	0.30095	0.22068	0.23554	2.01576	10.026	.	.	.	.	.	.	.	.	.	.	.	.
BEGAIN	Yes	Simpel linear regression model	0.35921	0.38123	0.98744	0.93308	0.75369	0.74686	7.61498	0.29037	.	.	.	.	.	.	.	.	.	.	.	.
BEND3	No	Simpel linear regression model	0.17553	0.06129	0.43588	0.52229	0.33227	0.42286	1.57675	7.36797	.	.	.	.	.	.	.	.	.	.	.	.
BEND4	Yes	Simpel linear regression model	0.61435	0.56615	0.82393	0.89567	0.61509	0.69981	14.9854	-1.02113	.	.	.	.	.	.	.	.	.	.	.	.
BEND5	Yes	Simpel linear regression model	0.48375	0.50194	1.01805	0.96433	0.79524	0.77095	14.4675	-0.02118	.	.	.	.	.	.	.	.	.	.	.	.
BEND6	Yes	Simpel linear regression model	0.6072	0.61181	0.88366	0.87027	0.70539	0.72359	15.0615	0.2021	.	.	.	.	.	.	.	.	.	.	.	.
BEND7	No	Simpel linear regression model	0.37362	0.13986	0.74804	0.85875	0.50168	0.66019	5.13921	5.28411	.	.	.	.	.	.	.	.	.	.	.	.
BEST1	Yes	Simpel linear regression model	0.31049	0.21073	0.74789	0.82935	0.56757	0.64016	4.9384	2.75856	.	.	.	.	.	.	.	.	.	.	.	.
BEST2	Yes	Simpel linear regression model	0.5618	0.5399	1.95037	2.05702	1.61225	1.76679	24.1052	-1.99969	.	.	.	.	.	.	.	.	.	.	.	.
BEST3	Yes	Simpel linear regression model	0.25498	0.23376	1.34254	1.8671	0.95712	1.19331	7.77513	-1.78949	.	.	.	.	.	.	.	.	.	.	.	.
BEST4	Yes	Polynomial 4 regression model	0.68491	0.73324	1.17224	1.2055	0.92328	0.93261	.	.	.	.	.	.	.	.	.	-38.4131	188.591	-158.866	62.8727	-6.71794
BET1	Yes	Simpel linear regression model	0.20739	0.1813	0.3777	0.38168	0.29625	0.29542	5.58743	3.94404	.	.	.	.	.	.	.	.	.	.	.	.
BET1L	No	Simpel linear regression model	0.16056	0.11289	0.27281	0.26454	0.20751	0.1982	1.32096	9.9229	.	.	.	.	.	.	.	.	.	.	.	.
BET3L	No	Simpel linear regression model	0.17044	0.10562	0.49584	0.48821	0.38435	0.36934	2.39768	-0.19234	.	.	.	.	.	.	.	.	.	.	.	.
BEX1	Yes	Simpel linear regression model	0.5144	0.54282	1.09077	1.0925	0.80817	0.8133	17.3894	-1.05673	.	.	.	.	.	.	.	.	.	.	.	.
BEX2	Yes	Simpel linear regression model	0.57296	0.40349	1.62364	1.97037	1.2748	1.62979	13.4422	-3.72546	.	.	.	.	.	.	.	.	.	.	.	.
BEX4	Yes	Simpel linear regression model	0.50668	0.48889	0.98737	0.97002	0.71812	0.6745	11.3267	3.78791	.	.	.	.	.	.	.	.	.	.	.	.
BFAR	No	Simpel linear regression model	0.27635	0.07772	0.27127	0.34004	0.20393	0.26193	1.9133	9.65846	.	.	.	.	.	.	.	.	.	.	.	.
BFSP1	No	Simpel linear regression model	0.27555	0.1139	0.89025	1.15551	0.70304	0.93664	6.93431	1.20269	.	.	.	.	.	.	.	.	.	.	.	.
BFSP2	Yes	Simpel linear regression model	0.48432	0.52381	0.68092	0.71686	0.52849	0.58567	12.0945	-0.7734	.	.	.	.	.	.	.	.	.	.	.	.
BGLAP	No	Simpel linear regression model	0.16872	0.03911	0.70104	0.73191	0.5365	0.61213	8.14276	-1.63948	.	.	.	.	.	.	.	.	.	.	.	.
BGN	Yes	Simpel linear regression model	0.536	0.44331	1.07648	1.13063	0.81007	0.81515	18.0474	8.22068	.	.	.	.	.	.	.	.	.	.	.	.
BHLHA15	Yes	Simpel linear regression model	0.36041	0.24894	0.96311	1.08305	0.74989	0.86355	8.87176	0.7123	.	.	.	.	.	.	.	.	.	.	.	.
BHLHB9	Yes	Simpel linear regression model	0.34543	0.37795	0.65808	0.71391	0.51264	0.56052	5.07109	4.01059	.	.	.	.	.	.	.	.	.	.	.	.
BHLHE22	Yes	Simpel linear regression model	0.46819	0.56962	0.98666	0.98499	0.7952	0.79346	14.2652	1.71904	.	.	.	.	.	.	.	.	.	.	.	.
BHLHE40	No	Simpel linear regression model	0.23285	0.06595	0.70497	0.9044	0.54297	0.7292	5.39818	10.2268	.	.	.	.	.	.	.	.	.	.	.	.
BHLHE41	Yes	Simpel linear regression model	0.34387	0.33881	1.05567	1.29504	0.79249	0.91378	7.07584	5.70746	.	.	.	.	.	.	.	.	.	.	.	.
BHMT	Yes	Simpel linear regression model	0.2416	0.23693	1.29612	1.90349	0.85268	1.26847	8.12329	-3.3467	.	.	.	.	.	.	.	.	.	.	.	.
BHMT2	Yes	Simpel linear regression model	0.63526	0.53994	1.00239	1.12671	0.75928	0.86921	18.9554	-0.21741	.	.	.	.	.	.	.	.	.	.	.	.
BICC1	Yes	Simpel linear regression model	0.43618	0.48036	1.32053	1.29834	1.06046	0.9941	17.0355	2.21132	.	.	.	.	.	.	.	.	.	.	.	.
BICD1	Yes	Simpel linear regression model	0.33118	0.23357	0.77535	0.89905	0.57529	0.66252	6.29134	4.32768	.	.	.	.	.	.	.	.	.	.	.	.
BICD2	No	Simpel linear regression model	0.24589	0.0889	0.4429	0.47699	0.32861	0.36887	3.36124	8.37241	.	.	.	.	.	.	.	.	.	.	.	.
BID	No	Simpel linear regression model	0.26923	0.12106	0.43069	0.51258	0.33793	0.41051	2.81746	8.07236	.	.	.	.	.	.	.	.	.	.	.	.
BIK	Yes	Simpel linear regression model	0.31785	0.23588	0.93478	0.94807	0.72604	0.74756	6.89961	5.09693	.	.	.	.	.	.	.	.	.	.	.	.
BIN1	Yes	Simpel linear regression model	0.34519	0.28494	0.57806	0.64203	0.4346	0.47025	3.68956	8.12665	.	.	.	.	.	.	.	.	.	.	.	.
BIN2	Yes	Simpel linear regression model	0.4758	0.52502	0.64571	0.64819	0.51641	0.48031	9.1661	5.27452	.	.	.	.	.	.	.	.	.	.	.	.
BIN3	Yes	Simpel linear regression model	0.53306	0.49056	0.42813	0.40613	0.33889	0.31144	22.8081	-10.1946	.	.	.	.	.	.	.	.	.	.	.	.
BIRC2	No	Simpel linear regression model	0.16204	0.08288	0.36882	0.39092	0.27059	0.3086	2.37058	9.37212	.	.	.	.	.	.	.	.	.	.	.	.
BIRC3	Yes	Simpel linear regression model	0.39487	0.23736	0.80119	1.0097	0.58997	0.75096	7.06187	7.03184	.	.	.	.	.	.	.	.	.	.	.	.
BIRC5	Yes	Simpel linear regression model	0.27876	0.24318	0.69061	0.69873	0.51648	0.53638	7.25558	3.3837	.	.	.	.	.	.	.	.	.	.	.	.
BIRC6	No	Simpel linear regression model	0.18242	0.00997	0.39424	0.49613	0.30305	0.38689	4.06491	9.10763	.	.	.	.	.	.	.	.	.	.	.	.
BIRC7	Yes	Simpel linear regression model	0.34254	0.22248	1.31314	1.58734	1.01254	1.29301	9.47003	-2.11529	.	.	.	.	.	.	.	.	.	.	.	.
BIVM	Yes	Simpel linear regression model	0.42039	0.45863	0.46106	0.39571	0.34714	0.29856	6.7022	4.00134	.	.	.	.	.	.	.	.	.	.	.	.
BLCAP	Yes	Simpel linear regression model	0.39084	0.25946	0.41579	0.45993	0.32407	0.3423	4.83561	7.49801	.	.	.	.	.	.	.	.	.	.	.	.
BLK	Yes	Simpel linear regression model	0.66216	0.74909	1.16153	1.05472	0.89646	0.8225	30.3597	-1.35522	.	.	.	.	.	.	.	.	.	.	.	.
BLM	Yes	Simpel linear regression model	0.32273	0.32982	0.59959	0.63101	0.45902	0.50528	7.77849	2.00311	.	.	.	.	.	.	.	.	.	.	.	.
BLMH	No	Simpel linear regression model	0.30464	0.12446	0.54115	0.60319	0.41215	0.45575	6.54508	7.87833	.	.	.	.	.	.	.	.	.	.	.	.
BLNK	Yes	Simpel linear regression model	0.36502	0.44206	0.89029	0.92518	0.64388	0.70542	6.61779	4.5215	.	.	.	.	.	.	.	.	.	.	.	.
BLOC1S1	No	Simpel linear regression model	0.27038	0.13246	0.46212	0.5897	0.34491	0.44037	3.46181	7.93695	.	.	.	.	.	.	.	.	.	.	.	.
BLOC1S2	No	Simpel linear regression model	0.32598	0.10708	0.39966	0.52118	0.30837	0.39596	2.38839	8.09702	.	.	.	.	.	.	.	.	.	.	.	.
BLOC1S3	Yes	Simpel linear regression model	0.25131	0.27051	0.34996	0.33332	0.27082	0.26008	2.33065	7.02858	.	.	.	.	.	.	.	.	.	.	.	.
BLVRA	Yes	Simpel linear regression model	0.39884	0.3506	0.84349	0.89104	0.66441	0.6975	6.721	5.77901	.	.	.	.	.	.	.	.	.	.	.	.
BLVRB	Yes	Simpel linear regression model	0.30753	0.23716	0.56147	0.62244	0.42091	0.47597	3.54201	7.9441	.	.	.	.	.	.	.	.	.	.	.	.
BLZF1	Yes	Simpel linear regression model	0.2256	0.16177	0.37298	0.42818	0.2739	0.33034	1.78335	7.74673	.	.	.	.	.	.	.	.	.	.	.	.
BMF	Yes	Simpel linear regression model	0.2778	0.25632	0.73553	0.88045	0.56121	0.6604	6.51536	6.92341	.	.	.	.	.	.	.	.	.	.	.	.
BMI1	No	Simpel linear regression model	0.15971	0.03349	0.39753	0.40486	0.29658	0.32208	3.97777	6.97696	.	.	.	.	.	.	.	.	.	.	.	.
BMP1	Yes	Simpel linear regression model	0.38232	0.31298	0.5444	0.52076	0.43109	0.39896	4.17842	8.31256	.	.	.	.	.	.	.	.	.	.	.	.
BMP2	Yes	Simpel linear regression model	0.41297	0.35762	0.98121	1.07635	0.7627	0.89405	7.06787	5.32623	.	.	.	.	.	.	.	.	.	.	.	.
BMP2K	No	Simpel linear regression model	0.27288	0.1454	0.50092	0.5778	0.39441	0.44792	3.26837	7.16573	.	.	.	.	.	.	.	.	.	.	.	.
BMP3	Yes	Simpel linear regression model	0.55287	0.69973	1.78298	1.63396	1.4444	1.33905	23.7778	-0.83441	.	.	.	.	.	.	.	.	.	.	.	.
BMP4	Yes	Simpel linear regression model	0.42264	0.33465	0.98581	1.0342	0.75446	0.81143	8.15169	6.4682	.	.	.	.	.	.	.	.	.	.	.	.
BMP5	Yes	Simpel linear regression model	0.45311	0.47278	1.59001	1.54385	1.27996	1.27308	24.1922	-5.6308	.	.	.	.	.	.	.	.	.	.	.	.
BMP6	Yes	Simpel linear regression model	0.43719	0.38266	0.81923	1.10242	0.5954	0.77554	6.27515	3.09569	.	.	.	.	.	.	.	.	.	.	.	.
BMP7	Yes	Simpel linear regression model	0.46201	0.39581	1.71117	1.95105	1.35109	1.48972	20.6759	-2.18958	.	.	.	.	.	.	.	.	.	.	.	.
BMP8A	Yes	Simpel linear regression model	0.25876	0.23763	0.76531	0.73452	0.59661	0.56655	6.82096	6.47413	.	.	.	.	.	.	.	.	.	.	.	.
BMP8B	No	Simpel linear regression model	0.269	0.09945	0.68941	0.73051	0.52793	0.58836	3.54588	5.65051	.	.	.	.	.	.	.	.	.	.	.	.
BMPER	No	Simpel linear regression model	0.19412	0.15167	1.60273	1.90834	1.22305	1.41839	10.0212	0.49754	.	.	.	.	.	.	.	.	.	.	.	.
BMPR1A	No	Simpel linear regression model	0.26883	0.08223	0.36488	0.35916	0.2722	0.28624	5.47146	5.07962	.	.	.	.	.	.	.	.	.	.	.	.
BMPR1B	Yes	Simpel linear regression model	0.36186	0.25344	1.46356	1.62031	1.04286	1.14399	19.3071	0.15865	.	.	.	.	.	.	.	.	.	.	.	.
BMPR2	Yes	Simpel linear regression model	0.28908	0.20498	0.48083	0.56723	0.36116	0.43426	4.89774	9.58043	.	.	.	.	.	.	.	.	.	.	.	.
BMS1	Yes	Simpel linear regression model	0.2865	0.2492	0.32223	0.40715	0.24362	0.30616	2.05272	9.72952	.	.	.	.	.	.	.	.	.	.	.	.
BMS1P4	No	Simpel linear regression model	0.15434	0.10155	0.79809	0.73338	0.61171	0.58607	13.2209	1.86248	.	.	.	.	.	.	.	.	.	.	.	.
BMX	Yes	Simpel linear regression model	0.45411	0.51797	1.34079	1.33523	0.98584	1.02654	11.9809	-0.60795	.	.	.	.	.	.	.	.	.	.	.	.
BNC1	Yes	Simpel linear regression model	0.31383	0.27265	0.9772	0.74514	0.67944	0.55443	6.55299	-1.18679	.	.	.	.	.	.	.	.	.	.	.	.
BNC2	Yes	Simpel linear regression model	0.66545	0.70651	0.93197	0.84681	0.7461	0.67464	18.8246	2.68925	.	.	.	.	.	.	.	.	.	.	.	.
BNIP1	No	Simpel linear regression model	0.27966	0.06069	0.41443	0.47944	0.32143	0.3569	2.75034	6.13369	.	.	.	.	.	.	.	.	.	.	.	.
BNIP2	Yes	Simpel linear regression model	0.29832	0.16595	0.42617	0.43506	0.3204	0.3271	2.97065	7.89187	.	.	.	.	.	.	.	.	.	.	.	.
BNIP3	Yes	Simpel linear regression model	0.40107	0.26865	1.22616	1.4465	0.98454	1.18443	8.15023	2.92836	.	.	.	.	.	.	.	.	.	.	.	.
BNIP3L	Yes	Simpel linear regression model	0.3769	0.19267	0.59601	0.73998	0.47056	0.56989	3.66514	8.53931	.	.	.	.	.	.	.	.	.	.	.	.
BNIPL	No	Simpel linear regression model	0.09834	0.01581	1.06319	1.06705	0.7701	0.76068	3.87351	-0.00854	.	.	.	.	.	.	.	.	.	.	.	.
BOC	Yes	Simpel linear regression model	0.63263	0.67611	0.94521	0.92316	0.74182	0.69938	18.113	3.77256	.	.	.	.	.	.	.	.	.	.	.	.
BOD1	Yes	Simpel linear regression model	0.29867	0.28444	0.42712	0.42436	0.31108	0.32561	2.63244	8.08813	.	.	.	.	.	.	.	.	.	.	.	.
BOK	Yes	Simpel linear regression model	0.29392	0.26249	0.66987	0.73396	0.51784	0.54183	4.60547	7.45394	.	.	.	.	.	.	.	.	.	.	.	.
BOLA1	Yes	Simpel linear regression model	0.33358	0.17894	0.48035	0.57238	0.37544	0.43617	6.04808	4.63985	.	.	.	.	.	.	.	.	.	.	.	.
BOLA3	Yes	Simpel linear regression model	0.43112	0.18697	0.43504	0.49121	0.33706	0.39163	5.83561	4.8274	.	.	.	.	.	.	.	.	.	.	.	.
BOP1	Yes	Simpel linear regression model	0.42366	0.33538	0.71554	0.8205	0.5763	0.65877	6.12447	6.39282	.	.	.	.	.	.	.	.	.	.	.	.
BPGM	No	Simpel linear regression model	0.25781	0.08091	0.36726	0.44764	0.27879	0.34514	2.40202	7.28574	.	.	.	.	.	.	.	.	.	.	.	.
BPHL	No	Simpel linear regression model	0.24997	0.02842	0.47498	0.5644	0.37721	0.42966	2.88833	6.96597	.	.	.	.	.	.	.	.	.	.	.	.
BPI	Yes	Simpel linear regression model	0.28572	0.19141	0.86026	0.77355	0.65585	0.59517	7.98387	-2.05174	.	.	.	.	.	.	.	.	.	.	.	.
BPNT1	Yes	Simpel linear regression model	0.43994	0.31964	0.39997	0.51009	0.31268	0.37697	5.17138	6.79725	.	.	.	.	.	.	.	.	.	.	.	.
BPTF	No	Simpel linear regression model	0.18786	0.04279	0.43977	0.5083	0.32041	0.39116	4.06324	8.52931	.	.	.	.	.	.	.	.	.	.	.	.
BRAF	No	Simpel linear regression model	0.14193	0.04762	0.43169	0.50627	0.34137	0.40227	1.6118	5.95446	.	.	.	.	.	.	.	.	.	.	.	.
BRAP	No	Simpel linear regression model	0.26606	0.02934	0.22989	0.29638	0.17882	0.20748	3.44556	6.44021	.	.	.	.	.	.	.	.	.	.	.	.
BRCA1	Yes	Simpel linear regression model	0.3695	0.3156	0.54983	0.66813	0.43177	0.54782	6.82648	4.20549	.	.	.	.	.	.	.	.	.	.	.	.
BRCA2	Yes	Simpel linear regression model	0.31719	0.29482	0.70797	0.84668	0.55381	0.64455	7.98502	1.5928	.	.	.	.	.	.	.	.	.	.	.	.
BRCC3	Yes	Simpel linear regression model	0.42828	0.45221	0.39671	0.38513	0.31345	0.27979	2.85383	8.49184	.	.	.	.	.	.	.	.	.	.	.	.
BRD1	No	Simpel linear regression model	0.07244	0.01978	0.35304	0.33391	0.26275	0.26871	2.22363	7.87101	.	.	.	.	.	.	.	.	.	.	.	.
BRD2	No	Simpel linear regression model	0.17229	0.15797	0.33769	0.32506	0.24983	0.22956	1.6442	11.6714	.	.	.	.	.	.	.	.	.	.	.	.
BRD3	Yes	Simpel linear regression model	0.26078	0.21318	0.38191	0.40287	0.29118	0.33211	6.01005	5.13413	.	.	.	.	.	.	.	.	.	.	.	.
BRD4	No	Simpel linear regression model	0.23617	0.04957	0.32193	0.37625	0.23903	0.28046	3.4539	8.19754	.	.	.	.	.	.	.	.	.	.	.	.
BRD7	Yes	Simpel linear regression model	0.34097	0.44343	0.32549	0.25305	0.23688	0.20213	2.00474	9.35379	.	.	.	.	.	.	.	.	.	.	.	.
BRD8	No	Simpel linear regression model	0.16772	0.02709	0.38976	0.41359	0.28686	0.30455	5.78163	7.93761	.	.	.	.	.	.	.	.	.	.	.	.
BRE	No	Simpel linear regression model	0.30045	0.03681	0.28491	0.3792	0.21384	0.27677	1.79372	8.10403	.	.	.	.	.	.	.	.	.	.	.	.
BREA2	No	Simpel linear regression model	0.24656	0.1121	0.72328	0.67935	0.59345	0.5725	7.15839	-1.89583	.	.	.	.	.	.	.	.	.	.	.	.
BRF1	No	Simpel linear regression model	0.34898	0.13839	0.34734	0.39319	0.26369	0.312	11.3442	1.94961	.	.	.	.	.	.	.	.	.	.	.	.
BRF2	No	Simpel linear regression model	0.25176	0.07478	0.49497	0.54799	0.37784	0.42779	5.52121	5.29124	.	.	.	.	.	.	.	.	.	.	.	.
BRI3	Yes	Simpel linear regression model	0.3204	0.21066	0.44838	0.46158	0.34029	0.35385	7.48135	4.65143	.	.	.	.	.	.	.	.	.	.	.	.
BRI3BP	No	Simpel linear regression model	0.39678	0.13229	0.53102	0.64864	0.41828	0.4889	5.44123	5.68572	.	.	.	.	.	.	.	.	.	.	.	.
BRIP1	Yes	Simpel linear regression model	0.24302	0.27444	0.6738	0.67712	0.50985	0.55494	5.31222	2.8279	.	.	.	.	.	.	.	.	.	.	.	.
BRIX1	Yes	Simpel linear regression model	0.39262	0.38164	0.41567	0.4359	0.32058	0.35466	3.06716	7.91591	.	.	.	.	.	.	.	.	.	.	.	.
BRMS1	Yes	Simpel linear regression model	0.24639	0.1652	0.3937	0.38772	0.29135	0.29067	2.4546	8.81638	.	.	.	.	.	.	.	.	.	.	.	.
BRMS1L	No	Simpel linear regression model	0.35045	0.13781	0.4125	0.44093	0.32425	0.34773	6.70106	2.45395	.	.	.	.	.	.	.	.	.	.	.	.
BRP44	Yes	Simpel linear regression model	0.33698	0.31374	0.44709	0.51707	0.35635	0.40092	3.62568	8.25395	.	.	.	.	.	.	.	.	.	.	.	.
BRP44L	Yes	Simpel linear regression model	0.38312	0.33151	0.53851	0.58625	0.40751	0.46208	5.45561	6.70566	.	.	.	.	.	.	.	.	.	.	.	.
BRPF3	Yes	Simpel linear regression model	0.39623	0.24618	0.42737	0.51254	0.32121	0.37841	3.75515	8.44108	.	.	.	.	.	.	.	.	.	.	.	.
BRSK1	Yes	Simpel linear regression model	0.39417	0.30738	0.8138	0.81343	0.63703	0.63303	10.0571	2.70351	.	.	.	.	.	.	.	.	.	.	.	.
BRSK2	Yes	Simpel linear regression model	0.44688	0.38477	1.73972	1.92779	1.35903	1.64455	13.5141	-1.5927	.	.	.	.	.	.	.	.	.	.	.	.
BRWD1	No	Simpel linear regression model	0.31521	0.15459	0.36024	0.36876	0.27612	0.29913	10.5344	1.2518	.	.	.	.	.	.	.	.	.	.	.	.
BRWD3	No	Simpel linear regression model	0.19939	0.0965	0.75049	0.78935	0.54072	0.64518	4.8575	5.43923	.	.	.	.	.	.	.	.	.	.	.	.
BSDC1	No	Simpel linear regression model	0.30702	0.10378	0.2908	0.32993	0.22237	0.25087	2.52989	9.38243	.	.	.	.	.	.	.	.	.	.	.	.
BSG	Yes	Simpel linear regression model	0.29701	0.28309	0.43079	0.45902	0.33387	0.37083	2.80673	12.449	.	.	.	.	.	.	.	.	.	.	.	.
BSN	No	Simpel linear regression model	0.30308	0.11621	0.98486	1.3316	0.69132	0.91574	7.64515	1.50921	.	.	.	.	.	.	.	.	.	.	.	.
BSPH1	No	Simpel linear regression model	0.01104	NA	0.09265	0.0189	0.0285	0.01476	0.29459	-0.00491	.	.	.	.	.	.	.	.	.	.	.	.
BSPRY	Yes	Simpel linear regression model	0.38536	0.16105	0.51047	0.56089	0.38235	0.4507	4.10021	7.47743	.	.	.	.	.	.	.	.	.	.	.	.
BST1	Yes	Simpel linear regression model	0.36606	0.37542	1.03856	1.27802	0.78006	0.97484	8.20803	3.03222	.	.	.	.	.	.	.	.	.	.	.	.
BST2	Yes	Simpel linear regression model	0.44052	0.53963	1.18814	1.14161	0.92819	0.94271	10.3739	6.37435	.	.	.	.	.	.	.	.	.	.	.	.
BTAF1	No	Simpel linear regression model	0.13119	0.10425	0.5126	0.50904	0.38774	0.3984	12.4079	8.45391	.	.	.	.	.	.	.	.	.	.	.	.
BTBD1	No	Simpel linear regression model	0.32019	0.13749	0.32871	0.32164	0.2604	0.23405	12.7803	-0.29306	.	.	.	.	.	.	.	.	.	.	.	.
BTBD10	No	Simpel linear regression model	0.17401	0.08543	0.30439	0.31983	0.21667	0.24817	1.52438	8.73891	.	.	.	.	.	.	.	.	.	.	.	.
BTBD11	No	Simpel linear regression model	0.38381	0.07458	1.22861	1.50681	0.95056	1.13766	12.3574	0.27247	.	.	.	.	.	.	.	.	.	.	.	.
BTBD12	No	Simpel linear regression model	0.07125	0.01827	0.476	0.55744	0.36775	0.44397	2.24539	7.65329	.	.	.	.	.	.	.	.	.	.	.	.
BTBD16	Yes	Simpel linear regression model	0.36896	0.38873	1.15664	1.15666	0.87774	0.96619	8.18572	-1.6873	.	.	.	.	.	.	.	.	.	.	.	.
BTBD17	No	Simpel linear regression model	0.12644	0.12284	0.63816	0.70612	0.36474	0.4442	2.02441	-0.51962	.	.	.	.	.	.	.	.	.	.	.	.
BTBD19	Yes	Simpel linear regression model	0.3548	0.19782	0.92083	1.01668	0.73993	0.76991	8.55974	1.1766	.	.	.	.	.	.	.	.	.	.	.	.
BTBD2	No	Simpel linear regression model	0.17616	0.02354	0.3993	0.43748	0.31914	0.341	2.76437	9.07543	.	.	.	.	.	.	.	.	.	.	.	.
BTBD3	Yes	Simpel linear regression model	0.40258	0.25475	0.52679	0.56802	0.40914	0.44577	5.36244	6.68136	.	.	.	.	.	.	.	.	.	.	.	.
BTBD6	Yes	Simpel linear regression model	0.38212	0.43624	0.39152	0.38429	0.2916	0.29447	2.95125	8.67489	.	.	.	.	.	.	.	.	.	.	.	.
BTBD7	Yes	Simpel linear regression model	0.35649	0.2869	0.36839	0.32412	0.29507	0.25606	4.35628	6.52758	.	.	.	.	.	.	.	.	.	.	.	.
BTBD8	No	Simpel linear regression model	0.10535	0.08512	0.95008	0.99204	0.76153	0.77736	4.70906	1.41432	.	.	.	.	.	.	.	.	.	.	.	.
BTBD9	No	Simpel linear regression model	0.30542	0.12406	0.437	0.46143	0.3211	0.3854	2.76356	7.15447	.	.	.	.	.	.	.	.	.	.	.	.
BTD	Yes	Simpel linear regression model	0.37392	0.30976	0.45084	0.57	0.34092	0.43169	3.79158	6.6844	.	.	.	.	.	.	.	.	.	.	.	.
BTF3	No	Simpel linear regression model	0.25667	0.12889	0.39587	0.43226	0.30389	0.32054	2.20024	11.9388	.	.	.	.	.	.	.	.	.	.	.	.
BTF3L1	No	Simpel linear regression model	0.12681	0.00396	0.32158	0.33568	0.26017	0.25845	8.0756	-0.36495	.	.	.	.	.	.	.	.	.	.	.	.
BTF3L4	No	Simpel linear regression model	0.12331	0.02619	0.39853	0.45989	0.30592	0.35998	1.99303	8.40885	.	.	.	.	.	.	.	.	.	.	.	.
BTG1	Yes	Simpel linear regression model	0.37021	0.3304	0.47392	0.48997	0.35398	0.3887	3.39671	9.97046	.	.	.	.	.	.	.	.	.	.	.	.
BTG2	Yes	Simpel linear regression model	0.25818	0.19113	0.67068	0.7344	0.52403	0.59639	4.84364	9.49958	.	.	.	.	.	.	.	.	.	.	.	.
BTG3	No	Simpel linear regression model	0.19135	0.01488	0.46105	0.62271	0.36251	0.48023	3.04486	6.89273	.	.	.	.	.	.	.	.	.	.	.	.
BTK	Yes	Simpel linear regression model	0.57922	0.70161	0.99772	0.91057	0.7782	0.72885	14.2636	1.94853	.	.	.	.	.	.	.	.	.	.	.	.
BTLA	Yes	Simpel linear regression model	0.61173	0.63225	0.85852	0.8327	0.66587	0.64081	17.3224	0.13521	.	.	.	.	.	.	.	.	.	.	.	.
BTN1A1	No	Simpel linear regression model	0.36287	0.09874	1.30957	1.62589	1.02696	1.24225	11.8994	-2.65044	.	.	.	.	.	.	.	.	.	.	.	.
BTN2A1	No	Simpel linear regression model	0.24385	0.10515	0.40316	0.40153	0.29489	0.3325	4.42797	8.20022	.	.	.	.	.	.	.	.	.	.	.	.
BTN2A2	Yes	Simpel linear regression model	0.25005	0.21457	0.56892	0.72908	0.42459	0.53236	3.91042	6.32991	.	.	.	.	.	.	.	.	.	.	.	.
BTN2A3	No	Simpel linear regression model	0.22211	0.12643	0.62677	0.72729	0.44703	0.60663	7.13449	3.46287	.	.	.	.	.	.	.	.	.	.	.	.
BTN3A1	Yes	Simpel linear regression model	0.43422	0.46997	0.56026	0.53968	0.42861	0.40867	6.17383	7.78254	.	.	.	.	.	.	.	.	.	.	.	.
BTN3A2	Yes	Simpel linear regression model	0.27564	0.33729	0.62905	0.57875	0.46634	0.47298	4.61684	8.73019	.	.	.	.	.	.	.	.	.	.	.	.
BTN3A3	Yes	Simpel linear regression model	0.41592	0.36735	0.66003	0.75056	0.52475	0.55259	6.80557	6.66978	.	.	.	.	.	.	.	.	.	.	.	.
BTNL2	No	Polynomial 4 regression model	0.21397	0.04382	0.23073	0.38797	0.11924	0.17217	.	.	.	.	.	.	.	.	.	957.397	-916.72	310.908	-43.292	2.06231
BTNL3	Yes	Simpel linear regression model	0.46812	0.47849	1.48319	1.76479	1.18638	1.39441	25.0582	-3.41442	.	.	.	.	.	.	.	.	.	.	.	.
BTNL8	Yes	Simpel linear regression model	0.42162	0.38075	1.68279	2.16354	1.33515	1.77987	18.0996	1.83751	.	.	.	.	.	.	.	.	.	.	.	.
BTNL9	Yes	Simpel linear regression model	0.25531	0.19225	1.18982	1.36927	0.90384	1.0009	5.97217	4.63659	.	.	.	.	.	.	.	.	.	.	.	.
BTRC	No	Simpel linear regression model	0.20692	0.02176	0.32148	0.34554	0.24107	0.25907	5.45138	6.37658	.	.	.	.	.	.	.	.	.	.	.	.
BUB1	Yes	Simpel linear regression model	0.33735	0.26895	0.54593	0.67304	0.42443	0.54442	6.75257	4.29507	.	.	.	.	.	.	.	.	.	.	.	.
BUB1B	Yes	Simpel linear regression model	0.3621	0.29299	0.57116	0.69208	0.45177	0.53418	6.13123	5.19776	.	.	.	.	.	.	.	.	.	.	.	.
BUB3	Yes	Simpel linear regression model	0.46163	0.3559	0.29279	0.32322	0.23237	0.24807	2.44112	9.84934	.	.	.	.	.	.	.	.	.	.	.	.
BUD13	No	Simpel linear regression model	0.31605	0.12708	0.26994	0.32448	0.20547	0.24461	1.96825	7.87402	.	.	.	.	.	.	.	.	.	.	.	.
BUD31	No	Simpel linear regression model	0.23775	0.07272	0.44332	0.47146	0.31563	0.36963	2.56545	8.54838	.	.	.	.	.	.	.	.	.	.	.	.
BVES	Yes	Simpel linear regression model	0.58019	0.5537	0.91335	0.94101	0.70173	0.72249	16.2859	2.20038	.	.	.	.	.	.	.	.	.	.	.	.
BYSL	Yes	Simpel linear regression model	0.4162	0.3521	0.40108	0.50592	0.29178	0.35662	3.53199	6.95959	.	.	.	.	.	.	.	.	.	.	.	.
BZRAP1	Yes	Simpel linear regression model	0.32709	0.21672	1.3526	1.33411	1.05076	1.01853	9.48958	3.2808	.	.	.	.	.	.	.	.	.	.	.	.
BZW1	No	Simpel linear regression model	0.15771	0.02721	0.37753	0.39851	0.26893	0.31148	2.79492	10.4835	.	.	.	.	.	.	.	.	.	.	.	.
BZW2	Yes	Simpel linear regression model	0.37976	0.24417	0.41869	0.50592	0.32524	0.37233	3.23568	9.32445	.	.	.	.	.	.	.	.	.	.	.	.
BAALC	Yes	Simpel linear regression model	0.57179	0.5881	0.91628	1.07864	0.71876	0.8359	10.3499	-0.23751	.	.	.	.	.	.	.	.	.	.	.	.
BAAT	No	Simpel linear regression model	0.12601	0.16166	1.67743	1.91044	1.13043	1.29375	6.48042	-1.00997	.	.	.	.	.	.	.	.	.	.	.	.
C10orf10	Yes	Simpel linear regression model	0.44535	0.38055	0.9185	1.07949	0.73254	0.85449	9.8217	6.47606	.	.	.	.	.	.	.	.	.	.	.	.
C10orf105	Yes	Simpel linear regression model	0.38735	0.42017	0.88309	0.90062	0.69402	0.72266	6.31167	-0.38087	.	.	.	.	.	.	.	.	.	.	.	.
C10orf107	Yes	Simpel linear regression model	0.22314	0.23377	0.99486	0.87954	0.7249	0.7019	9.01286	0.03182	.	.	.	.	.	.	.	.	.	.	.	.
C10orf108	Yes	Polynomial 4 regression model	0.51744	0.17829	0.64718	0.79881	0.49617	0.58815	.	.	.	.	.	.	.	.	.	352.476	-700.198	478.903	-118.688	11.53
C10orf11	Yes	Simpel linear regression model	0.4926	0.34531	1.13033	1.24432	0.92731	0.96047	8.76564	-1.43972	.	.	.	.	.	.	.	.	.	.	.	.
C10orf110	No	Simpel linear regression model	0.13207	0.04183	0.74543	0.7861	0.5633	0.62748	6.98768	2.76613	.	.	.	.	.	.	.	.	.	.	.	.
C10orf111	No	Simpel linear regression model	0.15758	0.02056	0.63633	0.6895	0.50024	0.54535	2.41304	1.00343	.	.	.	.	.	.	.	.	.	.	.	.
C10orf114	Yes	Simpel linear regression model	0.39684	0.37548	0.74297	0.70267	0.57089	0.5698	6.02465	0.95282	.	.	.	.	.	.	.	.	.	.	.	.
C10orf116	Yes	Simpel linear regression model	0.40191	0.26055	1.17573	1.33878	0.90414	1.05538	11.8399	1.87345	.	.	.	.	.	.	.	.	.	.	.	.
C10orf118	No	Simpel linear regression model	0.19786	0.09807	0.55737	0.5303	0.40816	0.42589	2.9254	8.27524	.	.	.	.	.	.	.	.	.	.	.	.
C10orf119	No	Simpel linear regression model	0.27781	0.09767	0.30465	0.31548	0.22104	0.24167	2.1148	9.79827	.	.	.	.	.	.	.	.	.	.	.	.
C10orf12	No	Simpel linear regression model	0.2379	0.02706	0.55168	0.6589	0.42749	0.53477	2.65231	5.91312	.	.	.	.	.	.	.	.	.	.	.	.
C10orf122	No	Simpel linear regression model	0.00673	0.0009	0.06605	0.06223	0.0167	0.01541	0.05715	-0.02398	.	.	.	.	.	.	.	.	.	.	.	.
C10orf125	No	Simpel linear regression model	0.24363	0.04835	1.01279	1.38639	0.74588	1.00056	5.22021	5.78513	.	.	.	.	.	.	.	.	.	.	.	.
C10orf128	Yes	Simpel linear regression model	0.4582	0.47149	1.08762	1.05542	0.8412	0.84115	10.3804	-0.04011	.	.	.	.	.	.	.	.	.	.	.	.
C10orf131	No	Simpel linear regression model	0.2114	0.04762	0.47505	0.51648	0.38935	0.41978	2.88273	-0.41033	.	.	.	.	.	.	.	.	.	.	.	.
C10orf137	No	Simpel linear regression model	0.15485	0.2246	0.41569	0.41186	0.31815	0.3401	2.96258	7.29624	.	.	.	.	.	.	.	.	.	.	.	.
C10orf140	Yes	Simpel linear regression model	0.39194	0.28724	0.80971	0.72962	0.6279	0.59031	10.1984	0.04139	.	.	.	.	.	.	.	.	.	.	.	.
C10orf18	No	Simpel linear regression model	0.15064	0.077	0.35325	0.41761	0.26823	0.34923	3.11301	8.48088	.	.	.	.	.	.	.	.	.	.	.	.
C10orf2	Yes	Simpel linear regression model	0.43501	0.22087	0.44418	0.60566	0.34723	0.43025	3.31751	7.59043	.	.	.	.	.	.	.	.	.	.	.	.
C10orf25	Yes	Simpel linear regression model	0.3131	0.35035	0.64981	0.69578	0.49873	0.54744	4.02005	3.42909	.	.	.	.	.	.	.	.	.	.	.	.
C10orf26	Yes	Simpel linear regression model	0.47852	0.5986	0.34743	0.34453	0.28031	0.2788	4.12324	8.99	.	.	.	.	.	.	.	.	.	.	.	.
C10orf32	No	Simpel linear regression model	0.25567	0.09173	0.42585	0.47953	0.33694	0.3692	4.53237	5.10501	.	.	.	.	.	.	.	.	.	.	.	.
C10orf35	Yes	Simpel linear regression model	0.25354	0.19802	0.70443	0.84703	0.50243	0.63005	4.85854	3.54944	.	.	.	.	.	.	.	.	.	.	.	.
C10orf4	Yes	Simpel linear regression model	0.29061	0.24246	0.37312	0.43195	0.29903	0.34599	2.18694	7.24122	.	.	.	.	.	.	.	.	.	.	.	.
C10orf41	No	Simpel linear regression model	0.41193	0.09883	0.70492	0.90845	0.55296	0.72096	5.26159	2.39594	.	.	.	.	.	.	.	.	.	.	.	.
C10orf46	No	Simpel linear regression model	0.26109	0.08249	0.27665	0.26981	0.21775	0.21311	2.0386	9.38038	.	.	.	.	.	.	.	.	.	.	.	.
C10orf47	Yes	Simpel linear regression model	0.31862	0.24143	0.9472	1.0514	0.66941	0.7286	5.49571	4.53031	.	.	.	.	.	.	.	.	.	.	.	.
C10orf50	No	Simpel linear regression model	0.16118	0.0322	0.3847	0.3653	0.26486	0.28936	1.94965	-0.26749	.	.	.	.	.	.	.	.	.	.	.	.
C10orf54	Yes	Simpel linear regression model	0.49207	0.43809	0.59485	0.73485	0.45594	0.52733	5.69094	7.54262	.	.	.	.	.	.	.	.	.	.	.	.
C10orf55	Yes	Simpel linear regression model	0.31136	0.24426	0.85893	0.8621	0.66472	0.70626	7.52311	0.3782	.	.	.	.	.	.	.	.	.	.	.	.
C10orf57	Yes	Simpel linear regression model	0.24565	0.29895	0.58371	0.52513	0.39578	0.35638	6.09294	4.81368	.	.	.	.	.	.	.	.	.	.	.	.
C10orf58	No	Simpel linear regression model	0.2784	0.11509	0.52971	0.73811	0.40189	0.56674	3.575	8.37299	.	.	.	.	.	.	.	.	.	.	.	.
C10orf62	Yes	Simpel linear regression model	0.20567	0.36313	0.38507	0.46629	0.28953	0.30597	1.96978	-0.66924	.	.	.	.	.	.	.	.	.	.	.	.
C10orf67	Yes	Simpel linear regression model	0.30815	0.30782	1.03785	1.0251	0.8142	0.81855	6.40894	-2.40622	.	.	.	.	.	.	.	.	.	.	.	.
C10orf72	Yes	Simpel linear regression model	0.61457	0.60323	0.79534	0.77321	0.63584	0.62678	14.5898	4.48095	.	.	.	.	.	.	.	.	.	.	.	.
C10orf75	No	Simpel linear regression model	0.21031	0.05073	0.76338	0.68195	0.58117	0.53386	3.84962	4.05287	.	.	.	.	.	.	.	.	.	.	.	.
C10orf76	Yes	Simpel linear regression model	0.22409	0.17808	0.28558	0.25542	0.22217	0.20436	5.13462	7.87346	.	.	.	.	.	.	.	.	.	.	.	.
C10orf78	No	Simpel linear regression model	0.26448	0.07235	0.51524	0.55438	0.38205	0.42419	3.01206	5.86702	.	.	.	.	.	.	.	.	.	.	.	.
C10orf79	No	Simpel linear regression model	0.27985	0.1055	0.91209	1.00652	0.71413	0.79122	5.71298	-0.24208	.	.	.	.	.	.	.	.	.	.	.	.
C10orf81	Yes	Simpel linear regression model	0.41045	0.16398	1.1147	1.36075	0.85003	0.99999	8.64357	5.05742	.	.	.	.	.	.	.	.	.	.	.	.
C10orf82	Yes	Simpel linear regression model	0.48812	0.53825	1.59605	1.68672	1.24363	1.33028	12.4779	-4.08208	.	.	.	.	.	.	.	.	.	.	.	.
C10orf84	No	Simpel linear regression model	0.10379	0.00361	0.36728	0.41358	0.27118	0.29878	1.35332	8.34934	.	.	.	.	.	.	.	.	.	.	.	.
C10orf90	No	Simpel linear regression model	0.15586	0.00475	0.57708	0.87957	0.40434	0.52348	1.9061	-0.32337	.	.	.	.	.	.	.	.	.	.	.	.
C10orf91	No	Simpel linear regression model	0.2522	0.08823	0.88593	1.20945	0.66771	0.91872	6.23859	-1.25884	.	.	.	.	.	.	.	.	.	.	.	.
C10orf93	No	Simpel linear regression model	0.27781	0.00832	0.96476	0.90629	0.66804	0.69519	5.55715	-1.3547	.	.	.	.	.	.	.	.	.	.	.	.
C10orf95	No	Simpel linear regression model	0.3464	0.09595	0.73106	0.84363	0.57192	0.61663	5.24998	2.36337	.	.	.	.	.	.	.	.	.	.	.	.
C10orf99	Yes	Polynomial 4 regression model	0.72239	0.66433	1.43754	1.70381	1.04713	1.16602	.	.	.	.	.	.	.	.	.	940.815	-1827.44	1246.26	-325.598	30.4565
C11orf1	No	Simpel linear regression model	0.31367	0.12599	0.53914	0.64371	0.42616	0.53089	3.30634	6.22844	.	.	.	.	.	.	.	.	.	.	.	.
C11orf10	No	Simpel linear regression model	0.11352	0.02294	0.447	0.44557	0.34617	0.3391	1.71986	9.33618	.	.	.	.	.	.	.	.	.	.	.	.
C11orf17	No	Simpel linear regression model	0.22516	0.07949	0.34328	0.33217	0.25058	0.2683	1.86072	7.3246	.	.	.	.	.	.	.	.	.	.	.	.
C11orf2	No	Simpel linear regression model	0.28415	0.09092	0.40912	0.5094	0.31538	0.38867	2.82853	9.75852	.	.	.	.	.	.	.	.	.	.	.	.
C11orf20	Yes	Simpel linear regression model	0.40488	0.34462	1.1868	1.20793	0.93274	0.99761	9.69164	-0.48974	.	.	.	.	.	.	.	.	.	.	.	.
C11orf21	Yes	Simpel linear regression model	0.29488	0.431	1.21724	1.03901	0.85011	0.75722	12.6576	-0.32948	.	.	.	.	.	.	.	.	.	.	.	.
C11orf24	No	Simpel linear regression model	0.29265	0.11312	0.3681	0.41589	0.29421	0.32488	1.87629	9.10573	.	.	.	.	.	.	.	.	.	.	.	.
C11orf30	No	Simpel linear regression model	0.22134	0.0342	0.40041	0.45192	0.30418	0.36748	2.52853	7.3733	.	.	.	.	.	.	.	.	.	.	.	.
C11orf31	No	Simpel linear regression model	0.23358	0.08478	0.44119	0.4802	0.32079	0.36474	2.14467	8.83875	.	.	.	.	.	.	.	.	.	.	.	.
C11orf35	No	Simpel linear regression model	0.25006	0.04924	0.77745	0.85968	0.62196	0.7057	8.16911	-0.94374	.	.	.	.	.	.	.	.	.	.	.	.
C11orf41	Yes	Simpel linear regression model	0.37196	0.42764	1.73512	1.75801	1.39295	1.40512	16.9659	0.735	.	.	.	.	.	.	.	.	.	.	.	.
C11orf42	No	Simpel linear regression model	0.22851	0.04315	0.67796	0.91666	0.55053	0.74281	5.77718	-0.92897	.	.	.	.	.	.	.	.	.	.	.	.
C11orf45	Yes	Simpel linear regression model	0.31575	0.19906	0.95328	1.05986	0.75962	0.86034	8.05783	1.37829	.	.	.	.	.	.	.	.	.	.	.	.
C11orf48	No	Simpel linear regression model	0.15502	0.0563	0.46405	0.4323	0.35058	0.34916	2.12165	7.96881	.	.	.	.	.	.	.	.	.	.	.	.
C11orf49	No	Simpel linear regression model	0.26481	0.15286	0.47346	0.41491	0.37365	0.31195	2.86533	7.5051	.	.	.	.	.	.	.	.	.	.	.	.
C11orf51	No	Simpel linear regression model	0.09287	0.01187	0.49154	0.49832	0.36851	0.40398	1.67592	8.98474	.	.	.	.	.	.	.	.	.	.	.	.
C11orf52	No	Simpel linear regression model	0.26772	0.09602	0.64458	0.79827	0.50162	0.63364	5.06394	3.24332	.	.	.	.	.	.	.	.	.	.	.	.
C11orf53	Yes	Simpel linear regression model	0.37341	0.42273	1.52869	1.58553	1.23285	1.29871	10.8767	-1.33852	.	.	.	.	.	.	.	.	.	.	.	.
C11orf54	Yes	Simpel linear regression model	0.30822	0.21319	0.55556	0.57593	0.43601	0.45663	4.03501	7.07898	.	.	.	.	.	.	.	.	.	.	.	.
C11orf57	Yes	Simpel linear regression model	0.20873	0.19544	0.2964	0.27833	0.22572	0.22946	1.51246	8.56916	.	.	.	.	.	.	.	.	.	.	.	.
C11orf58	No	Simpel linear regression model	0.17292	0.09109	0.36036	0.31382	0.26577	0.245	3.27832	8.752	.	.	.	.	.	.	.	.	.	.	.	.
C11orf59	Yes	Simpel linear regression model	0.16773	0.20136	0.33088	0.37605	0.24918	0.27036	2.79603	8.95517	.	.	.	.	.	.	.	.	.	.	.	.
C11orf61	No	Simpel linear regression model	0.2072	0.02725	0.47986	0.5725	0.37075	0.44889	2.69104	5.97587	.	.	.	.	.	.	.	.	.	.	.	.
C11orf63	Yes	Simpel linear regression model	0.40278	0.29125	1.06924	1.26107	0.84799	1.03564	6.98432	1.54411	.	.	.	.	.	.	.	.	.	.	.	.
C11orf65	No	Simpel linear regression model	0.1609	0.04004	0.73193	0.71841	0.5649	0.55131	4.65482	-0.66992	.	.	.	.	.	.	.	.	.	.	.	.
C11orf67	No	Simpel linear regression model	0.23792	0.13336	0.49685	0.5105	0.37349	0.42831	2.94692	5.8242	.	.	.	.	.	.	.	.	.	.	.	.
C11orf68	No	Simpel linear regression model	0.23045	0.15763	0.3339	0.3947	0.26739	0.32466	3.26033	8.70396	.	.	.	.	.	.	.	.	.	.	.	.
C11orf70	No	Simpel linear regression model	0.31107	0.15808	1.2221	1.25013	0.9726	1.01167	8.87862	-1.61997	.	.	.	.	.	.	.	.	.	.	.	.
C11orf71	No	Simpel linear regression model	0.37373	0.05059	0.56548	0.76365	0.42351	0.57124	4.24145	5.39712	.	.	.	.	.	.	.	.	.	.	.	.
C11orf73	Yes	Simpel linear regression model	0.31014	0.18923	0.34617	0.40298	0.26132	0.30616	2.17825	7.4764	.	.	.	.	.	.	.	.	.	.	.	.
C11orf74	No	Simpel linear regression model	0.22941	0.10801	0.57953	0.62561	0.45122	0.4947	4.10074	4.46664	.	.	.	.	.	.	.	.	.	.	.	.
C11orf75	Yes	Simpel linear regression model	0.35162	0.40153	0.47379	0.51896	0.36766	0.42017	3.04373	7.14338	.	.	.	.	.	.	.	.	.	.	.	.
C11orf80	No	Simpel linear regression model	0.20136	0.11108	0.53809	0.56929	0.40483	0.45278	3.13094	5.74151	.	.	.	.	.	.	.	.	.	.	.	.
C11orf82	Yes	Simpel linear regression model	0.43086	0.29317	0.64184	0.78269	0.50466	0.60213	6.09386	4.34762	.	.	.	.	.	.	.	.	.	.	.	.
C11orf83	No	Simpel linear regression model	0.2084	0.04325	0.59328	0.58341	0.43265	0.47046	3.90581	6.35211	.	.	.	.	.	.	.	.	.	.	.	.
C11orf84	Yes	Polynomial 4 regression model	0.53462	0.4777	0.43304	0.51143	0.3319	0.40827	.	.	.	.	.	.	.	.	.	-276.278	613.609	-505.496	186.154	-17.2119
C11orf86	Yes	Simpel linear regression model	0.40436	0.41725	1.91742	2.18212	1.59379	1.81555	20.3824	-0.11053	.	.	.	.	.	.	.	.	.	.	.	.
C11orf87	No	Simpel linear regression model	0.1973	0.13514	0.95422	0.8721	0.75229	0.65079	9.60869	-0.60481	.	.	.	.	.	.	.	.	.	.	.	.
C11orf88	No	Simpel linear regression model	0.24608	0.07467	0.48498	0.46032	0.3982	0.37178	4.36419	-0.34801	.	.	.	.	.	.	.	.	.	.	.	.
C11orf9	Yes	Simpel linear regression model	0.55594	0.50749	1.15935	1.09217	0.89301	0.86018	10.1614	4.38785	.	.	.	.	.	.	.	.	.	.	.	.
C11orf90	Yes	Simpel linear regression model	0.51255	0.39469	0.96641	1.12072	0.77417	0.87313	8.07504	-1.61696	.	.	.	.	.	.	.	.	.	.	.	.
C11orf92	Yes	Simpel linear regression model	0.35606	0.48048	1.64339	1.49874	1.27627	1.23967	11.0037	0.92137	.	.	.	.	.	.	.	.	.	.	.	.
C11orf93	Yes	Simpel linear regression model	0.36661	0.4714	1.36622	1.37331	1.07746	1.11154	9.05581	1.13073	.	.	.	.	.	.	.	.	.	.	.	.
C11orf95	Yes	Simpel linear regression model	0.51598	0.42168	0.59694	0.76771	0.47227	0.6177	5.10433	6.25122	.	.	.	.	.	.	.	.	.	.	.	.
C12orf10	No	Simpel linear regression model	0.26455	0.06435	0.36843	0.45652	0.28505	0.3514	2.41788	8.14266	.	.	.	.	.	.	.	.	.	.	.	.
C12orf11	Yes	Simpel linear regression model	0.36964	0.35641	0.49161	0.46536	0.32601	0.34595	4.38754	7.22211	.	.	.	.	.	.	.	.	.	.	.	.
C12orf12	No	Simpel linear regression model	0.00321	0.00461	0.1298	0.08366	0.03438	0.02677	-0.1062	0.02809	.	.	.	.	.	.	.	.	.	.	.	.
C12orf23	Yes	Simpel linear regression model	0.54462	0.38671	0.43648	0.49948	0.33493	0.39063	3.67409	7.9783	.	.	.	.	.	.	.	.	.	.	.	.
C12orf24	No	Simpel linear regression model	0.37648	0.13444	0.74313	0.94707	0.57526	0.73047	6.61062	3.18931	.	.	.	.	.	.	.	.	.	.	.	.
C12orf26	No	Simpel linear regression model	0.32623	0.15952	0.49072	0.55857	0.36343	0.39018	3.981	4.69122	.	.	.	.	.	.	.	.	.	.	.	.
C12orf27	No	Simpel linear regression model	0.35964	0.09684	0.89783	1.0426	0.6645	0.81807	7.63178	0.70312	.	.	.	.	.	.	.	.	.	.	.	.
C12orf29	No	Simpel linear regression model	0.25445	0.1404	0.44811	0.47717	0.32953	0.33894	3.36854	6.33812	.	.	.	.	.	.	.	.	.	.	.	.
C12orf32	No	Simpel linear regression model	0.19085	0.12497	0.46943	0.4533	0.3325	0.33056	5.89109	4.46124	.	.	.	.	.	.	.	.	.	.	.	.
C12orf34	Yes	Simpel linear regression model	0.41832	0.32773	0.86545	0.88201	0.68385	0.70859	8.53566	3.39784	.	.	.	.	.	.	.	.	.	.	.	.
C12orf35	No	Simpel linear regression model	0.28552	0.05953	0.44585	0.45544	0.32686	0.35263	4.45031	8.66073	.	.	.	.	.	.	.	.	.	.	.	.
C12orf36	Yes	Simpel linear regression model	0.32444	0.29183	1.17492	1.36271	0.85829	1.10218	11.3189	2.7276	.	.	.	.	.	.	.	.	.	.	.	.
C12orf39	No	Simpel linear regression model	0.05086	0.00179	0.29603	0.21295	0.17687	0.14369	1.32662	-0.90591	.	.	.	.	.	.	.	.	.	.	.	.
C12orf4	No	Simpel linear regression model	0.1279	0.10989	0.45961	0.38731	0.30637	0.29482	1.6875	7.66622	.	.	.	.	.	.	.	.	.	.	.	.
C12orf41	No	Simpel linear regression model	0.18692	0.05332	0.38688	0.39323	0.28801	0.28253	1.88806	7.98702	.	.	.	.	.	.	.	.	.	.	.	.
C12orf43	No	Simpel linear regression model	0.29455	0.08053	0.29369	0.32884	0.22456	0.24255	3.64158	7.12393	.	.	.	.	.	.	.	.	.	.	.	.
C12orf44	No	Simpel linear regression model	0.23311	0.07528	0.33682	0.37757	0.24846	0.28668	2.27476	9.071	.	.	.	.	.	.	.	.	.	.	.	.
C12orf45	Yes	Simpel linear regression model	0.30037	0.17103	0.47565	0.60138	0.35839	0.44785	2.9948	6.16688	.	.	.	.	.	.	.	.	.	.	.	.
C12orf47	No	Simpel linear regression model	0.19887	0.03938	0.41527	0.45798	0.30738	0.35753	1.86108	7.67573	.	.	.	.	.	.	.	.	.	.	.	.
C12orf48	Yes	Simpel linear regression model	0.32496	0.20046	0.59572	0.69452	0.46805	0.53424	6.34838	3.46048	.	.	.	.	.	.	.	.	.	.	.	.
C12orf49	No	Simpel linear regression model	0.20684	0.15898	0.40315	0.45438	0.31939	0.34524	2.09	8.63252	.	.	.	.	.	.	.	.	.	.	.	.
C12orf5	No	Simpel linear regression model	0.20862	0.0446	0.61544	0.62228	0.40914	0.50726	3.91396	6.98914	.	.	.	.	.	.	.	.	.	.	.	.
C12orf51	No	Simpel linear regression model	0.13593	0.00106	0.51279	0.61007	0.37287	0.46607	5.39493	9.34144	.	.	.	.	.	.	.	.	.	.	.	.
C12orf52	No	Simpel linear regression model	0.24302	0.00041	0.28632	0.44259	0.22622	0.33966	1.53688	8.3774	.	.	.	.	.	.	.	.	.	.	.	.
C12orf53	Yes	Simpel linear regression model	0.50855	0.5022	0.92164	0.96288	0.72957	0.75285	13.0748	0.67456	.	.	.	.	.	.	.	.	.	.	.	.
C12orf54	Yes	Simpel linear regression model	0.1682	0.23165	0.41793	0.23495	0.28874	0.19183	2.97827	-0.31572	.	.	.	.	.	.	.	.	.	.	.	.
C12orf56	No	Simpel linear regression model	0.17372	0.10458	1.97866	2.0803	1.61887	1.63233	7.70041	-1.97002	.	.	.	.	.	.	.	.	.	.	.	.
C12orf57	Yes	Simpel linear regression model	0.48126	0.43413	0.59718	0.69691	0.4506	0.54164	4.61194	7.73731	.	.	.	.	.	.	.	.	.	.	.	.
C12orf59	Yes	Simpel linear regression model	0.37	0.35599	0.98835	1.05487	0.767	0.83718	10.3875	-0.15533	.	.	.	.	.	.	.	.	.	.	.	.
C12orf60	No	Simpel linear regression model	0.21023	0.08704	0.65297	0.79335	0.4841	0.62583	4.58938	0.7905	.	.	.	.	.	.	.	.	.	.	.	.
C12orf61	No	Simpel linear regression model	0.18718	0.08037	0.56395	0.6752	0.43094	0.51974	2.98179	1.69611	.	.	.	.	.	.	.	.	.	.	.	.
C12orf62	No	Simpel linear regression model	0.14385	0.14816	0.45346	0.49746	0.3208	0.37758	3.75692	8.59883	.	.	.	.	.	.	.	.	.	.	.	.
C12orf63	Yes	Simpel linear regression model	0.25794	0.23132	0.58188	0.58879	0.45762	0.47119	4.08964	-0.25233	.	.	.	.	.	.	.	.	.	.	.	.
C12orf65	No	Simpel linear regression model	0.19786	0.05601	0.37113	0.43136	0.29015	0.34848	1.54305	7.53502	.	.	.	.	.	.	.	.	.	.	.	.
C12orf66	No	Simpel linear regression model	0.23686	0.13099	0.47044	0.42799	0.35331	0.35574	2.66926	5.1625	.	.	.	.	.	.	.	.	.	.	.	.
C12orf68	Yes	Simpel linear regression model	0.6088	0.53713	0.68526	0.76086	0.53682	0.60627	12.5884	1.82031	.	.	.	.	.	.	.	.	.	.	.	.
C12orf69	Yes	Simpel linear regression model	0.2364	0.17395	0.6791	0.88868	0.52489	0.6948	7.11733	0.18675	.	.	.	.	.	.	.	.	.	.	.	.
C12orf70	Yes	Simpel linear regression model	0.32967	0.31223	0.72931	0.6782	0.58699	0.57028	4.56151	-0.86205	.	.	.	.	.	.	.	.	.	.	.	.
C12orf71	No	Simpel linear regression model	0.06448	0.00499	0.57522	0.47546	0.42868	0.4002	6.91594	-0.04162	.	.	.	.	.	.	.	.	.	.	.	.
C12orf72	Yes	Simpel linear regression model	0.40769	0.49189	0.51042	0.50312	0.40721	0.38485	3.38515	3.4683	.	.	.	.	.	.	.	.	.	.	.	.
C12orf73	Yes	Simpel linear regression model	0.3258	0.25071	0.45788	0.50464	0.34553	0.38085	2.68225	5.41371	.	.	.	.	.	.	.	.	.	.	.	.
C12orf74	No	Simpel linear regression model	0.2863	0.12117	0.70672	0.73818	0.56202	0.57515	5.7643	-1.23599	.	.	.	.	.	.	.	.	.	.	.	.
C12orf75	No	Simpel linear regression model	0.2832	0.12548	0.62692	0.67276	0.47704	0.53111	5.20033	6.56144	.	.	.	.	.	.	.	.	.	.	.	.
C12orf76	No	Simpel linear regression model	0.2307	0.15501	0.40866	0.41374	0.31352	0.31861	2.18816	5.28025	.	.	.	.	.	.	.	.	.	.	.	.
C12orf77	No	Simpel linear regression model	0.11242	0.17877	0.3031	0.26857	0.18406	0.17122	1.20012	-0.23778	.	.	.	.	.	.	.	.	.	.	.	.
C13orf1	Yes	Simpel linear regression model	0.50458	0.56722	0.4008	0.38964	0.31406	0.30741	5.60404	4.74868	.	.	.	.	.	.	.	.	.	.	.	.
C13orf15	Yes	Simpel linear regression model	0.45161	0.21541	0.76975	0.81568	0.60137	0.64755	8.69951	4.23299	.	.	.	.	.	.	.	.	.	.	.	.
C13orf16	No	Simpel linear regression model	0.18388	0.01147	0.63943	0.79252	0.51093	0.6195	4.98276	-0.48501	.	.	.	.	.	.	.	.	.	.	.	.
C13orf18	Yes	Polynomial 4 regression model	0.70725	0.63631	1.02748	1.07989	0.78208	0.83707	.	.	.	.	.	.	.	.	.	187.951	-373.244	240.285	-40.7937	5.19847
C13orf23	Yes	Simpel linear regression model	0.61787	0.47381	0.49684	0.62469	0.38554	0.46222	7.33842	5.96124	.	.	.	.	.	.	.	.	.	.	.	.
C13orf27	Yes	Simpel linear regression model	0.32818	0.26909	0.7214	0.80757	0.5022	0.53179	5.69949	3.80793	.	.	.	.	.	.	.	.	.	.	.	.
C13orf29	Yes	Simpel linear regression model	0.48376	0.34826	0.81376	1.04262	0.63628	0.82026	12.4946	-1.00513	.	.	.	.	.	.	.	.	.	.	.	.
C13orf30	Yes	Simpel linear regression model	0.36175	0.3806	0.81578	0.7675	0.63384	0.61335	8.35926	-0.98293	.	.	.	.	.	.	.	.	.	.	.	.
C13orf31	No	Simpel linear regression model	0.36488	0.14846	0.54516	0.7298	0.40122	0.50064	21.2127	-11.0511	.	.	.	.	.	.	.	.	.	.	.	.
C13orf33	Yes	Simpel linear regression model	0.55331	0.45202	1.12527	1.31902	0.91437	1.00698	14.8061	1.93435	.	.	.	.	.	.	.	.	.	.	.	.
C13orf34	Yes	Simpel linear regression model	0.41098	0.42119	0.53357	0.52164	0.40759	0.40742	4.82952	5.20826	.	.	.	.	.	.	.	.	.	.	.	.
C13orf35	No	Simpel linear regression model	0.10628	0	0.3153	0.28513	0.22719	0.20705	0.9562	-0.38685	.	.	.	.	.	.	.	.	.	.	.	.
C13orf36	Yes	Simpel linear regression model	0.37053	0.44819	0.74566	0.84593	0.48422	0.4854	11.3369	-0.95532	.	.	.	.	.	.	.	.	.	.	.	.
C13orf37	Yes	Simpel linear regression model	0.36084	0.39795	0.55185	0.58121	0.43038	0.45313	6.21151	4.7825	.	.	.	.	.	.	.	.	.	.	.	.
C13orf38	Yes	Simpel linear regression model	0.25984	0.22844	0.93452	0.8726	0.58932	0.55055	5.46566	-1.37093	.	.	.	.	.	.	.	.	.	.	.	.
C14orf1	No	Simpel linear regression model	0.23668	0.15925	0.42524	0.43684	0.33682	0.34354	3.02047	8.20448	.	.	.	.	.	.	.	.	.	.	.	.
C14orf101	Yes	Simpel linear regression model	0.34794	0.2006	0.37395	0.46002	0.29123	0.36929	2.91385	7.06953	.	.	.	.	.	.	.	.	.	.	.	.
C14orf102	Yes	Simpel linear regression model	0.36316	0.2817	0.38315	0.34003	0.29548	0.25079	6.77957	3.96675	.	.	.	.	.	.	.	.	.	.	.	.
C14orf104	Yes	Simpel linear regression model	0.41756	0.24575	0.39526	0.43461	0.28528	0.31993	10.3966	3.09654	.	.	.	.	.	.	.	.	.	.	.	.
C14orf105	Yes	Simpel linear regression model	0.40653	0.22624	1.41611	1.5662	1.07509	1.19513	19.2169	-8.26381	.	.	.	.	.	.	.	.	.	.	.	.
C14orf106	No	Simpel linear regression model	0.21036	0.11773	0.45588	0.46752	0.34092	0.36753	3.49457	6.81438	.	.	.	.	.	.	.	.	.	.	.	.
C14orf109	Yes	Simpel linear regression model	0.32643	0.25925	0.3832	0.44839	0.28991	0.33843	4.51122	5.01344	.	.	.	.	.	.	.	.	.	.	.	.
C14orf115	No	Simpel linear regression model	0.33644	0.07778	1.3921	1.56405	1.06966	1.24519	9.99435	-2.00132	.	.	.	.	.	.	.	.	.	.	.	.
C14orf118	No	Simpel linear regression model	0.23561	0.1111	0.44891	0.43953	0.34037	0.3544	6.57865	5.55207	.	.	.	.	.	.	.	.	.	.	.	.
C14orf119	Yes	Simpel linear regression model	0.29273	0.18448	0.35315	0.43921	0.27803	0.33702	5.22062	6.48435	.	.	.	.	.	.	.	.	.	.	.	.
C14orf126	No	Simpel linear regression model	0.16953	0.01404	0.46933	0.53916	0.37447	0.43282	2.90858	6.10944	.	.	.	.	.	.	.	.	.	.	.	.
C14orf128	No	Simpel linear regression model	0.30294	0.10642	0.55624	0.66619	0.42903	0.53275	11.8888	-2.87018	.	.	.	.	.	.	.	.	.	.	.	.
C14orf129	Yes	Simpel linear regression model	0.46112	0.34324	0.5795	0.77419	0.45636	0.57262	4.91079	8.31187	.	.	.	.	.	.	.	.	.	.	.	.
C14orf132	Yes	Simpel linear regression model	0.61838	0.7117	0.95442	0.82799	0.75413	0.66634	17.3645	3.2072	.	.	.	.	.	.	.	.	.	.	.	.
C14orf135	Yes	Simpel linear regression model	0.34739	0.41943	0.37997	0.3266	0.27749	0.26555	5.99747	5.33597	.	.	.	.	.	.	.	.	.	.	.	.
C14orf138	Yes	Simpel linear regression model	0.30383	0.21506	0.38597	0.46291	0.30954	0.33964	3.76	4.52518	.	.	.	.	.	.	.	.	.	.	.	.
C14orf139	Yes	Simpel linear regression model	0.52616	0.48158	0.72871	0.83012	0.5346	0.62882	7.78714	2.69492	.	.	.	.	.	.	.	.	.	.	.	.
C14orf142	Yes	Simpel linear regression model	0.28938	0.16265	0.44126	0.63169	0.32486	0.43861	4.46676	4.97411	.	.	.	.	.	.	.	.	.	.	.	.
C14orf143	Yes	Simpel linear regression model	0.2405	0.27111	0.47142	0.40479	0.37971	0.33407	2.73766	4.50314	.	.	.	.	.	.	.	.	.	.	.	.
C14orf145	No	Simpel linear regression model	0.27635	0.02997	0.59414	0.71986	0.46343	0.56735	5.88736	4.10273	.	.	.	.	.	.	.	.	.	.	.	.
C14orf147	Yes	Simpel linear regression model	0.31428	0.42848	0.40258	0.41769	0.30569	0.31332	6.17043	5.93635	.	.	.	.	.	.	.	.	.	.	.	.
C14orf149	No	Simpel linear regression model	0.24533	0.06797	0.57618	0.64412	0.44809	0.49394	4.4773	4.06233	.	.	.	.	.	.	.	.	.	.	.	.
C14orf153	No	Simpel linear regression model	0.28691	0.14261	0.40382	0.47895	0.30423	0.38163	4.04038	6.45825	.	.	.	.	.	.	.	.	.	.	.	.
C14orf156	No	Simpel linear regression model	0.22842	0.05366	0.48502	0.63503	0.37599	0.48019	4.55708	6.72066	.	.	.	.	.	.	.	.	.	.	.	.
C14orf159	Yes	Simpel linear regression model	0.47184	0.28563	0.57964	0.71072	0.44036	0.47921	5.06407	6.90155	.	.	.	.	.	.	.	.	.	.	.	.
C14orf162	No	Simpel linear regression model	0.09515	0.01461	0.48391	0.38497	0.29797	0.2586	3.96228	-0.49606	.	.	.	.	.	.	.	.	.	.	.	.
C14orf166	Yes	Simpel linear regression model	0.39002	0.20462	0.32416	0.4124	0.24968	0.33981	3.91047	8.67077	.	.	.	.	.	.	.	.	.	.	.	.
C14orf166B	No	Simpel linear regression model	0.17184	0.08068	0.52601	0.44514	0.4016	0.36095	2.37229	-1.03836	.	.	.	.	.	.	.	.	.	.	.	.
C14orf167	No	Simpel linear regression model	0.2385	0.09863	0.63986	0.69002	0.4809	0.51205	4.9316	5.61131	.	.	.	.	.	.	.	.	.	.	.	.
C14orf169	Yes	Simpel linear regression model	0.3164	0.17737	0.37944	0.41485	0.28916	0.32854	7.42745	3.03953	.	.	.	.	.	.	.	.	.	.	.	.
C14orf174	No	Simpel linear regression model	0.17053	0.03026	0.71359	0.84889	0.54893	0.65906	7.89852	1.67802	.	.	.	.	.	.	.	.	.	.	.	.
C14orf176	Yes	Simpel linear regression model	0.44718	0.57942	0.9715	1.10822	0.76615	0.83755	15.013	-2.01247	.	.	.	.	.	.	.	.	.	.	.	.
C14orf179	No	Simpel linear regression model	0.16729	0.01778	0.46981	0.58936	0.35777	0.45489	9.20877	3.82115	.	.	.	.	.	.	.	.	.	.	.	.
C14orf180	Yes	Simpel linear regression model	0.32093	0.45302	1.11006	1.38207	0.71415	0.8839	7.84313	-1.74872	.	.	.	.	.	.	.	.	.	.	.	.
C14orf181	No	Simpel linear regression model	0.24244	0.0957	0.68073	0.80245	0.52357	0.62989	6.08489	0.9359	.	.	.	.	.	.	.	.	.	.	.	.
C14orf182	No	Simpel linear regression model	0.16456	0.06182	0.71196	0.68972	0.55488	0.53713	4.18442	0.25459	.	.	.	.	.	.	.	.	.	.	.	.
C14orf184	Yes	Simpel linear regression model	0.28751	0.16398	0.83399	1.03444	0.66809	0.82538	4.34474	-0.68047	.	.	.	.	.	.	.	.	.	.	.	.
C14orf2	No	Simpel linear regression model	0.28515	0.13378	0.45857	0.52133	0.3578	0.39061	3.70423	8.20136	.	.	.	.	.	.	.	.	.	.	.	.
C14orf21	No	Simpel linear regression model	0.17845	0.02895	0.51375	0.51474	0.40608	0.39778	5.34398	6.97198	.	.	.	.	.	.	.	.	.	.	.	.
C14orf23	No	Simpel linear regression model	0.00829	0.00593	0.56853	0.38009	0.29625	0.24963	0.47725	0.01106	.	.	.	.	.	.	.	.	.	.	.	.
C14orf28	Yes	Simpel linear regression model	0.34354	0.35507	0.43678	0.48374	0.34737	0.39577	5.97962	3.02137	.	.	.	.	.	.	.	.	.	.	.	.
C14orf33	No	Simpel linear regression model	0.32508	0.10378	0.54435	0.65329	0.43026	0.53304	4.865	3.37064	.	.	.	.	.	.	.	.	.	.	.	.
C14orf34	Yes	Simpel linear regression model	0.28732	0.2684	1.2635	1.40112	1.01306	1.07498	7.95332	-0.51283	.	.	.	.	.	.	.	.	.	.	.	.
C14orf37	Yes	Simpel linear regression model	0.28479	0.25612	1.05507	1.09621	0.79793	0.83928	11.4167	3.27527	.	.	.	.	.	.	.	.	.	.	.	.
C14orf39	Yes	Simpel linear regression model	0.19921	0.44367	0.33142	0.27734	0.18413	0.14914	4.05852	-0.3688	.	.	.	.	.	.	.	.	.	.	.	.
C14orf4	Yes	Simpel linear regression model	0.38807	0.30215	0.43093	0.3782	0.33163	0.29932	5.03868	7.91166	.	.	.	.	.	.	.	.	.	.	.	.
C14orf43	Yes	Simpel linear regression model	0.32862	0.29668	0.4776	0.49983	0.36936	0.39213	2.77558	8.50139	.	.	.	.	.	.	.	.	.	.	.	.
C14orf45	Yes	Simpel linear regression model	0.35613	0.37384	0.60292	0.6036	0.47782	0.49728	5.78912	4.15769	.	.	.	.	.	.	.	.	.	.	.	.
C14orf48	No	Simpel linear regression model	0.04216	9e-05	0.11516	0.12519	0.04561	0.05125	0.86214	-0.04366	.	.	.	.	.	.	.	.	.	.	.	.
C14orf49	Yes	Simpel linear regression model	0.40188	0.3337	0.93173	0.96045	0.7334	0.7513	6.86924	2.11469	.	.	.	.	.	.	.	.	.	.	.	.
C14orf50	Yes	Simpel linear regression model	0.40073	0.41653	1.02622	1.09377	0.78323	0.92591	11.0041	-0.44852	.	.	.	.	.	.	.	.	.	.	.	.
C14orf53	No	Simpel linear regression model	0.22996	0.15868	1.48574	1.48697	1.19436	1.26494	8.01093	-3.10595	.	.	.	.	.	.	.	.	.	.	.	.
C14orf64	Yes	Simpel linear regression model	0.59166	0.65757	1.01606	0.94947	0.79159	0.7152	12.2069	-1.70692	.	.	.	.	.	.	.	.	.	.	.	.
C14orf68	No	Simpel linear regression model	0.1847	0.13983	1.03308	0.92265	0.68061	0.72663	6.3907	-2.09877	.	.	.	.	.	.	.	.	.	.	.	.
C14orf72	No	Simpel linear regression model	0.36428	0.13713	1.03053	1.18937	0.80501	0.9223	7.25553	0.36015	.	.	.	.	.	.	.	.	.	.	.	.
C14orf73	Yes	Simpel linear regression model	0.27979	0.22699	0.98042	1.14888	0.76782	0.94056	11.3116	3.3896	.	.	.	.	.	.	.	.	.	.	.	.
C14orf79	Yes	Simpel linear regression model	0.39737	0.22875	0.49851	0.64141	0.38459	0.49315	4.84693	4.85278	.	.	.	.	.	.	.	.	.	.	.	.
C14orf80	Yes	Simpel linear regression model	0.36841	0.33416	0.61484	0.55612	0.46358	0.44403	5.23716	6.03753	.	.	.	.	.	.	.	.	.	.	.	.
C14orf93	No	Simpel linear regression model	0.20016	0.02411	0.33969	0.40293	0.27123	0.33329	2.29677	5.96872	.	.	.	.	.	.	.	.	.	.	.	.
C15orf17	Yes	Simpel linear regression model	0.2984	0.22276	0.39875	0.45146	0.3103	0.35671	3.51535	7.62344	.	.	.	.	.	.	.	.	.	.	.	.
C15orf2	No	Simpel linear regression model	0.08448	0.1324	0.53208	0.54229	0.31896	0.35965	2.49829	-0.37875	.	.	.	.	.	.	.	.	.	.	.	.
C15orf21	Yes	Simpel linear regression model	0.39886	0.38711	0.53668	0.63598	0.41364	0.50732	4.806	3.49643	.	.	.	.	.	.	.	.	.	.	.	.
C15orf23	Yes	Simpel linear regression model	0.42198	0.3435	0.49783	0.53684	0.38914	0.43316	6.66436	4.72773	.	.	.	.	.	.	.	.	.	.	.	.
C15orf24	No	Simpel linear regression model	0.20798	0.02681	0.33748	0.48135	0.26511	0.38316	2.86563	8.17239	.	.	.	.	.	.	.	.	.	.	.	.
C15orf26	No	Simpel linear regression model	0.27066	0.14173	0.74141	0.91706	0.55024	0.60782	6.67288	-1.18016	.	.	.	.	.	.	.	.	.	.	.	.
C15orf27	Yes	Simpel linear regression model	0.17567	0.17099	0.71008	0.71463	0.54763	0.50655	5.0446	2.20314	.	.	.	.	.	.	.	.	.	.	.	.
C15orf28	No	Simpel linear regression model	0.09462	0.00076	0.90277	1.07967	0.7185	0.857	3.44503	-0.17766	.	.	.	.	.	.	.	.	.	.	.	.
C15orf29	No	Simpel linear regression model	0.31014	0.10763	0.36399	0.4402	0.27774	0.32045	10.1086	2.82452	.	.	.	.	.	.	.	.	.	.	.	.
C15orf32	No	Simpel linear regression model	0.01281	0.02343	0.1121	0.06654	0.04431	0.03137	0.37331	-0.15604	.	.	.	.	.	.	.	.	.	.	.	.
C15orf33	Yes	Simpel linear regression model	0.27308	0.16009	0.80962	0.81887	0.63767	0.6297	5.80813	1.12736	.	.	.	.	.	.	.	.	.	.	.	.
C15orf34	Yes	Simpel linear regression model	0.23402	0.16798	0.71012	0.74675	0.53979	0.59783	5.60854	1.84337	.	.	.	.	.	.	.	.	.	.	.	.
C15orf37	Yes	Simpel linear regression model	0.31893	0.20641	0.44604	0.52641	0.35315	0.4291	4.07563	3.90385	.	.	.	.	.	.	.	.	.	.	.	.
C15orf38	Yes	Simpel linear regression model	0.29749	0.25897	0.5317	0.5004	0.41911	0.39412	3.28149	6.91011	.	.	.	.	.	.	.	.	.	.	.	.
C15orf39	No	Simpel linear regression model	0.22458	0.03551	0.41474	0.45618	0.32011	0.36611	2.24485	9.0784	.	.	.	.	.	.	.	.	.	.	.	.
C15orf40	Yes	Simpel linear regression model	0.23605	0.20377	0.40886	0.47949	0.31295	0.35978	7.81934	2.98685	.	.	.	.	.	.	.	.	.	.	.	.
C15orf41	Yes	Simpel linear regression model	0.37794	0.22277	0.46796	0.56371	0.35746	0.42402	4.91429	5.09059	.	.	.	.	.	.	.	.	.	.	.	.
C15orf42	Yes	Simpel linear regression model	0.35225	0.43359	0.70424	0.76005	0.54977	0.61888	6.94042	3.76679	.	.	.	.	.	.	.	.	.	.	.	.
C15orf44	No	Simpel linear regression model	0.20409	0.11128	0.32823	0.32179	0.25394	0.26799	1.96575	8.76272	.	.	.	.	.	.	.	.	.	.	.	.
C15orf48	Yes	Simpel linear regression model	0.5192	0.66355	1.11971	0.94578	0.84042	0.70645	14.1344	4.99123	.	.	.	.	.	.	.	.	.	.	.	.
C15orf51	Yes	Simpel linear regression model	0.27323	0.28654	0.78595	0.78044	0.63191	0.61552	7.32885	-0.38421	.	.	.	.	.	.	.	.	.	.	.	.
C15orf52	Yes	Simpel linear regression model	0.29553	0.18121	0.87658	0.87042	0.71072	0.69677	9.44803	6.46078	.	.	.	.	.	.	.	.	.	.	.	.
C15orf53	Yes	Simpel linear regression model	0.20329	0.19555	0.52566	0.50293	0.43077	0.42367	4.70567	-0.14679	.	.	.	.	.	.	.	.	.	.	.	.
C15orf54	No	Simpel linear regression model	0.2138	0.10263	0.6418	0.60318	0.51345	0.4379	4.92075	-0.45713	.	.	.	.	.	.	.	.	.	.	.	.
C15orf55	Yes	Simpel linear regression model	0.21896	0.21431	0.65256	0.79489	0.49022	0.60275	4.04295	-0.7403	.	.	.	.	.	.	.	.	.	.	.	.
C15orf56	No	Simpel linear regression model	0.2137	0.017	0.83055	0.9881	0.65383	0.78255	4.5065	0.23537	.	.	.	.	.	.	.	.	.	.	.	.
C15orf57	No	Simpel linear regression model	0.16068	0.11889	0.4049	0.52055	0.31578	0.40051	2.27907	7.04912	.	.	.	.	.	.	.	.	.	.	.	.
C15orf58	Yes	Simpel linear regression model	0.36348	0.26225	0.50889	0.55639	0.40244	0.42583	3.7216	3.77055	.	.	.	.	.	.	.	.	.	.	.	.
C15orf59	Yes	Simpel linear regression model	0.64045	0.66889	0.814	0.76138	0.64866	0.62531	15.8512	0.47666	.	.	.	.	.	.	.	.	.	.	.	.
C15orf61	No	Simpel linear regression model	0.24082	0.10836	0.41565	0.41549	0.32657	0.33147	2.85058	5.43541	.	.	.	.	.	.	.	.	.	.	.	.
C15orf62	No	Simpel linear regression model	0.21396	0.13717	0.69704	0.72628	0.5318	0.54866	5.05633	3.55211	.	.	.	.	.	.	.	.	.	.	.	.
C15orf63	No	Simpel linear regression model	0.34033	0.12101	0.43872	0.58573	0.32712	0.42568	5.29823	7.24879	.	.	.	.	.	.	.	.	.	.	.	.
C16orf13	No	Simpel linear regression model	0.2229	0.04835	0.52201	0.59113	0.36308	0.46349	2.66033	7.73135	.	.	.	.	.	.	.	.	.	.	.	.
C16orf3	No	Simpel linear regression model	0.17381	0.0855	0.81647	0.8554	0.64584	0.67858	6.2019	-3.24937	.	.	.	.	.	.	.	.	.	.	.	.
C16orf45	Yes	Simpel linear regression model	0.60449	0.52429	0.68235	0.82083	0.49674	0.57809	11.9865	4.57212	.	.	.	.	.	.	.	.	.	.	.	.
C16orf46	Yes	Simpel linear regression model	0.28749	0.41271	0.47006	0.52663	0.37347	0.40793	2.97292	2.97169	.	.	.	.	.	.	.	.	.	.	.	.
C16orf48	No	Simpel linear regression model	0.22056	0.07499	0.58158	0.66392	0.43147	0.54023	4.87391	5.23976	.	.	.	.	.	.	.	.	.	.	.	.
C16orf5	Yes	Simpel linear regression model	0.57809	0.47979	0.83376	0.99044	0.64149	0.74925	7.52642	3.62044	.	.	.	.	.	.	.	.	.	.	.	.
C16orf52	No	Simpel linear regression model	0.27728	0.12309	0.39731	0.39996	0.28265	0.32841	2.54521	6.37168	.	.	.	.	.	.	.	.	.	.	.	.
C16orf53	No	Simpel linear regression model	0.2044	0.06969	0.34259	0.41654	0.26835	0.31984	1.88468	8.92082	.	.	.	.	.	.	.	.	.	.	.	.
C16orf54	Yes	Simpel linear regression model	0.50274	0.50516	1.17562	1.28421	0.80414	0.87943	17.6368	1.47263	.	.	.	.	.	.	.	.	.	.	.	.
C16orf55	Yes	Simpel linear regression model	0.32631	0.35937	0.51717	0.47882	0.40132	0.38181	3.07618	5.81193	.	.	.	.	.	.	.	.	.	.	.	.
C16orf57	No	Simpel linear regression model	0.16232	0.11116	0.34925	0.33324	0.27307	0.25191	1.2973	9.3248	.	.	.	.	.	.	.	.	.	.	.	.
C16orf58	No	Simpel linear regression model	0.39406	0.10473	0.28419	0.35999	0.22539	0.27735	2.6505	9.47392	.	.	.	.	.	.	.	.	.	.	.	.
C16orf59	Yes	Simpel linear regression model	0.30961	0.2681	0.67467	0.76433	0.5156	0.5869	7.51823	1.40846	.	.	.	.	.	.	.	.	.	.	.	.
C16orf61	No	Simpel linear regression model	0.16408	0.09206	0.43856	0.48051	0.32905	0.37279	2.19364	7.27544	.	.	.	.	.	.	.	.	.	.	.	.
C16orf62	Yes	Simpel linear regression model	0.36843	0.27006	0.98029	1.0798	0.79479	0.86266	6.22314	6.28072	.	.	.	.	.	.	.	.	.	.	.	.
C16orf63	Yes	Simpel linear regression model	0.29444	0.19055	0.36081	0.38715	0.27331	0.29149	2.26837	8.30059	.	.	.	.	.	.	.	.	.	.	.	.
C16orf68	Yes	Simpel linear regression model	0.28369	0.20808	0.35509	0.42372	0.28102	0.31716	2.00063	6.44727	.	.	.	.	.	.	.	.	.	.	.	.
C16orf7	Yes	Simpel linear regression model	0.22375	0.22343	0.5232	0.56208	0.39776	0.44406	3.23904	6.27095	.	.	.	.	.	.	.	.	.	.	.	.
C16orf70	Yes	Simpel linear regression model	0.20747	0.16082	0.3283	0.28682	0.23135	0.22259	2.1826	7.63634	.	.	.	.	.	.	.	.	.	.	.	.
C16orf71	No	Simpel linear regression model	0.1623	0.07522	0.62544	0.62489	0.47721	0.45778	3.37501	1.84129	.	.	.	.	.	.	.	.	.	.	.	.
C16orf72	No	Simpel linear regression model	0.21665	0.15765	0.28235	0.28064	0.21936	0.21723	1.30436	9.24158	.	.	.	.	.	.	.	.	.	.	.	.
C16orf73	No	Simpel linear regression model	0.12319	0.00271	0.6132	0.43325	0.36632	0.36501	2.85418	-0.76086	.	.	.	.	.	.	.	.	.	.	.	.
C16orf74	Yes	Simpel linear regression model	0.30157	0.22707	1.20797	1.17289	0.93519	0.87641	8.19188	0.5031	.	.	.	.	.	.	.	.	.	.	.	.
C16orf75	No	Simpel linear regression model	0.2628	0.11299	0.59134	0.6805	0.46458	0.48794	6.4877	3.55833	.	.	.	.	.	.	.	.	.	.	.	.
C16orf79	No	Simpel linear regression model	0.18409	0.00259	0.93591	1.00063	0.74681	0.8067	8.44612	2.06109	.	.	.	.	.	.	.	.	.	.	.	.
C16orf80	Yes	Simpel linear regression model	0.22452	0.25446	0.32354	0.25542	0.24829	0.20008	1.63195	8.29553	.	.	.	.	.	.	.	.	.	.	.	.
C16orf81	No	Simpel linear regression model	0.1712	0.08272	0.48071	0.43373	0.36099	0.35736	2.28298	-0.48216	.	.	.	.	.	.	.	.	.	.	.	.
C16orf86	Yes	Simpel linear regression model	0.36733	0.39737	0.70834	0.61875	0.54908	0.47594	7.78204	2.2256	.	.	.	.	.	.	.	.	.	.	.	.
C16orf87	No	Simpel linear regression model	0.25444	0.1239	0.39436	0.37565	0.3002	0.29704	2.50921	5.69962	.	.	.	.	.	.	.	.	.	.	.	.
C16orf88	Yes	Simpel linear regression model	0.34388	0.30672	0.35245	0.38463	0.26241	0.30526	2.5397	7.68446	.	.	.	.	.	.	.	.	.	.	.	.
C16orf89	Yes	Simpel linear regression model	0.50334	0.5338	1.43923	1.61399	1.10955	1.23788	20.1248	-1.61834	.	.	.	.	.	.	.	.	.	.	.	.
C16orf91	No	Simpel linear regression model	0.30603	0.13736	0.42207	0.4928	0.32462	0.37182	4.33572	6.32429	.	.	.	.	.	.	.	.	.	.	.	.
C16orf93	No	Simpel linear regression model	0.26819	0.12966	0.70557	0.74819	0.54329	0.57479	6.42708	1.72486	.	.	.	.	.	.	.	.	.	.	.	.
C17orf100	No	Simpel linear regression model	0.35255	0.07986	0.60018	0.69504	0.46683	0.49869	6.69311	2.70937	.	.	.	.	.	.	.	.	.	.	.	.
C17orf101	Yes	Simpel linear regression model	0.26122	0.22497	0.39704	0.44083	0.31436	0.36681	3.39559	7.66342	.	.	.	.	.	.	.	.	.	.	.	.
C17orf103	Yes	Simpel linear regression model	0.22242	0.2081	0.75766	0.72811	0.57913	0.6035	6.63513	6.68459	.	.	.	.	.	.	.	.	.	.	.	.
C17orf104	No	Simpel linear regression model	0.18619	0.05045	0.65937	0.70133	0.51104	0.5571	2.90018	1.77911	.	.	.	.	.	.	.	.	.	.	.	.
C17orf106	No	Simpel linear regression model	0.11681	0.02117	0.49614	0.54902	0.36016	0.43704	2.15991	7.57408	.	.	.	.	.	.	.	.	.	.	.	.
C17orf107	Yes	Simpel linear regression model	0.38964	0.57307	0.72932	0.64307	0.57324	0.53461	6.27075	2.50565	.	.	.	.	.	.	.	.	.	.	.	.
C17orf28	Yes	Simpel linear regression model	0.51824	0.44612	0.67164	0.69189	0.53139	0.51002	5.81563	7.76072	.	.	.	.	.	.	.	.	.	.	.	.
C17orf37	No	Simpel linear regression model	0.10408	0.00918	0.71281	0.67697	0.42683	0.4331	3.7432	7.07611	.	.	.	.	.	.	.	.	.	.	.	.
C17orf39	No	Simpel linear regression model	0.28631	0.13785	0.37182	0.44449	0.29671	0.35688	8.30528	2.32379	.	.	.	.	.	.	.	.	.	.	.	.
C17orf42	No	Simpel linear regression model	0.29722	0.10601	0.39039	0.4722	0.28896	0.31505	2.72377	6.05921	.	.	.	.	.	.	.	.	.	.	.	.
C17orf44	Yes	Simpel linear regression model	0.33463	0.36878	0.70919	0.72576	0.57149	0.56031	6.02321	3.39305	.	.	.	.	.	.	.	.	.	.	.	.
C17orf46	No	Simpel linear regression model	0.20989	0.00875	0.65766	0.80028	0.52786	0.61626	6.53876	-0.15661	.	.	.	.	.	.	.	.	.	.	.	.
C17orf47	No	Simpel linear regression model	0.15693	0.00413	0.70653	0.76729	0.57856	0.65671	7.91199	-0.19784	.	.	.	.	.	.	.	.	.	.	.	.
C17orf48	Yes	Simpel linear regression model	0.24113	0.17487	0.45792	0.55	0.34961	0.43967	3.69686	4.38648	.	.	.	.	.	.	.	.	.	.	.	.
C17orf49	No	Simpel linear regression model	0.26458	0.15715	0.40172	0.43853	0.31442	0.34427	3.51639	8.09203	.	.	.	.	.	.	.	.	.	.	.	.
C17orf50	No	Simpel linear regression model	0.22524	0.11741	0.70658	0.69461	0.55975	0.58204	7.95039	-1.39802	.	.	.	.	.	.	.	.	.	.	.	.
C17orf51	Yes	Simpel linear regression model	0.26313	0.18224	0.77576	0.73972	0.56863	0.59734	6.97316	5.66168	.	.	.	.	.	.	.	.	.	.	.	.
C17orf53	Yes	Simpel linear regression model	0.39719	0.4653	0.56648	0.55424	0.44455	0.42222	7.34265	1.79013	.	.	.	.	.	.	.	.	.	.	.	.
C17orf54	Yes	Polynomial 4 regression model	0.49955	0.32037	0.49757	0.68183	0.2679	0.34566	.	.	.	.	.	.	.	.	.	109.374	-143.735	68.6299	-13.3453	0.8858
C17orf55	Yes	Simpel linear regression model	0.43194	0.40624	1.18188	1.25203	0.95818	0.9869	10.4306	-1.45069	.	.	.	.	.	.	.	.	.	.	.	.
C17orf56	No	Simpel linear regression model	0.2952	0.12364	0.44332	0.44052	0.35657	0.35983	6.93052	7.30759	.	.	.	.	.	.	.	.	.	.	.	.
C17orf57	No	Simpel linear regression model	0.31202	0.07746	0.96065	1.21485	0.74145	0.89201	6.52245	0.37703	.	.	.	.	.	.	.	.	.	.	.	.
C17orf58	No	Simpel linear regression model	0.18663	0.03457	0.46115	0.58884	0.36279	0.44775	2.17244	6.505	.	.	.	.	.	.	.	.	.	.	.	.
C17orf59	Yes	Simpel linear regression model	0.3331	0.50795	0.43648	0.45229	0.33366	0.36611	2.70625	6.6546	.	.	.	.	.	.	.	.	.	.	.	.
C17orf60	Yes	Simpel linear regression model	0.44189	0.46314	0.93617	0.89349	0.74493	0.65223	8.89877	0.08712	.	.	.	.	.	.	.	.	.	.	.	.
C17orf61	No	Simpel linear regression model	0.20159	0.0114	0.65405	0.77523	0.51202	0.57405	8.29021	4.09105	.	.	.	.	.	.	.	.	.	.	.	.
C17orf62	No	Simpel linear regression model	0.25265	0.09645	0.34532	0.39915	0.26875	0.31396	3.18028	9.31557	.	.	.	.	.	.	.	.	.	.	.	.
C17orf63	No	Simpel linear regression model	0.18003	0.11831	0.37908	0.41775	0.29307	0.33451	5.61577	4.72052	.	.	.	.	.	.	.	.	.	.	.	.
C17orf64	No	Simpel linear regression model	0.14033	0.0003	0.36163	0.53491	0.27288	0.34974	2.05268	-0.29578	.	.	.	.	.	.	.	.	.	.	.	.
C17orf65	No	Simpel linear regression model	0.28702	0.03088	0.41493	0.53586	0.32131	0.38835	8.37553	0.09889	.	.	.	.	.	.	.	.	.	.	.	.
C17orf66	Yes	Simpel linear regression model	0.25947	0.3754	0.40342	0.4459	0.29848	0.3184	3.68155	-0.39344	.	.	.	.	.	.	.	.	.	.	.	.
C17orf67	No	Simpel linear regression model	0.26204	0.08837	0.58809	0.63394	0.44818	0.50669	3.92337	2.49263	.	.	.	.	.	.	.	.	.	.	.	.
C17orf68	Yes	Simpel linear regression model	0.27653	0.29268	0.4736	0.53262	0.37202	0.3939	3.37956	7.40543	.	.	.	.	.	.	.	.	.	.	.	.
C17orf69	Yes	Simpel linear regression model	0.16039	0.20145	0.6346	0.60857	0.49964	0.46561	2.8682	3.50939	.	.	.	.	.	.	.	.	.	.	.	.
C17orf70	No	Simpel linear regression model	0.19474	0.10365	0.37727	0.38089	0.3	0.29634	3.69219	8.93371	.	.	.	.	.	.	.	.	.	.	.	.
C17orf71	Yes	Simpel linear regression model	0.22416	0.18295	0.36456	0.33907	0.24469	0.25711	2.01299	7.8262	.	.	.	.	.	.	.	.	.	.	.	.
C17orf72	No	Simpel linear regression model	0.30315	0.13353	0.68981	0.72462	0.52157	0.58072	4.15051	2.55144	.	.	.	.	.	.	.	.	.	.	.	.
C17orf73	Yes	Polynomial 4 regression model	0.53807	0.34316	0.98903	1.40143	0.76616	1.07045	.	.	.	.	.	.	.	.	.	453.317	-759.176	347.73	18.1997	-23.524
C17orf74	No	Simpel linear regression model	0.03696	0.00832	0.15014	0.15357	0.07175	0.06959	0.25363	-0.05084	.	.	.	.	.	.	.	.	.	.	.	.
C17orf75	Yes	Simpel linear regression model	0.31377	0.32025	0.41325	0.42472	0.31256	0.32735	3.12894	6.07621	.	.	.	.	.	.	.	.	.	.	.	.
C17orf76	Yes	Simpel linear regression model	0.42587	0.25435	0.59631	0.75145	0.46252	0.58453	5.33518	6.09038	.	.	.	.	.	.	.	.	.	.	.	.
C17orf77	Yes	Simpel linear regression model	0.51776	0.6109	1.85715	1.6932	1.49341	1.34259	21.6824	-5.87939	.	.	.	.	.	.	.	.	.	.	.	.
C17orf78	Yes	Simpel linear regression model	0.28071	0.22742	1.84636	2.37147	1.32529	1.5747	9.99755	-2.27913	.	.	.	.	.	.	.	.	.	.	.	.
C17orf79	Yes	Simpel linear regression model	0.2849	0.20453	0.45583	0.50171	0.35088	0.41278	2.52432	8.05803	.	.	.	.	.	.	.	.	.	.	.	.
C17orf80	Yes	Simpel linear regression model	0.25436	0.1889	0.35506	0.39632	0.26553	0.3001	1.91242	7.81464	.	.	.	.	.	.	.	.	.	.	.	.
C17orf81	Yes	Simpel linear regression model	0.35721	0.30715	0.42609	0.49228	0.33036	0.35397	3.60784	7.4245	.	.	.	.	.	.	.	.	.	.	.	.
C17orf82	Yes	Simpel linear regression model	0.27979	0.35805	0.85151	0.90461	0.65518	0.76065	4.60564	0.0976	.	.	.	.	.	.	.	.	.	.	.	.
C17orf85	Yes	Simpel linear regression model	0.35987	0.28132	0.37918	0.40101	0.30452	0.3333	3.08058	7.47154	.	.	.	.	.	.	.	.	.	.	.	.
C17orf86	No	Simpel linear regression model	0.25211	0.15741	0.63477	0.62744	0.49563	0.4964	3.65853	4.53783	.	.	.	.	.	.	.	.	.	.	.	.
C17orf87	Yes	Simpel linear regression model	0.50254	0.71213	1.02489	0.84222	0.80141	0.67665	13.1671	0.31397	.	.	.	.	.	.	.	.	.	.	.	.
C17orf89	Yes	Simpel linear regression model	0.24947	0.27057	0.57784	0.50913	0.43054	0.38683	3.82816	6.33469	.	.	.	.	.	.	.	.	.	.	.	.
C17orf90	No	Simpel linear regression model	0.26315	0.03781	0.48963	0.56573	0.37804	0.44938	3.00223	6.57336	.	.	.	.	.	.	.	.	.	.	.	.
C17orf91	Yes	Simpel linear regression model	0.3999	0.48136	0.75306	0.80647	0.59014	0.61591	5.06474	4.82559	.	.	.	.	.	.	.	.	.	.	.	.
C17orf93	No	Simpel linear regression model	0.35039	0.11138	1.60904	2.05962	1.27044	1.68012	12.7547	-4.41121	.	.	.	.	.	.	.	.	.	.	.	.
C17orf95	No	Simpel linear regression model	0.3633	0.09846	0.33829	0.43155	0.26376	0.32889	2.32251	7.42069	.	.	.	.	.	.	.	.	.	.	.	.
C17orf96	Yes	Polynomial 4 regression model	0.57154	0.55601	0.85178	0.84924	0.63402	0.6907	.	.	.	.	.	.	.	.	.	-164.589	392.987	-346.538	139.917	-13.9312
C17orf97	No	Simpel linear regression model	0.24905	0.04746	0.92463	1.09128	0.75886	0.88165	6.5305	2.58007	.	.	.	.	.	.	.	.	.	.	.	.
C17orf99	No	Simpel linear regression model	0.34159	0.03083	0.95622	1.07635	0.74186	0.85299	15.3213	-1.43966	.	.	.	.	.	.	.	.	.	.	.	.
C18orf1	Yes	Simpel linear regression model	0.26995	0.22566	0.79884	0.81956	0.58928	0.64785	8.44877	6.75999	.	.	.	.	.	.	.	.	.	.	.	.
C18orf10	Yes	Simpel linear regression model	0.27426	0.4324	0.50181	0.41734	0.36512	0.33454	3.46681	8.18137	.	.	.	.	.	.	.	.	.	.	.	.
C18orf18	Yes	Simpel linear regression model	0.41934	0.31534	0.9056	1.18875	0.64895	0.91366	9.64113	1.10449	.	.	.	.	.	.	.	.	.	.	.	.
C18orf19	No	Simpel linear regression model	0.32997	0.09736	0.4265	0.49136	0.32843	0.37994	3.66224	6.56233	.	.	.	.	.	.	.	.	.	.	.	.
C18orf21	No	Simpel linear regression model	0.31019	0.13646	0.37848	0.4673	0.28675	0.36664	3.04684	5.93166	.	.	.	.	.	.	.	.	.	.	.	.
C18orf22	Yes	Simpel linear regression model	0.36123	0.18692	0.41058	0.50224	0.318	0.37325	3.8532	6.49238	.	.	.	.	.	.	.	.	.	.	.	.
C18orf25	Yes	Simpel linear regression model	0.48907	0.43211	0.32383	0.36713	0.24855	0.27925	3.03142	7.29535	.	.	.	.	.	.	.	.	.	.	.	.
C18orf32	Yes	Simpel linear regression model	0.39927	0.35154	0.4225	0.51021	0.32955	0.41116	3.40579	7.8447	.	.	.	.	.	.	.	.	.	.	.	.
C18orf34	Yes	Simpel linear regression model	0.38647	0.33802	0.75973	0.82542	0.61086	0.63582	8.26872	-0.83689	.	.	.	.	.	.	.	.	.	.	.	.
C18orf45	No	Simpel linear regression model	0.23077	0.13954	0.46816	0.50999	0.36187	0.41321	2.36714	6.38421	.	.	.	.	.	.	.	.	.	.	.	.
C18orf54	No	Simpel linear regression model	0.26164	0.09997	0.51447	0.6946	0.4101	0.52584	4.27812	4.945	.	.	.	.	.	.	.	.	.	.	.	.
C18orf55	Yes	Simpel linear regression model	0.40554	0.36158	0.39844	0.41119	0.31185	0.32303	3.94178	6.10086	.	.	.	.	.	.	.	.	.	.	.	.
C18orf56	Yes	Simpel linear regression model	0.27485	0.26978	0.98242	1.03074	0.76594	0.77918	6.57408	0.9195	.	.	.	.	.	.	.	.	.	.	.	.
C18orf8	Yes	Simpel linear regression model	0.37005	0.1789	0.37373	0.46945	0.29921	0.34852	3.05683	7.5322	.	.	.	.	.	.	.	.	.	.	.	.
C19orf10	Yes	Simpel linear regression model	0.22858	0.18076	0.40015	0.42834	0.30224	0.31963	2.43583	10.33	.	.	.	.	.	.	.	.	.	.	.	.
C19orf12	Yes	Simpel linear regression model	0.22467	0.30455	0.42725	0.32887	0.24997	0.23895	3.03338	7.51615	.	.	.	.	.	.	.	.	.	.	.	.
C19orf18	Yes	Simpel linear regression model	0.33655	0.37898	1.07342	1.05402	0.8183	0.81848	6.16321	-2.50441	.	.	.	.	.	.	.	.	.	.	.	.
C19orf2	Yes	Simpel linear regression model	0.23872	0.17741	0.39644	0.31321	0.24277	0.23661	1.92763	9.50626	.	.	.	.	.	.	.	.	.	.	.	.
C19orf20	No	Simpel linear regression model	0.26463	0.1255	0.84593	0.9161	0.65861	0.74079	13.3292	3.42754	.	.	.	.	.	.	.	.	.	.	.	.
C19orf21	Yes	Simpel linear regression model	0.38277	0.24789	0.56832	0.80458	0.42435	0.607	7.54388	9.86578	.	.	.	.	.	.	.	.	.	.	.	.
C19orf23	Yes	Simpel linear regression model	0.24618	0.17479	0.68055	0.80203	0.53308	0.64411	3.67572	2.34306	.	.	.	.	.	.	.	.	.	.	.	.
C19orf24	No	Simpel linear regression model	0.18463	0.07017	0.50139	0.4883	0.37419	0.39133	3.16545	7.34915	.	.	.	.	.	.	.	.	.	.	.	.
C19orf25	No	Simpel linear regression model	0.15268	0.08245	0.45533	0.45535	0.34369	0.36101	3.17785	6.88898	.	.	.	.	.	.	.	.	.	.	.	.
C19orf26	Yes	Simpel linear regression model	0.3176	0.17711	1.12314	1.27409	0.86833	0.96336	9.89346	-0.43629	.	.	.	.	.	.	.	.	.	.	.	.
C19orf28	Yes	Simpel linear regression model	0.38933	0.31158	0.44476	0.45801	0.32954	0.37619	5.09918	8.4276	.	.	.	.	.	.	.	.	.	.	.	.
C19orf29	No	Simpel linear regression model	0.19996	0.06061	0.30925	0.35245	0.24412	0.28626	4.4618	8.03489	.	.	.	.	.	.	.	.	.	.	.	.
C19orf30	No	Simpel linear regression model	0.13227	0.01027	0.67964	0.91761	0.38057	0.49173	3.04306	-0.83583	.	.	.	.	.	.	.	.	.	.	.	.
C19orf33	Yes	Simpel linear regression model	0.23915	0.1631	0.95858	0.95752	0.68652	0.7768	5.02463	7.82362	.	.	.	.	.	.	.	.	.	.	.	.
C19orf35	Yes	Simpel linear regression model	0.34485	0.53678	0.7553	0.73853	0.57033	0.59811	5.42056	1.37067	.	.	.	.	.	.	.	.	.	.	.	.
C19orf36	No	Simpel linear regression model	0.17171	0.00223	0.97638	1.11184	0.77402	0.88262	8.64452	-1.9526	.	.	.	.	.	.	.	.	.	.	.	.
C19orf38	Yes	Simpel linear regression model	0.41323	0.53089	0.98124	0.80344	0.7213	0.65608	8.87923	1.29534	.	.	.	.	.	.	.	.	.	.	.	.
C19orf39	Yes	Simpel linear regression model	0.23396	0.19629	0.38929	0.40221	0.31271	0.30804	2.07907	5.12333	.	.	.	.	.	.	.	.	.	.	.	.
C19orf40	Yes	Simpel linear regression model	0.26922	0.26334	0.49392	0.41276	0.36344	0.33134	2.93299	3.99655	.	.	.	.	.	.	.	.	.	.	.	.
C19orf41	Yes	Simpel linear regression model	0.40119	0.43102	1.39472	1.27289	1.10395	1.02724	11.1356	-4.08117	.	.	.	.	.	.	.	.	.	.	.	.
C19orf42	No	Simpel linear regression model	0.17734	0.01696	0.3174	0.3792	0.23725	0.28502	2.12565	8.64945	.	.	.	.	.	.	.	.	.	.	.	.
C19orf44	No	Simpel linear regression model	0.22633	0.06602	0.44088	0.56706	0.34003	0.44941	6.57325	5.51068	.	.	.	.	.	.	.	.	.	.	.	.
C19orf45	Yes	Simpel linear regression model	0.30949	0.25106	1.11657	1.14932	0.87025	0.89647	6.53963	0.65832	.	.	.	.	.	.	.	.	.	.	.	.
C19orf46	Yes	Simpel linear regression model	0.39644	0.19501	1.90616	2.10764	1.44937	1.64757	13.65	-1.63405	.	.	.	.	.	.	.	.	.	.	.	.
C19orf47	No	Simpel linear regression model	0.07669	0.00336	0.39742	0.40954	0.26561	0.29631	1.81124	7.30152	.	.	.	.	.	.	.	.	.	.	.	.
C19orf48	Yes	Simpel linear regression model	0.41932	0.33295	0.59076	0.60837	0.47442	0.4736	4.71827	8.53771	.	.	.	.	.	.	.	.	.	.	.	.
C19orf50	No	Simpel linear regression model	0.23607	0.02057	0.26686	0.28796	0.20932	0.21381	1.86849	9.46617	.	.	.	.	.	.	.	.	.	.	.	.
C19orf51	Yes	Simpel linear regression model	0.5096	0.44269	1.11869	1.15346	0.89674	0.90516	9.11504	0.4442	.	.	.	.	.	.	.	.	.	.	.	.
C19orf52	Yes	Simpel linear regression model	0.22278	0.25093	0.26515	0.24974	0.20327	0.20322	2.19996	6.65999	.	.	.	.	.	.	.	.	.	.	.	.
C19orf53	No	Simpel linear regression model	0.24706	0.09493	0.41938	0.50458	0.31597	0.37203	2.3396	9.1502	.	.	.	.	.	.	.	.	.	.	.	.
C19orf54	No	Simpel linear regression model	0.24296	0.12963	0.37558	0.48388	0.28414	0.34315	2.58129	6.87184	.	.	.	.	.	.	.	.	.	.	.	.
C19orf55	No	Simpel linear regression model	0.22367	0.15454	0.48714	0.53807	0.37504	0.42742	10.5332	4.19091	.	.	.	.	.	.	.	.	.	.	.	.
C19orf56	No	Simpel linear regression model	0.15701	0.08267	0.32501	0.35063	0.2493	0.27393	5.5373	5.72606	.	.	.	.	.	.	.	.	.	.	.	.
C19orf57	Yes	Simpel linear regression model	0.44859	0.25161	0.88999	0.92272	0.71202	0.743	9.42982	0.15837	.	.	.	.	.	.	.	.	.	.	.	.
C19orf59	Yes	Simpel linear regression model	0.38694	0.31004	1.47457	1.44911	1.20701	1.0603	17.0704	-0.20126	.	.	.	.	.	.	.	.	.	.	.	.
C19orf6	No	Simpel linear regression model	0.14946	0.04629	0.3847	0.3766	0.30626	0.30661	2.73139	10.5124	.	.	.	.	.	.	.	.	.	.	.	.
C19orf60	No	Simpel linear regression model	0.22261	0.06596	0.55423	0.58796	0.41826	0.47571	5.43063	5.74334	.	.	.	.	.	.	.	.	.	.	.	.
C19orf61	Yes	Simpel linear regression model	0.22832	0.198	0.35495	0.36198	0.2736	0.29614	2.4932	8.85052	.	.	.	.	.	.	.	.	.	.	.	.
C19orf63	No	Simpel linear regression model	0.16246	0.06607	0.38591	0.40516	0.28822	0.30976	4.12884	11.1215	.	.	.	.	.	.	.	.	.	.	.	.
C19orf66	Yes	Simpel linear regression model	0.31475	0.27121	0.45759	0.53338	0.36227	0.40331	3.43135	7.63991	.	.	.	.	.	.	.	.	.	.	.	.
C19orf69	No	Polynomial 4 regression model	0.37751	0.11681	1.21919	1.61923	0.88855	1.00686	.	.	.	.	.	.	.	.	.	-724.217	1565.07	-1197.13	392.237	-46.2274
C19orf70	No	Simpel linear regression model	0.13474	0.06079	0.47691	0.52022	0.35052	0.40256	2.01895	8.54831	.	.	.	.	.	.	.	.	.	.	.	.
C19orf71	No	Simpel linear regression model	0.08425	0.00123	0.72796	0.78199	0.56188	0.62939	9.70727	2.19716	.	.	.	.	.	.	.	.	.	.	.	.
C19orf73	Yes	Simpel linear regression model	0.22599	0.16711	0.61421	0.58452	0.47882	0.45999	3.83696	2.11549	.	.	.	.	.	.	.	.	.	.	.	.
C19orf76	Yes	Simpel linear regression model	0.31121	0.28155	0.89456	0.95703	0.69323	0.76984	7.22812	1.58874	.	.	.	.	.	.	.	.	.	.	.	.
C19orf77	Yes	Simpel linear regression model	0.3235	0.18584	1.20653	1.54953	0.94602	1.1752	9.86334	3.50119	.	.	.	.	.	.	.	.	.	.	.	.
C1D	No	Simpel linear regression model	0.13877	0.0052	0.37935	0.4317	0.29736	0.32721	3.35902	5.05695	.	.	.	.	.	.	.	.	.	.	.	.
C1GALT1	No	Simpel linear regression model	0.24898	0.14954	0.43901	0.4868	0.33048	0.36652	10.3474	-0.03773	.	.	.	.	.	.	.	.	.	.	.	.
C1GALT1C1	Yes	Simpel linear regression model	0.32018	0.38096	0.39589	0.50345	0.30872	0.37944	2.57653	8.51269	.	.	.	.	.	.	.	.	.	.	.	.
C1orf100	No	Simpel linear regression model	0.00966	0.02103	0.09592	0.13195	0.02769	0.046	0.06346	-0.02241	.	.	.	.	.	.	.	.	.	.	.	.
C1orf101	No	Simpel linear regression model	0.24415	0.04884	0.68329	0.7303	0.55601	0.56258	3.8659	-0.71579	.	.	.	.	.	.	.	.	.	.	.	.
C1orf103	Yes	Simpel linear regression model	0.35026	0.42497	0.63891	0.75299	0.415	0.41066	4.69115	5.56965	.	.	.	.	.	.	.	.	.	.	.	.
C1orf104	No	Simpel linear regression model	0.19477	0.0936	0.89239	0.89637	0.68571	0.72122	8.73571	1.6681	.	.	.	.	.	.	.	.	.	.	.	.
C1orf105	Yes	Simpel linear regression model	0.39607	0.25245	1.00685	1.25618	0.7803	0.9299	7.42731	-2.99862	.	.	.	.	.	.	.	.	.	.	.	.
C1orf106	Yes	Simpel linear regression model	0.38293	0.30547	0.47007	0.67134	0.36641	0.51542	5.09271	8.68969	.	.	.	.	.	.	.	.	.	.	.	.
C1orf107	Yes	Simpel linear regression model	0.2917	0.2199	0.38134	0.43037	0.2987	0.3347	2.83244	7.83671	.	.	.	.	.	.	.	.	.	.	.	.
C1orf109	Yes	Simpel linear regression model	0.33984	0.3731	0.38081	0.36698	0.27657	0.28313	2.3831	7.22661	.	.	.	.	.	.	.	.	.	.	.	.
C1orf110	No	Simpel linear regression model	0.1948	0.0115	1.24576	1.32556	0.73633	0.92363	5.06407	-1.66168	.	.	.	.	.	.	.	.	.	.	.	.
C1orf112	Yes	Simpel linear regression model	0.32013	0.31473	0.49802	0.63034	0.39993	0.49465	3.50568	5.57754	.	.	.	.	.	.	.	.	.	.	.	.
C1orf113	Yes	Simpel linear regression model	0.38215	0.20951	0.90781	1.0594	0.71678	0.84545	9.04076	2.78181	.	.	.	.	.	.	.	.	.	.	.	.
C1orf114	No	Simpel linear regression model	0.32845	0.10971	0.80004	1.09279	0.59891	0.70486	10.9816	-0.14495	.	.	.	.	.	.	.	.	.	.	.	.
C1orf115	Yes	Simpel linear regression model	0.44146	0.31808	0.84189	1.16767	0.6498	0.92269	8.78513	5.43023	.	.	.	.	.	.	.	.	.	.	.	.
C1orf116	Yes	Simpel linear regression model	0.31326	0.17935	0.60207	0.65402	0.45476	0.51852	5.21548	7.63494	.	.	.	.	.	.	.	.	.	.	.	.
C1orf122	No	Simpel linear regression model	0.11696	0.01267	0.45292	0.44316	0.31612	0.34473	5.70905	8.36777	.	.	.	.	.	.	.	.	.	.	.	.
C1orf123	No	Simpel linear regression model	0.2436	0.00157	0.3415	0.40014	0.26789	0.31561	2.81214	7.97661	.	.	.	.	.	.	.	.	.	.	.	.
C1orf124	No	Simpel linear regression model	0.19252	0.05766	0.35887	0.37416	0.26927	0.28606	4.74011	4.28508	.	.	.	.	.	.	.	.	.	.	.	.
C1orf125	Yes	Simpel linear regression model	0.4028	0.29612	1.8136	1.78424	1.46836	1.45521	21.2233	-8.92524	.	.	.	.	.	.	.	.	.	.	.	.
C1orf126	No	Simpel linear regression model	0.21604	0.07396	0.73089	0.79491	0.5625	0.62282	4.29818	3.92242	.	.	.	.	.	.	.	.	.	.	.	.
C1orf128	Yes	Simpel linear regression model	0.39801	0.20451	0.35483	0.35687	0.27775	0.28426	5.29415	6.26589	.	.	.	.	.	.	.	.	.	.	.	.
C1orf129	No	Simpel linear regression model	0.09028	0.00638	0.30202	0.29459	0.1583	0.14333	1.6824	-0.108	.	.	.	.	.	.	.	.	.	.	.	.
C1orf130	Yes	Simpel linear regression model	0.31491	0.18247	1.06455	1.09794	0.80721	0.81308	7.11427	1.72902	.	.	.	.	.	.	.	.	.	.	.	.
C1orf131	No	Simpel linear regression model	0.14714	0.08516	0.38379	0.34873	0.28606	0.26794	1.6046	7.45856	.	.	.	.	.	.	.	.	.	.	.	.
C1orf133	Yes	Simpel linear regression model	0.4688	0.43443	0.90229	0.98623	0.67039	0.7756	14.8754	1.38938	.	.	.	.	.	.	.	.	.	.	.	.
C1orf135	Yes	Simpel linear regression model	0.45223	0.42058	0.67702	0.73856	0.53457	0.57432	9.18032	0.20705	.	.	.	.	.	.	.	.	.	.	.	.
C1orf144	Yes	Simpel linear regression model	0.33073	0.19653	0.29001	0.31882	0.22041	0.25734	2.346	10.4821	.	.	.	.	.	.	.	.	.	.	.	.
C1orf150	Yes	Simpel linear regression model	0.42411	0.35753	0.93776	1.00673	0.77434	0.7943	6.5863	-0.89393	.	.	.	.	.	.	.	.	.	.	.	.
C1orf151	Yes	Simpel linear regression model	0.33862	0.16832	0.43588	0.48995	0.33108	0.39133	10.5859	1.69214	.	.	.	.	.	.	.	.	.	.	.	.
C1orf152	No	Simpel linear regression model	0.23245	0.08387	0.72298	0.87287	0.55805	0.71112	9.82321	0.50071	.	.	.	.	.	.	.	.	.	.	.	.
C1orf156	No	Simpel linear regression model	0.17657	0.05625	0.42567	0.48897	0.32283	0.379	2.2954	5.51653	.	.	.	.	.	.	.	.	.	.	.	.
C1orf159	No	Simpel linear regression model	0.29436	0.14317	0.50236	0.50503	0.3941	0.40476	6.82617	3.20675	.	.	.	.	.	.	.	.	.	.	.	.
C1orf161	Yes	Simpel linear regression model	0.50066	0.23525	1.04413	1.1756	0.84308	0.95134	9.9006	-0.848	.	.	.	.	.	.	.	.	.	.	.	.
C1orf162	Yes	Simpel linear regression model	0.51276	0.61603	0.84179	0.81978	0.66902	0.62088	8.52919	3.24078	.	.	.	.	.	.	.	.	.	.	.	.
C1orf163	No	Simpel linear regression model	0.29306	0.14072	0.36479	0.4164	0.28421	0.29108	3.18055	6.96082	.	.	.	.	.	.	.	.	.	.	.	.
C1orf168	No	Simpel linear regression model	0.18903	0.1536	1.23762	1.45184	0.89487	1.05029	5.34936	-0.94668	.	.	.	.	.	.	.	.	.	.	.	.
C1orf170	Yes	Simpel linear regression model	0.45869	0.55859	0.88511	0.90329	0.69797	0.72513	9.2967	-0.37223	.	.	.	.	.	.	.	.	.	.	.	.
C1orf172	No	Simpel linear regression model	0.34195	0.126	0.39751	0.44665	0.31279	0.35459	4.47288	5.51927	.	.	.	.	.	.	.	.	.	.	.	.
C1orf173	Yes	Polynomial 4 regression model	0.47259	0.39239	0.70666	0.71452	0.49547	0.53636	.	.	.	.	.	.	.	.	.	-96.9096	149.699	-61.4774	11.0769	-0.59705
C1orf174	No	Simpel linear regression model	0.21177	0.08168	0.34997	0.39586	0.25685	0.30213	1.95225	8.03059	.	.	.	.	.	.	.	.	.	.	.	.
C1orf175	No	Simpel linear regression model	0.31436	0.06294	1.42785	1.64142	1.14544	1.27217	17.8227	-7.5503	.	.	.	.	.	.	.	.	.	.	.	.
C1orf177	Yes	Simpel linear regression model	0.44192	0.4785	0.78033	0.78989	0.62078	0.61642	9.40166	-0.98239	.	.	.	.	.	.	.	.	.	.	.	.
C1orf180	Yes	Simpel linear regression model	0.3913	0.36791	1.29498	1.31232	1.0277	1.05808	9.19084	-1.88049	.	.	.	.	.	.	.	.	.	.	.	.
C1orf182	No	Simpel linear regression model	0.24681	0.12964	0.8025	0.84747	0.63052	0.65373	4.38815	-0.2355	.	.	.	.	.	.	.	.	.	.	.	.
C1orf183	Yes	Simpel linear regression model	0.34893	0.25309	0.75532	0.74923	0.59246	0.56242	4.81769	3.58557	.	.	.	.	.	.	.	.	.	.	.	.
C1orf185	No	Simpel linear regression model	0.00369	NA	0.10529	0.01426	0.02862	0.01354	0.14093	0.00183	.	.	.	.	.	.	.	.	.	.	.	.
C1orf186	Yes	Simpel linear regression model	0.56821	0.65504	0.95324	0.86532	0.7634	0.68968	15.2179	-1.42865	.	.	.	.	.	.	.	.	.	.	.	.
C1orf187	Yes	Simpel linear regression model	0.25921	0.20702	0.84693	0.80353	0.64459	0.61399	5.02042	-0.74828	.	.	.	.	.	.	.	.	.	.	.	.
C1orf190	Yes	Simpel linear regression model	0.50633	0.57056	0.77317	0.73362	0.58718	0.60631	11.6974	0.58932	.	.	.	.	.	.	.	.	.	.	.	.
C1orf192	No	Simpel linear regression model	0.2171	0.03938	0.72366	0.86035	0.51784	0.64599	6.4471	-0.21465	.	.	.	.	.	.	.	.	.	.	.	.
C1orf194	No	Simpel linear regression model	0.0666	0.05999	0.78376	0.62065	0.56423	0.50961	1.44068	-0.02309	.	.	.	.	.	.	.	.	.	.	.	.
C1orf198	Yes	Simpel linear regression model	0.31106	0.3923	0.40702	0.40726	0.31124	0.3343	2.75758	9.02179	.	.	.	.	.	.	.	.	.	.	.	.
C1orf200	Yes	Simpel linear regression model	0.27208	0.27343	0.4778	0.5063	0.38047	0.39397	3.39936	-0.48096	.	.	.	.	.	.	.	.	.	.	.	.
C1orf201	Yes	Simpel linear regression model	0.35984	0.28455	0.46085	0.52738	0.36866	0.42999	4.97112	4.65765	.	.	.	.	.	.	.	.	.	.	.	.
C1orf203	No	Simpel linear regression model	0.141	0.04963	0.62239	0.67877	0.47799	0.53443	4.63606	1.95337	.	.	.	.	.	.	.	.	.	.	.	.
C1orf204	No	Simpel linear regression model	0.17537	0.12492	0.89397	0.88876	0.70542	0.71844	8.73694	2.37249	.	.	.	.	.	.	.	.	.	.	.	.
C1orf21	Yes	Simpel linear regression model	0.39065	0.29383	0.74586	0.77598	0.55938	0.62316	5.26562	7.09457	.	.	.	.	.	.	.	.	.	.	.	.
C1orf210	Yes	Simpel linear regression model	0.48126	0.47086	0.54315	0.6226	0.4295	0.51434	6.8495	5.32309	.	.	.	.	.	.	.	.	.	.	.	.
C1orf212	No	Simpel linear regression model	0.24522	0.12997	0.38697	0.4561	0.28722	0.34953	2.18413	8.44023	.	.	.	.	.	.	.	.	.	.	.	.
C1orf213	No	Simpel linear regression model	0.23462	0.02197	0.75618	0.86834	0.59804	0.69764	9.68636	-1.88158	.	.	.	.	.	.	.	.	.	.	.	.
C1orf216	Yes	Simpel linear regression model	0.4169	0.31092	0.45703	0.55742	0.36732	0.41567	4.59245	6.56086	.	.	.	.	.	.	.	.	.	.	.	.
C1orf220	No	Simpel linear regression model	0.24387	0.00236	0.81961	1.12629	0.61479	0.85201	8.18292	-2.20978	.	.	.	.	.	.	.	.	.	.	.	.
C1orf223	No	Simpel linear regression model	0.10781	0.00408	0.44511	0.48382	0.34937	0.41035	7.16135	-6.08527	.	.	.	.	.	.	.	.	.	.	.	.
C1orf226	Yes	Simpel linear regression model	0.30613	0.31375	0.51846	0.56513	0.39947	0.40806	3.09998	7.54297	.	.	.	.	.	.	.	.	.	.	.	.
C1orf227	No	Simpel linear regression model	0.08154	0.0136	0.39983	0.39011	0.33073	0.33689	1.26373	-0.20137	.	.	.	.	.	.	.	.	.	.	.	.
C1orf228	Yes	Simpel linear regression model	0.25303	0.33772	0.91317	0.88018	0.71837	0.68895	4.63208	0.35301	.	.	.	.	.	.	.	.	.	.	.	.
C1orf229	No	Simpel linear regression model	0.20908	0.02763	0.84604	0.99795	0.66012	0.76693	5.15287	-1.67762	.	.	.	.	.	.	.	.	.	.	.	.
C1orf230	Yes	Simpel linear regression model	0.31351	0.30711	1.60929	1.39138	1.26776	1.10269	9.32598	-3.06221	.	.	.	.	.	.	.	.	.	.	.	.
C1orf25	No	Simpel linear regression model	0.13026	0.12806	0.35511	0.3854	0.26708	0.27227	7.36151	1.98851	.	.	.	.	.	.	.	.	.	.	.	.
C1orf26	No	Simpel linear regression model	0.28038	0.06642	0.43658	0.57838	0.34092	0.43687	3.40472	5.34941	.	.	.	.	.	.	.	.	.	.	.	.
C1orf27	No	Simpel linear regression model	0.19353	0.13341	0.38463	0.46192	0.28919	0.33439	2.04676	7.83761	.	.	.	.	.	.	.	.	.	.	.	.
C1orf31	No	Simpel linear regression model	0.2045	0.0742	0.46981	0.49586	0.36086	0.38421	2.6436	6.93942	.	.	.	.	.	.	.	.	.	.	.	.
C1orf35	Yes	Simpel linear regression model	0.2361	0.21099	0.41236	0.36464	0.31816	0.29056	2.80365	6.27474	.	.	.	.	.	.	.	.	.	.	.	.
C1orf38	Yes	Simpel linear regression model	0.42003	0.45365	0.82361	0.83342	0.64371	0.62237	6.97793	5.84907	.	.	.	.	.	.	.	.	.	.	.	.
C1orf43	No	Simpel linear regression model	0.19043	0.02566	0.33715	0.38485	0.25045	0.28204	1.85895	10.9007	.	.	.	.	.	.	.	.	.	.	.	.
C1orf49	No	Simpel linear regression model	0.11539	0.05334	0.42855	0.46634	0.28848	0.3208	1.28959	-0.33405	.	.	.	.	.	.	.	.	.	.	.	.
C1orf50	No	Simpel linear regression model	0.23862	0.11822	0.35413	0.42246	0.26555	0.32191	6.09264	2.58944	.	.	.	.	.	.	.	.	.	.	.	.
C1orf51	Yes	Simpel linear regression model	0.28222	0.25259	1.05987	1.04727	0.83969	0.80296	6.32037	1.76819	.	.	.	.	.	.	.	.	.	.	.	.
C1orf52	No	Simpel linear regression model	0.15861	0.02946	0.34201	0.37181	0.25837	0.2809	3.31972	5.80356	.	.	.	.	.	.	.	.	.	.	.	.
C1orf53	No	Simpel linear regression model	0.2523	0.1481	0.74987	0.78767	0.58052	0.62231	5.75085	2.09635	.	.	.	.	.	.	.	.	.	.	.	.
C1orf54	Yes	Simpel linear regression model	0.49143	0.42709	0.66149	0.74781	0.52861	0.566	6.21978	3.85255	.	.	.	.	.	.	.	.	.	.	.	.
C1orf55	No	Simpel linear regression model	0.11965	0.02902	0.38718	0.37156	0.29194	0.26835	3.54011	6.49044	.	.	.	.	.	.	.	.	.	.	.	.
C1orf56	No	Simpel linear regression model	0.34584	0.12173	0.49313	0.57826	0.38663	0.4595	4.30142	4.35099	.	.	.	.	.	.	.	.	.	.	.	.
C1orf57	No	Simpel linear regression model	0.1663	0.05473	0.50888	0.5429	0.39003	0.40589	2.93427	7.15845	.	.	.	.	.	.	.	.	.	.	.	.
C1orf58	No	Simpel linear regression model	0.17744	0.04555	0.58168	0.60037	0.40695	0.44132	3.67429	6.02915	.	.	.	.	.	.	.	.	.	.	.	.
C1orf59	Yes	Simpel linear regression model	0.29265	0.25528	1.03008	1.08737	0.67706	0.77007	6.28734	4.79008	.	.	.	.	.	.	.	.	.	.	.	.
C1orf61	No	Simpel linear regression model	0.1686	0.06057	1.06784	1.13979	0.70541	0.62782	4.68358	-0.85931	.	.	.	.	.	.	.	.	.	.	.	.
C1orf64	No	Simpel linear regression model	0.03042	0.02849	0.46331	0.66937	0.27904	0.34842	1.32286	-0.88736	.	.	.	.	.	.	.	.	.	.	.	.
C1orf65	No	Simpel linear regression model	0.03526	0.03718	0.24888	0.09322	0.09929	0.06385	0.51441	-0.09871	.	.	.	.	.	.	.	.	.	.	.	.
C1orf66	No	Simpel linear regression model	0.20004	0.06243	0.38995	0.40045	0.304	0.32508	2.78642	6.95256	.	.	.	.	.	.	.	.	.	.	.	.
C1orf69	Yes	Simpel linear regression model	0.30535	0.24015	0.47132	0.41951	0.35699	0.33165	2.96269	6.68329	.	.	.	.	.	.	.	.	.	.	.	.
C1orf70	Yes	Simpel linear regression model	0.49644	0.40361	0.74191	0.76442	0.58561	0.6112	11.2199	0.35384	.	.	.	.	.	.	.	.	.	.	.	.
C1orf74	No	Simpel linear regression model	0.16103	0.10757	0.38849	0.37793	0.30053	0.30081	2.16767	4.95405	.	.	.	.	.	.	.	.	.	.	.	.
C1orf77	Yes	Simpel linear regression model	0.24622	0.24498	0.2547	0.25009	0.19413	0.19369	1.74553	9.64868	.	.	.	.	.	.	.	.	.	.	.	.
C1orf83	No	Simpel linear regression model	0.32443	0.06271	0.31426	0.42424	0.2472	0.2984	4.64151	4.45536	.	.	.	.	.	.	.	.	.	.	.	.
C1orf84	No	Simpel linear regression model	0.29551	0.12211	0.51807	0.61296	0.39993	0.49658	4.10025	2.64934	.	.	.	.	.	.	.	.	.	.	.	.
C1orf85	Yes	Simpel linear regression model	0.24382	0.19273	0.43126	0.45967	0.33973	0.36181	2.60619	8.82771	.	.	.	.	.	.	.	.	.	.	.	.
C1orf88	Yes	Simpel linear regression model	0.30716	0.16707	1.42075	1.57194	1.15026	1.2437	8.35005	-0.95922	.	.	.	.	.	.	.	.	.	.	.	.
C1orf89	No	Simpel linear regression model	0.28862	0.09512	0.51742	0.51223	0.37111	0.41129	7.46495	2.8597	.	.	.	.	.	.	.	.	.	.	.	.
C1orf9	No	Simpel linear regression model	0.29596	0.10408	0.4034	0.46569	0.29917	0.34908	5.57839	5.61806	.	.	.	.	.	.	.	.	.	.	.	.
C1orf91	No	Simpel linear regression model	0.24509	0.13476	0.49079	0.50904	0.38919	0.42545	3.64602	6.2158	.	.	.	.	.	.	.	.	.	.	.	.
C1orf93	Yes	Simpel linear regression model	0.32773	0.16456	0.40581	0.43613	0.30582	0.35873	4.35297	8.23832	.	.	.	.	.	.	.	.	.	.	.	.
C1orf94	No	Simpel linear regression model	0.05253	0.13954	0.48232	0.37426	0.29039	0.27633	0.78845	-0.22274	.	.	.	.	.	.	.	.	.	.	.	.
C1orf95	Yes	Simpel linear regression model	0.48816	0.5681	1.63099	1.38561	1.34926	1.12494	30.3035	-0.86834	.	.	.	.	.	.	.	.	.	.	.	.
C1orf96	Yes	Simpel linear regression model	0.44903	0.55962	0.4055	0.36814	0.31091	0.28533	5.14037	5.13543	.	.	.	.	.	.	.	.	.	.	.	.
[truncated: 15,781 more rows]
