# Supplementary material for: MethCORR modelling of methylomes from formalin-fixed paraffin-embedded tissue enables characterization and prognostication of colorectal cancer
Source: Nat Commun. 2020 Apr 24;11:2025. doi: 10.1038/s41467-020-16000-6 (PMC7181739; doi:10.1038/s41467-020-16000-6)
Supplement: Supplementary file 6 — Supplementary Data 3 [file 41467_2020_16000_MOESM6_ESM.xlsx]

## Sheet: Expression-correlated CpGs 
Supplementary Data 3: Top RNA expression-correlated CpGs and MethCORR matrix for the UCSC XENA TCGA COREAD cohort
List of top expression-correlated CpGs for each RNA identified in UCSC XENA TCGA COREAD set 1 and 2 (up to 100 positive and 100 negative expression-correlated CpG sites per RNA; CpGs with frequent high detection P-value in FFPE samples has been removed (evaluated by the ChAMP R package). Correlation analysis was performed independently in UCSC XENA TCGA COREAD set 1 and 2 and top expression corre…
Gene name and MethCORR gene status is indicated. Only MethCORR genes are included in the MethCORR matrix that is used for calculation of MCSs and establishment of the MethCORR map.
CpGs are ranked according to increasing Spearman correlation to RNA expression (left to right).
MethCORR gene (Included in COREAD MethCORR matrix)	Gene name	Neg. cor. probe	Neg. cor. probe	Neg. cor. probe	Neg. cor. probe	Neg. cor. probe	Neg. cor. probe	Neg. cor. probe	Neg. cor. probe	Neg. cor. probe	Neg. cor. probe	Neg. cor. probe	Neg. cor. probe	Neg. cor. probe	Neg. cor. probe	Neg. cor. probe	Neg. cor. probe	Neg. cor. probe	Neg. cor. probe	Neg. cor. probe	Neg. cor. probe	Neg. cor. probe	Neg. cor. probe	Neg. cor. probe	Neg. cor. probe	Neg. cor. probe	Neg. cor. probe	Neg. cor. probe	Neg. cor. probe	Neg. cor. probe	Neg. cor. probe	Neg. cor. probe	Neg. cor. probe	Neg. cor. probe	Neg. cor. probe	Neg. cor. probe	Neg. cor. probe	Neg. cor. probe	Neg. cor. probe	Neg. cor. probe	Neg. cor. probe	Neg. cor. probe	Neg. cor. probe	Neg. cor. probe	Neg. cor. probe	Neg. cor. probe	Neg. cor. probe	Neg. cor. probe	Neg. cor. probe
Yes	?|10357	cg22615203	cg00550955	cg19294256	cg03329603	cg04476865	cg22196764	cg22730029	cg04570827	cg10059167	cg17549366	cg13495928	cg10587621	cg06102790	cg17978103	cg05188268	cg25927529	cg14907310	cg08207253	cg25112414	cg16333971	cg23846955	cg00632861	cg08034171	cg17653972	cg25635251	cg08619712	cg16425060	cg27322863	cg17214479	cg13655303	cg26215849	cg25308562	cg03926852	cg09315329	cg22909677	cg09942546	cg07636088	cg24539295	cg14647877	cg14296561	cg12111104	cg14054883	cg07630229	cg06525670	cg07974367	cg16677399	cg13621612	cg01435641
Yes	?|388795	cg04685632	cg21430752	cg18664915	cg19751937	cg13759229	.	.	.	.	.	.	.	.	.	.	.	.	.	.	.	.	.	.	.	.	.	.	.	.	.	.	.	.	.	.	.	.	.	.	.	.	.	.	.	.	.	.	.
Yes	?|390284	cg26427070	cg08107945	cg21749317	cg13174009	.	.	.	.	.	.	.	.	.	.	.	.	.	.	.	.	.	.	.	.	.	.	.	.	.	.	.	.	.	.	.	.	.	.	.	.	.	.	.	.	.	.	.	.
Yes	?|90288	cg04164838	cg25212025	cg03050022	cg06376598	cg24435571	cg03635073	cg27405731	cg00343433	cg27227804	cg01616225	cg10705306	cg25431463	cg03989617	cg07698804	cg19863411	cg16212145	cg24787238	cg13709271	cg16520815	cg17714703	cg22888181	cg13545874	cg21110456	cg16001384	cg10420527	cg07248223	cg25766247	cg11597902	cg01973676	cg26679912	cg10505610	cg14541915	cg27395226	cg01799671	cg25132536	cg18274619	cg09043214	cg06503171	cg01146614	cg03131556	cg04270264	cg13910594	cg05357209	cg02832512	cg14541801	cg20459687	.	.
Yes	A1BG	cg14875327	cg24029517	cg26777729	cg15394142	cg00582524	cg24722073	cg00030508	cg10012059	cg18711081	cg08516222	cg01202150	cg22711111	cg20297423	cg21643178	cg13023646	cg11625005	cg20935165	cg03790250	cg14780632	cg09112081	cg16757384	cg20928234	cg07870293	cg02486253	cg10831285	cg25033076	cg24903006	cg18732172	cg00082235	cg04332534	cg15299510	cg03448915	cg11795222	cg25510609	cg01493517	cg08495770	cg03388786	cg27142059	cg20755170	cg22183049	cg17310600	cg03743720	cg19968840	cg02582963	cg24051554	cg26107890	cg22352818	cg11416243
Yes	A1CF	cg09579094	cg04044188	cg20961387	cg01774111	cg07380907	cg07977661	cg05957544	cg17815669	cg20485733	cg02573551	cg01551258	cg27561818	cg27591371	cg11323255	cg15894315	cg08818337	cg27313012	cg06986584	cg03575602	cg05081614	cg10462998	cg10397322	cg08741952	cg06521145	cg26919347	cg11030420	cg07763737	cg03422651	cg13077150	cg05674928	cg16269144	cg22906397	cg02640604	cg10936057	cg21361646	cg02043105	cg06384134	cg03466326	cg06101576	cg24469729	cg12636882	cg11316887	cg00919013	cg06453916	cg24529858	cg12027899	cg07997634	cg11173579
Yes	A2BP1	cg00617064	cg25856018	cg16704889	cg06814469	cg05696406	cg19022978	cg11359720	cg16634404	cg24534872	cg19328583	cg21286967	cg01623264	cg17293600	cg07733567	cg03608520	cg16254344	cg13088568	cg15743922	cg20743280	cg11186155	cg26303339	cg15078681	cg01566166	cg19157647	cg21092551	cg04033022	cg19817882	cg04412116	cg13984005	cg13075537	cg05493761	cg23009355	cg17959448	cg01782486	cg04864152	cg05544807	cg11588197	cg07661480	cg22652406	cg00705851	cg01472176	cg13137176	cg23660755	cg01945183	cg15802323	cg24535130	cg27137955	cg05896714
Yes	A2LD1	cg05315586	cg17125585	cg13048903	cg03905179	cg14500267	cg10304534	cg04127455	cg06231863	cg10075360	cg04496824	cg03837909	cg09363068	cg01694451	cg26841068	cg26538442	cg24073074	cg22455720	cg05070626	cg23969884	cg09633579	cg10043090	cg16617817	cg25281677	cg24307587	cg02021127	cg05966699	.	.	.	.	.	.	.	.	.	.	.	.	.	.	.	.	.	.	.	.	.	.
Yes	A2M	cg06607764	cg27566403	cg00400448	cg24211976	cg07679948	cg24579224	cg05484949	cg23479730	cg24541835	cg16438182	cg09851343	cg19659741	cg18223453	cg15696816	cg04843051	cg20931951	cg19635505	cg04128065	cg11213150	cg05371791	cg21935981	cg19764489	cg04723343	cg17497608	cg22880770	cg03318904	cg03339668	cg10418626	cg17310600	cg24539848	cg11697194	cg18796287	cg16497398	cg18631798	cg01012445	cg27454064	cg02924487	cg12472603	cg18921306	cg00222472	cg23753807	cg02963266	cg26097051	cg19961545	cg14286456	cg16081281	cg26458505	cg07039560
Yes	A4GALT	cg19416570	cg07683388	cg06594404	cg06883126	cg20959460	cg06933824	cg16055869	cg24431872	cg25362652	cg09238801	cg11694519	cg01089498	cg15996534	cg20636352	cg07039560	cg09423283	cg26214742	cg26446499	cg03961824	cg27314002	cg24886257	cg00765705	cg10975001	cg02793099	cg12782180	cg04379348	cg07028396	cg20755170	cg15084543	cg02551743	cg22283925	cg07351192	cg23856413	cg11560197	cg25741487	cg16655791	cg03758467	cg11254700	cg26307117	cg12116288	cg04071270	cg17371334	cg08319294	cg06633438	cg13023646	cg24613080	cg05940452	cg25926515
Yes	ABAT	cg02280309	cg21936959	cg23993235	cg13077150	cg07502417	cg01144225	cg16922340	cg01774111	cg01440570	cg15931839	cg20382146	cg03332897	cg16672535	cg02089014	cg18275051	cg05355067	cg20724680	cg05957544	cg03928367	cg18709893	cg17681729	cg21748836	cg24899081	cg08017202	cg15349424	cg03501539	cg03422651	cg22290528	cg07452306	cg27013765	cg00539925	cg01317569	cg26181818	cg03651886	cg23396786	cg20259557	cg03711854	cg21655267	cg19396867	cg23586440	cg01076861	cg03693099	cg12023911	cg18038894	cg11323255	cg02415779	cg05446471	cg01779882
Yes	ABCA1	cg15696816	cg27049766	cg05872236	cg11564711	cg11697194	cg11940285	cg02587316	cg05020604	cg21811284	cg14286456	cg06788790	cg13567542	cg11606444	cg11565299	cg11231069	cg21643178	cg02261543	cg18685561	cg17310600	cg02486253	cg06275859	cg14200170	cg01964152	cg18582824	cg18105139	cg03612357	.	.	.	.	.	.	.	.	.	.	.	.	.	.	.	.	.	.	.	.	.	.
Yes	ABCA10	cg03509898	cg17831791	cg04544533	cg07953015	cg11904266	cg04745771	cg02921122	cg02453929	cg02746514	cg14215689	cg17581870	cg18761422	cg15661311	cg13375571	cg13546240	cg21253087	cg16001865	cg02853497	cg20122518	cg00520380	cg11182965	cg09132058	cg19706472	cg00945810	cg22904711	cg08467887	cg00696685	cg17140476	cg20505457	cg00649632	cg19528419	cg22402261	cg14468692	cg06262098	cg13146040	cg14836522	cg17782974	cg02872914	cg24899767	cg11716106	cg06366107	cg15302350	cg15617609	cg24102266	cg19022978	cg01969115	cg01704474	cg01428849
Yes	ABCA12	cg16322478	cg22663660	cg07613391	cg02379856	cg16739544	cg23712458	cg11182257	cg05973028	cg09274827	cg27395226	cg00934037	cg00585790	cg14506696	cg27498434	cg14503441	cg21614638	cg22705918	cg24506604	cg03378645	cg08077807	cg10397389	cg07341609	cg21499610	cg12960696	cg19979108	cg14511866	cg08412188	cg14541915	cg09535475	cg03069731	cg01551133	cg12580580	cg23635728	cg00234613	cg13772414	cg24437104	cg09331986	cg07092805	cg17979068	cg01768433	cg17826428	cg14099685	cg05109049	cg21146187	cg23345977	cg23050705	cg09501687	cg05152300
Yes	ABCA17P	cg14202048	cg12989534	cg18149919	cg01730857	cg01315092	cg22144450	cg13613146	cg05796223	cg08470264	cg27310255	cg00408776	cg00542041	cg02304370	cg19628619	cg04685962	cg06759518	.	.	.	.	.	.	.	.	.	.	.	.	.	.	.	.	.	.	.	.	.	.	.	.	.	.	.	.	.	.	.	.
Yes	ABCA3	cg23601468	cg24550212	cg00147286	cg13858127	cg11220950	cg01807946	cg15077193	cg06070324	cg26897150	cg01310750	cg11956819	cg15472071	cg23850913	cg14457782	cg16547529	cg13826564	cg02768694	cg07160746	cg21347053	cg19547972	cg20168901	cg12157673	cg09644153	cg17019053	cg02218324	cg10583893	cg14060496	cg24726783	cg02352240	cg23097878	cg07690326	cg22455450	cg10130374	cg11482422	cg18628732	.	.	.	.	.	.	.	.	.	.	.	.	.
Yes	ABCA5	cg16436489	cg13984005	cg16254344	cg12836643	cg02921122	cg17583504	cg26367235	cg21009747	cg25288455	cg14850660	cg02277520	cg14409919	cg24502901	cg25722212	cg00942495	cg10021786	cg10324640	cg10512020	cg18262591	cg26130023	cg15090198	cg19022978	cg24760577	cg06271327	cg24553547	cg04033022	cg10268345	cg07317616	cg21892627	cg22435313	cg09923456	cg01034396	cg07733567	cg04909529	cg19045070	cg07953015	cg21253087	cg11285496	cg19706472	cg19157647	cg24493649	cg26360197	cg10265365	cg15148064	cg04043892	cg13398027	cg11785183	cg02808257
Yes	ABCA6	cg14875327	cg15696816	cg19961545	cg17310600	cg04554928	cg27049766	cg14200170	cg17059658	cg03790250	cg23346408	cg10427868	cg16695758	cg10384245	cg26458505	cg05223396	cg16265599	cg19560701	cg11262850	cg02049405	cg03012544	cg07710266	cg23085662	cg27142059	cg27454064	cg14286456	cg10804656	cg03696599	cg06667761	cg09354556	cg00512602	cg02587316	cg00397673	cg18685561	cg01046104	cg20928234	cg19796532	cg27615388	cg11697194	cg24863335	cg13567542	cg18131141	cg19988449	.	.	.	.	.	.
Yes	ABCA7	cg02945192	cg16399368	cg07120889	cg18396403	cg04896048	cg10065530	cg18362281	cg11122256	cg04788390	cg27583010	cg12944146	cg02303801	cg07996532	cg00107046	cg02888518	cg16427107	cg24112628	cg01711344	cg06706068	cg07026433	cg21702971	cg10596434	cg18670236	cg27370991	cg07630255	cg03996020	cg01772743	cg24497819	cg00703843	cg08541862	cg16603916	cg05379350	cg00619207	cg21106505	cg23234811	cg21027526	cg04967982	cg16897462	cg22972055	cg00741986	cg13534999	.	.	.	.	.	.	.
Yes	ABCA8	cg00406023	cg18397073	cg01876338	cg24579224	cg19592277	cg19961545	cg00701946	cg12451530	cg11222217	cg19878627	cg16438182	cg19664945	cg05414908	cg08611810	cg01817009	cg09069446	cg27566403	cg06607764	cg27147556	cg13469457	cg03241244	cg00739667	cg21330207	cg04007726	cg04154027	cg27189087	cg10043253	cg18647268	cg24211976	cg05022059	cg04221877	cg02548132	cg05872236	cg27019093	cg14822719	cg13184448	cg26777883	cg07225966	cg17939805	cg19130973	cg21623566	cg09991306	cg09556043	cg00851770	cg06091013	cg16001495	cg08090772	cg25482146
Yes	ABCA9	cg01341751	cg15696816	cg02030908	cg06607764	cg00701946	cg12451530	cg16438182	cg04723343	cg19592277	cg10384245	cg26458505	cg05045981	cg04554928	cg11920122	cg14858786	cg06574716	cg00147286	cg13469457	cg27576576	cg11328303	cg26709300	cg23671221	cg09731694	cg19909063	cg14612428	cg27615388	cg22436429	cg10174683	cg08553437	cg11262850	cg04152610	cg13567542	cg00406023	cg09354556	cg15916004	cg19796532	.	.	.	.	.	.	.	.	.	.	.	.
Yes	ABCB1	cg00862116	cg00141548	cg13075537	cg23770265	cg06114556	cg24691891	cg15477040	cg06440348	cg22800743	cg15019541	cg17875845	cg10158997	cg18397073	cg03585323	cg08688551	cg15512534	cg09476997	cg22791678	cg14166284	cg00400448	cg08293531	cg26292895	cg07387286	cg02415779	cg22714811	cg16077055	cg06463221	cg22989995	cg18016071	.	.	.	.	.	.	.	.	.	.	.	.	.	.	.	.	.	.	.
Yes	ABCB11	cg14672084	cg02037307	cg18547371	cg04605987	cg09573795	cg08155325	cg13331354	cg20556517	cg00589850	cg23687466	cg25737323	cg12145907	cg13257636	cg20194314	cg22609784	cg22569587	cg17301223	cg26870771	cg21851672	cg12648074	cg18096962	cg16300300	cg07816687	cg02011723	cg15661311	cg01830023	cg02022733	cg16376000	cg23927970	cg14015706	cg15000279	cg09748975	cg13261971	cg14473344	cg20996351	cg21942770	cg17200768	cg20813589	cg18290233	cg26256223	cg22488797	cg00112465	cg08206318	cg20668662	cg06515235	cg21538208	cg06428620	cg26463328
Yes	ABCB5	cg16438182	cg05484949	cg12593515	cg18542688	cg20370678	cg08616061	cg05940452	cg00298065	cg19416570	cg16009311	cg22598885	cg24399349	cg10016575	cg03612357	cg22875872	cg04003871	cg00875805	cg07978472	cg27576576	cg25083618	cg10151367	cg19122260	cg16692735	cg10585661	.	.	.	.	.	.	.	.	.	.	.	.	.	.	.	.	.	.	.	.	.	.	.	.
Yes	ABCB6	cg06716437	cg23153680	cg22454769	cg06639320	cg01107874	cg26305174	cg22809047	cg08550523	cg21475150	cg22232952	cg09166091	cg15078838	cg15335768	.	.	.	.	.	.	.	.	.	.	.	.	.	.	.	.	.	.	.	.	.	.	.	.	.	.	.	.	.	.	.	.	.	.	.
Yes	ABCB7	cg10700483	cg05833518	cg06046085	cg08371706	cg18466162	cg06723735	cg19751937	cg11598929	cg11594622	cg00250123	cg14296561	cg04166432	cg00571021	cg24002653	cg06633743	cg08266027	.	.	.	.	.	.	.	.	.	.	.	.	.	.	.	.	.	.	.	.	.	.	.	.	.	.	.	.	.	.	.	.
Yes	ABCC1	cg06442750	cg23009780	cg10435376	cg08937107	cg07755245	cg14489180	cg18183817	cg06910257	cg23126915	cg21578541	cg10125193	cg09692677	cg06621691	cg18609306	cg05365320	cg07447845	cg27143695	cg11054816	cg13074572	cg09655876	.	.	.	.	.	.	.	.	.	.	.	.	.	.	.	.	.	.	.	.	.	.	.	.	.	.	.	.
Yes	ABCC10	cg27314422	cg13523014	cg07281781	cg08179817	cg14270989	cg03350299	cg18247090	cg10731851	cg04382643	.	.	.	.	.	.	.	.	.	.	.	.	.	.	.	.	.	.	.	.	.	.	.	.	.	.	.	.	.	.	.	.	.	.	.	.	.	.	.
Yes	ABCC13	cg16254344	cg05346963	cg11315991	cg09544728	cg14850660	cg00310391	cg09944899	cg01889284	cg23309512	cg11291003	cg09962925	cg15148064	cg21194776	cg16700555	cg23758597	cg23181899	cg05847233	cg02232206	cg01384290	cg09587487	cg17635080	cg11359720	cg13839439	cg24363858	cg04326887	cg07661480	cg13149996	cg07929259	cg03196766	cg03391776	cg12363903	cg06833798	.	.	.	.	.	.	.	.	.	.	.	.	.	.	.	.
Yes	ABCC2	cg17044311	cg27312549	cg23993235	cg21820890	cg03693099	cg24226219	cg15349424	cg03483654	cg18038894	cg01021631	cg23928468	cg14550760	cg04972459	cg21578541	cg10410852	cg13054358	cg01819912	cg13309174	cg18605230	cg15006681	cg07122365	cg24603028	cg25724712	cg10113191	cg08597345	cg19033906	cg24042578	cg04226952	cg00866690	cg20975074	cg02280309	cg26248537	cg11553755	cg05914069	cg05294112	cg11940526	cg10880973	cg06645120	cg09527886	cg13493071	cg02219949	cg01123186	cg03010425	cg06159562	cg09276531	cg02567151	cg07836663	cg24587601
Yes	ABCC3	cg07800524	cg21967668	cg13956700	cg24881471	cg07050712	cg13881341	cg21276379	cg01959640	cg13905081	cg05261411	cg02855207	cg03252718	cg07193534	cg02986494	cg21613175	cg11159295	cg05006092	cg27291385	cg27017414	cg04951819	cg10324640	cg07123796	cg16317291	cg03926640	cg18550003	cg18034637	cg13476123	cg27100471	cg12068124	cg17583504	cg09676390	cg12779301	cg03410269	cg27259408	cg24806326	cg09354263	cg15148064	cg25605174	cg00942495	cg11218561	cg17540765	cg04049033	cg10075360	cg14519515	cg10053779	cg17082856	cg05481579	cg17179881
Yes	ABCC4	cg27635267	cg14411375	cg14346208	cg03654783	cg01129886	cg21110825	cg14136186	cg13759229	cg20027133	cg03632278	cg15424739	cg11229343	cg10418862	cg02345317	cg21144493	cg26511551	cg23693683	cg07502417	cg21748836	.	.	.	.	.	.	.	.	.	.	.	.	.	.	.	.	.	.	.	.	.	.	.	.	.	.	.	.	.
Yes	ABCC6	cg08818337	cg02280309	cg13621612	cg16672535	cg01774111	cg05803361	cg01703291	cg27267377	cg19083626	cg08655181	cg11658060	cg18709893	cg00539925	cg23993235	cg17639959	cg16922340	cg09801828	cg02089014	cg05957544	cg07502417	cg10321723	cg23586440	cg13042288	cg17329648	cg20259557	cg10462998	cg24899081	cg22290528	cg01601476	cg02836135	cg12676500	cg15116918	cg24371377	cg07840318	cg09326702	cg19125606	cg01452189	cg06160973	cg15010352	cg12873919	cg24529858	cg12371177	cg01518459	cg00300298	cg08261702	cg01440570	cg06282059	cg18038894
Yes	ABCC6P1	cg16672535	cg08818337	cg10223061	cg11323255	cg01452189	cg09801828	cg18709893	cg02089014	cg13621612	cg09632858	cg05803361	cg16022081	cg17630294	cg11081833	cg24529858	cg07007118	cg01518459	cg19083626	cg01601476	cg00539925	cg02280309	cg01774111	cg01703291	cg10019083	cg10462998	cg04297867	cg27267377	cg20259557	cg19026547	cg13042288	cg12068280	cg04275337	cg05957544	cg00061039	cg20396436	cg17376813	cg17052212	cg08017202	cg07977661	cg08655181	cg03124139	cg23993235	cg17143606	cg16922340	cg00901574	cg01144225	cg07942920	cg08214142
Yes	ABCC6P2	cg01452189	cg02280309	cg01774111	cg18709893	cg09801828	cg01440570	cg01703291	cg07502417	cg09632858	cg06295294	cg03422651	cg21748836	cg23993235	cg08818337	cg23574281	cg02089014	cg15771477	cg16672535	cg05957544	cg16922340	cg00167958	cg20988616	cg03268697	cg07977661	cg06271327	cg13745279	cg21215337	cg17681729	cg12068280	cg20396436	cg03332897	cg21655267	cg17630294	cg15116918	cg24334259	cg19026547	cg17329648	cg00539925	cg18829521	cg01317569	cg01518459	cg10936057	cg11658060	cg17052212	cg13077150	cg23214249	cg19890739	cg13661832
Yes	ABCC8	cg05337753	cg09490124	cg21830368	cg02591564	cg01392656	cg23932332	cg04739880	.	.	.	.	.	.	.	.	.	.	.	.	.	.	.	.	.	.	.	.	.	.	.	.	.	.	.	.	.	.	.	.	.	.	.	.	.	.	.	.	.
Yes	ABCC9	cg05233946	cg14614094	cg03318904	cg18223453	cg05016408	cg13909661	cg20931951	cg26097051	cg14239592	cg19416570	cg05054998	cg23753807	cg20061654	cg07683388	cg21545857	cg21935981	cg22727783	cg25212131	cg02049405	cg18655522	cg26736200	cg05940452	cg08107308	cg10017626	cg11613559	cg16081388	cg27566403	cg06633438	cg15851904	cg08584759	cg27576576	cg11420192	cg25386676	cg00765705	cg24699296	cg06544405	cg25352836	cg26791879	cg09644153	cg02959939	cg03339668	cg18542688	cg07795766	cg08264805	cg25416149	cg26860604	cg21334513	cg07039560
Yes	ABCD1	cg07761358	cg21351647	cg11179570	cg20338426	cg15768443	cg14241836	cg02657401	cg18339598	cg08909156	cg18154417	cg20559385	cg10145196	cg08421685	cg00476243	.	.	.	.	.	.	.	.	.	.	.	.	.	.	.	.	.	.	.	.	.	.	.	.	.	.	.	.	.	.	.	.	.	.
Yes	ABCD2	cg16408081	cg07786657	cg02423817	cg16075139	cg03388043	cg21057323	cg01360627	cg12044599	cg17479280	cg27627381	cg04340595	cg02188225	cg02740606	cg16272981	cg11893955	cg09684160	cg08697251	cg10435235	cg17095147	cg26382697	cg20105257	cg02251850	cg18316498	cg11362935	cg00813509	cg14531564	cg21163717	cg24102222	cg00404280	cg09354050	cg21811284	cg08450017	cg14094409	cg22358291	cg00920892	cg08869700	cg08065963	cg05757530	cg14317884	cg22514722	cg03665078	cg08776660	cg24049888	cg09716921	cg06958535	cg09032544	cg09569347	cg04720065
Yes	ABCD3	cg16140502	cg17369513	cg13956700	cg01482790	cg00395501	cg16803737	cg22282131	cg20466954	cg27109006	cg19589427	cg16595667	cg06633426	cg14408823	cg20948262	cg26941823	cg01272393	cg15210307	cg20338754	cg17901582	cg06811571	cg14666354	cg14654966	cg07184986	cg11279404	cg13629753	cg04062040	cg17756143	cg26405128	cg18800136	cg14439774	ch.1.101940785F	cg00460795	cg04980191	cg26130023	cg00500602	cg06324192	cg21613175	cg14781036	cg24045875	cg03606098	cg07036112	cg11255590	cg17868307	cg10057318	cg05792003	cg05262463	cg16422814	cg25618916
Yes	ABCD4	cg09400566	cg19178809	cg08902698	cg26552621	cg23366404	cg24717964	cg10276665	cg09911747	cg22789237	cg21518261	cg15583029	cg25431463	cg20011974	cg18867627	cg06937357	cg27430977	cg26415394	cg17222046	cg02281970	cg08260398	cg23635789	cg25988214	cg20689730	cg03419948	cg24126592	cg17714703	cg08822118	cg06022561	cg14558880	cg05974269	cg12635578	cg23415212	cg03347590	cg09730500	cg16528022	cg15937081	cg27319971	cg14624546	cg06706068	cg03989617	cg04164838	cg09501372	cg03509898	cg07514618	cg07065756	cg11822739	cg17526513	cg24956391
Yes	ABCE1	cg06669759	cg13028471	cg09798801	cg16269196	cg00962781	cg00629688	cg03476007	cg10927461	cg21924472	cg01450725	cg07702259	cg10899768	cg08908264	cg14249174	cg14754581	cg09681089	cg22116041	cg04011940	cg07994661	.	.	.	.	.	.	.	.	.	.	.	.	.	.	.	.	.	.	.	.	.	.	.	.	.	.	.	.	.
Yes	ABCF2	cg24616382	cg02341670	cg17044311	cg14296561	cg13493071	cg10077502	cg07122365	cg06892907	cg26122286	cg12610859	cg27102297	cg06189038	cg08559914	cg11961918	cg04198360	cg13655303	cg18809706	cg02658319	cg00634542	cg26515389	cg06036288	cg08473858	cg16734967	cg12724086	.	.	.	.	.	.	.	.	.	.	.	.	.	.	.	.	.	.	.	.	.	.	.	.
Yes	ABCG1	cg09241703	cg01425188	cg01798157	cg25254170	cg10540110	cg04414860	cg18131626	cg20716209	cg02395280	cg15279866	cg11769476	cg13467162	cg27214030	cg20914464	cg19074198	cg06656027	.	.	.	.	.	.	.	.	.	.	.	.	.	.	.	.	.	.	.	.	.	.	.	.	.	.	.	.	.	.	.	.
Yes	ABCG2	cg19961545	cg19878627	cg09731694	cg17520027	cg09169953	cg23161999	cg20830514	cg18435449	cg10633658	cg24840099	cg04025964	cg19498960	cg15345206	cg24054190	cg11891393	cg05327864	cg12653796	cg10690003	cg00551679	cg22333214	cg02530022	cg20842326	cg12087643	cg06952671	cg21266330	cg11118422	cg15980539	cg22855255	cg13570585	cg00530925	cg04553838	.	.	.	.	.	.	.	.	.	.	.	.	.	.	.	.	.
Yes	ABCG4	cg14977875	cg15017067	cg15874877	cg09423283	cg05395187	cg19659741	cg24877093	cg14781189	cg11507770	cg11199639	cg13916835	cg19629631	cg01202519	cg15610667	cg17478228	cg21461082	cg02920216	cg17929770	cg16227623	cg23251248	cg24672173	cg10192893	cg27454064	cg24539848	cg26422458	cg15996534	cg06424065	.	.	.	.	.	.	.	.	.	.	.	.	.	.	.	.	.	.	.	.	.
Yes	ABCG5	cg10896586	cg05875308	cg08077807	cg13485718	cg02921904	cg26091247	cg21147708	cg16686273	cg09159452	cg07625619	cg22585786	cg14764956	cg27239243	cg18303581	cg11787780	cg24361391	cg11289878	cg01768433	cg16939187	cg08328750	cg13854727	cg07810476	cg08224563	cg27589594	cg10738025	cg16396933	cg07818422	cg17556527	cg26765385	cg13226308	cg25281849	cg07317843	cg02329494	cg06500792	cg11234339	cg07855319	cg21019522	cg26782361	cg12253845	cg15030712	cg26221111	cg01870976	cg08735200	cg13393327	cg09423651	cg22123711	cg23513453	cg00917471
Yes	ABCG8	cg13226308	cg10896586	cg05875308	cg11289878	cg08618451	cg17556527	cg14228343	cg14583675	cg02284278	cg24247370	cg19522644	cg22123711	cg00585790	cg27589594	cg15392457	cg26632897	cg23366404	cg08735200	cg22936884	cg03995533	cg25330016	cg04243822	cg10334489	cg10283871	cg10738025	cg21645572	cg05516499	cg16322478	cg14593418	cg03032512	cg18777299	cg22663660	cg14260004	cg27239243	cg24951886	cg05363574	cg19790877	cg27576900	cg16001865	cg12150784	cg17923947	cg23513453	cg11182257	cg26472036	cg07588216	cg14861298	cg04299274	cg03325407
Yes	ABHD10	cg18498565	cg14603605	cg15612947	cg15133448	cg04425005	cg02308232	cg22830091	cg23609749	cg04592811	cg02405662	cg05257260	cg08244581	cg27239243	cg24768463	cg23223330	cg08949974	cg00243272	cg04431002	cg11255590	cg25516235	cg18257574	cg04583339	cg14480116	cg04737124	cg01854676	.	.	.	.	.	.	.	.	.	.	.	.	.	.	.	.	.	.	.	.	.	.	.
Yes	ABHD12	cg10822421	cg21602768	cg19434221	cg01116134	ch.20.531991F	cg02089014	ch.20.24371212R	cg01005322	cg21235960	cg25111926	cg17806814	cg01454519	cg23180891	cg02802871	cg06301496	cg16922340	cg05018034	cg04267284	cg01763436	cg06442750	cg26612129	cg21936959	cg26412441	cg01268752	cg24001719	cg10291005	cg27578977	cg26248537	cg07066918	cg19153133	cg04319651	cg27583026	cg21820890	cg23622913	cg19660591	cg19931491	cg25845463	cg23928468	cg20981000	cg24938752	.	.	.	.	.	.	.	.
Yes	ABHD13	cg14792031	cg06125576	cg05074645	cg02450800	cg03722871	cg17549366	cg21890002	cg04771820	cg21495568	cg08023962	cg15753936	cg22945824	cg25927529	cg26413827	cg26215849	ch.13.1810252F	cg01969938	cg27664182	cg13459361	cg06829645	cg01255747	cg25494665	cg16425060	cg22721951	cg24469095	cg21532953	cg18050715	cg00632861	cg19751179	cg07636088	cg20369775	cg09043750	cg22542803	cg07311313	cg22135109	cg26658125	cg11015012	cg25806100	cg12144573	cg05009079	cg07642595	cg12311529	cg01837275	cg13538685	cg21865039	cg26782876	ch.13.356781R	cg09814151
Yes	ABHD14A	cg19178809	cg12081325	cg05279513	cg03646291	cg24243879	cg15911409	cg00922200	cg03673016	cg15392457	cg19368016	cg17826428	cg02592133	cg07825294	cg18671554	cg10307052	cg23415176	cg12150784	cg02379856	cg27162122	cg05974269	cg02700491	cg24112733	cg16422814	cg19719207	cg18590335	cg06651530	cg23712458	cg23716690	cg16463044	cg23919844	cg09856107	cg03069731	cg02159731	cg23703633	cg16660494	cg25431463	cg01576142	cg21396949	cg05166354	cg23415212	cg16009407	cg26311262	cg19330334	cg16896687	cg22540489	cg06376598	cg23437216	cg22705835
Yes	ABHD15	cg03773226	cg11978823	cg18900838	cg04865506	cg16723994	cg20830965	cg10113872	cg11295144	.	.	.	.	.	.	.	.	.	.	.	.	.	.	.	.	.	.	.	.	.	.	.	.	.	.	.	.	.	.	.	.	.	.	.	.	.	.	.	.
Yes	ABHD2	cg15132013	cg13691961	cg20722088	cg15562885	cg18026626	cg08527124	cg08528170	cg14343548	cg13100137	cg06606386	cg00910893	cg14270346	cg23167351	cg03627290	cg20327784	cg01827726	cg24996979	cg07706375	cg03753385	cg10168457	cg17838754	cg25278786	cg25353281	cg08782899	cg11429044	cg16254756	cg02574101	cg04624362	cg14780070	cg11048797	cg10547050	cg00354542	cg26118326	cg11461670	cg03673688	cg21647035	cg19325791	cg24327132	cg13389508	cg00950718	cg16705353	cg17516156	cg22600832	cg09501687	cg17933224	cg12473916	cg24361391	cg20021784
Yes	ABHD3	cg02379856	cg16708174	cg15321979	cg06687102	cg19413725	cg23712458	cg18194850	cg24584721	cg16193203	cg16463044	cg14511866	cg20338754	cg00585790	cg17929238	cg27583922	cg05060976	cg12492273	cg18016148	cg23932332	cg09814128	cg23919844	cg07050712	cg19719207	cg01551133	cg23849201	cg01766699	cg25140444	cg06544693	cg21705505	cg13956700	cg27423323	cg05279513	cg07065756	cg01632288	cg00452755	cg21518261	cg25343204	cg04233521	cg05355311	cg11285912	cg19263868	cg07809176	cg22455271	cg09911747	cg02305757	cg15236484	cg17826428	cg14030586
Yes	ABHD4	cg00147286	cg06982473	cg13721589	cg03751967	cg24864275	cg13858127	cg10642330	cg15661311	cg22783058	cg07690326	cg11174847	cg20384898	cg03494430	cg23167246	cg15255390	cg21643178	cg17158913	cg13567542	cg00689492	cg20168901	cg15077193	cg21347053	cg20152430	cg00129651	cg02338778	cg17332379	cg11956819	cg24454144	cg02582963	cg05387167	cg08548396	cg04768479	cg00943382	cg22971029	cg23167035	cg01974478	cg00858840	cg10439765	cg16520815	cg09336899	cg10132208	cg01233786	cg13361779	cg04723343	cg26777729	cg00512602	cg01904812	cg10130374
Yes	ABHD5	cg19413725	cg04049033	cg16708174	cg25027125	cg23712458	cg17826428	cg18550003	cg12592691	cg11793332	cg25331919	cg03707599	cg06544693	cg13766864	cg04062040	cg07205154	cg15418593	cg11269166	.	.	.	.	.	.	.	.	.	.	.	.	.	.	.	.	.	.	.	.	.	.	.	.	.	.	.	.	.	.	.
Yes	ABHD6	cg27143326	cg21967668	cg11393040	cg02233614	cg16387532	cg13389211	cg12552402	cg08818284	cg05721476	cg26570233	cg25281029	cg03138928	cg15061231	cg25596289	cg00703445	cg11267546	cg08124986	cg09754197	cg02855207	cg07164631	cg13804478	cg03027750	cg06960881	cg01883777	cg19413725	cg12608727	cg23675930	cg11837749	cg24378227	cg11285496	cg07904865	cg04570362	cg13881341	cg23641267	cg18348836	cg00170487	cg07352544	cg08787698	cg03034540	cg05954192	cg12636882	cg17408185	cg15067583	cg16928878	cg06451822	cg10881451	.	.
Yes	ABHD8	cg14875327	cg08145177	cg17310600	cg10253847	cg20805367	cg01031101	cg03339668	cg04723343	cg18397279	cg03161803	cg18694169	cg04768479	cg08319294	cg15851904	cg19635505	cg07949597	cg17371334	cg18787401	cg12243597	cg27566403	cg18628732	cg11994674	cg17034390	cg26783057	cg25087499	cg14742937	cg09615821	cg24522254	cg11254700	cg25510609	cg17160439	cg19560701	cg01323777	cg19825437	.	.	.	.	.	.	.	.	.	.	.	.	.	.
Yes	ABI2	cg06144675	cg11970252	cg12057563	cg24028260	cg00045275	cg21110825	cg02378440	cg14508791	cg09276531	cg01034813	cg00435752	cg13777294	cg00993308	cg07219227	cg20995573	cg14564939	cg02630819	cg11786193	cg10236778	cg14580848	cg00576075	cg03651886	cg04962428	cg22658451	cg03655771	cg03899412	cg04749507	.	.	.	.	.	.	.	.	.	.	.	.	.	.	.	.	.	.	.	.	.
Yes	ABI3	cg17479280	cg16757384	cg08450017	cg24772388	cg23326607	cg27049766	cg11697194	cg21811284	cg00810292	cg24708145	cg25181710	cg00279406	cg24049888	cg22320365	cg08858649	cg16408081	cg17095147	cg13567542	cg07786657	cg11606444	cg05551825	cg18316498	cg18705279	cg03388043	cg10583893	cg22352818	cg19922137	cg04720065	cg25256924	cg27366766	cg03431741	cg05614735	cg00813509	cg03388786	cg11554650	cg02587316	cg05060949	cg26107890	cg22863744	cg00836482	cg21643178	cg27142059	cg01360627	cg02188225	cg11565299	cg09030672	cg08875705	cg21347053
Yes	ABI3BP	cg10427868	cg16438182	cg27566403	cg16391678	cg24579224	cg21811284	cg06607764	cg05226740	cg20061654	cg05484949	cg15696816	cg07679948	cg11940285	cg17310600	cg14286456	cg12472603	cg00400448	cg04554928	cg09069446	cg12506930	cg17479280	cg05551825	cg16497398	cg05184938	cg00397673	cg13613682	cg11697194	cg04069472	cg03241244	cg05945059	cg14822719	.	.	.	.	.	.	.	.	.	.	.	.	.	.	.	.	.
Yes	ABL1	cg18397073	cg02548132	cg26256263	cg08601628	cg12305431	cg00400448	cg20806180	cg19635505	cg07355507	cg11222217	cg07464206	cg11666770	cg17298275	cg04527018	cg20463302	cg18899220	cg09991306	cg27566403	cg15951188	cg06607764	cg18851100	cg01876338	cg20617917	cg21330207	cg25095032	cg01341751	cg16653138	cg09632273	cg19659741	cg20129806	cg17147526	cg09313482	cg21529405	cg09470638	cg19022697	cg05054998	cg07262247	cg19592277	cg05414908	cg07651720	cg18356785	cg03054277	cg05537653	cg02852670	cg04154027	cg14016554	cg12451530	cg12647497
Yes	ABLIM1	cg00152126	cg26467269	cg06687102	cg18186771	cg02628016	cg15995714	cg02580209	cg11095099	cg04425005	cg02631092	cg23507761	cg26330479	cg06458707	cg26314869	cg03312532	cg25890936	cg19641266	cg06967105	cg23731501	cg05481579	cg03523917	cg17240454	cg26055488	cg04641165	cg12855310	cg04148089	cg21810793	cg27633096	cg22964496	cg03606098	cg21842999	cg00542261	cg23651812	cg03081743	cg16157895	cg15570293	cg22052143	cg02405662	cg04926380	cg23249922	cg27238887	cg25343204	cg09287328	cg17129554	cg02472646	cg07047197	cg09649347	cg02912007
Yes	ABLIM2	cg00504226	cg23669276	cg15377933	cg26033870	cg24904739	cg21088108	cg00167958	cg00121884	cg22196764	cg22909677	cg13077150	cg06704631	cg17881042	cg08207253	cg19083626	cg10627428	cg22779896	cg20259557	cg26546882	cg12125117	cg07974367	cg00901574	cg03010425	cg00451105	cg16922340	cg06204229	cg10103630	cg26509915	cg05199362	cg02637343	cg00159289	cg20568390	cg15010372	cg03467087	cg10223061	cg04676627	cg25599161	cg05444541	cg20133890	cg25094972	cg09801824	cg24522085	cg10066231	cg19801646	cg22305516	cg01500115	cg11837471	cg09956592
Yes	ABLIM3	cg21412973	cg11986760	cg00278359	cg13208922	cg12551957	cg21000227	cg12116288	cg20456258	cg07474957	cg07405121	cg16265599	cg16975587	cg06733155	cg05251269	cg14626309	cg03696599	cg09965384	cg11565299	cg11671688	cg19544372	cg24399349	cg14088957	cg27314002	cg20262306	cg12861034	cg16055869	cg20009101	cg18105139	cg13358636	cg13567542	cg19254119	cg20668644	cg23244910	cg17849569	cg08109815	cg00512602	cg12702981	cg08958294	cg20722458	cg22711111	cg03420881	cg21637392	cg16916914	cg24766553	cg00030508	cg12676149	cg16368146	cg18362448
Yes	ABO	cg10285618	cg02912007	cg18405341	cg18509719	cg16317291	cg01750261	cg00982136	cg14451771	cg03569876	cg00853733	cg00152126	cg11661914	cg12836643	cg15233611	cg08402963	cg27615067	cg24493649	cg08233235	cg16098304	cg15210307	cg05922429	cg19494591	cg05366058	cg13255208	cg13671582	cg01938476	cg22558389	cg21268658	cg11307363	cg10955164	cg26130023	cg23839687	cg15854125	cg09692125	cg09758273	cg00007221	cg27291385	cg03238075	cg09424308	cg01035931	cg17028658	cg25196508	cg17861206	cg24502901	cg27257822	cg01798157	cg03435448	cg02665578
Yes	ABP1	cg03261945	cg15148064	cg10960681	cg24148882	cg10324640	cg08783647	cg06753367	cg17868307	cg02232206	cg04574732	cg21608192	cg14850660	cg00898147	cg04084026	cg13514050	cg09766547	cg00478851	cg22435313	cg26925669	cg24534872	cg14334161	cg21741284	cg11809342	cg13217373	cg02136259	.	.	.	.	.	.	.	.	.	.	.	.	.	.	.	.	.	.	.	.	.	.	.
Yes	ABR	cg03540329	cg05810949	cg01940508	cg12997958	cg02855207	cg10324640	cg10310700	cg26968203	cg04049033	cg24368998	cg20703731	cg05651995	cg12045829	cg06271327	cg00718414	cg13668129	cg00167654	cg26674800	cg02448679	cg25605174	cg03497652	cg12805420	cg22276227	cg24124330	cg23926615	cg00460795	cg13916266	cg06813260	cg09486967	cg07461273	cg27259408	cg22033559	cg11815796	cg20898358	cg26506842	cg11196175	cg06878787	cg12317815	cg20123153	cg11617144	cg14868594	cg21009747	cg15422708	cg15825264	cg01691987	cg24603113	cg15453482	cg22285438
Yes	ABRA	cg07883124	cg00739667	cg12472603	cg15839431	cg16401529	cg16438182	cg15555527	cg16081096	cg05422883	cg24539848	cg00406023	cg01746241	.	.	.	.	.	.	.	.	.	.	.	.	.	.	.	.	.	.	.	.	.	.	.	.	.	.	.	.	.	.	.	.	.	.	.	.
Yes	ABTB1	cg05088820	cg27106909	cg25223095	cg21088542	cg00169122	cg16348385	cg27291727	cg25669593	cg19998332	cg15434778	cg00817885	cg01273344	cg09294739	cg16814416	cg13051970	cg06850996	cg03854238	cg22726373	cg18665384	cg26826631	cg07991100	cg23434126	cg08775629	cg08198228	.	.	.	.	.	.	.	.	.	.	.	.	.	.	.	.	.	.	.	.	.	.	.	.
Yes	ABTB2	cg20406267	cg13075537	cg01888411	cg13663116	cg00516030	cg17359975	cg06564376	.	.	.	.	.	.	.	.	.	.	.	.	.	.	.	.	.	.	.	.	.	.	.	.	.	.	.	.	.	.	.	.	.	.	.	.	.	.	.	.	.
Yes	ACACA	cg07099827	cg10613332	cg18504989	cg26639809	cg27143695	cg13337307	cg04484234	cg11344638	cg09234164	cg08058191	cg15613292	cg01779934	cg02407493	cg03263792	cg05210380	cg02124699	cg27225658	cg12610859	cg27381274	cg03212272	cg06535156	.	.	.	.	.	.	.	.	.	.	.	.	.	.	.	.	.	.	.	.	.	.	.	.	.	.	.
Yes	ACACB	cg05544807	cg03608520	cg19635505	cg01545587	cg21286967	cg16704889	cg01817009	cg14745622	cg23153655	cg25469418	cg11354105	cg01157261	cg11351837	cg06861426	cg12678073	cg14703589	cg10982443	cg18397073	cg04250451	cg08309183	cg13222091	cg14219599	cg24691891	cg05350224	cg05414908	cg18266479	cg23020514	cg06842954	cg24579224	cg15696816	cg02927836	cg22063966	cg09905605	cg02457623	cg23473819	.	.	.	.	.	.	.	.	.	.	.	.	.
Yes	ACAD8	cg02855207	cg14142087	cg21967668	cg16700555	cg03820120	cg20125920	cg18550003	cg08730131	cg22678083	cg00762678	cg16527877	cg22214889	cg23514374	cg22072829	cg08706907	cg04691961	cg07817055	cg10269431	cg11769476	cg26900875	cg06508062	cg08447373	cg00655706	cg09048500	.	.	.	.	.	.	.	.	.	.	.	.	.	.	.	.	.	.	.	.	.	.	.	.
Yes	ACADL	cg06982473	cg05949640	cg08299809	cg23167035	cg22598885	cg14220146	cg02922734	cg05083414	cg18971175	cg21872383	cg26256192	cg03751967	cg00420526	cg04423187	cg16177187	cg26109017	cg14750757	cg23304156	cg11904266	cg02030908	cg13915314	cg06818777	cg24029517	cg10224088	cg15007228	cg12845678	cg10420527	cg26917828	cg18055610	cg12483545	cg00088797	cg05387167	cg23200818	.	.	.	.	.	.	.	.	.	.	.	.	.	.	.
Yes	ACADM	cg16140502	cg10750182	cg00460795	cg01272393	cg18076842	cg23181899	cg21298249	cg25959472	cg17868307	cg25001764	cg26130023	cg06633426	cg15704872	cg02379856	cg22282131	cg07184986	cg10336671	cg21942576	cg26572770	cg10901633	cg04049033	cg20338754	cg03775350	cg00395501	cg06844526	cg17257720	cg27583922	cg03791861	cg09685096	cg00938816	cg24620709	cg15055553	cg01969403	cg13710814	cg23932332	cg21810373	cg00474798	cg05757907	cg13956700	cg17593512	cg09603824	cg15148064	cg00753287	cg09861436	cg09000385	cg01541600	cg24085232	cg10525394
Yes	ACADS	cg23366404	cg02264570	cg16981346	cg09634370	cg26078439	cg13905081	cg17462438	cg08713543	cg23919844	cg06687102	cg23716690	cg17540765	cg00942495	cg18016148	cg03569876	cg11279404	cg27648858	cg27422311	cg19494591	cg04049033	cg12616691	cg20577477	cg05060976	cg24584721	cg17369513	cg02638523	cg17306339	cg08902698	cg24155190	cg07889936	cg18674914	cg10575842	cg16803737	cg01482790	cg18213495	cg13710814	cg25999891	cg10482632	cg12077460	cg21613175	cg19719207	cg27162122	cg02291020	cg26130023	cg09911747	cg23712458	cg00460795	cg03410269
Yes	ACADSB	cg24463664	cg16538471	cg17369513	cg12552402	cg22282131	cg04180462	cg19413725	cg26835417	cg00395501	cg06833798	cg18258980	cg17515110	cg22872064	cg13411286	cg25560518	cg24489370	cg08376014	cg02976323	cg07395804	cg07044749	cg00942495	cg05654163	cg14880894	cg21195763	cg12052340	cg08181251	cg15134506	cg21921016	cg06844526	cg07809176	cg25420916	cg23214249	cg26277657	cg13149996	cg21194776	cg10307052	cg15067583	cg17453767	cg18399451	cg10577511	cg18194850	cg21912556	cg26799834	cg11676024	cg07798731	cg20000937	cg13710814	cg17316030
Yes	ACADVL	cg20703731	cg24368998	cg01691987	cg01940508	cg00576853	cg18016148	cg22648015	cg17505757	cg12997958	cg01227027	cg05974269	cg23712458	cg07588614	cg00542760	cg05355311	cg00902147	cg03673016	cg12319098	cg01551133	cg04887144	cg07012231	cg00460795	cg07327864	cg13916266	cg09977718	cg21518261	cg21534584	cg24668364	cg11625476	cg05642746	cg05810949	cg09021817	cg05585821	cg22521096	cg09486967	cg16463044	cg09287328	cg22033559	cg03540329	cg14939300	cg24015522	cg08902698	cg00703843	cg05419696	cg23415176	cg20260127	cg16359050	cg20693880
Yes	ACAP1	cg23326607	cg01360627	cg03388043	cg19529732	cg16408081	cg12044599	cg11893955	cg13152690	cg21057323	cg05068866	cg08450017	cg16272981	cg01151584	cg09354050	cg07786657	cg21163717	cg08796342	cg05957567	cg24891660	cg02423817	cg25017584	cg14094409	cg06271561	cg24102222	cg00404280	cg11362935	cg08697251	cg04340595	cg00810292	cg02740606	cg02691035	cg00813509	cg16757384	cg14531564	cg09684160	cg11606444	cg06194738	cg24673600	cg19555708	cg24049888	cg18896032	cg02358862	cg17095147	cg22595391	cg03978242	cg21811284	cg18316498	cg02251850
Yes	ACAP2	cg18444673	cg19878659	cg16179589	cg23796243	cg05944137	cg26709300	cg27106909	cg00982136	cg05228404	cg01872947	cg21727276	cg20149625	cg01966674	cg08947167	cg23009355	cg16935980	.	.	.	.	.	.	.	.	.	.	.	.	.	.	.	.	.	.	.	.	.	.	.	.	.	.	.	.	.	.	.	.
Yes	ACAT1	cg24079790	cg04180462	cg24395504	cg17369513	cg05654163	cg04943927	cg27506442	cg09814231	cg12396132	cg01455456	cg09341015	cg27655671	cg07362168	cg01777812	cg02200717	cg01114937	cg22925751	cg02806733	cg04131468	cg14142087	cg16538471	cg15962969	cg10881451	cg04515996	cg20953047	cg01310473	cg07510230	cg01332683	cg14016236	cg00586817	cg03729092	cg05392844	cg12613632	cg09868598	cg08557188	cg06733419	cg16746589	cg06479433	cg27650175	cg14642338	cg25560518	.	.	.	.	.	.	.
Yes	ACAT2	cg10508349	cg18466162	cg17495555	cg00280270	cg11435826	cg20211629	cg18001983	cg27612650	cg05492657	cg27663587	cg05788125	cg22817211	cg09831081	cg25779127	cg09491542	cg24666355	cg09365924	cg13932501	cg08237220	cg02238760	cg07176884	cg01075002	cg17471062	cg24804145	cg02008770	cg14249174	cg03500056	cg06903103	cg04674406	.	.	.	.	.	.	.	.	.	.	.	.	.	.	.	.	.	.	.
Yes	ACBD3	cg08511772	cg07339236	cg04370247	cg06850996	cg14030586	cg18396403	cg09029902	cg01799671	cg20698113	cg04263436	cg07952905	cg10547050	cg17416730	cg10938221	cg01267797	cg17625891	cg10017293	cg19784198	cg26270195	cg00653615	cg16243832	cg25343204	cg01827726	cg11826008	cg03189210	cg03060555	cg18882687	cg16396284	cg16739544	cg22434923	cg01262865	cg14764956	cg00542261	cg03721978	cg05355311	cg04718447	cg06228828	cg00619207	cg04967982	cg03108070	cg22127901	cg11626629	cg19241689	cg10421247	cg09130535	cg21941821	cg06753439	cg20934596
Yes	ACBD5	cg00330825	cg23295629	cg07911953	cg25343204	cg05728596	cg08161802	cg03540329	cg19165216	cg00464046	cg09564509	cg14214797	cg06508005	cg14194397	cg00718883	cg04867047	cg25403803	cg18303581	cg12505390	cg27346937	cg03834909	cg08288345	cg15412971	cg00595472	cg27319971	cg23243343	cg22663660	cg21705505	cg11326429	cg13758054	cg11701868	cg18145196	cg17129554	cg14193007	cg13970540	cg05122026	cg10425513	cg26343761	cg00864460	cg03133987	cg03419948	cg06599169	cg26088599	cg25281849	cg08822118	cg18269382	cg14383549	cg17593512	cg10646968
Yes	ACBD6	cg24580655	cg07133930	cg00593607	cg17012513	cg03721175	cg22778435	cg03147907	cg25743026	cg12901451	cg27534912	cg14113958	cg03165195	cg24850334	cg20475486	cg14588003	cg02334660	.	.	.	.	.	.	.	.	.	.	.	.	.	.	.	.	.	.	.	.	.	.	.	.	.	.	.	.	.	.	.	.
Yes	ACBD7	cg19956889	cg08754088	cg05086944	cg07639900	cg24525988	cg22673826	cg19081470	cg23171231	cg03108373	cg15950504	.	.	.	.	.	.	.	.	.	.	.	.	.	.	.	.	.	.	.	.	.	.	.	.	.	.	.	.	.	.	.	.	.	.	.	.	.	.
Yes	ACCN1	cg02984614	cg22898783	cg04523268	cg23153655	cg13947666	cg13215995	cg23548438	cg01229562	cg24389606	cg23396786	cg09547173	cg06191390	cg09924064	cg22376583	cg23651356	cg08332990	cg04532952	cg12798097	cg12758687	cg00898147	cg21264055	cg07518714	cg15745284	cg25941299	.	.	.	.	.	.	.	.	.	.	.	.	.	.	.	.	.	.	.	.	.	.	.	.
Yes	ACCN2	cg04039799	cg02102889	cg02448743	cg08301612	cg26505158	cg03898044	cg08526705	cg21037180	cg12328660	cg17800396	cg22436562	cg10090591	cg06138226	cg26541218	cg25536373	.	.	.	.	.	.	.	.	.	.	.	.	.	.	.	.	.	.	.	.	.	.	.	.	.	.	.	.	.	.	.	.	.
Yes	ACCN3	cg23550429	cg05974269	cg08232654	cg10248100	cg21141026	cg11822739	cg14126688	cg03875678	cg18448865	cg05471495	cg17222046	cg22208022	cg27472701	cg27425169	cg07384357	cg10770230	cg16212145	cg25260176	cg23901212	cg21534584	cg01381109	cg07699454	cg24550212	cg26374058	cg18596686	cg22972055	cg16399368	cg09637963	cg05357209	cg05372963	cg13561918	cg02767024	cg07151117	cg11025037	cg00791548	cg19662611	cg01870834	cg03673016	cg10596434	cg19335412	cg20414364	cg19178809	cg22678398	cg15058210	cg22648015	cg11122256	cg01616225	cg19426572
Yes	ACD	cg09183124	cg27155460	cg08967456	cg04496250	cg00550955	cg00858400	cg17131183	cg06144675	cg14665413	cg26541218	cg22864519	cg13409704	cg24354933	cg23860325	cg07944862	.	.	.	.	.	.	.	.	.	.	.	.	.	.	.	.	.	.	.	.	.	.	.	.	.	.	.	.	.	.	.	.	.
Yes	ACE2	cg16734967	cg02863947	cg18466162	cg10410852	cg26613811	cg18858249	cg14673722	cg14022183	cg26139338	cg19792099	cg21820890	cg13849691	cg17466510	cg07580789	cg20677986	cg27267377	cg11099899	cg03413355	cg09168939	cg19481953	cg07502417	cg06819923	cg07151747	cg21841409	cg18942298	cg03116035	cg19264325	cg12799049	cg00108894	cg01440570	cg01777812	cg26359912	cg00212786	cg09579094	cg00771653	cg00953211	cg18727700	cg01452189	cg21748836	cg26536164	cg02089014	cg23627057	cg01611017	cg07431122	cg20544605	cg25652751	cg01492626	cg25350792
Yes	ACER2	cg15321979	cg09564509	cg26581729	cg10084993	cg09132058	cg24701267	cg00563566	cg26523196	cg23848712	cg06033488	cg05842113	cg23174919	cg11717738	cg01638225	cg16024377	cg01727408	cg17232217	cg00945810	cg02382795	cg09444036	cg00585551	cg16624304	cg13020868	cg15127443	cg05306107	cg07103895	cg18034637	.	.	.	.	.	.	.	.	.	.	.	.	.	.	.	.	.	.	.	.	.
Yes	ACER3	cg09573795	cg00585551	cg06760830	cg08260398	cg24033330	cg23045908	cg05395403	cg13020868	cg03860037	cg01632288	cg06170683	cg25046651	cg20556517	cg18710784	cg09975620	cg26864230	cg03843978	cg17292758	cg12145907	cg07561894	cg04366687	cg17237086	cg13657083	cg01622304	cg09012411	cg12492273	cg18435449	cg12815918	cg18949192	cg07160746	cg23951816	cg15535471	cg25299895	cg08319905	cg15961466	cg05740045	.	.	.	.	.	.	.	.	.	.	.	.
Yes	ACHE	cg22802813	cg09884341	cg24403845	cg04105342	cg00927554	cg23982858	cg17471467	cg09156097	cg05791136	cg18174928	cg11979589	cg05522011	cg19039028	cg01369750	cg17218713	.	.	.	.	.	.	.	.	.	.	.	.	.	.	.	.	.	.	.	.	.	.	.	.	.	.	.	.	.	.	.	.	.
Yes	ACO2	cg20338754	cg06753367	cg27422311	cg13027206	cg14532519	cg02566978	cg10482632	cg24155190	cg03325407	cg13854960	cg16160637	cg13957126	cg03569876	cg02508229	cg05222243	cg02638523	cg07123796	cg09249101	cg09573890	cg08172947	cg02147316	cg03545404	cg19413725	cg13905081	cg17369513	cg25375569	cg14451771	cg16357582	cg03003722	cg02727079	cg11279404	cg18213495	cg00370820	cg11341028	cg23813870	cg17462438	cg26530942	cg02233614	cg09259081	cg05842113	cg15414930	cg09814231	cg13956700	cg09754197	cg06811571	cg16595667	cg15304674	cg00179921
Yes	ACOT1	cg04871582	cg26164155	cg03003608	cg11201539	cg18380353	cg23428725	cg02937776	cg13132016	cg05330668	cg18561899	cg15937081	cg18866806	cg26393294	cg17916407	cg19563107	cg09546345	cg14987564	cg18548208	cg26250106	cg13775005	cg00969254	cg07575478	cg13612175	cg15982991	cg25556343	cg15247434	cg05200925	cg19839347	cg20084796	cg18535437	cg00215214	cg16202736	cg04840167	cg02062326	cg25112611	cg20011974	cg23690380	cg19523036	cg12241299	cg26933359	cg06600135	cg14283647	cg18107409	cg26953093	cg18439323	cg06963648	cg15456646	cg18333152
Yes	ACOT11	cg21967668	cg13474750	cg13881341	cg13977835	cg10324640	cg02978140	cg06833798	cg05377839	cg01810926	cg26518431	cg13389211	cg17179881	cg12045829	cg00508158	cg27313012	cg14180030	cg06357940	cg06724078	cg00095214	cg22173632	cg14142087	cg05222243	cg22617819	cg00310391	cg09380594	cg25596289	cg05954192	cg25107024	cg14409919	cg25289028	cg13149996	cg12558347	cg02731390	cg20712631	cg24476722	cg03564606	cg20426713	cg18376306	cg00390784	cg24581650	cg25096740	cg05718288	cg06817534	cg11524248	cg24512644	cg08348422	cg24114899	cg24272697
Yes	ACOT13	cg14077144	cg02976323	cg19823847	cg26492847	cg03660010	cg00491577	cg12608475	cg06833798	cg00387940	cg00933763	cg15107861	cg02546690	cg02959688	cg03146155	cg12487789	cg04757901	cg01365117	cg02605634	cg10096050	cg24961970	cg19164131	cg12986501	cg13952483	.	.	.	.	.	.	.	.	.	.	.	.	.	.	.	.	.	.	.	.	.	.	.	.	.
Yes	ACOT2	cg07050525	cg13075537	cg26415394	cg19563107	cg13607316	cg05330668	cg13210403	cg26164155	cg15656181	cg23690380	cg02937776	cg05314075	cg19523036	cg15937081	cg22792063	cg00959922	cg19239104	cg14212996	cg25228995	cg03234702	cg07661480	cg10204629	cg01997089	cg02062326	cg16777028	cg00893348	cg05200925	cg18146737	cg12876356	cg17117243	cg05874478	cg14742809	.	.	.	.	.	.	.	.	.	.	.	.	.	.	.	.
Yes	ACOT8	cg24361385	cg01440570	cg07007118	cg21748836	cg16922340	cg08017202	cg22305516	cg02089014	cg08694280	cg21430752	cg18275051	cg05957544	cg17681729	cg21125207	cg15349424	cg03332897	cg08818337	cg01129886	cg00539925	cg18190372	cg04676627	cg15771477	cg01144225	cg15010352	cg26509915	cg26412441	cg20259557	cg03483654	cg26248537	cg21213430	cg12371177	cg02280309	cg25094972	cg04460567	cg19083626	cg12111104	cg16269144	cg13309174	cg23993235	cg08965374	cg17466510	cg26829990	cg27345762	cg26418147	cg13826290	cg26536164	cg18227995	cg25724712
Yes	ACOT9	cg13475583	cg10881749	cg23361127	cg26305683	cg15716680	cg20162696	cg08872581	cg12597558	cg13052638	cg24637974	cg00184203	cg07430967	cg08264507	cg10062550	cg04427990	cg13575298	cg22648815	cg18508525	cg04118741	cg11106264	cg06620390	cg01961156	cg01583657	cg02205193	cg12269111	cg01027209	cg16277214	cg15898026	cg00318013	cg14604777	cg13822911	cg07888884	cg05159604	cg04431346	cg23830590	cg14389582	cg03803818	.	.	.	.	.	.	.	.	.	.	.
Yes	ACOX1	cg12984877	cg15561778	cg27127003	cg18992153	cg23586440	cg00212786	cg24334259	cg01452189	cg16472853	cg06271327	cg14880894	cg01650245	cg24836103	cg00600617	cg20988616	cg08417313	cg03289906	cg05954192	cg26919347	cg06295294	cg06796120	cg24760577	cg07763737	cg18709893	cg23214249	cg08239426	cg19328583	cg10732834	cg14337614	cg24899081	cg05240760	cg21546522	cg13881341	cg06833798	cg01597553	cg13099374	cg00782828	cg14040633	cg11950982	cg18421360	cg00280270	cg16827534	cg25412310	cg12027899	cg03422651	cg26463621	cg03711854	cg12901917
Yes	ACOX2	cg16209444	cg02259384	cg13705284	cg09035699	cg12977346	cg17298510	cg25461775	cg24245352	cg20988616	cg13860360	cg20961387	cg22800743	cg16472853	cg04297867	cg13014866	cg10508349	cg08741952	cg08058988	cg05044994	cg20144359	cg24836103	cg14240300	cg18736775	cg06682024	cg03660010	cg24446178	cg24574692	cg16971889	cg19994159	cg14077898	cg06707899	cg06146977	cg01703291	cg08108679	cg14886572	cg26127113	cg14323675	cg13937905	cg21429394	cg14841483	cg07739826	cg00636416	cg14621763	cg01910741	cg10031651	cg16149077	cg02419362	cg00944304
Yes	ACOX3	cg12484688	cg22988507	cg00350607	cg01002690	cg12593336	cg15003695	cg05158538	.	.	.	.	.	.	.	.	.	.	.	.	.	.	.	.	.	.	.	.	.	.	.	.	.	.	.	.	.	.	.	.	.	.	.	.	.	.	.	.	.
Yes	ACOXL	cg12718519	cg25922751	cg01681367	cg23326607	cg23198623	cg25951210	cg24891660	cg10834893	cg10542975	cg04345034	cg07700837	cg17803993	cg04610450	cg17309904	cg18348647	cg03107235	cg12612118	cg00015530	cg13887261	cg24149237	cg02264082	cg26663490	cg17884674	cg10673833	cg17586860	cg15375883	.	.	.	.	.	.	.	.	.	.	.	.	.	.	.	.	.	.	.	.	.	.
Yes	ACP1	cg03602297	cg22792910	cg09044294	cg03238090	cg08971637	cg04735632	cg23180780	cg19561076	cg17007164	cg20154206	cg00111778	cg00016324	cg11942603	cg18437633	cg18807003	cg08792812	cg21643045	cg15357118	cg03339817	cg06436185	cg14150186	cg18052274	cg25737891	cg24536827	cg00792015	cg24739899	cg12082048	cg19240637	cg20468081	cg02552189	cg14546466	cg16377819	cg17056048	cg01629435	cg10236857	cg10503007	cg12738913	cg08250187	cg12432006	cg25806932	cg22143064	cg03464392	cg07896068	cg15050051	cg26123647	cg02478828	cg05155595	cg09842053
Yes	ACP2	cg02699829	cg04842426	cg13872005	cg26383972	cg02727104	cg06183338	cg25691167	cg04543289	cg09777775	cg18631996	cg02438781	cg13973436	cg24744459	cg21113740	cg12323723	cg18526607	cg18315960	cg08513472	cg24691854	cg00279406	cg14688652	cg11231069	cg14059835	cg09027601	cg00525383	cg07816687	cg05614735	cg21331812	cg05184377	cg02452944	cg25181710	cg14094983	cg07730329	cg20634967	cg21627409	cg22569587	cg00278359	cg23949574	cg27080287	cg20116828	cg11606444	cg25287257	cg05020604	cg24932457	cg11860434	cg16068263	cg27272235	cg05394800
Yes	ACP5	cg16757384	cg25181710	cg24788483	cg11606444	cg22845236	cg19380303	cg24772388	cg19769147	cg11223622	cg08309529	cg27049766	cg22283925	cg11694519	cg18394340	cg16200879	cg16590794	cg07003587	cg10012059	cg06833110	cg13567542	cg23244790	cg23363971	cg02587316	cg09881545	cg25930780	cg15229994	cg24708145	cg20755170	cg21347053	cg20242889	cg27454064	cg09777775	cg10519840	cg04332534	cg16484473	cg16246489	cg08875705	cg18755846	cg26214742	cg24628744	cg12590521	cg23951961	cg15310871	cg00194126	cg14457782	cg10583893	cg24980653	cg06183338
Yes	ACPP	cg04231905	cg15287850	cg00338479	cg00542261	cg02700491	cg16739544	cg14214797	cg16154713	cg14372792	cg25066772	cg17392230	cg23050394	cg09797340	cg00452755	cg18087256	cg17250296	cg21467108	cg25202943	cg16422814	cg20014988	cg02066184	cg09292377	cg06687102	cg07699454	cg00423871	cg26120073	cg16463044	cg02328326	cg07242931	cg05279513	cg26321670	cg23976388	cg23378941	cg05129802	cg01604404	cg13456688	cg17240133	cg13249833	cg00797152	cg04083553	cg19305938	cg09462350	cg22789237	cg04425005	cg20742389	cg26314869	cg05516499	cg01576142
Yes	ACRBP	cg19863411	cg21141026	cg08165261	cg04947907	cg04262428	cg13709271	cg07811386	cg06699555	cg08253164	cg01323212	cg15661311	cg23635789	cg04192740	cg10094994	cg12087471	cg11190278	cg18448865	cg25303427	.	.	.	.	.	.	.	.	.	.	.	.	.	.	.	.	.	.	.	.	.	.	.	.	.	.	.	.	.	.
Yes	ACSBG1	cg17466131	cg02030908	cg05083414	cg00902516	cg02930963	cg04723343	cg05141333	cg24804060	cg02459416	cg11732134	cg15033140	cg15077193	cg11725265	cg26791879	cg23224619	cg00147286	cg18287768	cg03217253	cg06001519	cg12531838	cg26511507	cg17519899	cg22229016	cg11846355	cg22330763	cg26730416	cg07690326	cg25918267	cg13915314	.	.	.	.	.	.	.	.	.	.	.	.	.	.	.	.	.	.	.
Yes	ACSF2	cg24334259	cg13149996	cg23214249	cg08417313	cg18016071	cg12494208	cg05377839	cg24361385	cg09719477	cg13661832	cg24392818	cg21156756	cg05954192	cg06295294	cg25941075	cg25252197	cg13977835	cg11117108	cg16076997	cg00212786	cg00695265	cg09094674	cg23586440	cg06520003	cg01452189	cg13911723	cg03662064	cg13509849	cg08648499	cg01396587	cg24924091	cg04092762	cg00600617	cg20584011	cg03048535	cg07188591	cg18709893	cg17857070	cg12639990	cg09801828	cg04246113	.	.	.	.	.	.	.
Yes	ACSF3	cg26546882	cg02098565	cg08316009	cg06847021	cg10398761	cg03724728	cg04252928	cg04069539	cg09427016	cg06588876	cg01083549	cg06798657	cg18885992	cg04033022	cg08935864	cg23514135	cg27576259	cg21771660	cg01782486	cg11248999	cg06271327	cg00302587	cg26244838	cg20961387	cg09106999	cg25801292	cg01774111	cg00355360	cg17224754	cg18120111	cg01441308	cg24833566	cg25995289	cg26694290	cg07358855	cg05446471	cg06521145	cg13454542	cg08860622	cg19849478	cg26296574	cg12960126	cg12600109	cg25352342	cg16155858	cg16677112	.	.
Yes	ACSL1	cg22100563	cg09740468	cg25008474	cg23590660	cg23219570	cg18278694	cg20366239	cg09712135	cg07659054	cg09379146	cg12598524	cg04072771	cg07813495	cg18793404	.	.	.	.	.	.	.	.	.	.	.	.	.	.	.	.	.	.	.	.	.	.	.	.	.	.	.	.	.	.	.	.	.	.
Yes	ACSL5	cg16066219	cg02402091	cg13849691	cg00280270	cg23627057	cg01601476	cg23011419	cg11173579	cg06101576	cg22537280	cg07125725	cg03979532	cg21088108	cg00838829	cg05578673	cg03268697	cg24245352	cg25780389	cg06282059	cg01703291	cg09326702	cg18709893	cg00268149	cg26739829	cg01558777	cg10718809	cg23960088	cg16046493	cg06295294	cg14235574	cg06836102	cg16598679	cg07952381	cg20568390	cg19506849	cg06847021	cg09560953	cg01973089	cg25544461	cg04297867	cg14621763	cg01572434	cg02743070	cg10223061	cg03606774	cg01819912	cg03422651	cg18466162
Yes	ACSL6	cg09035699	cg24424745	cg09851545	cg09632858	cg22196764	cg00346883	cg14209730	cg08058988	cg05961792	cg26033870	cg20288341	cg09326702	cg00464796	cg16209444	cg13621612	cg00305996	cg14804531	cg05000994	cg20133890	cg03268697	cg18292711	cg05218245	cg03926852	cg10223061	cg23670203	cg13705284	cg13554714	cg10189661	cg01527562	cg23574281	cg11553755	cg14374829	cg07577121	cg21473651	cg21800196	cg02749752	cg02637343	cg16598679	cg16922340	cg08108679	cg14337614	cg27198696	cg13726459	cg08110861	cg19252565	cg09412069	cg13685129	cg20584157
Yes	ACSM1	cg19007141	cg13411286	cg27583922	cg10577511	cg23925540	cg02855207	cg13309012	cg03055671	cg10362613	cg12077460	cg19413725	cg08030282	cg04049033	cg13027206	cg06544693	cg13957126	cg10075360	cg00531137	cg10750182	cg19665765	cg05152432	cg13300939	cg08343834	cg17128892	cg07205154	cg00585790	cg05165087	cg10307052	cg21194776	cg18550003	cg04062040	cg02654265	cg10458080	cg26835417	cg26405128	cg11548732	cg03323597	cg10389114	cg06960881	cg03867377	cg16193203	cg09490124	cg21613175	cg23919844	cg10224476	cg26742187	cg00806259	cg25605174
Yes	ACSM3	cg06357940	cg08706907	cg14666354	cg06833798	cg16240683	cg23214249	cg07471052	cg16696234	cg13905081	cg19823847	cg17316030	cg23514374	cg16521555	cg02138299	cg18258980	cg15215830	cg05721476	cg13474750	cg22502492	cg02855207	cg22617819	cg02395280	cg02927618	cg13389211	cg13149996	cg09944899	cg05222243	cg23240479	cg00819078	cg14781036	cg11142556	cg27633096	cg09754197	cg05654163	cg26577320	cg02669225	cg23309512	cg02976323	cg14408823	cg00636416	cg00600617	cg21388639	cg14850660	cg00387940	cg21921016	cg06398643	cg11648522	cg18396714
Yes	ACSM5	cg17479280	cg15696816	cg11697194	cg14286456	cg19380303	cg22664425	cg00278359	cg17310600	cg04554928	cg11262850	cg24708145	cg21811284	cg11606444	cg13567542	cg26458505	cg26382697	cg05551825	cg00512602	cg11223622	cg21643178	cg12861034	cg03790250	cg05016408	cg08309529	cg20491707	cg24613080	cg21627409	cg21486834	cg27454064	cg25540824	cg15916004	cg20653075	cg07573020	cg12673103	.	.	.	.	.	.	.	.	.	.	.	.	.	.
Yes	ACSS2	cg13661832	cg06284479	cg01452189	cg09047734	cg09801828	cg16269144	cg06588876	cg15690696	cg18311678	cg12784272	cg03394159	cg19045070	cg05591210	cg12960126	cg06271327	cg01703291	cg18190372	cg08965374	cg14478768	cg18858249	cg02055353	cg20256707	cg15771477	cg26518431	cg07942920	cg02547054	cg00647317	cg02030452	cg08860622	cg25215437	cg17268483	cg03990905	cg08823554	cg04745820	cg11950982	cg18709893	cg05377839	cg00147943	.	.	.	.	.	.	.	.	.	.
Yes	ACSS3	cg27566403	cg00400448	cg06607764	cg20931951	cg05484949	cg08107308	cg05054998	cg16241867	cg18223453	cg03216043	cg13387826	cg24539848	cg04843051	cg12472603	cg16653138	cg23753807	cg18542688	cg18881778	cg18638180	cg11613559	cg10982443	cg23479730	cg16513459	cg03339668	cg00222472	cg14614094	cg03318904	cg24699296	cg18796287	cg18921306	cg24541835	cg04003871	cg22727783	cg19635505	cg22880770	cg05223396	cg08264805	cg07171687	cg26097051	cg13377102	cg06750897	cg19894382	cg10418626	cg11213150	cg20061654	cg14418633	cg14266527	cg15017067
Yes	ACTA2	cg16241867	cg05054998	cg20061654	cg27566403	cg08107308	cg03318904	cg05233946	cg10982443	cg20931951	cg12593515	cg14239592	cg06607764	cg14614094	cg18223453	cg07795766	cg17147526	cg18542688	cg26097051	cg00593243	cg18631798	cg21935981	cg12472603	cg05270106	cg14522034	cg19894382	cg00222472	cg02479022	cg04723343	cg05720733	cg07512361	cg19416570	cg13909661	cg15839431	cg24211976	cg24203758	cg24699296	cg15017067	cg19706390	cg08264805	cg05484949	cg05165862	cg22727783	cg14739664	cg00713400	cg03001333	cg07039560	cg01341751	cg15696816
Yes	ACTBL2	cg13582028	cg22417613	cg27145347	cg06947286	cg23261443	cg23145794	cg08939850	cg01973676	cg26473110	cg25856090	cg05471495	cg02816525	cg01979352	cg08183317	cg16638092	cg02607972	cg09516200	cg11051139	cg02987482	cg07493562	cg23031103	cg14414903	cg00259404	cg24199006	cg11229273	cg14173033	cg04261496	cg02832512	cg13567986	cg16815882	cg15481493	cg07068735	cg12963656	cg11401820	cg15878616	cg05201300	cg14114546	cg10259872	cg08380379	cg19714737	cg11639815	cg21440776	cg02175033	cg14422093	cg07126783	cg00175573	cg15074974	cg20459687
Yes	ACTC1	cg15839431	cg05233946	cg01426303	cg13387826	cg07795766	cg14614094	cg20931951	cg17147526	cg18113295	cg25330264	cg20061654	cg17356718	cg05720733	cg18581950	cg22727783	cg03001333	cg03318904	cg09667289	cg10532384	cg06750897	cg07068761	cg25212131	cg15084543	cg18542688	cg26251854	cg04003871	cg14418633	cg14266527	cg13068653	cg02075410	cg08107308	cg09867883	cg03729251	cg10418626	cg21935981	cg00593243	cg13645530	cg07683388	cg27566403	cg03130962	cg26097051	cg03339668	cg25386676	cg26791879	cg14507146	cg18631798	cg02633729	cg06614044
Yes	ACTG2	cg13068653	cg10532384	cg10703481	cg06750897	cg05395187	cg09317554	cg07042007	cg02264079	cg07464206	cg03729251	cg02075410	cg01426303	cg14266527	cg11994630	cg04436994	cg11707035	cg07904475	cg24211976	cg17147526	cg26511507	cg05537653	cg01012445	cg06677151	cg00400448	cg09867883	cg24579224	cg06614044	cg02580005	cg14166284	cg16438182	cg03001333	cg25718696	cg18356785	cg10418626	cg18397073	cg02370232	cg04998671	cg13394216	cg22559742	cg04723343	cg12531838	cg23339720	cg05720733	cg00222472	cg18181229	cg20061654	cg27598583	cg23830290
Yes	ACTL6A	cg03702677	cg00209623	cg16377819	cg15715853	cg07404514	cg18052274	cg13002222	cg10599446	cg06583921	cg04714466	cg00097645	cg17508500	cg05264018	cg06518884	cg13615367	.	.	.	.	.	.	.	.	.	.	.	.	.	.	.	.	.	.	.	.	.	.	.	.	.	.	.	.	.	.	.	.	.
Yes	ACTL6B	cg26511507	cg07042007	cg01321419	cg06614044	cg15847996	.	.	.	.	.	.	.	.	.	.	.	.	.	.	.	.	.	.	.	.	.	.	.	.	.	.	.	.	.	.	.	.	.	.	.	.	.	.	.	.	.	.	.
Yes	ACTN1	cg11420192	cg26736200	cg20168901	cg22434506	cg26600753	cg09644153	cg17250863	cg25416149	cg23167246	cg05233946	cg16514513	cg04003871	cg07116631	cg26860604	cg14694038	cg20052079	cg01723606	cg19465605	cg16241867	cg02546607	cg05537653	cg13909661	cg24696715	cg26415787	cg24203758	cg20699274	cg14549524	cg09676622	cg08915171	cg14614094	cg06933824	cg04510282	cg07296256	cg04503093	cg01295399	cg23850913	cg24699296	cg10109635	cg18542688	cg25362652	cg13645530	cg13721589	cg10530889	cg26724070	cg06633438	cg27565067	cg10017626	cg04723343
Yes	ACTN2	cg22598885	cg09294347	cg23509665	cg23646888	cg22771548	.	.	.	.	.	.	.	.	.	.	.	.	.	.	.	.	.	.	.	.	.	.	.	.	.	.	.	.	.	.	.	.	.	.	.	.	.	.	.	.	.	.	.
Yes	ACTR10	cg15937081	ch.14.37665462F	cg13612175	cg16117334	cg17675088	cg07197515	cg10093438	cg01110147	cg16265553	cg19548283	cg11094161	cg02319043	cg23248842	cg02526790	cg15857051	cg14643686	cg15318690	cg19596983	cg03003608	ch.14.43720575R	cg26164155	cg26329144	cg18607961	cg23713561	cg14107978	cg04871582	cg11881702	cg25111228	ch.14.40801112R	cg26935619	cg04840167	cg19769844	cg11190987	cg07050525	cg27026909	cg27661460	cg04152622	cg21595737	cg16578355	cg20469502	cg01941881	cg16489586	cg01769288	cg19805785	cg01942164	cg13809815	.	.
Yes	ACTR1A	cg03841065	cg07402669	cg20600210	cg20779964	cg04612444	cg07160746	cg06248767	cg11430197	cg16126286	cg26926612	cg13912117	cg14515453	cg05551825	cg14457782	cg12892506	cg06710082	cg17618327	cg03771840	cg14486338	cg19848629	cg05355225	cg09570682	cg24454144	cg06368590	cg13916459	cg19255477	cg26492446	cg19922137	cg02864844	cg19254119	cg03506028	cg21790626	cg02478448	cg15777825	cg15060599	cg23774988	cg00928596	cg03079733	cg15812020	cg16368146	cg04623837	cg14298200	cg21202716	cg04598121	cg26107890	cg25900085	cg25742246	cg21637392
Yes	ACTR3B	cg02341670	cg06036288	cg11044605	cg09168939	cg03074225	cg00493554	cg18971054	cg10349880	cg03542197	cg14060535	cg03732759	cg21305475	cg23621013	cg09942220	cg20083906	cg11236244	cg02504280	cg14842771	cg06472423	cg08559914	cg23398173	cg19654142	cg12724086	cg05316785	cg06001997	cg21116793	cg22081879	cg03180042	cg06350882	cg17340373	cg12717612	cg11961918	cg05864564	cg12055258	cg23153615	cg07448997	cg05378861	cg01021952	cg03752965	cg11630135	cg09338302	cg07972716	cg20708990	cg10077502	cg12251828	cg10576232	cg03774288	cg06493963
Yes	ACTR5	cg13777294	cg26536164	cg01129886	cg26248537	cg25724712	cg07122365	cg13309174	cg21235960	cg03483654	cg22909677	cg10077502	cg09692677	cg10507591	cg20784314	cg13391455	cg06442750	cg23928468	cg22464883	cg19660591	cg22681738	cg13655303	cg10886678	cg07224221	cg03074225	cg05307234	cg08430355	cg10210448	cg15429888	cg06036288	cg21125207	cg07764511	cg04772817	cg20726575	cg19047340	cg00493554	cg06910257	cg09298920	cg01268752	cg26289871	cg11553755	cg15305070	cg02434866	cg04226952	cg19469742	cg17054708	cg08110692	cg13593887	cg00621258
Yes	ACVR1	cg05233946	cg21304234	cg24541835	cg03318904	cg14696444	cg20931951	cg24696715	cg26736200	cg07840446	cg03339668	cg02959939	cg18005280	cg16241867	cg26860604	cg23753807	cg26097051	cg13387826	cg19530831	cg13868216	cg22727783	cg12924309	cg00037952	cg05054998	cg21545857	cg20061654	cg01055824	cg13121428	cg18655522	cg11420192	cg14614094	cg18638180	cg07795766	cg09667289	cg23479730	cg03001333	cg05484949	cg13823666	cg10109635	cg11944284	cg04843051	cg11185950	cg14239592	cg18881778	cg16653138	cg18223453	cg04503093	cg13407335	cg05573306
Yes	ACVR1B	cg17304531	cg24598094	cg03711854	cg19463199	cg11950982	cg06336230	cg26022064	cg27345762	cg08924415	cg06421238	cg19520710	cg16703312	cg07904051	cg17268483	cg23098912	cg03393769	cg02518338	cg23772843	cg23586440	cg22747501	cg11365440	cg11969213	cg12347792	cg04761267	cg19735250	cg15185986	cg23574281	cg00249032	cg20396436	cg07165260	cg12448539	cg06868095	cg08823554	cg06271327	cg10133630	cg26894278	cg15376996	cg03494429	cg22794990	cg24237813	cg04500896	cg12784272	cg26924392	cg26738160	cg00460916	cg13939462	cg07547695	cg20805133
Yes	ACVR1C	cg21857668	cg13411286	cg21309351	cg27474175	cg08198470	cg10577511	cg02734001	cg01272393	cg06833798	cg25004441	cg22009751	cg07809176	cg23181899	cg15287047	cg22654055	cg04869380	cg10458080	cg03855388	cg10725227	cg19770748	cg22079098	cg17369513	cg21687300	cg07205154	cg03497652	cg10838380	cg06813260	cg02229288	cg02621481	cg25965776	cg07136715	cg24463664	cg02256455	cg16538471	cg13531977	cg15342441	cg15561778	cg12077460	cg20629021	cg11161150	cg03585122	cg05645505	cg26835417	cg12639192	cg10307052	cg17756143	cg23514374	cg08376014
Yes	ACVR2A	cg02497486	cg18202014	cg06720017	cg01081168	cg03955568	cg26582803	cg14731044	cg11251215	.	.	.	.	.	.	.	.	.	.	.	.	.	.	.	.	.	.	.	.	.	.	.	.	.	.	.	.	.	.	.	.	.	.	.	.	.	.	.	.
Yes	ACVR2B	cg04743876	cg17601191	cg23899424	cg21688209	cg13593887	cg00493554	cg16353508	cg15690598	cg16372520	cg08363339	cg11911653	cg24630057	cg24166966	cg01055594	cg12680719	cg04381049	cg04195425	cg14246703	cg16396191	cg05968904	cg22905350	cg12546793	.	.	.	.	.	.	.	.	.	.	.	.	.	.	.	.	.	.	.	.	.	.	.	.	.	.
Yes	ACVRL1	cg09944899	cg03035704	cg14850660	cg05222243	cg12193731	cg09241703	cg06357940	cg14237301	cg06133876	cg02890194	cg23744638	cg23181899	cg13431037	cg16436489	cg20307347	cg03716852	cg18221862	cg26577320	cg16521555	cg17757079	cg07661704	cg11698244	cg09962925	cg24553547	cg13088568	cg10540110	cg26190233	cg11216777	cg26390156	cg27307183	cg14056644	cg19169154	cg26464586	cg12461141	cg23009355	cg14036143	cg07733567	cg00851770	cg02478731	cg27137887	cg19157647	cg24534872	.	.	.	.	.	.
Yes	ACYP1	cg19843036	cg08477594	cg20700740	cg13372231	cg01952537	cg18437792	cg14654171	cg07622996	cg18872215	cg02251243	.	.	.	.	.	.	.	.	.	.	.	.	.	.	.	.	.	.	.	.	.	.	.	.	.	.	.	.	.	.	.	.	.	.	.	.	.	.
Yes	ACYP2	cg16561256	cg09758273	cg14472181	cg25101291	cg10248985	cg13496041	cg13921308	cg08228672	cg05152432	cg03238075	cg15995714	cg06967105	cg07733247	cg27179101	cg23045716	cg06727703	cg14042143	cg13681701	cg25298189	cg25049844	.	.	.	.	.	.	.	.	.	.	.	.	.	.	.	.	.	.	.	.	.	.	.	.	.	.	.	.
Yes	ACAA1	cg21912203	cg01465596	cg06633426	cg22618405	.	.	.	.	.	.	.	.	.	.	.	.	.	.	.	.	.	.	.	.	.	.	.	.	.	.	.	.	.	.	.	.	.	.	.	.	.	.	.	.	.	.	.	.
Yes	ACAA2	cg03900492	cg12522039	cg15677957	cg18550003	cg02395280	cg07236781	cg18633379	cg12090413	cg16827534	cg19774846	cg11064521	cg14389183	cg23491124	cg20123153	cg16510099	cg27446047	cg13468084	.	.	.	.	.	.	.	.	.	.	.	.	.	.	.	.	.	.	.	.	.	.	.	.	.	.	.	.	.	.	.
Yes	ADA	cg13534791	cg12578486	cg20294319	cg17199018	cg17222829	cg08164191	cg00291213	cg00041401	cg15647364	cg20963865	cg21208539	cg18128887	cg18112681	cg03653573	cg11748354	cg11481582	cg23021584	cg20315739	cg10087036	cg26724841	cg19375403	cg27587780	cg12655416	cg02756056	cg20559385	cg10463299	cg12249789	cg13355874	cg23060191	cg15015109	cg09362047	cg07805500	cg21330896	cg10700643	cg23361127	cg14939821	cg10723617	cg25304198	cg10167235	cg10881749	cg25213720	cg13933043	cg13343687	cg15507690	cg05651511	cg12756527	cg06654628	cg08943494
Yes	ADAL	cg20114781	cg13568334	cg14201291	cg27015174	.	.	.	.	.	.	.	.	.	.	.	.	.	.	.	.	.	.	.	.	.	.	.	.	.	.	.	.	.	.	.	.	.	.	.	.	.	.	.	.	.	.	.	.
Yes	ADAM11	cg13858127	cg01233786	cg23167246	cg01586506	cg17625535	cg05460425	cg06282596	cg06947694	cg04596071	cg11956819	cg02370232	cg21621104	cg14087083	cg00242786	cg25545503	cg07425568	cg16519433	cg25297146	cg16507755	cg09017928	cg00806214	cg24461063	cg10007534	cg26822097	cg24123311	cg09804503	cg12531838	cg18280382	cg12509268	cg03814316	cg10130374	cg27230140	cg18239920	cg20152430	cg06328338	cg17250863	cg13522114	cg16578944	cg02113641	cg13995193	cg14345012	cg17519899	cg00147286	cg14393609	cg06783429	cg02546607	cg08195491	cg26791879
Yes	ADAM12	cg17575314	cg04503093	cg11615029	cg26736200	cg25735490	cg24361586	cg23403980	cg11638399	cg21440776	cg16514513	cg07126783	cg07053114	cg25616600	cg04890607	cg08421910	cg08939850	cg16638092	cg08287940	cg01117339	cg09797463	cg02449762	cg09740468	cg02786966	cg06479057	cg23371476	cg21937128	cg12070987	cg04528720	cg23014871	cg01890836	cg01823958	cg13909661	cg21638533	cg06484123	cg26118358	cg12758485	cg19465605	cg13567986	cg03534031	cg07986469	cg21515785	cg24051057	cg00259404	cg05387269	cg04646987	cg07291349	cg26945392	cg03662997
Yes	ADAM15	cg16983159	cg18087256	cg23976388	cg14799008	cg16399368	cg06654510	cg04896048	cg01981445	cg07858728	cg03901431	cg06094523	cg03703171	cg11976790	cg01930756	cg21452188	cg00542261	cg18015534	cg00223046	cg22675447	cg04645817	cg19391697	cg18396403	cg09530438	cg10878976	cg04425005	cg21837069	cg04563996	cg00092235	cg16260349	cg27498434	cg14025883	cg13485718	cg00902147	cg08721324	cg04851702	cg04956471	cg24815934	cg23328404	cg23425762	cg05714116	cg01551133	cg17667773	cg25516235	cg27403989	cg09088107	cg09164168	.	.
Yes	ADAM17	cg18440260	cg09459868	cg21604325	cg22013055	cg07893252	cg04574826	cg01866431	cg04752263	cg25943066	cg06349762	cg24215279	cg07007762	cg05453924	cg10431651	cg19568844	.	.	.	.	.	.	.	.	.	.	.	.	.	.	.	.	.	.	.	.	.	.	.	.	.	.	.	.	.	.	.	.	.
Yes	ADAM19	cg23403980	cg07301795	cg00765705	cg06594404	cg05941376	cg13916835	cg01022219	cg24431872	cg10018167	cg01286685	cg01295399	cg14213394	cg02786966	cg04967578	cg10521706	cg24411961	cg23181580	cg17214107	cg03941587	cg16547027	cg20699586	cg02318784	cg15312943	cg18005280	cg06750897	cg19440264	cg11836119	cg06074123	cg10192893	cg13667243	cg24541835	cg01089498	cg25362652	cg20931951	cg17624536	cg19676181	cg24922090	cg05618934	cg08584759	cg19672997	cg26638505	cg19163067	cg00613752	cg17497608	cg06883126	cg05940452	cg11613559	cg05484949
Yes	ADAM22	cg19536781	cg05223396	cg05017994	cg14286456	cg18005280	cg26415787	cg14418633	cg21104965	cg03001333	cg00753748	cg05127924	cg03323696	cg16653138	cg07573020	cg11986760	cg14789818	.	.	.	.	.	.	.	.	.	.	.	.	.	.	.	.	.	.	.	.	.	.	.	.	.	.	.	.	.	.	.	.
Yes	ADAM23	cg27566403	cg16653138	cg11613559	cg23479730	cg03318904	cg06607764	cg24211976	cg13387826	cg23696248	cg10418626	cg20931951	cg03339668	cg05484949	cg15839431	cg19676181	cg18881778	cg06750897	cg26097051	cg16241867	cg08584759	cg03612357	cg05054998	cg03001333	cg21545857	cg24541835	cg10982443	cg19635505	cg14266527	cg14239592	cg02963266	cg08264805	cg01055824	cg11697194	cg10532384	cg08107308	cg22880770	cg23753807	cg17497608	cg21935981	cg05194636	cg18454133	cg16497398	cg18223453	cg21334513	cg18356785	cg05017994	cg04128065	cg01012445
Yes	ADAM28	cg23855989	cg02188225	cg27513667	cg02753187	cg23326607	cg15472071	cg20652371	cg23002761	cg00334821	cg05327844	cg20275528	cg03448915	cg03776194	cg18732172	cg25046651	cg05395403	cg21614303	cg14518276	cg23556923	cg11362935	cg18335326	cg23709430	cg19283840	cg09569347	cg12861034	cg00129651	cg16519300	cg05045981	cg13917504	cg11606444	cg03615933	cg11940285	cg03724640	cg05957567	cg26654807	cg26328335	cg07906046	cg22595391	cg02011723	cg05184938	cg11565299	cg20668644	cg03388786	cg26870771	cg07121900	cg25407198	cg18711081	cg15286847
Yes	ADAM32	cg16540080	cg26394257	cg03780701	cg14618996	cg22848598	cg02637318	cg10538146	cg26124318	cg24568150	cg11052259	cg20201177	cg18825119	cg11660018	cg10449935	cg20994660	cg00268149	cg01910741	cg07380907	cg01134643	cg21386647	cg14633742	cg04627863	cg22871204	cg15712310	cg17052212	cg00695265	cg20551756	cg01703291	cg03539340	cg05202654	cg01387797	cg20961387	cg09170412	cg12460322	cg19628553	.	.	.	.	.	.	.	.	.	.	.	.	.
Yes	ADAM33	cg06607764	cg01012445	cg14875327	cg00400448	cg15951188	cg02264079	cg17147526	cg06750897	cg24579224	cg01876338	cg09317554	cg16513459	cg19635505	cg22880770	cg00222472	cg16653138	cg14557787	cg07355507	cg13377102	cg01341751	cg03729251	cg20617917	cg05395187	cg17497608	cg24211976	cg08611810	cg12472603	cg03339668	cg18356785	cg04697946	cg02580005	cg00701946	cg14418633	cg05414908	cg16438182	cg09867883	cg15839431	cg16241867	cg19878627	cg19659741	cg27598583	cg24302529	cg19592277	cg14742937	cg04436994	cg12451530	cg23339720	cg14266527
Yes	ADAM6	cg15410236	cg06800849	cg16272981	cg08065963	cg13325231	cg21848117	cg09684160	cg05934015	cg07841371	cg21248060	cg06187080	cg03969079	cg06934654	cg07493874	cg06477444	cg18896032	cg02423817	cg16408081	cg00464927	cg24102222	cg08697251	cg25256924	cg01360627	cg21486834	cg12044599	cg11650874	cg15241519	cg25315312	cg16075139	cg27627381	cg17719126	cg02062140	cg25817701	cg26382697	cg06154903	cg24673600	cg17931529	cg01458054	cg21057323	cg23326607	cg04315214	cg16774946	cg14317884	cg20489453	cg01445100	cg10395806	cg14531564	cg04453552
Yes	ADAM8	cg01870834	cg01280841	cg09244312	cg10531263	cg20784950	cg15153141	cg20414364	cg09048205	cg07478007	cg07248377	cg01835695	cg27565899	cg05387269	cg21876918	cg23570245	cg15521790	cg08908247	cg14644204	cg24199006	cg21898046	cg21108085	cg20366239	cg06633978	cg07813495	cg01603396	cg04915566	cg10149296	cg00578039	cg16227748	cg06064525	cg22283925	cg08284993	cg03315407	cg03236137	cg01733904	cg27229484	cg04658243	cg16293484	cg15229994	cg03278514	cg06888746	cg19357865	cg03485674	cg04952324	cg06153925	cg05497253	cg03750478	cg11721464
Yes	ADAMDEC1	cg26232359	cg16997104	cg10435235	cg00895196	cg00762029	cg15410236	cg03716852	cg03333149	cg08362785	cg24973755	cg07841371	cg13276570	cg16170708	cg20342460	cg11021317	cg02003272	cg02580045	cg05124918	cg08703151	cg05226740	cg09684160	cg12648074	cg27627381	cg08697251	cg16272981	cg07926895	cg20912169	cg00404280	cg08065963	cg07018090	cg07816687	cg02062140	cg22714668	cg26870771	cg15241519	cg18705279	cg03665078	cg23326607	cg23760945	cg22930549	cg16940012	cg03448915	cg17479280	cg01778864	cg06800849	cg12097883	cg26256223	cg16408081
Yes	ADAMTS1	cg24766553	cg08833577	cg06667761	cg21123160	cg23951961	cg22694818	cg10192893	cg17310600	cg11324957	cg22331862	cg15148683	cg20399616	cg08526991	cg27454064	cg21545862	cg14875171	cg17138769	cg00991875	cg03790250	cg10740902	cg19863592	cg04738965	cg05860723	cg16142855	cg03532926	cg21179088	cg08838158	cg10804656	cg24495585	cg13563725	cg17059658	cg02164046	cg11282657	cg20056542	cg07978472	cg21884231	cg11625005	cg19544372	cg03078269	cg02281208	cg16065021	cg00813378	cg21412973	cg15777825	cg25209842	cg16081281	cg05863502	cg19457477
Yes	ADAMTS10	cg22880770	cg16241867	cg19731612	cg11613559	cg18223453	cg21935981	cg20931951	cg15017067	cg21545857	cg19706390	cg24699296	cg17889586	cg03339668	cg08584759	cg19416570	cg11213150	cg14614094	cg27566403	cg19894382	cg08854987	cg12782180	cg06633438	cg08928145	cg02959939	cg02722214	cg24541835	cg13808936	cg25212131	cg12593515	cg06594404	cg24766553	cg14239592	cg05484949	cg02049405	cg06933824	cg01341751	cg08264805	cg13377102	cg03318904	cg18675097	cg24522254	cg26097051	cg25352836	cg12736877	cg20061654	cg04768479	cg14522034	cg19676181
Yes	ADAMTS12	cg17575314	cg11615029	cg16514513	cg14696444	cg13521944	cg26736200	cg25735490	cg03929743	cg23371476	cg21304234	cg01117339	cg06479057	cg07053114	cg16090330	cg06096901	cg02111433	cg26310429	cg02786966	cg21545857	cg02449762	cg24051057	cg07126783	cg24696715	cg04283838	cg26945392	cg03961824	cg05165862	cg17147526	cg18944752	cg03216043	cg19465605	cg05484949	cg07144408	cg13650504	cg00593243	cg19676181	cg12758485	cg16241867	cg20931951	cg04890607	cg18005280	cg13808936	cg06074123	cg05497253	cg18181229	cg05233946	cg06750897	cg25330264
Yes	ADAMTS14	cg21937128	cg07053114	cg05597945	cg11638399	cg03834767	cg07126783	cg21514164	cg06633978	cg16638092	cg23403980	cg19701828	cg06594404	cg05941376	cg08939850	cg12080687	cg14696444	cg10718894	cg11615029	cg26310429	cg05387269	cg20026613	cg07041720	cg10754215	cg09423283	cg08569517	cg20366239	cg26889953	cg11220950	cg09093656	cg06750897	cg18005280	cg18944752	cg15576517	cg01295399	cg18170545	cg05262777	cg13718827	cg13521944	cg19304273	cg24686551	cg00335219	cg01432692	cg11639815	cg19676181	cg12782180	cg20695611	cg05206633	cg17147526
Yes	ADAMTS15	cg12444117	cg19333883	cg10115348	cg06707663	cg01824466	cg00531137	cg02815516	cg20779964	cg03388786	cg06934572	cg01310473	cg20260127	cg00585790	cg21756647	cg22368036	cg16601494	cg20600210	cg08457421	cg24506604	cg24398450	cg18343437	.	.	.	.	.	.	.	.	.	.	.	.	.	.	.	.	.	.	.	.	.	.	.	.	.	.	.
Yes	ADAMTS16	cg05233946	cg26736200	cg25416149	cg08107308	cg16241867	cg03339668	cg24541835	cg13909661	cg00593243	cg03929743	cg05165862	cg01426303	cg12924309	cg16514513	cg19894382	cg03130962	cg21304234	cg20931951	cg05054998	cg21545857	cg05537653	cg00222472	cg13387826	cg19706390	cg02959939	cg14239592	cg07512361	cg26097051	cg05484949	cg17575314	cg27566403	cg10157208	cg08555866	cg09341491	cg24203758	cg24696715	cg18631798	cg19465605	cg07171687	cg01012445	cg10109635	cg21935981	cg14614094	cg12472603	cg17147526	cg11613559	cg26860604	cg03216043
Yes	ADAMTS17	cg18586470	cg00235260	cg20941820	cg05724492	cg25136955	cg00158934	cg25739875	.	.	.	.	.	.	.	.	.	.	.	.	.	.	.	.	.	.	.	.	.	.	.	.	.	.	.	.	.	.	.	.	.	.	.	.	.	.	.	.	.
Yes	ADAMTS18	cg16090330	cg05233946	cg07840446	cg01794929	cg02111433	cg03216043	cg03258927	cg11944284	cg07068761	cg11408395	cg20931951	cg04503093	cg10418626	cg23753807	cg03443944	cg06544405	cg10982443	cg26097051	cg03339668	cg05165862	cg17695537	cg12472603	cg12800122	cg05054998	cg04778236	cg22727783	cg13387826	cg24302529	cg21695475	cg25095032	cg18655522	cg05194636	.	.	.	.	.	.	.	.	.	.	.	.	.	.	.	.
Yes	ADAMTS2	cg11615029	cg07053114	cg07126783	cg16638092	cg01117339	cg23403980	cg03662997	cg12070987	cg26736200	cg09797463	cg09740468	cg21514164	cg20026613	cg26446499	cg19769147	cg06594404	cg19465605	cg02786966	cg06933824	cg03961824	cg19118951	cg24051057	cg01890836	cg26889953	cg10754215	cg01823958	cg11836119	cg25362652	cg19676181	cg10521706	cg14644204	cg05497253	cg05886546	cg23138608	cg11067407	cg05387269	cg22283925	cg01295399	cg12782180	cg16190266	cg12058064	cg11986760	cg01022219	cg04003871	cg13567986	cg06484123	cg27651238	cg25212131
Yes	ADAMTS3	cg20931951	cg21545857	cg13387826	cg12472603	cg06594404	cg07683388	cg18223453	cg26097051	cg04967578	cg03216043	cg05484949	cg09851343	cg24541835	cg19764489	cg27566403	cg08584759	cg06544405	cg12635602	cg10257049	cg03318904	cg22727783	cg06953130	cg15996534	cg01022219	cg05016408	cg00258316	cg19389293	cg10418626	cg23753807	cg02049405	cg17160439	cg06883126	cg15176213	cg01295399	cg08107308	cg13729816	cg25212131	cg03446636	cg15017067	cg01012445	cg18921306	cg12893030	cg26736200	cg15645660	cg02786966	cg04273573	cg11254700	cg13916835
Yes	ADAMTS4	cg16101008	cg07548791	cg06933824	cg00335219	cg19223782	cg06594404	cg11067407	cg06527213	cg19769147	cg26118358	cg16303353	cg11316131	cg04967578	cg01295399	cg19389293	cg27651238	cg25362652	cg15686782	cg10754215	cg15511120	cg27531366	cg04337828	cg21514164	cg09535924	cg01022219	cg06895767	cg09519218	cg11220950	cg18162670	cg22283925	cg12782180	cg18527651	cg19014335	cg02061173	cg08371190	cg10521706	cg17966560	cg11986760	cg23068939	cg12116288	cg23181580	.	.	.	.	.	.	.
Yes	ADAMTS5	cg24541835	cg05054998	cg05233946	cg16241867	cg18223453	cg21935981	cg06772580	cg20931951	cg12924309	cg20061654	cg03318904	cg17160439	cg18638180	cg26097051	cg26736200	cg05016408	cg02992546	cg13909661	cg02924487	cg17699214	cg19894382	cg07683388	cg27566403	cg25386676	cg17178218	cg27295595	cg16009311	cg08264805	cg16438182	cg03339668	cg14507146	cg16544169	cg10982443	cg08928145	cg06544405	cg15017067	cg07840446	cg18796287	cg04003871	cg11613559	cg16653138	cg10257049	cg19774782	cg23646888	cg22880770	cg19706390	cg24696715	cg26860604
Yes	ADAMTS6	cg07659624	cg23920246	cg04503093	cg17575314	cg09671309	cg03929743	cg25616600	cg14696444	cg26736200	cg11615029	cg02449762	cg20695611	cg02111433	cg13766329	cg21617903	cg04890607	cg04684411	cg13909661	cg04283838	cg25912009	cg23403980	cg18170545	cg05233946	cg02959939	cg20464884	cg07840446	cg25735490	cg16514513	cg05497253	cg18005280	cg02786966	cg09077530	cg26860604	cg04967578	cg16593865	cg24696715	cg23621463	cg21304234	cg07068761	cg12355887	cg09345153	cg12271317	cg19888654	cg05345310	cg07563765	cg07053114	cg17344906	cg19991458
Yes	ADAMTS7	cg26736200	cg21545857	cg11615029	cg13521944	cg06594404	cg16514513	cg13808936	cg08584759	cg19440264	cg17147526	cg16653138	cg23403980	cg07840446	cg06479057	cg05017994	cg06750897	cg02959939	cg05484949	cg25212131	cg03929743	cg24699296	cg17160439	cg21514164	cg20931951	cg24541835	cg11613559	cg15084543	cg26310429	cg08107354	cg10754215	cg22880770	cg24766553	cg15017067	cg09854615	cg26860604	cg12736877	cg05940452	cg26097051	cg16241867	cg19676181	cg17497608	cg08107308	cg26952618	cg09851343	cg13951490	cg18223453	cg03216043	cg04450456
Yes	ADAMTS8	cg09305503	cg00406023	cg09069446	cg17680089	cg18572214	cg05422883	cg08362785	cg00739667	cg24579224	cg19921377	cg12474824	cg03716852	cg14987309	cg24717490	cg01483824	cg09991306	cg19961545	cg05124918	cg05050858	cg00895196	cg05414908	cg24691891	cg07464206	cg27019093	cg20924425	cg07042007	cg10707788	cg03333149	cg01876338	cg15972264	cg24822053	cg07679492	cg26232359	cg17802486	cg08655206	cg24973755	cg09239106	cg07580128	cg08611810	cg22899502	cg04697946	cg17298275	cg00283857	cg05395187	cg25432738	cg20806180	cg19664945	cg14632485
Yes	ADAMTSL1	cg14875327	cg11222217	cg00400448	cg05054998	cg02257405	cg04128065	cg24211976	cg04843051	cg16620526	cg27566403	cg06607764	cg02531437	cg04646674	cg22400703	cg27314569	cg08703857	cg16438182	cg02489552	cg13912311	cg15696816	cg10427868	cg10661615	cg03339668	cg08264805	cg14557787	cg05573306	cg10557552	cg06794543	cg27295595	cg11697194	cg18898125	cg18796287	cg18892212	cg06275859	cg22559742	cg26097051	cg18647268	cg19825437	cg24970327	cg00767010	cg14016554	cg07679948	cg10418626	cg05395187	cg03562531	cg02924487	cg14421192	cg18223453
Yes	ADAMTSL2	cg12618270	cg11970252	cg20975074	cg23928468	cg00866690	cg13593887	cg09276531	cg04623297	cg14582917	cg04685962	cg01827248	cg00807464	cg07229001	cg11724984	cg24587601	cg25307332	cg13918631	cg15929395	cg10636297	cg24776480	cg22630733	cg22895083	cg14291900	cg00026362	cg26033870	cg03651886	cg14696444	cg05884870	cg02055264	cg05609091	cg05838308	cg15702838	cg12235073	cg15063150	cg26112317	cg25216196	cg01791669	cg13521944	cg21125112	cg23430771	cg02748089	cg27312549	cg10558233	cg15398400	cg05233946	cg20917077	cg16096836	cg11269254
Yes	ADAMTSL3	cg24579224	cg18397073	cg17147526	cg05054998	cg06607764	cg00400448	cg15839431	cg03339668	cg16438182	cg24211976	cg10982443	cg05720733	cg14266527	cg10532384	cg13387826	cg16241867	cg20061654	cg05165862	cg16653138	cg15017067	cg23479730	cg01012445	cg14239592	cg19635505	cg04723343	cg09317554	cg10418626	cg07355507	cg05537653	cg26097051	cg20931951	cg27598583	cg12472603	cg25469418	cg18881778	cg14557787	cg09851343	cg08264805	cg05270106	cg00222472	cg05414908	cg03216043	cg06750897	cg13618741	cg05484949	cg23339720	cg08107308	cg05233946
Yes	ADAMTSL4	cg02878244	cg17310600	cg03790250	cg11694519	cg20061654	cg20262306	cg15472784	cg06375628	cg21412973	cg16391955	cg21692450	cg10432422	cg05940452	cg23650423	cg18223453	cg20370678	cg16509851	cg03318904	cg17949969	cg13495205	cg07978472	cg05295388	cg10012059	cg24495585	cg07027430	cg24722073	cg06717850	cg07233343	cg07907386	cg17160439	cg22283925	cg02853616	cg03532926	cg23648809	cg17203063	cg07934812	cg19221545	cg09881545	cg08523865	cg06756919	cg02990869	cg23671221	cg23268208	cg03304610	cg00752195	cg05455720	cg12265623	cg10192893
Yes	ADAMTSL5	cg12138695	cg04077979	cg13356324	cg06534586	cg06342072	cg21579209	cg16745086	cg15244778	cg26940328	cg02325250	cg26369269	cg19017553	cg04118102	cg17770461	cg25336892	cg18450227	cg26465532	cg13842800	cg04764812	cg08837215	cg23299618	cg00174718	cg20857280	cg23859888	.	.	.	.	.	.	.	.	.	.	.	.	.	.	.	.	.	.	.	.	.	.	.	.
Yes	ADAP1	cg01617071	cg19445335	cg13687274	cg09650134	cg02006134	cg10211456	cg12381074	ch.7.1264585R	cg22348299	cg18092351	cg20127859	cg25668117	cg01629749	cg03333699	cg24704593	cg06589239	cg15601371	cg18421840	cg23667602	cg18693822	cg07797805	cg02210967	.	.	.	.	.	.	.	.	.	.	.	.	.	.	.	.	.	.	.	.	.	.	.	.	.	.
Yes	ADAP2	cg00278359	cg10583893	cg24772388	cg27049766	cg13567542	cg18105139	cg05551825	cg08309529	cg26150462	cg21421171	cg11482422	cg15540820	cg04396791	cg10088985	cg11606444	cg13986840	cg10094489	cg16916914	cg05060949	cg25181710	cg12105190	cg12702981	cg20384898	cg24129382	cg12861034	cg14583973	cg21347053	cg00129651	cg00334821	cg11565299	cg21643178	cg26107890	cg11362935	cg21202716	cg00279406	cg01089498	cg18335326	cg26307117	cg25930780	cg07350501	cg11694519	cg04110224	cg23671221	cg21811284	cg08875705	cg24766553	cg10591771	cg05355225
Yes	ADAR	cg07813495	cg24594504	cg01681367	cg02061173	cg16069986	cg03427058	cg23566503	cg03297901	cg07641284	cg17006136	cg10836110	cg23570245	cg12253437	cg07113653	cg05868531	cg21348406	cg20411756	cg05693489	cg09354037	cg19136673	cg14662585	cg27229484	cg16890093	cg02874908	cg15638292	cg25954028	cg27366766	cg03573679	cg19872463	cg16924010	cg05767411	cg22283925	cg19550904	cg17213699	cg22463795	cg21226516	cg22994830	cg14112754	cg24789467	cg10104480	cg02695343	cg02891686	cg07330481	cg10754215	cg19584038	cg17349352	cg10096948	cg06936803
Yes	ADARB1	cg08182446	cg19254119	cg27314002	cg22283925	cg05016408	cg14711997	cg22678136	cg17514558	cg24613080	cg27500647	cg05983315	cg02281208	cg02069715	cg02793099	cg12985929	cg14156751	cg13563725	cg21412973	cg14789818	cg21000227	cg27553667	cg04738965	cg12892506	cg09644153	cg16055869	cg00765705	cg12702981	cg03900143	cg10192893	cg14456683	cg24766553	cg17408527	cg06372887	cg08958294	cg10804656	cg06645921	cg26375057	cg03024760	cg25741487	cg10222027	cg18693673	cg08319294	cg26492368	cg24789467	cg00335219	cg12782180	cg06933824	cg18568589
Yes	ADARB2	cg14496909	cg05124918	cg15972264	cg02026535	cg05194102	cg05050858	cg09069446	cg04697946	cg07679492	cg07580128	cg04861869	cg16081609	cg13750214	cg01915433	cg04616529	cg03333149	cg26232359	cg24579224	cg14849140	cg00406023	cg19702343	cg08703857	cg24717490	cg10707788	cg25616787	cg19921377	cg05395187	cg13394216	cg00283857	cg14397171	cg10827460	cg11021317	cg22800590	cg03001333	cg27566403	cg17783135	cg13407335	cg16309127	cg03241244	cg24044478	cg07714812	cg18397073	cg17829746	cg17680089	cg16767867	cg10557552	cg24902339	cg10532384
Yes	ADAT2	cg03625684	cg20722987	cg26501046	cg18109485	cg08939974	cg06829584	cg01108476	cg17898124	cg25951217	cg04436528	cg07502050	.	.	.	.	.	.	.	.	.	.	.	.	.	.	.	.	.	.	.	.	.	.	.	.	.	.	.	.	.	.	.	.	.	.	.	.	.
Yes	ADC	cg05017994	cg04843051	cg16497398	cg25690589	cg06607764	cg01341751	cg14042121	cg00870269	cg02546607	cg14875327	cg27566403	cg19706390	cg19635505	cg11697194	cg13852093	cg02030908	cg25095032	cg14858786	cg14160518	cg16653138	cg06303238	cg02261543	cg03087607	cg08555866	cg26978172	cg00713400	cg16269733	cg20061654	cg25540824	cg12593515	cg13377102	cg13868216	cg18675097	cg24522254	cg18631798	cg08875705	cg27049766	cg17497608	cg16241867	cg17889586	cg04043150	cg04011470	cg18581777	cg02959939	cg14232082	cg16391678	.	.
Yes	ADCY2	cg17147526	cg20931951	cg27566403	cg06607764	cg16241867	cg14239592	cg16653138	cg13387826	cg05165862	cg05054998	cg05484949	cg18631798	cg24699296	cg26097051	cg14266527	cg00222472	cg02959939	cg05720733	cg19635505	cg03001333	cg05233946	cg07171687	cg00400448	cg19706390	cg11613559	cg06750897	cg10109635	cg18921306	cg18881778	cg00593243	cg12472603	cg24211976	cg16513459	cg08264805	cg03216043	cg10557552	cg03099728	cg23753807	cg09851343	cg09667289	cg21935981	cg15017067	cg18542688	cg14418633	cg18356785	cg09317554	cg22880770	cg13377102
Yes	ADCY3	cg17466510	cg08266286	cg13655303	cg26248537	cg17650057	cg02435593	cg07122365	cg25724712	cg26536164	cg16922340	cg01548743	cg22843950	cg25094972	cg23658354	cg04852821	cg00901574	cg05218245	cg24424745	cg14480266	cg25635251	cg14296561	cg01492626	cg21125207	cg00451105	cg26412441	cg23928468	cg20288341	cg14895298	cg03268697	cg26806791	cg20283771	cg00159289	cg21235960	cg19033906	cg00250123	cg06326865	cg08148418	cg10189661	cg27312549	cg10210448	cg22237988	cg15621697	cg00865390	cg21032564	cg23984446	cg05654197	cg19660591	cg01144225
Yes	ADCY4	cg20456258	cg25827022	cg17160439	cg01979888	cg00836482	cg11434705	cg07231479	cg01493517	cg19221545	cg19046826	cg08168580	cg14284618	cg17939805	cg21643178	cg05306109	cg16081281	cg22292345	cg12808359	cg06772580	cg04557057	cg06958829	.	.	.	.	.	.	.	.	.	.	.	.	.	.	.	.	.	.	.	.	.	.	.	.	.	.	.
Yes	ADCY5	cg24579224	cg04723343	cg16438182	cg13068653	cg23830290	cg27566403	cg06607764	cg01341751	cg23479730	cg18397073	cg00400448	cg00420526	cg15839431	cg02963266	cg05001531	cg07355507	cg24211976	cg03408619	cg22598885	cg02030908	cg00739667	cg07042007	cg19339179	cg11707035	cg27598583	cg10532384	cg01012445	cg05395187	cg05720733	cg09991306	cg19635505	cg07890238	cg00147286	cg02264079	cg04843051	cg20806180	cg20061654	cg11199639	cg01876338	cg00406023	cg20893180	cg09341491	cg14108978	cg05054998	cg11222217	cg22559742	cg24726783	cg03339668
Yes	ADCY6	cg04658679	cg06357940	cg04570362	cg09754197	cg09692125	cg02855207	cg03569876	cg11548732	cg23234828	cg14666354	cg11124915	cg17583504	cg16663033	cg07800524	cg09966112	cg16445423	cg14451771	cg06133876	cg03606098	cg27313012	cg21331510	cg10888281	cg08181251	cg07192718	cg06813260	cg00220225	cg07461273	cg10744200	cg15210307	cg10525394	cg23181899	cg25799059	cg09685096	cg16521555	cg00982136	cg02210498	cg02890194	cg00819078	cg14850660	cg17823346	cg00492574	cg02654265	cg22927302	cg17128892	cg04353438	cg13582950	cg18085435	cg23849201
Yes	ADCY7	cg09374353	cg03431741	cg02061173	cg00545916	cg11945824	cg13033858	cg13567542	cg20411756	cg17666418	cg27366766	cg14626309	cg26851107	cg19093689	cg10590292	cg16293484	cg05394800	cg26306638	cg00689492	cg00753748	cg26663490	cg21643178	cg09027601	cg24846416	cg11860434	cg23695990	cg16757384	cg18337963	cg15521790	cg20090283	cg17949969	cg19942459	cg04396791	cg12676149	cg12835118	cg18912520	cg03573679	cg07805777	cg24718015	cg23716141	cg07160746	cg16069986	cg06825448	cg14988680	cg10673833	cg02577433	cg00247571	cg06340367	cg22685807
Yes	ADCY9	cg07883457	cg00629427	cg09991306	cg00097146	cg02011723	cg11841771	cg05395403	cg08266366	cg17852224	cg11716272	cg26931862	cg15336765	cg03716852	cg17698295	cg00512602	cg03135351	cg04988514	cg20906291	cg16875863	cg24469464	cg04733537	cg18810947	cg08750504	cg13257636	cg08838158	.	.	.	.	.	.	.	.	.	.	.	.	.	.	.	.	.	.	.	.	.	.	.
Yes	ADCYAP1	cg07464206	cg27456707	cg07355507	cg07042007	cg27566403	cg07890238	cg10532384	cg02264079	cg13068653	cg09317554	cg06750897	cg08362785	cg17147526	cg15847996	cg01341751	cg26511507	cg03729251	cg14266527	cg05395187	cg01012445	cg06614044	cg14601621	cg24726783	cg16438182	cg11994630	cg18397073	cg13387826	cg01426303	cg10418626	cg00406023	cg06607764	cg24461063	cg16653138	cg22052672	cg17298275	cg23339720	cg14418633	cg20617917	cg16241867	cg01876338	cg24211976	cg02075410	cg09991306	cg10703481	cg19592277	cg19961545	cg18542688	cg15951188
Yes	ADCYAP1R1	cg10418626	cg14266527	cg23479730	cg03339668	cg27566403	cg05618934	cg02075410	cg17147526	cg24599107	cg19764489	cg05872236	cg25386676	cg16438182	cg00400448	cg06607764	cg06750897	cg15851904	cg16009311	cg17497608	cg20806180	cg18287768	cg26097051	cg04845915	cg10126372	cg19416570	cg13341982	cg18542688	cg09317554	cg15400655	cg05484949	cg17310600	cg16653138	cg27454064	cg08616061	cg08584759	cg03419151	cg07907386	cg10930308	cg07584855	cg17469359	cg20893180	cg03729251	cg01202519	cg18356785	cg19426522	cg15911153	cg18881778	.
Yes	ADD1	cg17301223	cg26199906	cg21331821	cg00512602	cg18397279	cg11940285	cg26659079	cg06574716	cg12950441	cg04043795	cg01341751	cg09254980	cg04090392	cg26897150	cg08495770	cg18897632	cg11282657	cg20449685	cg13567542	cg15672437	cg25223771	cg18582824	cg14486338	cg04768479	cg20798152	cg20779964	cg03743720	cg03135351	cg02300154	cg15531403	cg12265623	cg16856286	cg07792478	cg02400740	cg04747226	cg19267861	cg10603275	cg10016575	cg15916004	cg18686527	cg03225817	cg11565299	cg24744459	.	.	.	.	.
Yes	ADD2	cg04723343	cg03318904	cg26097051	cg27566403	cg02370232	cg03339668	cg20061654	cg13068653	cg06607764	cg19416570	cg16438182	cg24302529	cg19764489	cg10012059	cg16695758	cg05994850	cg17310600	cg23648809	cg22880770	cg17034390	cg02049405	cg14457782	cg14239592	cg18631798	cg02030908	cg14286456	cg24539848	cg23646888	cg27282900	cg08182446	cg02853616	cg18223453	cg04694812	cg18287768	cg07723659	cg02086801	cg26719062	cg09881545	cg08616061	cg18105139	cg01493517	cg16065021	cg19112186	cg10770023	cg13184448	cg05223396	cg15851904	cg20168901
Yes	ADH1A	cg00406023	cg03716852	cg01817009	cg11222217	cg03241244	cg19592277	cg26709300	cg01876338	cg16075139	cg19961545	cg12451530	cg13661519	cg08611810	cg17800708	cg04819180	cg00701946	cg12880658	cg21623566	cg19664945	cg05414908	cg16001495	cg02148787	cg19878627	cg13469457	cg27019093	cg17301223	cg16438182	cg11574469	cg13613682	cg10043253	cg02003272	cg14470895	cg07225966	cg11088471	cg09069446	cg12622597	cg24171907	cg15922699	cg14861089	cg01964852	cg00662556	cg14216068	cg12673103	cg27268556	cg16787600	cg06204711	cg19048532	cg13484546
Yes	ADH1B	cg00406023	cg19592277	cg01876338	cg19961545	cg00701946	cg11222217	cg19878627	cg12451530	cg01817009	cg19664945	cg03241244	cg05414908	cg09069446	cg24579224	cg16438182	cg05226740	cg27019093	cg12648074	cg25046651	cg13356253	cg20912169	cg15949044	cg17939805	cg01029623	cg19846622	cg26777883	cg09383816	cg07225966	cg05945059	cg20295442	cg23445461	cg04651781	cg05350411	cg12622597	cg18065361	cg14612428	cg14822719	cg05872236	cg16940012	cg13661519	cg07972135	cg02792792	cg15696816	cg22827250	cg26382697	cg19283840	cg08090772	cg23906261
Yes	ADH1C	cg10268345	cg16254344	cg05598886	cg09962925	cg17583504	cg17868307	cg03716852	cg16922937	cg19017254	cg01650245	cg07661480	cg01831771	cg16700555	cg23191576	cg18421360	cg09544728	cg04723449	cg07036112	cg00819078	cg13211324	cg20307347	cg16924045	cg08162124	cg20866932	cg08417313	cg19058262	cg23758597	cg05346963	cg20489453	cg02921122	cg09944899	cg24148882	cg24512303	cg13136220	cg14040633	cg18572214	cg14142087	cg07135629	cg27648858	cg04272613	cg12621171	cg17839959	cg24973755	cg14850660	cg05713044	cg00406023	cg07996594	cg26518431
Yes	ADH4	cg12011299	cg09658645	cg11030420	cg07942920	cg03926751	cg15591803	cg18858249	cg13585324	cg16672535	cg13977835	cg04029933	cg19058765	cg15771477	cg24899081	cg09587487	cg01573140	cg09516202	cg23747904	cg06241901	cg03405260	cg01452189	.	.	.	.	.	.	.	.	.	.	.	.	.	.	.	.	.	.	.	.	.	.	.	.	.	.	.
Yes	ADH5	cg19271753	cg11304315	cg17521583	cg17448127	cg05069228	cg26185859	cg02423323	cg03582157	cg00233079	cg04360080	cg23091302	cg21156210	cg10948783	cg17342973	cg01770333	cg17592507	cg23694261	cg16422814	cg16393935	cg22103764	cg12299795	cg10878459	cg06498520	cg10093438	cg25015733	cg09569850	.	.	.	.	.	.	.	.	.	.	.	.	.	.	.	.	.	.	.	.	.	.
Yes	ADH6	cg22906397	cg09354263	cg24200175	cg00170487	cg17462438	cg17540765	cg14439774	cg12077460	cg18194850	cg24463664	cg03820120	cg00097415	cg05654163	cg20307347	cg13710814	cg13585324	cg14752838	cg15894315	cg19883066	cg04487857	cg24512303	cg02741985	cg16803737	cg01889284	cg01310473	cg22808086	cg25184827	cg01482790	cg09380594	cg25201372	cg21687300	cg16538471	cg05251952	cg15304674	cg10969412	cg06833798	cg14755690	cg15687780	cg12690119	cg25711239	cg10577511	cg22874988	cg13474750	cg02731390	cg21857668	cg03729092	cg23919844	cg23214249
Yes	ADHFE1	cg19961545	cg01876338	cg11568697	cg11222217	cg19664945	cg19592277	cg16700392	cg12451530	cg24579224	cg06607764	cg01341751	cg08611810	cg17939805	cg05872236	cg05414908	cg26709300	cg19878627	cg16075139	cg00406023	cg02148787	cg03241244	cg27566403	cg16081281	cg09731694	cg19751300	cg02030908	cg09747169	cg25117523	cg04723343	cg16580499	cg18397073	cg20806180	cg16418810	cg26382697	cg21623566	cg26777883	cg16438182	cg00397673	cg15954353	cg23085662	cg00147286	cg18500436	cg00739667	cg00851770	cg18131141	cg24722073	cg09991306	cg14134256
Yes	ADIPOQ	cg16555417	cg24061208	cg26276327	cg18131141	cg06607764	cg16438182	cg20061654	cg23671221	cg23906261	cg16065021	cg14858786	cg27566403	cg15916004	cg23200818	cg04733537	cg24863335	cg14087880	cg04110224	cg06902607	cg02018277	cg19796532	cg23346408	cg05044185	cg08720517	.	.	.	.	.	.	.	.	.	.	.	.	.	.	.	.	.	.	.	.	.	.	.	.
Yes	ADIPOR2	cg11334838	cg16920581	cg17334686	cg09189752	cg26296653	cg27461800	cg22823800	cg15490643	cg05212836	cg10623198	cg25648211	cg10187932	cg12902426	cg22402853	cg25813936	cg26960833	.	.	.	.	.	.	.	.	.	.	.	.	.	.	.	.	.	.	.	.	.	.	.	.	.	.	.	.	.	.	.	.
Yes	ADK	cg12425700	cg06781948	cg02334660	cg09567048	cg07951949	cg26611070	cg14291900	cg14296561	cg08477158	cg23845168	cg03606774	cg09631415	cg19975849	cg09168939	cg08559914	cg10410852	cg17033891	cg21032564	cg12625437	cg01021552	cg10278552	cg15652303	cg07066918	cg06128875	cg16922340	cg19380722	cg24335092	cg01597882	cg21820890	cg25669504	cg04972459	cg12428727	cg06036288	cg25003147	cg20726575	cg24804145	cg05858126	cg19506849	cg08214142	cg16734967	cg19373760	cg04427990	cg15463500	cg08526705	cg26090940	cg07695771	cg14947634	cg08329754
Yes	ADNP	cg23928468	cg03655771	cg14804531	cg16922340	cg26536164	cg13759229	cg13685129	cg14037937	cg10775894	cg11553755	cg10507591	cg27312549	cg20288341	cg13655303	cg09298920	cg02981663	cg13309174	cg20726575	cg04226952	cg03483654	cg12310562	cg13826290	cg19240857	cg01129886	cg19660591	ch.20.741059R	cg00705730	cg25724712	cg04788221	cg25217710	cg26976707	cg10886678	cg23845168	cg22305516	cg19047340	cg19033906	cg21473651	cg08470264	cg21032564	cg23807894	cg26806791	cg20725261	cg07066918	cg24616382	cg26248537	cg26418147	cg01144225	cg13744031
Yes	ADNP2	cg01127249	cg08871244	cg19500192	cg18988327	cg23712458	cg24166295	cg21736038	cg00090452	cg13226362	cg24728803	cg00991755	cg23491124	cg25079847	cg26691434	cg20346096	cg10705306	cg14087413	cg26243740	cg21533897	cg00145955	cg22789237	cg13940240	cg17526513	cg03997039	cg06197616	cg18016148	cg19584038	cg02030929	cg24035210	cg16706613	.	.	.	.	.	.	.	.	.	.	.	.	.	.	.	.	.	.
Yes	ADORA1	cg23403980	cg05484949	cg02786966	cg03318904	cg18921306	cg24913168	cg19676181	cg12593515	cg21334513	cg11986760	cg02963266	cg06594404	cg14522034	cg17034390	cg07053114	cg09740468	cg18926108	cg01295399	cg10746447	cg16497398	cg23046231	cg08182446	cg05886546	cg17497608	cg06645921	cg13423098	cg15312943	cg14457782	cg19764489	cg14286456	cg10096948	cg18675097	cg20574436	cg10052687	cg07587893	cg10018167	cg23695990	cg04071270	cg15032615	cg17949969	cg06484123	cg23251248	cg12116288	.	.	.	.	.
Yes	ADORA2A	cg03790250	cg05184938	cg21974358	cg12506930	cg18705279	cg24846416	cg23951961	cg27142059	cg15268136	cg04554928	cg11362935	cg16757384	cg02441618	cg05966978	cg00836482	cg16265599	cg07165756	cg18732172	cg21643178	cg07003587	cg23671221	cg01550716	cg09030672	cg05020604	cg21898046	cg22488797	cg01493517	cg06756919	cg02587316	cg27049766	cg18631996	cg26107890	cg20425130	cg21153898	cg03456938	cg25181710	cg09777775	cg12676149	cg10836110	cg24772388	cg03388786	cg17011276	cg26222247	cg17309904	cg01979888	cg11223622	cg11606444	cg17040753
Yes	ADORA2B	cg12285640	cg06651783	cg06097423	cg18809074	cg09550127	cg15819405	cg07172755	cg04609993	cg13043815	cg02641941	cg10386194	cg22918434	cg05790989	cg09120609	cg22341788	cg01111006	cg16174779	cg09491542	cg26283496	cg05306107	cg04379409	cg26202427	cg19681610	cg20742840	cg24926589	cg19051238	cg07955887	cg08826152	cg10784511	cg03661164	cg07410633	cg15490643	cg22014983	cg07470639	cg27104413	cg22542731	cg10732834	cg14752965	cg05363574	cg24027477	cg06540950	cg26269080	cg13710814	cg19048331	cg04326887	cg00008612	cg18470038	cg05453071
Yes	ADORA3	cg00753748	cg00278359	cg10583893	cg12105190	cg13567542	cg19380303	cg11565299	cg00030508	cg12676149	cg06133910	cg11606444	cg07350501	cg02587316	cg04110224	cg08858649	cg21643178	cg17849569	cg17310600	cg16757384	cg05395403	cg23716141	cg11697194	cg11694519	cg16916914	cg08875705	cg05526364	cg18694169	cg15229994	cg04554928	cg12247101	cg25181710	cg12861034	cg20384898	cg20755170	cg11482422	cg00502509	cg16391678	cg08309529	cg11362935	cg06833110	cg21811284	cg26458505	cg11231069	cg05020604	cg01493517	cg00129651	cg16200879	cg23671221
Yes	ADPRH	cg25767345	cg16904330	cg03318904	cg15610667	cg08718490	cg27395066	cg05765580	cg19825437	cg04128065	cg22727783	cg19676181	cg20805367	cg18236571	cg24395452	cg26097051	cg03999434	cg17949969	cg14614094	cg24522254	cg26311734	cg04967578	cg06594404	cg02853616	cg06544405	cg15996534	cg10427868	cg23933044	cg05016408	cg02369542	cg19221545	cg10679156	cg18631798	cg01229452	cg20065768	cg10746447	cg01899676	cg10018167	cg07795766	cg06633438	cg00593243	cg20474425	cg11944284	cg06151243	cg03614193	cg10062193	cg06966811	cg01022219	cg02034689
Yes	ADPRHL1	cg22135109	cg23122650	cg02331830	cg18050715	cg04255391	.	.	.	.	.	.	.	.	.	.	.	.	.	.	.	.	.	.	.	.	.	.	.	.	.	.	.	.	.	.	.	.	.	.	.	.	.	.	.	.	.	.	.
Yes	ADPRHL2	cg23299618	cg10878976	cg01254505	cg12395823	cg15043605	cg02775243	cg18480946	cg12090003	cg23237733	cg17754782	cg12430264	cg27447254	cg09088107	cg13488013	cg13451431	cg18178715	cg00817885	cg08479635	cg14308291	cg07699454	cg13308143	cg00431427	cg16395120	cg09163516	cg01127412	cg02118562	cg12045999	cg04896048	cg22663660	cg19651003	cg01846046	cg07312240	cg10313167	cg05305304	cg12134798	cg20090162	cg09115713	cg14819942	cg16983159	.	.	.	.	.	.	.	.	.
Yes	ADRA1A	cg19664945	cg19961545	cg01497613	cg03109827	cg19592277	cg01876338	cg12451530	cg09408917	cg01029623	cg07212778	cg14959729	cg05414908	cg08949408	cg13755795	cg17403609	cg19878627	cg11947981	cg02216246	cg22827250	cg01054478	cg09160776	cg24199834	cg01009664	cg09254980	cg07978472	cg08575049	cg12038696	cg16830930	cg13929328	cg01076272	cg09127044	cg03241244	cg04008252	cg07961015	cg11940285	cg17310600	cg08160091	cg05184938	cg03209854	cg13262687	cg10527010	cg24115032	cg11554266	cg24856726	cg17334018	cg20928234	cg12097883	cg02781618
Yes	ADRA1D	cg07068761	cg25386676	cg12635602	cg04007726	cg18223453	cg06633438	cg22727783	cg23753807	cg12308279	cg13916835	cg05270106	cg05016408	cg17344906	cg04716021	cg15084543	cg02388865	cg12893030	cg18151030	cg08907118	cg00593243	cg06544405	cg09423312	cg14166284	cg11522610	cg20128928	cg24150623	cg25118606	cg01012445	cg26214742	cg00028135	cg19755069	cg24539848	cg26705561	cg18713166	cg03074946	cg13618741	cg05573306	cg00037952	cg09294347	cg18881778	cg13493563	cg18655522	.	.	.	.	.	.
Yes	ADRA2C	cg04685962	cg01827248	cg14161821	cg24776480	cg04784499	cg00866690	cg11511084	cg22366001	cg04470324	cg13918631	cg01484915	cg15484651	cg21404980	cg09324735	cg21374048	cg25906537	cg18263587	cg08509586	cg15571686	cg24222546	cg15931839	cg11284147	cg09499849	cg26657404	cg08300252	cg18729298	cg02607059	cg04561005	cg02202742	.	.	.	.	.	.	.	.	.	.	.	.	.	.	.	.	.	.	.
Yes	ADRB1	cg04164838	cg03509898	cg22359388	cg14514716	cg25431463	cg17581870	cg03347590	cg01799671	cg06170683	cg01612449	cg18675600	cg12807924	cg09696044	cg17714703	cg23635789	cg24629356	cg09400566	cg20742389	cg24137216	cg18062140	cg25132536	cg10505610	cg08902698	cg26552621	cg20122518	cg15661311	cg03805896	cg25260176	cg05132568	cg11701868	cg10761558	cg18637383	cg01704474	cg19406511	cg03048889	cg02880444	cg10195726	cg14468692	cg20934596	cg15704872	cg02281970	cg27430977	cg07065756	cg15077193	cg22852830	cg04746089	.	.
Yes	ADRB2	cg18705279	cg04554928	cg05020604	cg14087880	cg12673103	cg19221545	cg00030508	cg08206318	cg09354556	cg12622597	cg09030672	cg13567542	cg21486834	cg15929698	cg18316498	cg22827250	cg11940285	cg16601494	cg19937061	cg27142059	cg12060744	cg09080913	cg08875705	cg23156962	cg24139737	cg00991875	cg03209854	cg15268136	cg27338480	cg02587316	cg12265623	cg11565299	cg04299439	cg26492446	cg03665078	cg00588621	cg26659079	cg16823958	cg24136700	.	.	.	.	.	.	.	.	.
Yes	ADRB3	cg16009311	cg17310600	cg27566403	cg19659741	cg24539848	cg01031101	cg24722073	cg24579224	cg16438182	cg18675097	cg06607764	cg22598885	cg09632273	cg01341751	cg18397073	cg07665387	cg06783429	cg09991306	cg06083330	cg24495585	cg03318904	cg06566034	cg12243597	cg25469418	cg24726783	cg11199639	cg17466131	cg04723343	cg26458505	cg02086801	cg10418626	cg12472603	cg09881545	cg13644317	cg21104965	cg14742937	cg07934812	cg10930308	cg02878244	cg06249604	cg26777729	cg26987928	cg23753807	cg02030908	cg10192893	cg05872236	cg13184448	cg13185413
Yes	ADRBK1	cg05483184	cg08749455	cg03573109	cg04466840	.	.	.	.	.	.	.	.	.	.	.	.	.	.	.	.	.	.	.	.	.	.	.	.	.	.	.	.	.	.	.	.	.	.	.	.	.	.	.	.	.	.	.	.
Yes	ADRBK2	cg16994941	cg15605235	cg16283183	cg23098529	cg25307332	cg25010124	.	.	.	.	.	.	.	.	.	.	.	.	.	.	.	.	.	.	.	.	.	.	.	.	.	.	.	.	.	.	.	.	.	.	.	.	.	.	.	.	.	.
Yes	ADRM1	cg25724712	cg26248537	cg21473651	cg21235960	cg07122365	cg13309174	cg17044311	cg15349424	cg01129886	cg22909677	cg16922340	cg13655303	cg20784314	cg20726575	cg14296561	cg08430355	cg03752965	cg17978103	cg26536164	cg17466510	cg10077502	cg26412441	cg06442750	cg08937107	cg17788149	cg04788221	cg13621612	cg25094972	cg04685632	cg14463853	cg17417878	cg03074225	cg08571304	cg18787420	cg13391455	cg03938525	cg08967456	cg24471576	cg13593887	cg20725261	cg26418147	cg10410852	cg22464883	cg19261559	cg07224221	cg10059167	cg02089014	cg19047340
Yes	ADSL	cg13853141	cg05083067	cg06437747	cg03458229	cg15384400	cg12252759	.	.	.	.	.	.	.	.	.	.	.	.	.	.	.	.	.	.	.	.	.	.	.	.	.	.	.	.	.	.	.	.	.	.	.	.	.	.	.	.	.	.
Yes	ADSS	cg11150901	cg16365424	cg22109530	cg15897921	cg21167167	cg09365677	cg24671153	cg07411229	cg04528352	cg24998145	cg19692340	cg02583484	cg26026748	cg22725719	cg15058956	cg18769229	cg20508274	cg20207784	cg00533390	cg08387141	cg13309012	cg19322477	cg27220495	.	.	.	.	.	.	.	.	.	.	.	.	.	.	.	.	.	.	.	.	.	.	.	.	.
Yes	ADSSL1	cg25431463	cg15661311	cg04746089	cg10420527	cg23635789	cg07475000	cg08033031	cg24874555	cg23927970	cg03060555	cg20813589	cg13051970	cg01566552	cg18125573	cg01583485	cg15995125	cg23415212	cg23687466	cg01704474	cg10561067	cg07812957	cg03509898	cg23196346	cg05590196	cg14468692	cg05818515	cg20122518	cg10951975	cg24102266	cg19863411	cg16641055	cg12807924	cg16312900	cg01756421	cg09712135	cg03747309	cg20449048	cg27563985	cg20467348	cg10064322	cg24517323	cg23487201	cg24137543	cg02239377	cg00704780	cg05166354	cg04164838	cg24783499
Yes	AEBP1	cg26736200	cg17575314	cg13909661	cg21545857	cg20931951	cg16241867	cg08107308	cg18223453	cg03929743	cg02959939	cg00593243	cg25416149	cg05233946	cg26860604	cg24541835	cg24699296	cg21304234	cg19706390	cg14614094	cg11613559	cg19465605	cg05484949	cg14239592	cg21935981	cg05054998	cg04003871	cg17147526	cg03339668	cg27566403	cg24446429	cg13868216	cg13387826	cg18542688	cg04863197	cg12593515	cg12472603	cg15017067	cg03961824	cg08584759	cg08264805	cg26097051	cg13808936	cg18881778	cg25330264	cg03318904	cg02049405	cg08555866	cg00713400
Yes	AEBP2	cg16218424	cg13108328	cg23515255	cg12948116	cg20315057	cg17308286	cg19237421	cg17345050	ch.12.313305F	ch.12.29232229R	cg12890694	cg26590411	cg16895170	.	.	.	.	.	.	.	.	.	.	.	.	.	.	.	.	.	.	.	.	.	.	.	.	.	.	.	.	.	.	.	.	.	.	.
Yes	AEN	cg14834285	cg10560561	cg12667732	cg16097858	cg08079166	cg25846076	cg18098839	cg11854392	cg23291048	cg25402137	cg09658183	cg18443571	cg15562885	cg27615938	cg09907068	cg13591204	cg20911180	cg20541456	cg07020967	cg02654940	cg17296595	cg20758492	cg24537836	cg19147390	cg11366748	cg01889574	cg19100996	cg22234930	cg06893362	cg06720578	cg07598341	cg19165946	cg13160058	cg18598146	cg18833140	cg16801797	cg10177030	cg22929280	cg10131972	cg03471047	cg01619846	ch.20.50133246R	cg25539628	cg27070951	cg11487187	cg02180189	cg20737812	cg14935206
Yes	AES	cg27107144	cg12423344	cg11124915	cg09490124	cg24110052	cg04772968	cg07809176	cg17028658	cg10008571	cg09911747	cg23181899	cg17756143	cg07618462	cg04641165	cg14301191	cg02580209	cg12081325	cg07393169	cg12113251	cg07630327	cg08655800	cg23371584	cg11548732	cg24644201	cg15425670	cg09929567	cg27259408	cg24463664	cg12836643	.	.	.	.	.	.	.	.	.	.	.	.	.	.	.	.	.	.	.
Yes	AFAP1L2	cg21218627	cg25260176	cg03854238	cg12580580	cg03069731	cg04788390	cg07440264	cg23145794	cg04083553	cg23437216	cg07248223	cg03611265	cg07065756	cg06376598	cg12492273	cg05109049	cg14446604	cg07905965	cg08232654	cg02488934	cg04233521	cg16476991	cg25431463	cg23635789	cg24517323	cg22705918	cg16708174	cg16212145	cg25132536	cg25766247	cg20415848	cg16399368	cg18396403	cg13020868	cg00744431	cg02157083	cg03378645	cg27395226	cg07475000	cg08699270	cg10596434	cg00175573	cg12807924	cg24328095	cg10259265	cg24820936	cg07811386	cg06192883
Yes	AFF2	cg00278359	cg16757384	cg02586212	cg11554650	cg26654807	cg12105190	cg21811284	cg16200879	cg13152690	cg19380303	cg25540824	cg11565299	cg10385395	cg23326607	cg03665078	cg24102222	cg11606444	cg05184938	cg15268136	cg04554928	cg20376123	cg18061904	cg17853216	cg06958535	cg21486834	cg20034792	cg26071526	cg08255481	cg24685006	cg13917504	cg12498088	cg03388786	cg11697194	cg05017994	cg08450017	cg21643178	cg04003500	cg00030508	cg07003587	cg08977390	cg19796532	cg11362935	cg23976499	cg18131141	cg22352818	cg16075139	cg11184748	cg13567542
Yes	AFF3	cg24579224	cg06607764	cg27566403	cg20806180	cg16391678	cg00400448	cg18647268	cg18397073	cg25117523	cg19961545	cg00895196	cg05414908	cg26097051	cg07679948	cg19878627	cg00701946	cg13356253	cg08611810	cg15911153	cg19592277	cg03241244	cg09069446	cg16075139	cg18356785	cg05620923	cg14397171	cg07890238	cg20061654	cg19764489	cg17939805	cg20931951	cg02924487	cg05484949	cg03318904	cg19664945	cg10427868	cg14822719	cg00813378	cg17310600	cg08362785	cg00406023	cg10532384	cg12472603	cg16830930	cg00512602	cg16767506	cg19112186	cg00739667
Yes	AFG3L2	ch.18.310800R	cg02379856	cg19877371	cg26650682	cg00871979	cg06687102	cg12492273	cg24837411	cg13956700	cg16708174	cg09012411	cg23712458	cg11663824	cg03658244	cg21705505	cg17929238	cg14260004	cg20338754	cg24506604	cg11877228	cg27319971	cg19589800	cg23849201	cg19146448	cg10482632	cg07955887	cg18016148	cg00572356	cg24155190	cg00134212	cg05422369	cg00991755	cg14064262	cg23437216	ch.18.925473R	cg00277996	cg06879567	cg20983609	cg12802356	cg13490729	cg07050712	cg27395226	cg25066772	cg20239391	cg22272713	cg22663660	cg10596434	cg09292377
Yes	AFTPH	cg01452189	cg09396196	cg15712310	cg12027899	cg15136410	cg14621763	cg17998346	cg19766578	cg20988616	cg16929107	cg20225999	cg00694520	cg07520269	.	.	.	.	.	.	.	.	.	.	.	.	.	.	.	.	.	.	.	.	.	.	.	.	.	.	.	.	.	.	.	.	.	.	.
Yes	AG2	cg18223453	cg21545857	cg06594404	cg07683388	cg05484949	cg01295399	cg05940452	cg12593515	cg27566403	cg12782180	cg13808936	cg14739664	cg16410524	cg06544405	cg07911905	cg00222472	cg25212131	cg11213150	cg04863197	cg07795766	cg13840445	cg11438039	cg19774782	cg24522254	cg03001333	cg03578926	cg02069715	cg05223396	cg14213394	cg18921306	cg09881545	cg13563725	cg06607764	cg19894382	cg16653138	cg01012445	cg22694818	cg12472603	cg16655791	cg10432422	cg23181580	cg17497608	cg26675289	cg12116288	cg17147526	cg10521706	cg09887059	cg08264805
Yes	AGAP11	cg01004363	cg14209784	cg16944597	cg12902062	cg24092000	cg06882544	cg13721644	cg22630169	cg14102676	cg09941143	cg00608151	cg07727170	cg25652551	cg00158934	.	.	.	.	.	.	.	.	.	.	.	.	.	.	.	.	.	.	.	.	.	.	.	.	.	.	.	.	.	.	.	.	.	.
Yes	AGAP2	cg12804755	cg03997039	cg26691434	cg10461264	cg05068866	cg06517940	cg06728793	cg26680502	cg03573679	cg02358862	cg13912307	cg25754958	cg03481855	cg08871244	cg00442389	cg25765104	cg07489413	cg11860434	cg13798585	cg08787837	cg05088892	cg11231069	cg17864091	cg03466198	cg21188037	cg06130354	cg11252953	cg08480068	cg17309904	cg26905258	cg00078456	cg00753748	cg24631845	cg08284993	cg03734391	cg14442518	cg23672659	cg18113453	cg06125903	cg11980819	cg26306638	cg15694422	cg19772161	cg14518276	cg23963071	cg13790288	cg10673833	cg04625862
Yes	AGAP3	cg00638021	cg17267720	cg18472549	cg08099115	cg04351793	cg12158692	cg09930192	cg06458171	cg18711921	cg04362887	cg27304565	cg06651505	cg20485165	cg27393162	cg26321840	cg10773249	cg03651427	cg11326510	.	.	.	.	.	.	.	.	.	.	.	.	.	.	.	.	.	.	.	.	.	.	.	.	.	.	.	.	.	.
Yes	AGAP6	cg07294870	cg17751776	.	.	.	.	.	.	.	.	.	.	.	.	.	.	.	.	.	.	.	.	.	.	.	.	.	.	.	.	.	.	.	.	.	.	.	.	.	.	.	.	.	.	.	.	.	.
Yes	AGBL4	cg26552774	cg15321979	cg00542261	cg18479711	cg22789237	cg02531439	cg04164838	cg06687102	cg04956949	cg16708174	cg25343204	cg17170262	cg00423871	cg16463044	cg22964496	cg14511866	cg13595161	cg12588200	cg13793048	cg19287349	cg00136547	cg22830091	cg06376598	cg18522931	cg09803321	cg17939040	cg11285912	cg11125249	cg04521583	cg23145794	cg19461252	cg09911747	cg00452755	cg02580209	cg08699270	cg04425005	cg22378853	cg17864487	cg07139503	cg02066184	cg03419948	cg22455271	cg24243879	cg06748146	cg07065756	cg05279513	cg14053997	cg10505610
Yes	AGFG2	cg09214551	cg18348274	cg23552977	cg25403283	cg10322876	cg22431309	cg15134506	cg08090640	cg13108141	cg27576259	cg01566166	cg26720010	cg13393163	cg00403955	cg06753367	cg17493193	cg03325407	cg07718813	cg03431524	cg14519515	cg12023170	cg07953015	cg14051662	cg23892690	cg01035931	cg00712779	cg02535219	cg20101015	cg17276021	cg14580859	cg10406027	cg01574741	cg09045681	cg01571491	cg23679615	cg13668129	cg22350438	cg00522588	cg23738424	cg15765889	cg18986078	.	.	.	.	.	.	.
Yes	AGK	cg19861260	cg04544267	cg22691319	cg08559914	cg20587945	cg03542197	cg00857435	cg08261841	cg18961501	cg10389454	cg22831029	cg11961918	cg05331214	cg22081879	cg07448997	cg03855592	cg19111265	cg05177629	cg04445427	cg00604640	cg00936309	cg07960922	cg07132005	cg12712659	cg05807420	cg06493963	cg17702590	cg04699394	.	.	.	.	.	.	.	.	.	.	.	.	.	.	.	.	.	.	.	.
Yes	AGMAT	cg10055471	cg04420889	cg19747992	cg16790374	cg15613292	cg08214142	cg03790378	cg06138226	cg01819912	cg17463527	cg00250123	cg02836325	cg19241831	cg06610259	cg22675791	cg15597984	cg17291157	cg02836135	cg06018748	cg04291430	cg00863286	cg09658645	cg07951949	cg09816756	cg05654197	cg14234104	cg09168939	cg08783639	cg21071138	cg13621612	cg04680754	cg00439790	cg02402091	.	.	.	.	.	.	.	.	.	.	.	.	.	.	.
Yes	AGPAT3	cg16619978	cg01565314	cg11579999	cg15714321	cg00449767	cg19300741	cg06711298	cg24378227	cg16357224	cg08882547	cg09450024	cg18497504	cg21289669	cg20215695	cg20271681	.	.	.	.	.	.	.	.	.	.	.	.	.	.	.	.	.	.	.	.	.	.	.	.	.	.	.	.	.	.	.	.	.
Yes	AGPAT4	cg04038844	cg07440264	cg00689492	cg20771240	cg24048338	cg15165122	cg12212591	cg06876053	cg11174847	cg09994356	cg06070324	cg22352772	cg26557308	cg24994127	cg07160746	cg12689670	cg21595968	cg07365127	cg13802013	cg04557057	cg18973247	cg14750757	cg08168580	cg07587893	cg09227144	cg23903301	cg25306480	cg24766553	cg20384898	cg10420527	cg12989128	cg00983904	cg11301556	cg12422704	cg20955836	cg11693848	cg24691854	cg27548075	cg10305789	cg13187778	cg03841065	.	.	.	.	.	.	.
Yes	AGPAT5	cg11385631	cg13316543	cg20000937	cg00705908	cg08110559	cg09039475	cg17786042	cg17371911	cg07312099	cg01426169	cg12712618	cg21912556	cg13518625	cg02207200	cg21756720	cg10207787	ch.8.7249R	cg07356114	cg05942562	cg26274995	cg23780635	cg15684290	cg22103414	cg01793387	cg07962051	cg12550146	cg19996406	cg17512779	cg09933836	cg19117545	ch.8.214553F	cg13384816	cg20181312	cg20939319	cg05999364	cg07340894	cg10806217	cg24805985	cg10626254	cg01648999	cg10276018	cg24127101	cg14988396	cg08058591	cg02149895	cg11871864	cg17795789	cg05079448
Yes	AGPAT6	cg25258812	cg22660904	cg03702117	cg05937663	cg24353706	cg03348901	cg09129132	cg16031528	cg16667459	cg11664809	cg08492202	cg10876767	cg05179045	cg04694725	cg27449959	cg27219446	cg03346667	cg10794439	cg03286098	cg06389019	cg01513060	cg14551279	cg14435640	cg09073989	.	.	.	.	.	.	.	.	.	.	.	.	.	.	.	.	.	.	.	.	.	.	.	.
Yes	AGPAT9	cg13375571	cg09696044	cg20556517	cg05598886	cg17520027	cg04025964	cg26328335	cg21851672	cg04366687	cg24054190	cg03716852	cg03357798	cg06134860	cg14473344	cg19596468	cg08009711	cg10792987	cg26382586	cg06653699	cg02011723	cg18203366	cg14501219	cg07036112	cg15949044	cg02037307	cg22536150	cg13936452	cg25046651	cg23445461	cg12097883	cg08360511	cg05304361	.	.	.	.	.	.	.	.	.	.	.	.	.	.	.	.
Yes	AGR2	cg25343204	cg02066184	cg23378941	cg06687102	cg15321979	cg22789237	cg00542261	cg16463044	cg01033191	cg16660494	cg05516499	cg24495062	cg18479711	cg16025492	cg16322478	cg12580580	cg07379550	cg16422814	cg04270264	cg04956949	cg12737833	cg18780288	cg14511866	cg00808492	cg00902147	cg20555234	cg22065851	cg18438894	cg01551133	cg04462561	cg21520549	cg07699454	cg03419948	cg02068351	cg16154713	cg17751430	cg05279513	cg17477990	cg24799947	cg19736110	cg07242931	cg17170262	cg21518261	cg09911747	cg09292377	cg27423323	cg07193534	cg03069731
Yes	AGR3	cg02066184	cg25343204	cg06687102	cg00542261	cg16422814	cg15321979	cg00902147	cg01551133	cg23378941	cg02068351	cg01033191	cg23716690	cg19589800	cg11884711	cg22789237	cg16708174	cg18479711	cg16463044	cg07112604	cg13956700	cg04645817	cg11182257	cg17751430	cg18186771	cg13585149	cg21705505	cg09564509	cg04425005	cg12081325	cg00994323	cg19330334	cg03069731	cg07830160	cg23919844	cg14511866	cg22675447	cg17129554	cg05516499	cg23932332	cg00180559	cg12737833	cg07514618	cg00452755	cg24495062	cg18234352	cg21656251	cg15392457	cg14503441
Yes	AGRN	cg09501687	cg06947286	cg22209573	cg08782899	cg04018738	cg12761965	cg07340025	cg09220326	cg20331980	cg17922998	cg09987889	cg15447017	cg01944226	cg01749249	cg15244327	cg21452188	cg09244312	cg04470054	cg24904788	cg01870834	cg19651003	cg19219423	cg18458509	cg13691961	cg25593954	cg23791011	cg12002139	cg01827726	cg26841040	cg26579550	cg18790325	cg01889574	cg05471495	cg01792117	cg16578549	cg27145347	cg07541559	cg18400281	cg15391590	cg18995788	cg10472651	cg07573872	cg10191240	cg16886828	cg08224563	cg13356324	cg11385003	cg06858555
Yes	AGT	cg13391455	cg09509144	cg23807894	cg10410852	cg23632432	cg08967456	cg26248537	cg08597345	cg22305516	cg02567151	cg03693099	cg25724712	cg10113191	cg09276531	cg07580789	cg14917846	cg24813613	cg26536164	cg16674020	cg24603028	cg10775894	cg08430355	cg06799533	cg06442750	cg26181818	cg01123186	cg18942298	cg22647018	cg00305996	cg05294112	cg23993235	cg07463743	cg14673722	cg21032564	cg15349424	cg09527886	cg15446884	cg12371177	cg02280309	cg19792099	cg10291005	cg21936959	cg17401808	cg06356454	cg10089413	cg13110676	cg19261559	cg03483654
Yes	AGTR1	cg05233946	cg10982443	cg18005337	cg03339668	cg02264079	cg01341751	cg14614094	cg00400448	cg18397073	cg14239592	cg27566403	cg13387826	cg16438182	cg20931951	cg05054998	cg23753807	cg21299491	cg24539848	cg21935981	cg24211976	cg19635505	cg03318904	cg25386676	cg18638180	cg04003871	cg15911153	cg14507146	cg00420526	cg13611006	cg17466131	cg16241867	cg18675097	cg07355507	cg11420192	cg14266527	cg20061654	cg00222472	cg13650504	cg05127924	cg22727783	cg19339179	cg26724070	cg15996534	cg05484949	cg04723343	cg05165862	cg11613559	cg14522034
Yes	AGTR2	cg24726783	cg14653814	cg22598885	cg27456707	cg17466131	cg11725265	cg11994630	cg26987690	cg04998671	cg08811888	cg18713166	cg22589697	cg13388615	cg13858127	cg17209507	cg25661931	cg13068653	cg18971175	cg26023051	cg16438182	cg13184448	cg21751145	cg13042918	cg13995193	cg13496790	cg03335125	cg01341751	cg17444849	cg10017626	.	.	.	.	.	.	.	.	.	.	.	.	.	.	.	.	.	.	.
Yes	AGTRAP	cg14643264	cg15481493	cg02862467	cg00259019	cg18458509	cg23299618	cg09247175	cg09530650	cg25579675	cg00950718	cg04896048	cg16446738	cg03821121	cg15962538	cg21853021	cg06061240	cg17827767	cg21837069	cg15005526	cg13170031	cg13324103	cg25461300	cg06654510	cg15291905	cg19300549	cg24796998	cg08035555	cg08479635	cg08897422	cg21669326	cg25336892	cg16983159	cg04003903	cg01463644	cg25397426	cg03548415	cg11826104	cg08721324	cg18617708	.	.	.	.	.	.	.	.	.
Yes	AGXT	cg17815669	cg01441308	cg02415779	cg21936959	cg02280309	cg21748836	cg15512534	cg06334307	cg01440570	cg22186291	cg05446471	cg02640604	cg06835156	cg15095906	cg08823554	cg07977661	cg15931839	cg08741952	cg03852847	cg15725639	cg24874350	cg12023911	cg27137955	cg17304531	cg03711854	cg16269144	cg25252197	cg00543684	cg09559242	cg16299159	cg19463199	cg10589745	cg23993235	cg21523719	cg00095333	cg04602007	cg01332683	cg06146977	cg22800743	cg18709893	cg13471712	cg03928367	cg02043105	cg06421238	cg20988616	cg23045716	cg17393041	cg17961200
Yes	AGXT2L2	cg16436489	cg10324640	cg00122347	cg05476287	cg18099850	cg19856701	cg12685548	cg15148064	cg09923456	cg25001845	cg16857641	cg10128479	cg12836643	cg06176691	cg20748242	.	.	.	.	.	.	.	.	.	.	.	.	.	.	.	.	.	.	.	.	.	.	.	.	.	.	.	.	.	.	.	.	.
Yes	AHCTF1	cg11688696	ch.1.4424447F	ch.1.3947147F	cg08711867	cg23714091	cg04915414	cg16365424	cg05344966	cg23609082	cg22730004	cg00532890	cg09517106	cg06119628	cg20483690	cg17950169	cg03225787	cg05321960	cg02368587	cg13178873	cg22367970	cg14978267	cg11930609	cg20012024	cg15834037	cg22112416	.	.	.	.	.	.	.	.	.	.	.	.	.	.	.	.	.	.	.	.	.	.	.
Yes	AHCY	cg14296561	cg21235960	cg16922340	cg09168939	cg26412441	cg07122365	cg13655303	cg14290855	cg13554714	cg25094972	cg21473651	cg00493554	cg13621612	cg20726575	cg10223061	cg00634542	cg17044311	cg19448292	cg26248537	cg27312549	cg15613292	cg24226219	cg26806791	cg00738345	cg01129886	cg15349424	cg03074225	cg23658354	cg11553755	cg14324800	cg07066918	cg21820890	cg13148544	cg22322158	cg17978103	cg03483654	cg00357971	cg00084184	cg00159289	cg00439790	cg08818337	cg14947634	cg12020179	cg25724712	cg22469870	cg24335092	cg25291404	cg04420889
Yes	AHCYL1	cg06542928	cg08250978	cg18220030	cg11837749	cg15411034	cg07184986	cg19256717	cg26282150	cg18800136	cg19234509	cg20595745	cg00538495	cg24353213	cg25375569	cg21756647	cg17080709	cg23716690	cg21575283	cg16174301	cg00994323	cg02840615	cg01101911	cg23839687	cg13629753	cg07798595	cg14965628	cg03989270	cg22949578	cg10336671	cg00718333	cg24406116	ch.1.88799877F	cg00179921	cg25408271	cg03352347	cg23255950	cg25613600	cg06567342	cg05792003	cg04912273	cg07154958	cg26793226	.	.	.	.	.	.
Yes	AHCYL2	cg05346963	cg13585324	cg05363574	cg24512303	cg17635080	cg15148064	cg02434880	cg13020868	cg13956700	cg14719352	cg09573890	cg04078644	cg16254344	cg25281029	cg09944899	cg19353578	cg17351862	cg06271128	cg09220235	cg17863551	cg14936266	cg16922937	cg15321979	cg17839959	cg11182257	cg01632288	cg01551133	cg16286281	cg08905629	cg04745100	cg11406667	cg10324640	cg09051119	cg01004382	cg05842113	cg12120430	cg19638572	cg17513832	cg21194776	cg23309512	cg06974930	cg03096785	cg03162506	cg14533737	cg03003722	cg23181899	cg06508062	cg21578050
Yes	AHDC1	cg13545874	cg22752533	cg07076915	cg14060496	cg10439765	cg10269548	cg26639039	cg08854987	cg20779964	cg24613080	cg00048759	cg12985929	cg15015340	cg24975842	cg07296256	cg12451099	cg07160746	cg11301556	cg00545916	cg23566503	cg23601468	cg00480389	cg24773770	cg17640485	cg26492446	cg11671688	cg13802013	cg09615821	cg09644153	cg06633438	cg03743720	cg12116288	cg13708635	cg15777825	cg24454144	cg24059033	cg14486338	cg27314002	cg07871947	cg10721834	cg25900280	cg10248100	cg17478228	cg01718742	cg10615414	cg09533178	cg15060599	cg07377422
Yes	AHNAK	cg14060496	cg13802013	cg07160746	cg17283453	cg08204783	cg24975842	cg07883457	cg14260073	cg14486338	cg00512602	cg20399616	cg01602153	cg11671688	cg08616061	cg14094983	cg27032232	cg03743720	cg07365127	cg24454144	cg12451099	cg01718742	cg06808751	cg12873610	cg08858649	cg07870293	cg25540824	cg26492446	cg00097146	cg16823958	cg03099208	cg23474501	cg05355225	cg21412973	cg05556276	cg27338480	cg10249538	cg25900085	cg10615414	cg09080913	cg06383163	cg09403666	cg17753347	cg02027878	cg10192893	cg26751645	cg27105390	cg12097883	cg03615269
Yes	AHNAK2	cg12551957	cg27565067	cg17640485	cg02974085	cg18005280	cg14614094	cg27630202	cg11639815	cg13909661	cg14711997	cg05057352	cg17781669	cg25330264	cg06633438	cg26251854	cg00765705	cg19706390	cg06594404	cg26446499	cg25362652	cg15084543	cg24922090	cg15615645	cg06733155	cg00713400	cg23590389	cg02546607	cg05941376	cg17827328	cg18542688	cg11836119	cg13645530	cg18223453	cg08555866	cg27500647	cg26860604	cg01295399	cg21332304	cg17611046	cg07041720	cg14239592	cg14789818	cg06883126	cg03961824	cg19416570	cg11613559	cg16241867	cg05233946
Yes	AHR	cg25706683	cg25799589	cg07068735	cg25281849	cg07151117	cg15391590	cg01708377	cg07625619	cg05973028	cg06765219	cg05501617	cg26517376	cg02455706	cg04013733	cg09967633	cg00157656	cg08388802	cg16245261	cg20414364	cg23877497	cg14152591	cg21430685	cg13582028	cg05201300	cg27227804	cg09272225	cg23865980	cg22987011	cg17920789	cg20819482	cg07991100	cg07658646	cg12918213	cg08232654	cg24762021	cg24166295	cg01799671	cg12138695	cg03875678	cg03315407	cg22888181	cg26473110	cg25147026	cg21563049	cg15882591	cg16781880	cg00343433	cg11790417
Yes	AHRR	cg09696044	cg18062140	cg18523477	cg24787238	cg08319905	cg00917362	cg18203366	cg14894848	cg09579605	cg20934596	cg17207266	cg01969115	cg02530437	cg02449461	cg22643811	cg26849830	.	.	.	.	.	.	.	.	.	.	.	.	.	.	.	.	.	.	.	.	.	.	.	.	.	.	.	.	.	.	.	.
Yes	AICDA	cg06934654	cg21811284	cg15174682	cg09684160	cg01199327	cg21486834	cg21248060	cg25817701	cg22697239	cg08065963	cg23326607	cg24973755	cg02423817	cg10435235	cg26382697	cg12044599	cg21057323	cg02251850	cg00404280	cg19257562	cg02212836	cg09664479	cg06958535	cg01445100	cg24102222	cg01360627	cg27627381	cg16408081	cg18896032	cg25256924	cg00539174	cg08445550	cg07018090	cg10385395	.	.	.	.	.	.	.	.	.	.	.	.	.	.
Yes	AIDA	cg07068735	cg05471495	cg07813495	cg05075308	cg15391590	cg21430685	cg26389380	cg24438354	cg10248100	cg18995788	cg10938221	cg10536916	cg24970181	cg26413708	cg11594770	cg15015109	cg08232654	cg14533068	cg02816525	cg10472651	cg16728539	cg04478251	cg22718891	cg07960624	cg20972199	cg12005760	cg08405119	cg05201300	cg07788438	cg25255850	cg13567986	cg04470054	.	.	.	.	.	.	.	.	.	.	.	.	.	.	.	.
Yes	AIF1	cg16757384	cg10583893	cg05614735	cg27049766	cg16695758	cg25181710	cg16265599	cg08309529	cg11565299	cg15229994	cg16200879	cg03790250	cg07003587	cg18061904	cg25568066	cg11362935	cg08875705	cg13567542	cg12506930	cg00279406	cg00753748	cg03305185	cg03388786	cg15346191	cg21347053	cg16293484	cg16916914	cg27142059	cg01347682	cg10012059	cg11223622	cg09250933	cg04265797	cg23780110	cg07165756	cg23363971	cg06833110	cg01493517	cg22685807	cg05966978	cg18755846	cg24244374	cg10094489	cg06707978	cg01979888	cg21000227	cg04110224	cg02441618
Yes	AIF1L	cg04895345	cg16795307	cg22268137	cg24129390	cg00480389	cg14628982	cg26639039	cg04102510	cg04865180	cg02727104	cg24301620	cg13802013	cg27563985	cg00099976	cg03236137	cg25431463	cg23635789	cg02113641	cg10615414	cg07160746	cg12689285	cg17796010	cg14060496	cg03625287	cg01310750	cg16068263	cg11312408	cg06376598	cg26709285	cg18961681	cg21179088	cg24720355	cg23487201	cg03738025	cg07104706	cg10440578	.	.	.	.	.	.	.	.	.	.	.	.
Yes	AIFM1	cg04114544	cg13577778	cg09327378	cg25804773	cg25133376	cg12126344	cg21841409	cg22498453	cg27135989	cg07951949	cg14228460	cg04521626	cg13554714	cg22262753	cg15988261	cg16253115	cg06650255	cg26611070	cg02836325	cg16729555	cg14209730	cg26639809	cg12877169	cg14022183	cg05490366	cg03048225	cg06781948	cg25683744	cg13849691	cg14393693	cg02334660	cg01777812	cg15613292	cg02078292	cg01492626	cg01597882	cg07744832	cg15751948	cg27065374	cg13711129	cg09168939	cg24239230	cg19481953	cg09816756	cg22817211	cg11458974	cg19785418	cg10062550
Yes	AIFM3	cg00280270	cg05279387	cg11216777	cg06357940	cg17757079	cg02395280	cg23214249	cg02959688	cg18399451	cg11142556	cg25096740	cg02138299	cg06833798	cg06295294	cg13977835	cg13149996	cg05044994	cg16521555	cg21537214	cg17316030	cg09648467	cg04297867	cg24245352	cg06796120	cg05377839	cg06398643	cg06836102	cg19823847	cg00636416	cg07798731	cg10928544	cg12608475	cg15497249	cg20401101	cg26290716	cg24334259	cg01973089	cg00268149	cg10276506	cg08348422	cg25310081	cg12937580	cg04662629	cg05166801	cg23514374	cg22125717	cg26492847	cg21660130
Yes	AIM1L	cg08481112	cg11012153	cg23475112	cg15809077	cg26495867	cg15002541	cg23361127	cg27410595	cg24742092	cg23542902	cg09164206	cg18458509	cg15232319	cg26793227	cg01485549	cg13156207	cg22717825	cg12885484	cg15925478	cg15374518	cg08869883	cg00583001	cg19533991	cg09312135	cg14975958	cg10517281	cg09122655	cg12081267	cg13714378	cg09634659	cg16558485	cg21372107	cg00805193	cg13178170	cg08130175	cg06367321	cg21351647	cg26704293	cg03821121	cg10755077	cg13305336	cg14241836	cg07551060	cg15659527	cg20951054	cg02069592	cg04814352	cg10726868
Yes	AIM2	cg26724841	cg00679763	cg03783907	cg12641739	cg15152331	cg25341313	cg11888747	cg08787837	cg25384897	cg14094409	cg17706411	cg14087413	cg11003133	cg12177677	cg11155924	cg09354037	cg02148426	cg22803223	cg13165140	cg04441857	cg03218479	cg16063587	cg17583432	cg02756056	cg04266908	cg00050692	cg15220969	cg21187669	cg09374353	cg02691035	cg18112681	cg09154880	cg22595391	cg16122707	cg15417249	cg09221159	cg24491784	cg06825448	cg02366772	cg21057323	cg20173011	cg01765152	cg17666418	cg01735277	cg16505233	cg12081303	cg25739715	cg23691006
Yes	AIMP1	cg02334660	cg06338708	cg16406385	cg09212407	cg22007110	cg26651837	cg26013975	cg25609878	.	.	.	.	.	.	.	.	.	.	.	.	.	.	.	.	.	.	.	.	.	.	.	.	.	.	.	.	.	.	.	.	.	.	.	.	.	.	.	.
Yes	AJAP1	cg05860723	cg18548864	cg09881545	cg00046499	cg04842426	cg13358636	cg22250531	cg23582982	cg27640064	cg24672173	cg03696599	cg00154357	cg22190437	cg24076884	cg16958939	cg04751631	cg16227748	cg12835118	cg15613420	cg06653699	cg01360618	cg03506028	cg19014335	cg18377014	cg12544191	cg20755170	cg25568066	cg27314002	cg10836110	cg01089498	cg01254303	cg08776014	cg20959460	cg24427895	cg24945701	.	.	.	.	.	.	.	.	.	.	.	.	.
Yes	AK3L1	cg24049468	cg23083774	cg15305070	cg10410852	cg23743911	cg23523648	cg03651886	cg02434866	cg04680754	cg17401808	cg24964796	cg02836325	cg09067029	cg25350792	cg02089014	cg06406157	cg13759229	cg17696756	cg23752985	cg04833514	cg13388025	cg14673722	cg21820890	cg00993308	cg18942298	cg07580789	cg19952651	cg25168925	cg24260882	cg01440570	cg27326113	cg18707858	cg19465320	cg16073408	cg01779882	cg26348521	cg22070177	cg02992224	cg06910257	cg01144225	cg13110676	cg17459949	cg04488758	cg24603028	cg12035880	cg01734240	cg08151363	cg18599400
Yes	AK5	cg17147526	cg05484949	cg00713400	cg12472603	cg00222472	cg07039560	cg01426303	cg18921306	cg20931951	cg19416570	cg09851343	cg11613559	cg00400448	cg21545857	cg14739664	cg13377102	cg03001333	cg15996534	cg14418633	cg08928145	cg22880770	cg24699296	cg00348389	cg27566403	cg03216043	cg07512361	cg26097051	cg18542688	cg18631798	cg06750897	cg19764489	cg05720733	cg15409097	cg04843051	cg07171687	cg25212131	cg03885270	cg21935981	cg17497608	cg10982443	cg03339668	cg19706390	cg05054998	cg15017067	cg10109635	cg24541835	cg09867883	cg16241867
Yes	AK7	cg15321979	cg06687102	cg23418465	cg21518261	cg00994323	cg25755892	cg07809176	cg05516499	cg00563566	cg11473240	cg16463044	cg04174651	cg14899065	cg26078439	cg07242931	cg21221690	cg18269382	cg06198758	cg05684715	cg15392457	cg18258412	cg24701267	cg01127249	cg23437216	cg06752633	cg02068351	cg13445486	cg19572157	cg14511866	cg19961648	cg01604404	cg17526513	cg07379550	cg26279261	cg16708174	cg01551133	cg13503148	cg18333041	cg04078644	cg16154713	cg04110902	cg04355801	cg16491530	cg23378941	cg08478125	cg19646759	cg12580580	cg13020868
Yes	AKAP1	cg13759229	cg02518338	cg19026547	cg06872514	cg15771477	cg15619125	cg02089014	cg27345762	cg23845168	cg00901574	cg26814835	cg25094972	cg17730758	cg04478015	cg05353659	cg18709893	cg00212786	cg10093739	cg18829521	cg16922340	cg17857870	cg13692543	cg26924392	cg16983055	cg01868729	cg25055744	cg00539925	cg17806814	cg08694280	cg10581876	cg08110861	cg23693705	cg08885854	cg14404318	cg02064798	cg01462727	cg08498747	cg19240857	cg26738160	cg01983454	cg12533496	cg08805241	cg13655303	cg27108424	cg25325053	cg27531571	cg17463527	cg00516870
Yes	AKAP11	ch.13.315182R	cg19921439	cg21890002	ch.13.356781R	cg22240515	cg21958444	ch.13.116017F	cg11075937	cg14792031	cg26215849	cg25927529	cg24539295	cg09315329	cg21812277	cg02450800	cg06652675	cg06477715	cg07636088	cg05074645	cg21532953	cg03369344	cg16425060	ch.13.26730751R	cg21473651	cg14174116	cg06877486	cg07311313	cg07028951	cg20369775	cg12267883	cg12542281	cg24469095	cg08023962	cg05585947	cg02637343	cg23548274	ch.13.1078047F	cg13538685	cg06125576	cg12578287	ch.13.1159947F	cg23755378	cg07350703	cg25494665	cg25806100	cg04570827	cg21408813	cg19073576
Yes	AKAP12	cg27566403	cg01341751	cg14614094	cg18542688	cg06607764	cg19416570	cg05233946	cg03339668	cg16241867	cg24539848	cg07355507	cg05484949	cg17147526	cg08107308	cg05054998	cg11613559	cg07683388	cg13387826	cg18223453	cg16653138	cg10804656	cg19706390	cg14266527	cg07795766	cg14239592	cg05537653	cg07816247	cg10418626	cg05016408	cg01426303	cg01012445	cg26097051	cg04003871	cg11254700	cg18631798	cg16438182	cg14739664	cg11213150	cg05720733	cg24699296	cg26860604	cg03318904	cg23753807	cg03001333	cg10982443	cg25212131	cg24541835	cg16009311
Yes	AKAP13	cg26709300	cg12985929	cg22878489	cg17782974	cg21811284	cg23950233	cg14468692	cg24136700	cg15661311	cg16916914	cg11940285	cg05184938	cg07160746	cg22659676	cg21535657	cg11231069	cg03716852	cg15472071	cg07003587	cg23002761	cg02011723	cg18711081	cg18810947	cg11434705	cg15916004	cg14260073	cg24975842	cg10591771	cg03236137	.	.	.	.	.	.	.	.	.	.	.	.	.	.	.	.	.	.	.
Yes	AKAP2	cg27189087	cg08160091	cg18336674	cg15472784	cg00400448	cg17059658	cg14200170	cg06667761	cg04651781	cg03771840	cg02441618	cg19560701	cg00184452	cg01362243	cg01046104	cg04694812	cg01190024	cg00956199	cg11564711	cg17310600	cg15197065	cg00397673	cg16823083	cg27566403	cg00865849	cg14286456	cg23181580	cg17160439	cg22771548	cg04573550	cg10804656	cg18579862	cg04290586	cg17939805	cg26790247	cg01610632	cg11859607	cg12060744	cg03148184	cg27454064	cg27615388	cg15484532	cg01142635	cg14489474	cg24980653	cg20332645	cg26568372	cg05863502
Yes	AKAP3	cg24137216	cg15988204	cg07866131	cg11884711	cg26473110	cg01262865	cg17170262	cg08263205	cg07065756	cg18274619	cg12492273	cg04867047	cg09400566	cg00797152	cg01799671	cg25780632	cg26677406	.	.	.	.	.	.	.	.	.	.	.	.	.	.	.	.	.	.	.	.	.	.	.	.	.	.	.	.	.	.	.
Yes	AKAP4	cg02658319	cg13487667	cg22933875	cg18307978	cg09509144	cg16054651	cg19914238	cg06113298	cg05856230	cg16983055	cg27312549	cg27420049	cg15349424	cg13089661	cg27616666	cg20498033	cg09449611	cg08969102	cg05294112	cg07780528	cg13309174	cg01486665	cg04891611	cg03010018	cg03323695	cg13391455	cg19751937	cg01842395	cg15636879	cg25724712	cg15006681	cg21241410	cg16047292	cg11202914	cg01021631	cg15535174	cg02667577	cg21137707	cg03280235	cg06144905	cg08783639	cg02811362	cg02254181	cg05729827	cg18129996	cg18135436	cg26248537	cg19033906
Yes	AKAP5	cg13211324	cg06033488	cg03716852	cg01831771	cg27583922	cg13020868	cg12980830	cg15321979	cg17583504	cg23849201	cg01417625	cg04727924	cg16517298	cg26341831	cg16193203	cg19776833	cg11401784	cg07514618	cg06170683	cg14850660	cg06687102	cg17128892	cg23932332	cg14030586	cg10307052	cg17635080	cg02890194	cg13598881	cg08162124	cg08681293	cg01632288	cg06133876	cg05598886	cg26152017	cg23045908	cg24112733	cg09132058	cg05757907	cg19413725	cg07205154	cg24496021	cg07803375	cg19961648	cg10561067	cg16708174	cg26695784	cg19263868	cg27426151
Yes	AKAP6	cg13068653	cg04723343	cg20168901	cg02370232	cg00147286	cg02264079	cg24726783	cg01341751	cg11707035	cg22330763	cg11725265	cg07464206	cg01515508	cg00420526	cg00400448	cg24461063	cg05567734	cg04998671	cg14601621	cg04697946	cg16438182	cg13858127	cg07355507	cg09991306	cg07690326	cg00739667	cg00902516	cg05054998	cg14653814	cg06866616	cg01794929	cg18397073	cg10532384	cg04007726	cg02030908	cg00037952	cg07584855	cg22399111	cg04716021	cg11994630	cg24579224	cg03339668	cg13393408	cg27566403	cg12611488	cg18881778	cg24342013	cg14239592
Yes	AKAP7	cg15867963	cg14752838	cg14003974	cg23091302	cg01650245	cg25939630	cg16387532	cg21388639	cg15477040	cg22139212	cg14962007	cg19883066	cg03391776	cg25281029	cg08706907	cg01306747	cg01310473	cg22874988	cg15487498	cg07338464	cg05251952	cg10881451	cg26695784	cg14755690	cg06357940	cg09267056	cg15127443	cg02929982	cg24670715	cg04286195	cg00363737	cg01365117	cg21857668	cg21195763	cg23309512	cg19621160	cg04723449	cg25772185	cg07205154	cg08021727	cg09549329	cg13211324	cg10453550	cg19007141	cg24512303	cg10307052	cg16526755	cg07929259
Yes	AKAP8L	cg04285141	cg01055594	cg13777294	cg04649215	cg04994795	cg02987906	cg03616130	cg04727521	cg06633013	cg08840230	cg16353508	cg20722987	cg16309727	cg00948520	cg19229651	.	.	.	.	.	.	.	.	.	.	.	.	.	.	.	.	.	.	.	.	.	.	.	.	.	.	.	.	.	.	.	.	.
Yes	AKAP9	cg11717738	cg20655099	cg06688989	cg24691891	cg08924415	cg16626760	cg01817009	cg14197071	cg01782486	cg26709300	cg11898646	cg20929387	cg09476997	cg23949969	cg01844321	cg09923456	cg14650116	cg24502901	cg02851047	cg17007374	cg27106909	.	.	.	.	.	.	.	.	.	.	.	.	.	.	.	.	.	.	.	.	.	.	.	.	.	.	.
Yes	AKD1	cg06707899	cg08058988	cg01191566	cg01271726	cg02401978	cg09035699	cg11815811	cg05372753	cg27173965	cg13226591	cg09790829	cg11468898	cg14756006	cg20332195	cg21152077	cg05982160	cg08745665	cg17250160	cg08662619	cg26155156	cg22909677	cg05764422	cg05264018	cg07963147	cg11311289	cg00280270	.	.	.	.	.	.	.	.	.	.	.	.	.	.	.	.	.	.	.	.	.	.
Yes	AKIRIN2	cg23841280	cg05609091	cg18422055	cg25724712	cg12503473	cg26615535	cg21473651	cg19308222	cg13054358	cg10537807	cg03467087	cg13593887	cg10476950	cg14022183	cg17417878	cg14054883	cg14504586	cg17466510	cg09004195	cg26578983	cg12487655	cg03850035	cg08946854	cg23984446	cg05294112	cg06124285	cg10764388	cg00634542	cg11940526	cg23487517	cg08110692	cg20014822	cg10206882	cg10600594	cg10624462	.	.	.	.	.	.	.	.	.	.	.	.	.
Yes	AKNA	cg06477444	cg09684160	cg01328500	cg06800849	cg10435235	cg26579578	cg15410236	cg05934015	cg03969079	cg19517476	cg04352288	cg16272981	cg22374742	cg16408081	cg27565277	cg04838847	cg21848117	cg21248060	cg00810292	cg01438467	cg02668248	cg11954030	cg06934654	cg12044599	cg25256924	cg13325231	cg05957567	cg11650874	cg27026786	cg04912316	cg01943221	cg21057323	cg04340595	cg24005158	cg19593285	cg16075139	cg07841371	cg21773665	cg06653632	cg08697251	cg02423817	cg03388043	cg24102222	cg15482928	cg23474890	cg16774946	cg20126656	cg14331899
Yes	AKNAD1	cg03884543	cg20288341	cg05218245	cg19240857	cg10189661	cg16598679	cg06109226	cg02987906	cg23928468	cg02637343	cg23361659	cg17372806	cg03926852	cg14291900	cg22196764	cg08471173	cg21800196	cg23098661	cg20133890	cg22909677	cg26509915	cg14054883	cg17961200	cg23845168	cg07197585	cg19373760	cg00159289	cg24226219	cg03372174	cg27603796	cg27198696	cg08559914	cg18825119	cg08285646	cg03390187	cg21125207	cg07881496	cg16922340	cg03469869	cg16362189	cg03322979	cg14258501	cg07577121	cg18129996	cg19809039	cg03228974	cg06144675	cg00859129
Yes	AKR1B1	cg08167706	cg21079345	cg02215070	cg00174851	cg14629509	cg13801416	cg16132520	cg10795359	cg06864853	cg13056495	cg04292718	cg16115720	cg18416881	cg18787401	cg04663564	cg25084878	cg17958315	cg15927720	cg13078140	cg21773872	cg05686497	cg03894892	cg25146017	cg22380921	cg03340466	cg01777643	cg08676249	cg02878244	cg18235734	cg15637465	cg07136998	cg08863953	cg16650529	cg18024113	cg05209584	cg02119792	.	.	.	.	.	.	.	.	.	.	.	.
Yes	AKR1B10	cg01551133	cg13375571	cg11182257	cg05346963	cg17583504	cg15617609	cg13956700	cg05363574	cg06213360	cg27648858	cg13585324	cg19353578	cg16254344	cg23712458	cg11285912	cg22272713	cg25001764	cg00542261	cg24512303	cg20020161	cg21194776	cg02184281	cg16604391	cg23098693	cg09814128	cg19633004	cg10456035	cg15414930	cg02434880	cg07050692	cg07703530	cg18194850	cg09587487	cg14532519	cg12476188	cg25281029	cg23309512	cg15994182	cg16286281	cg12244665	cg22808086	cg21756647	cg00953201	cg26341831	cg13595161	cg17257720	cg26570165	cg23849201
Yes	AKR1C3	cg06568323	cg26766373	cg01373189	cg15616382	cg02090656	cg24502901	cg15512534	cg26524638	cg06532574	cg17447502	cg16003238	cg22489878	cg09685060	cg21427213	cg08037719	cg03964111	cg03785666	cg00866541	.	.	.	.	.	.	.	.	.	.	.	.	.	.	.	.	.	.	.	.	.	.	.	.	.	.	.	.	.	.
Yes	AKR1C4	cg13784017	cg01087195	cg04156643	cg09272256	cg02749784	cg16453794	cg19017553	cg01219426	cg01033419	cg02716826	cg12926300	cg26475094	cg26775558	cg06173216	cg10276869	cg19429300	cg22947965	cg12138695	cg06534586	cg12992827	cg26552650	cg12897164	cg25539628	cg14975958	cg06601993	cg24883742	cg05418947	cg00115149	cg12774429	cg05254747	cg12885484	cg01008433	cg21519058	cg07673979	cg02202742	cg24833464	cg24904739	cg08622198	cg05878887	cg21617357	cg08388802	cg11072570	cg03071245	cg08404354	cg07781678	cg03478610	cg10562786	cg07551060
Yes	AKR1E2	cg20282550	cg00700969	cg12255897	cg19165274	cg26530485	cg07974627	cg08036553	cg25341923	cg01435109	.	.	.	.	.	.	.	.	.	.	.	.	.	.	.	.	.	.	.	.	.	.	.	.	.	.	.	.	.	.	.	.	.	.	.	.	.	.	.
Yes	AKR7A2	cg12515371	cg16422814	cg21518261	cg22563697	cg00994323	cg00804934	cg27319971	cg22065851	cg04454571	cg03805896	cg05516499	cg26078439	cg20335384	cg20839554	cg04359978	cg08387293	cg05842113	cg10313098	cg24730157	cg03029752	cg00595472	cg23813870	cg13427789	cg03436453	cg24872446	cg20742389	cg08597802	cg01551133	cg24436022	cg07565042	cg04851702	cg22627427	cg19287121	cg23716690	cg10984962	cg23799313	cg21828951	cg18730511	cg11289878	cg24155190	cg10575842	cg11785183	cg14624546	cg10482632	cg22663660	cg02814118	cg00797152	cg13956700
Yes	AKR7A3	cg16422814	cg11289878	cg23716690	cg25140444	cg00423871	cg13854960	cg27319971	cg01551133	cg13427789	cg05875308	cg00595472	cg04454571	cg19494591	cg12737833	cg03726312	cg17901582	cg02291020	cg02754943	cg10598683	cg09461545	cg05516499	cg00410534	cg17751430	cg26343761	cg13893427	cg11414345	cg07184986	cg24872446	cg11073602	cg08161802	cg15210307	cg01482790	cg06811571	cg16803737	cg12805491	cg09285525	cg07552087	cg13956700	cg03375056	cg23799313	cg12640482	cg14532519	cg01768697	cg27422311	cg01693305	cg17462438	cg22563697	cg21463898
Yes	AKR7L	cg23625458	cg17431922	cg20698410	cg10646968	cg11289878	cg05875308	cg20950843	cg07820280	cg20253350	cg00988350	cg02456552	cg09075149	cg11787780	cg09990584	cg20611334	cg13469034	cg13893427	cg17425580	cg18597188	cg02814118	cg00093688	cg04454571	cg23716690	cg24661860	cg01142526	cg12251803	cg15616400	cg11414345	cg03042633	cg05766605	cg09045262	cg05043339	cg21139713	cg01879083	cg06631999	cg26876101	cg07167185	cg15869071	cg15522517	cg03989270	cg10219223	cg20218614	cg15016481	cg16922167	cg03517466	cg01261194	cg00423871	cg03985478
Yes	AKT1	cg01145559	cg01166186	cg09965679	cg24708350	cg02951568	cg21634137	cg19178809	cg22943498	cg00969254	cg15937081	cg26401633	cg10093438	cg02263165	cg01911191	cg26164155	cg05330668	cg18638383	cg05974269	cg15304497	cg04270264	cg18806438	cg25099807	cg22551578	cg01637870	cg04536689	cg10439765	cg15656181	cg13612175	cg20935025	cg03615235	cg25134081	cg02404377	cg19818298	cg07058639	cg15268803	cg17675088	cg19548283	cg16202736	cg02062326	cg20152430	ch.14.1124768F	cg17714703	cg26415394	cg01799671	cg03419948	cg10642330	cg04164838	cg24095592
Yes	AKT3	cg20931951	cg03339668	cg05233946	cg26097051	cg14614094	cg05054998	cg24541835	cg18223453	cg21935981	cg10418626	cg03318904	cg10982443	cg19764489	cg07068761	cg22727783	cg03001333	cg17160439	cg19416570	cg03099728	cg20061654	cg16241867	cg27566403	cg14239592	cg17147526	cg18881778	cg03446636	cg08107308	cg06544405	cg15996534	cg05016408	cg19706390	cg12593515	cg07683388	cg24211976	cg05165862	cg01202519	cg13909661	cg13387826	cg17310600	cg23753807	cg14522034	cg09851343	cg19635505	cg19676181	cg00593243	cg18454133	cg06607764	cg16653138
Yes	ALAD	cg09585333	cg02771619	cg07953015	cg12836643	cg00324097	cg00982136	cg13479898	cg13108141	cg22986597	cg26161708	cg14051662	cg12920963	cg14145355	cg03608520	cg14240223	cg07461273	cg01472113	cg02482497	cg17071957	cg01945183	cg10285618	cg16704889	cg18125573	cg04665604	cg09630479	cg12048031	cg27530015	cg06513247	cg10204629	cg26053346	cg21415292	cg21234123	cg05493761	cg20176532	cg25178749	cg20684110	cg02821501	cg00127408	cg01005506	cg26934062	cg00715050	cg21990144	cg01798157	cg26270195	cg11124915	cg23532138	cg24708861	cg16853770
Yes	ALAS1	cg02379856	cg01963224	cg24155190	cg10482632	cg05196905	cg19413725	cg04788390	cg20338754	cg09530108	cg11793332	cg18396403	cg17226446	cg09012411	cg18550003	cg16193203	cg25429672	cg13957126	cg13445486	cg01772439	cg19100996	cg12492273	cg07699454	cg05279513	cg21396949	cg21614303	cg01262865	cg01632288	cg10075360	cg09331986	cg00595472	cg23597650	cg23919844	cg03322353	.	.	.	.	.	.	.	.	.	.	.	.	.	.	.
Yes	ALCAM	cg18675146	cg18149745	cg20450123	cg14854503	cg19061690	cg01409460	cg14884828	cg06500792	cg19836199	cg27648224	cg07613391	cg25388800	cg08797444	cg15391590	cg26986871	cg18087256	cg19979108	cg03796321	cg24704510	cg05931231	cg26389380	cg14724298	cg04349839	cg01674585	cg21189611	cg21491443	cg27214856	cg07858728	cg01381109	cg25702780	cg02584610	cg02945192	cg25516235	cg11829416	cg06728055	cg09274827	cg21172011	cg25369616	cg11935248	cg01303372	cg26314869	cg14621254	.	.	.	.	.	.
Yes	ALDH1A1	cg26341831	cg03509898	cg12646386	cg21830368	cg10705306	cg10505610	cg07803375	cg05305327	cg15077193	cg23933289	cg18025275	cg18479711	cg20122518	cg21518261	cg05369926	cg22490780	cg07379550	cg09814128	cg10481072	cg15876825	cg18522931	cg09490124	cg17972789	cg07757611	cg22581896	cg15639951	cg18166150	cg13532547	cg25706683	cg09935667	cg22855764	cg16001865	cg15373592	cg07466788	cg04318353	cg07016605	.	.	.	.	.	.	.	.	.	.	.	.
Yes	ALDH1A3	cg13909661	cg04843051	cg21304234	cg03339668	cg05165862	cg03318904	cg27566403	cg05270106	cg03335125	cg19894382	cg08264805	cg16241867	cg26724070	cg23753807	cg03216043	cg05054998	cg13387826	cg05233946	cg17147526	cg16653138	cg18631798	cg19706390	cg16747164	cg26736200	cg26097051	cg24541835	cg18796287	cg15017067	cg21545857	cg18881778	cg00593243	cg18223453	cg01012445	cg08107308	cg02764093	cg13868216	cg24203758	cg23479730	cg07840446	cg07171687	cg08095452	cg14418633	cg11613559	cg14239592	cg03099728	cg13121428	cg13916835	cg14739664
Yes	ALDH1B1	cg19648612	cg13893555	cg24938752	cg02969408	cg05982160	cg03187073	cg07537152	cg00081417	cg22462657	cg04029933	cg06987053	cg09433558	cg24326075	cg24334259	cg07438246	cg09923656	cg20229931	cg10655236	cg12031740	cg25133533	cg23214249	cg08930147	cg24699719	cg26947127	cg16240755	cg12549554	cg23864202	cg26257634	cg11814814	cg20544605	cg11504805	cg20660350	cg26290716	cg26112342	cg00323842	.	.	.	.	.	.	.	.	.	.	.	.	.
Yes	ALDH1L1	cg13956700	cg15321979	cg01551133	cg00542261	cg12492273	cg05480110	cg11182257	cg11793332	cg16708174	cg09911747	cg03378645	cg13020868	cg19263868	cg05279513	cg11285912	cg16193203	cg04641165	cg16922937	cg23712458	cg06651530	cg00902147	cg07065756	cg27583922	cg19368016	cg04195774	cg03732014	cg02379856	cg22589728	cg24701267	cg19007141	cg26405128	cg13534999	cg06687102	cg04899446	cg10307052	cg14511866	cg19633004	cg01101911	cg23932332	cg13375571	cg10525394	cg14503441	cg06633426	cg21613175	cg22687077	cg04083553	cg10401362	cg06934572
Yes	ALDH1L2	cg13909661	cg02261543	cg00626312	cg26365847	cg19774782	cg21450888	cg12924309	cg07840446	cg01821452	cg21545857	cg05127924	cg00533891	cg13407335	cg19764489	cg15951188	cg19593741	cg22771548	cg16861031	cg13650504	cg06139166	cg22880770	cg19706390	cg24696715	cg17389928	cg22727783	cg03959306	cg03258927	cg09854615	cg25767345	cg03001333	cg08107308	cg13808936	cg20931951	cg19825437	cg07145664	cg18638180	cg01330316	cg07056155	cg09667289	cg17508905	cg19894382	cg11560197	cg01922613	cg13618688	cg14002960	cg02924487	cg17147526	cg23287992
Yes	ALDH2	cg12587087	cg15161667	cg05859076	cg05721476	cg16803737	cg14142087	cg02395280	cg24890045	cg22014983	cg06101576	cg22718139	cg25877009	cg11524248	cg11547696	cg22628873	cg15935770	cg00170487	cg25941075	cg25124030	cg26919347	cg13977835	cg00707134	cg18194850	cg02259384	cg01215215	cg13027206	cg17453767	cg22243439	cg13016773	cg08181251	cg09407859	cg16827534	cg23304605	cg02731390	cg27637738	cg01044293	cg16538471	cg02291619	cg05954192	cg27474175	cg15963463	cg07798731	cg05440642	cg12552402	cg12690119	cg20552236	cg04548002	cg03926751
Yes	ALDH3A1	cg10646968	cg03238075	cg10593028	cg13255208	cg23322223	cg27589594	cg19934294	cg14472181	cg20784693	cg18514065	cg12787836	cg08817867	cg26804336	cg11590932	cg25561904	cg21613175	cg15021292	cg02986643	cg27451508	cg05573378	cg23392390	cg26751588	cg23755074	cg01181105	cg25994725	cg24987590	cg25324068	cg26314869	cg18912103	cg12077754	cg06300886	cg07139503	cg02737399	cg16726435	cg19171383	cg06464324	cg13708222	cg11864592	cg26103369	cg23243343	cg09754197	cg04755365	cg02256455	cg18597188	cg09664445	cg13295878	cg07466463	cg06788764
Yes	ALDH3A2	cg20703731	cg19171383	cg24368998	cg02473715	cg16463044	cg14460953	cg05419696	cg13916266	cg23712458	cg05642746	cg17505757	cg13772414	cg08902698	cg01434694	cg02379856	cg10598683	cg24584721	cg18194850	cg11987455	cg27257453	cg03523917	cg05810949	cg14511866	cg16294310	cg06476034	cg02159731	cg18016148	cg24668364	cg01745692	cg02970077	cg09486967	cg27589594	cg12420755	cg07911953	cg15321979	cg20338754	cg23919844	cg10561067	cg24860371	cg18633379	cg23415212	cg05355311	cg00423871	cg18479711	cg03465028	cg24243879	cg05728596	cg23267110
Yes	ALDH3B1	cg10721942	cg15601264	cg20157095	cg16313944	cg02640104	cg21571658	cg20127859	cg09063663	cg22007638	cg05870586	cg02945192	cg09502149	cg09338148	cg07495704	cg06817454	cg04828105	cg06376426	cg16596317	cg01167556	cg20329220	cg06547285	cg26109145	cg05903736	cg16983159	cg15058210	cg24754223	cg00107046	cg08326468	cg15978561	cg23586996	cg07663765	cg10611580	cg00187686	cg07980854	cg12469001	cg06658391	.	.	.	.	.	.	.	.	.	.	.	.
Yes	ALDH4A1	cg19081470	cg08031769	cg10624462	cg10206882	cg22575966	cg07784166	cg11940526	cg07073096	cg26342114	cg05522415	cg07104895	cg26247508	cg22390041	cg15063150	cg00634542	cg13209113	cg14550760	cg19506201	cg24616382	cg09327378	cg00504226	cg00084184	cg08292569	cg21404980	cg25266888	cg26020826	cg09559242	cg16631083	cg26033870	cg26811852	cg00036588	cg25635251	cg03010425	cg05156582	cg09393494	cg17291157	cg26793227	cg03790378	cg09762582	cg09801824	cg10329928	cg03693099	cg23740758	cg27312549	cg09326702	cg04920032	cg05477165	cg04685962
Yes	ALDH6A1	cg07514618	cg15392457	cg03791861	cg07184986	cg01551133	cg06687102	cg26207423	cg04487857	cg26581729	cg05060976	cg18016148	cg25711239	cg18085435	cg06813260	cg27583922	cg23716690	cg04407490	cg13956700	cg21518261	cg17751430	cg21613175	cg10307052	cg23813870	cg26405128	cg26130023	cg06748146	cg16463044	cg13020868	cg07809176	cg19589800	cg00994323	cg01919011	cg14178043	cg19330334	cg09929567	cg21298249	cg13917433	cg25375569	cg16708174	cg04517079	cg12081325	cg09744840	cg10575842	cg15735954	cg03312532	cg11285912	cg25140444	cg08902698
Yes	ALDH7A1	cg22547559	cg05654163	cg26230320	cg10635645	cg00997655	cg09430518	cg16664523	cg02271687	cg14686437	cg24574692	cg26403843	cg10896862	cg20706778	cg16827534	cg17766651	cg01777812	cg03054909	cg01814098	.	.	.	.	.	.	.	.	.	.	.	.	.	.	.	.	.	.	.	.	.	.	.	.	.	.	.	.	.	.
Yes	ALDH9A1	cg00500602	cg19755714	cg13668129	cg24463664	cg23915701	cg05135288	cg18853490	cg04487857	cg08823240	cg19807420	cg07809176	cg03206533	cg27589594	cg26835417	cg02853497	cg03833238	cg05152432	cg17738861	cg23919844	cg05242416	cg00180559	cg01554316	cg07139503	cg09215582	cg15155209	cg09490124	cg24489370	cg27563027	cg20577477	cg23932332	cg14301191	cg08376014	cg10307052	cg01512721	cg12559925	cg01303222	cg25200151	cg14717759	cg09043941	cg11677744	cg26009832	cg09095525	cg02082642	cg01693305	cg08505883	cg04903159	cg09744840	cg22862526
Yes	ALDOA	cg07511934	cg12104108	cg22331294	cg18257574	cg22593342	cg00523161	cg07830160	cg26960896	cg01140244	cg04108706	cg04560630	cg04425005	cg25202943	cg07193534	cg00936935	cg17308606	cg14894245	cg11289878	cg15034300	cg11976790	cg27182012	cg06357341	cg25648211	cg04496824	cg22986770	cg16260349	cg24155190	cg00974944	cg18958693	cg21499610	cg05109049	cg06198758	cg09840122	cg03322353	cg24100115	cg10620680	cg20742389	cg08327690	cg09845145	cg02531439	cg08721324	cg24328095	cg00916854	cg02836764	.	.	.	.
Yes	ALDOB	cg02203484	cg04722901	cg09742465	cg24746726	cg10322876	cg06169746	cg05875308	cg16326590	cg10743102	cg07126235	cg23238058	cg09968361	cg01309945	cg12710538	cg12256469	cg02568479	cg11594770	cg25155068	cg01276497	cg21760363	cg10581876	cg00013660	cg16469492	cg00712280	cg17389077	cg25184827	cg23541811	cg13585586	cg07625619	cg12848614	cg12253845	cg12221970	cg07405796	cg14145159	cg20545776	cg17520654	cg20540372	cg02346737	cg04370834	cg18110104	.	.	.	.	.	.	.	.
Yes	ALG10B	cg04882870	cg20023354	cg23091167	cg26811079	cg14406256	cg10518543	cg15358633	cg06832194	cg13010199	cg02089014	cg19838156	cg07206208	cg16987524	cg13990926	cg19584875	cg00227578	.	.	.	.	.	.	.	.	.	.	.	.	.	.	.	.	.	.	.	.	.	.	.	.	.	.	.	.	.	.	.	.
Yes	ALG11	cg18379624	cg02317651	cg22691736	cg12267883	ch.13.315182R	cg14860438	cg16425060	cg16817502	cg18041207	cg19241305	cg22273452	cg15753936	ch.13.564317R	cg00278366	cg06377626	cg19860320	cg02581653	cg22945824	cg10059167	cg03369344	cg19126615	cg05384282	cg07944862	cg17867889	cg21812277	cg25152942	cg15953892	cg21683783	cg15701332	cg05796223	cg24469095	cg09774567	cg26905720	cg10587621	cg10350274	cg17956563	.	.	.	.	.	.	.	.	.	.	.	.
Yes	ALG12	cg08129374	cg10691809	cg18857892	cg01324372	cg07213289	cg04577441	.	.	.	.	.	.	.	.	.	.	.	.	.	.	.	.	.	.	.	.	.	.	.	.	.	.	.	.	.	.	.	.	.	.	.	.	.	.	.	.	.	.
Yes	ALG14	cg03473087	cg09072230	cg02007434	cg17142950	cg20211629	cg21273112	cg22911054	cg24841257	cg01807748	cg20466954	cg24975581	cg24056365	cg02008770	cg26414000	cg01086672	cg20820107	cg09365924	cg10299214	cg27612650	cg01233392	cg05585556	cg11855117	cg11883418	cg19679865	cg16693012	cg16803737	cg08799394	cg03044573	cg27512727	cg18376306	cg05398883	cg22042546	cg27182159	cg16077929	cg12955127	cg15907134	cg20256260	.	.	.	.	.	.	.	.	.	.	.
Yes	ALG1L	cg20183519	cg18513357	cg24663419	cg13594869	cg09209257	cg16338011	cg18337337	cg05371506	cg18155853	cg25335333	cg16499677	cg14776894	cg18499396	cg06379435	.	.	.	.	.	.	.	.	.	.	.	.	.	.	.	.	.	.	.	.	.	.	.	.	.	.	.	.	.	.	.	.	.	.
Yes	ALG3	cg03895540	cg11203211	.	.	.	.	.	.	.	.	.	.	.	.	.	.	.	.	.	.	.	.	.	.	.	.	.	.	.	.	.	.	.	.	.	.	.	.	.	.	.	.	.	.	.	.	.	.
Yes	ALG5	cg11630632	cg22730029	ch.13.315182R	cg18050715	cg09942546	cg08207253	cg21890002	cg06652675	cg18456803	cg15157312	cg10059167	cg05009079	ch.13.1070180R	cg21495568	cg26215849	cg15753936	cg16425060	cg19921439	cg21958444	cg01245721	cg16817502	cg12111104	cg08717751	cg19294256	cg18379624	cg26043521	cg14792031	cg14221264	ch.13.564317R	cg21408813	cg03926852	cg17011964	cg20001775	cg22691736	ch.13.26730751R	cg00022633	cg09315329	cg00049382	cg07974367	cg17491360	cg13538685	ch.13.1078047F	cg18194343	cg03829318	cg16333971	cg16941122	cg23846955	cg25927529
Yes	ALG8	cg13572369	cg09266229	cg16786581	cg01274233	cg05846476	cg10066186	cg25079915	.	.	.	.	.	.	.	.	.	.	.	.	.	.	.	.	.	.	.	.	.	.	.	.	.	.	.	.	.	.	.	.	.	.	.	.	.	.	.	.	.
Yes	ALG9	cg17707274	cg22140793	ch.11.96117892F	cg27191019	cg02345417	cg23040424	cg09063734	cg05063944	cg16687450	cg04964702	ch.11.1652751R	cg20310100	ch.11.2495959R	cg10691387	cg25910506	cg16669455	cg24528604	.	.	.	.	.	.	.	.	.	.	.	.	.	.	.	.	.	.	.	.	.	.	.	.	.	.	.	.	.	.	.
Yes	ALK	cg22598885	cg24726783	cg02030908	cg01341751	cg16438182	cg17310600	cg03260566	cg04723343	cg00147286	cg24722073	cg18236571	cg05223396	cg20061654	cg03790250	cg17479280	cg15851904	cg14284618	cg25722465	cg25568066	cg15696816	cg16830930	cg04090392	cg15916004	cg10804656	cg16391955	cg17555825	cg25181710	cg24199834	cg18417954	cg06574716	cg02086801	cg11282657	cg00397673	cg09991306	cg25761626	cg21623566	cg23780110	cg23906261	cg23671221	cg21334513	cg26458505	cg07065111	cg12590521	cg27049766	cg08958294	cg16009311	cg19988449	cg26365690
Yes	ALKBH3	cg21125143	cg26579032	cg17090611	cg19924438	cg02089014	cg19952651	cg04319651	cg14648916	cg20009641	cg01972651	cg07647651	cg24964796	cg18942298	cg24205914	cg26033586	cg22070177	cg24603028	cg26536164	cg10064491	cg18556676	cg15593337	cg12394777	.	.	.	.	.	.	.	.	.	.	.	.	.	.	.	.	.	.	.	.	.	.	.	.	.	.
Yes	ALKBH5	cg10705306	cg25431463	cg20703731	cg06170683	cg12807924	cg17714703	cg10642330	cg07160746	cg01799671	cg08902698	cg08699270	cg06376598	cg18274619	cg06760830	cg23566503	cg05529097	cg11174847	cg14060496	cg07402669	cg23415212	cg04164838	cg23487201	cg14468692	cg04739880	cg11301556	cg20779964	cg03721291	cg10615414	cg26639039	cg15336765	cg20600210	cg25307168	cg12918213	cg10561067	cg10420527	cg24033330	cg12689285	cg17526513	cg07871947	cg02142074	cg20260127	cg06096336	cg08360511	cg04262428	cg07076915	cg03841065	cg22943498	cg20813589
Yes	ALOX12B	cg08033031	cg12807924	cg05166354	cg24783499	cg23635789	cg27597110	.	.	.	.	.	.	.	.	.	.	.	.	.	.	.	.	.	.	.	.	.	.	.	.	.	.	.	.	.	.	.	.	.	.	.	.	.	.	.	.	.	.
Yes	ALOX12P2	cg13763876	cg14622879	cg13247398	.	.	.	.	.	.	.	.	.	.	.	.	.	.	.	.	.	.	.	.	.	.	.	.	.	.	.	.	.	.	.	.	.	.	.	.	.	.	.	.	.	.	.	.	.
Yes	ALOX15B	cg18444763	cg04248234	cg05614346	cg11231069	cg11606444	cg00794673	cg03427058	cg14579957	cg14472806	cg24497361	cg15794034	cg05387269	cg07063883	cg05497253	cg12536891	cg00502509	cg14992144	cg06623219	cg07641284	cg03660710	cg13973436	cg01117339	cg20317872	cg26663490	cg26017930	cg05356319	cg19769147	cg09027601	cg17932096	cg03236137	cg25692139	cg10831285	cg09577511	cg21108085	cg08040471	cg07003587	cg15229994	cg20784950	cg21627409	cg05667097	cg13641043	cg16177732	cg22595391	cg14662585	cg20451986	cg27215100	cg02699829	cg05304979
Yes	ALOX5	cg24994127	cg04132540	cg11597902	cg10571987	cg19426625	cg00175573	cg23482747	cg14472806	cg25766247	cg07248223	cg03048889	cg01973676	cg11905061	cg11186858	cg07641284	cg25132536	cg25191041	cg09897970	cg23145794	cg23903301	cg13165140	cg10461264	cg12918213	cg21969566	cg02663352	cg03862854	cg06376598	cg08136020	cg03750478	cg01561864	cg26402417	cg05113410	cg00794673	cg13545874	cg09027601	cg09730500	cg03635073	cg24497361	cg21525330	cg08263205	cg17309904	cg05945608	cg26512925	cg09516200	cg22595391	cg00145955	cg04718447	cg19459094
Yes	ALOX5AP	cg15229994	cg19948701	cg16293484	cg06825448	cg16757384	cg25181710	cg20959460	cg24772388	cg23817096	cg23363971	cg12536891	cg16200879	cg21898046	cg16246489	cg24244374	cg21108085	cg16916914	cg23695990	cg14665901	cg04337828	cg09777775	cg13567542	cg00046499	cg10521706	cg25568066	cg11606444	cg21202716	cg08875705	cg12689670	cg18755798	cg26222247	cg00865849	cg18755846	cg10519840	cg08560387	cg10831285	cg08309529	cg22685807	cg14112754	cg25907965	cg21000227	cg10012059	cg16655791	cg12702981	cg21643178	cg00194126	cg05597945	cg22289837
Yes	ALOXE3	cg09220326	cg16578549	cg26473110	cg01618928	cg11235594	cg27498434	cg24599709	cg06974428	cg26362263	cg05471495	cg22434923	cg22678398	cg05675514	cg08232654	cg09306188	cg23828876	cg10087036	cg01870834	cg00259234	cg01979352	cg09987889	cg12034869	cg11938718	cg15542639	cg23217940	cg03875678	cg02387843	cg25213720	cg24796998	cg24771152	cg06534586	cg18670236	cg09889479	cg16123269	cg07699454	cg25207224	cg17547928	cg09730500	cg06376598	cg01710361	cg13582028	cg10505610	cg04368724	cg10950949	cg14939821	cg17799563	cg04276058	cg09048205
Yes	ALPI	cg09544728	cg20556517	cg06330323	cg01632288	cg08155325	cg08319905	cg21538208	cg27648858	cg13484546	cg26015087	cg09731694	cg26036626	cg16254344	cg23445461	cg13375571	cg07495363	cg17292758	cg02364279	cg21253087	cg26128121	cg15949044	cg07385220	cg05346963	cg01969115	cg14759565	cg05598886	cg05363574	cg13331354	cg00123055	cg06134860	cg09022422	cg10268345	cg03843978	cg14285365	cg04207084	cg18547371	cg01178624	cg01833196	cg05783139	cg24822053	cg08397968	cg20506184	cg09908110	cg16002818	cg06383163	cg16851417	cg01730970	cg14991984
Yes	ALPK2	cg07126783	cg16638092	cg01117339	cg20704560	cg15229994	cg10754215	cg16101008	cg17949969	cg10062193	cg21514164	cg19948701	cg21108085	cg04337828	cg19118951	cg20959460	cg27531366	cg10521706	cg06594404	cg19769147	cg18527651	cg26446499	cg16303353	cg10151367	cg00765705	cg11067407	cg06933824	cg16293484	cg11316131	cg16958939	cg16757384	cg00610577	cg05667097	cg25181710	cg06876053	cg23068939	cg08718490	cg25362652	cg02061173	cg14644204	cg11174847	cg11694519	cg15613420	cg23695990	cg13708635	cg23566503	cg16695758	cg09001226	cg16200879
Yes	ALPL	cg19223782	cg02940147	cg02878244	cg01835695	cg22845236	cg12379383	cg11783834	cg18394340	cg11694519	cg10754215	cg10519840	cg27640064	cg12940439	cg00765705	cg16246489	cg10930308	cg01550148	cg24613080	cg16757384	cg17309904	cg23288563	cg15613420	cg11358945	cg11316131	cg17541002	cg07350501	cg11606444	cg02452944	cg17514528	.	.	.	.	.	.	.	.	.	.	.	.	.	.	.	.	.	.	.
Yes	ALPP	cg25336892	cg07243202	cg06799735	cg21860675	cg22972055	cg04007890	cg05357209	cg10575547	cg10755077	cg27227804	cg07440264	cg15882591	cg20331980	cg27006169	cg21110456	cg04246167	cg16001384	cg07426848	cg14643264	cg26402417	cg11938718	cg23088157	cg17922998	cg18352648	cg19344315	cg04470054	cg10564001	cg04756252	cg08824847	cg10950949	cg19300549	cg23508201	cg26856257	cg25594736	cg09043214	cg24796998	cg14375890	cg05471495	cg10626305	cg27171194	cg01423643	cg15542639	cg00832644	cg11535839	cg25732104	cg05438378	cg17142432	cg21452188
Yes	ALPPL2	cg21110456	cg27068206	cg25336892	cg26402417	cg17142432	cg07440264	cg26108120	cg11938718	cg04605532	cg24603972	cg24741888	cg01101911	cg08721324	cg23088157	cg23599820	cg01333788	cg18958693	cg20449048	cg13948330	cg21493727	cg04188351	cg03766174	cg07511317	cg18617708	cg00994323	cg07699454	cg08486432	cg25732104	cg10168494	cg13753183	cg00375608	cg00974944	cg00953201	cg19344315	cg05711506	cg22663660	cg14663208	cg04083553	cg04563996	cg16023337	cg25648211	cg11801490	cg05501357	cg12918213	cg06654510	cg08327690	cg05481579	cg01799671
Yes	ALS2	cg06974428	cg05870586	cg16001384	cg20414364	cg06840930	cg19919590	cg16245261	cg22209573	cg22127309	cg18865990	cg11816838	cg04346806	cg20807111	cg23019886	cg02325250	cg22321808	cg09048205	cg12034869	cg16578549	cg26473110	cg08579420	cg05201300	cg00805193	cg05471495	cg18869709	cg09987889	cg00259234	cg08804626	cg13005202	cg22417613	cg00598204	cg26130864	cg00302479	cg07017737	cg07959609	cg03050022	cg08765597	cg08782899	cg01870834	cg24796998	cg04107759	cg17922998	cg18047920	cg06765219	cg26765385	cg00287773	cg00607627	cg00625963
Yes	ALS2CR4	cg20018344	cg03950493	cg24537836	cg24800616	cg09169682	cg23095243	cg02852529	cg20758492	cg17244485	cg06840930	cg20712955	.	.	.	.	.	.	.	.	.	.	.	.	.	.	.	.	.	.	.	.	.	.	.	.	.	.	.	.	.	.	.	.	.	.	.	.	.
Yes	AMACR	cg23960088	cg08742424	cg01879723	cg11660018	cg21020871	cg07999732	cg26024874	cg03928367	cg16046493	cg10538146	cg09326702	cg19830983	cg03422651	cg02640604	cg16922340	cg00095333	cg02984184	cg23845168	cg19125606	cg02089014	cg21936959	cg08818337	cg20735682	cg03268697	cg13826290	cg08058988	cg23928468	cg00539925	cg19083626	cg15931839	cg13685129	cg15541384	cg23993235	cg01440570	cg26112342	cg13593887	cg20288341	cg23599385	cg07224221	cg03501539	cg27613976	cg16786581	cg19047340	cg01274524	cg03744383	cg12111104	cg05968904	cg27545985
Yes	AMBP	cg06630567	cg07595301	cg15848095	cg25420952	cg13003878	cg13901768	cg08731068	cg03721058	cg12653626	cg00543684	cg21331791	cg05064181	cg04891611	cg27312549	cg16522557	cg14302625	cg23332689	cg16299159	cg16730509	cg21229079	cg20232550	cg04648402	cg01030321	cg07142131	cg19600372	cg07836663	cg07389710	cg08707617	cg12601933	cg07838943	cg01881549	cg06050784	cg15725639	cg00890916	cg12682133	cg11762346	cg08956157	cg11639651	cg22237988	cg08141989	cg06645120	cg15751948	cg14430591	cg04957757	cg24904739	cg27430402	cg09286079	cg15377933
Yes	AMELX	cg18292711	cg14804531	cg00039016	cg23352483	cg13554714	cg12425700	cg09266979	cg21473651	cg24784466	cg25724712	cg21235960	cg27545985	cg16362189	cg07066918	cg22630733	cg11150222	cg02205193	cg01030321	cg14054883	cg23433370	cg21415347	cg13655303	cg14296561	cg03926852	cg07963147	cg06645120	cg16922340	cg06144675	cg00156802	cg06442750	cg22196764	cg23658354	cg17466510	cg03764193	cg02449975	cg26697517	cg24335092	cg09950920	cg13822911	cg26248537	cg01271726	cg17978103	cg01027209	cg08034171	cg08571304	cg15122966	cg10077502	cg12626639
Yes	AMFR	cg09148362	cg01727686	cg22580353	cg25995289	cg01511567	cg13837033	cg23211736	.	.	.	.	.	.	.	.	.	.	.	.	.	.	.	.	.	.	.	.	.	.	.	.	.	.	.	.	.	.	.	.	.	.	.	.	.	.	.	.	.
Yes	AMH	cg11712105	cg03724628	cg06300223	cg10736337	cg25560268	cg11122256	cg20968743	cg12505390	cg00079302	cg09326440	cg21176130	cg08902243	cg02315870	cg20893203	cg01826354	cg18958693	cg00936935	cg07991100	cg04898130	cg00330825	cg06810293	cg22987011	cg09232805	cg06020978	cg01919999	cg06376598	cg00375608	cg11737318	cg26243740	cg19856802	cg26191447	cg25940485	cg07151117	cg08782899	cg27168033	cg20311846	cg09179691	cg02351425	cg25413342	cg18257574	.	.	.	.	.	.	.	.
Yes	AMHR2	cg21183256	cg02011723	cg19937061	cg08808128	cg25378939	cg26365690	cg26199906	cg10216615	cg14496450	cg01856162	cg01337391	cg10824063	cg03135351	cg13882284	cg12279419	cg12071328	cg18555440	.	.	.	.	.	.	.	.	.	.	.	.	.	.	.	.	.	.	.	.	.	.	.	.	.	.	.	.	.	.	.
Yes	AMICA1	cg01360627	cg21057323	cg23326607	cg16272981	cg10435235	cg04554928	cg07786657	cg24102222	cg23671221	cg27627381	cg15268136	cg16408081	cg00810292	cg03388043	cg11362935	cg18705279	cg21486834	cg14531564	cg25256924	cg05957567	cg26382697	cg12044599	cg03388786	cg08450017	cg21811284	cg02188225	cg03978242	cg02251850	cg11893955	cg16940012	cg10831285	cg18316498	cg11650874	cg04340595	cg09030672	cg21163717	cg02587316	cg24049888	cg02423817	cg17479280	cg24973755	cg27142059	cg00404280	cg20297423	cg07121900	cg03696599	cg05020604	cg11940285
Yes	AMIGO2	cg19876092	cg21332304	cg10266121	cg23729763	cg05233946	cg11400391	cg20695611	cg24116317	cg17508905	cg16085649	cg18581950	cg23590389	cg25330264	cg00593243	cg23226249	cg04402575	cg09676622	cg12472603	cg25354657	cg07795766	cg07840446	cg23118561	cg23004031	cg20931951	cg22095263	cg21879102	cg09419444	cg18631798	cg11782714	cg02974085	cg09989996	cg24541835	cg11639815	cg18005280	cg11615029	cg11179816	cg11956866	cg05720733	cg11339837	cg26860604	cg18938709	cg26736200	cg23731908	cg11401820	cg05529278	cg16438525	cg01433955	cg23753807
Yes	AMIGO3	cg16600020	cg19332409	.	.	.	.	.	.	.	.	.	.	.	.	.	.	.	.	.	.	.	.	.	.	.	.	.	.	.	.	.	.	.	.	.	.	.	.	.	.	.	.	.	.	.	.	.	.
Yes	AMMECR1	cg21168884	cg08542199	cg06633743	cg18892446	cg20950264	cg19911168	cg18967728	cg00431602	cg26171271	cg27065374	cg20294328	cg03048225	cg24380059	cg26698623	cg21863326	cg05710032	cg07874445	cg26863600	cg21229079	cg06476964	cg22971920	cg18879010	cg22119466	cg27278294	cg22933875	cg11865600	cg23341612	cg14485901	cg26356309	cg25133376	cg16362189	cg22329743	cg15601361	cg09676788	.	.	.	.	.	.	.	.	.	.	.	.	.	.
Yes	AMMECR1L	cg17800396	cg09276531	cg14582917	cg15463500	cg23928468	cg07438246	cg07281781	cg10583266	cg00784882	cg07066918	cg02328221	cg15482082	cg17316862	cg21071793	cg10987788	cg20288341	cg13593887	cg04442796	cg06442750	cg19240857	cg25432336	cg05274680	cg21629895	cg23599385	cg07463743	cg00574742	cg00849990	cg05727776	cg16330893	cg25129414	cg10189661	cg02994923	cg23311800	cg10786876	cg02984184	cg04515154	cg26024874	cg12328660	cg23900712	cg08110861	cg18252102	cg18069356	cg27545985	cg03744383	cg19315261	cg22396850	cg01432663	cg25730098
Yes	AMN	cg24512303	cg15321979	cg05346963	cg01889284	cg26078439	cg23329208	cg00994323	cg20307347	cg21518261	cg05491906	cg23849201	cg20287512	cg20020161	cg17635080	cg18194850	cg18363143	cg27422311	cg11233163	cg06646494	cg07511317	cg15723222	cg13254934	cg12893736	cg19185706	cg16803737	cg12045829	cg02375503	cg24897320	cg01637789	cg03096785	cg26152051	cg27493243	cg25096740	cg13657083	cg01831771	cg19961648	cg23309512	cg03541903	cg26130023	cg15309990	cg06813260	cg02354563	cg16009407	cg16604391	.	.	.	.
Yes	AMN1	cg27540791	cg08266095	cg18274619	cg10319870	.	.	.	.	.	.	.	.	.	.	.	.	.	.	.	.	.	.	.	.	.	.	.	.	.	.	.	.	.	.	.	.	.	.	.	.	.	.	.	.	.	.	.	.
Yes	AMOT	cg06848990	cg22838281	cg03071245	cg03724728	cg00634542	cg18612255	cg05001389	cg17153133	cg20486551	cg07262620	cg00625845	cg00653997	cg00887295	cg10624462	cg26137915	cg08463848	cg19417168	cg08125291	cg02050354	cg20961387	cg23391288	cg11257888	cg17283889	cg08625693	cg00264129	cg03469804	cg13066495	cg05234552	cg17751366	cg15642933	cg06300886	.	.	.	.	.	.	.	.	.	.	.	.	.	.	.	.	.
Yes	AMOTL1	cg20931951	cg27566403	cg17147526	cg05054998	cg05484949	cg24211976	cg14239592	cg06607764	cg00400448	cg01341751	cg03339668	cg16653138	cg10418626	cg21935981	cg26097051	cg05233946	cg13387826	cg20061654	cg18223453	cg09851343	cg14266527	cg13407335	cg11613559	cg19635505	cg05371791	cg24541835	cg12472603	cg18881778	cg03216043	cg12635602	cg23753807	cg03318904	cg19416570	cg22880770	cg22727783	cg18397073	cg08264805	cg24203758	cg18638180	cg24699296	cg13377102	cg00593243	cg21545857	cg18631798	cg18454133	cg14522034	cg01012445	cg08584759
Yes	AMOTL2	cg14170787	cg22305516	cg21642245	cg04745805	cg06442750	cg09373102	cg18275051	cg07944862	cg00651401	cg13759229	cg26248537	cg23548201	cg19914238	cg24028260	cg09701880	cg00993308	cg01727686	cg13180375	cg04678936	cg06144675	cg26536164	cg18888403	cg25845463	cg04134015	cg09293559	cg26736200	cg00501711	cg02477448	cg04023573	cg09276531	cg14696444	cg18590565	cg02069592	cg13918631	cg11970252	cg26292018	cg12328660	cg08016257	cg00079023	cg21299491	.	.	.	.	.	.	.	.
Yes	AMPD1	cg06800849	cg13325231	cg15410236	cg05934015	cg21848117	cg07493874	cg21248060	cg08065963	cg16272981	cg10435235	cg00464927	cg07841371	cg06477444	cg06934654	cg25817701	cg26382697	cg09684160	cg24102222	cg04453552	cg18896032	cg15241519	cg02423817	cg04315214	cg16075139	cg21486834	cg25256924	cg08697251	cg20032789	cg02062140	cg16408081	cg26426437	cg11650874	cg06154903	cg24673600	cg04819180	cg17719126	cg17704864	cg20489453	cg12044599	cg16510099	cg01360627	cg01199327	cg13738327	cg08445550	cg24973755	cg18473137	cg02580045	cg27627381
Yes	AMPD2	cg22144450	cg04213073	cg04978471	cg12195149	cg24260327	cg21871151	cg22996170	cg25361447	cg10611580	cg25824509	cg10233904	cg21566086	cg00423702	cg03313447	cg17168157	cg05593559	cg06610125	cg18711369	cg01711077	cg27146574	cg04010248	cg21602257	cg08969102	cg18729787	.	.	.	.	.	.	.	.	.	.	.	.	.	.	.	.	.	.	.	.	.	.	.	.
Yes	AMPH	cg05484949	cg17147526	cg06750897	cg27566403	cg20931951	cg08107308	cg03729251	cg14418633	cg06607764	cg13341982	cg18181229	cg17497608	cg12472603	cg08584759	cg22880770	cg19659741	cg16410524	cg09851343	cg10357060	cg18542688	cg10418626	cg19416570	cg14266527	cg00222472	cg07683388	cg16241867	cg14166284	cg24539848	cg23479730	cg01286685	cg23375169	cg24522254	cg24746666	cg18921306	cg19774782	cg07584855	cg22727783	cg03216043	cg18223453	cg06953130	cg10804656	cg19676181	cg22400703	cg04003871	cg26097051	cg05414908	cg25083618	cg15645660
Yes	AMT	cg20191453	cg21926782	cg14184400	cg02251567	cg05924489	cg25021247	cg17877071	cg15246085	cg06992285	cg13891576	cg03429645	cg17203352	cg02345747	cg21397588	cg20988616	cg01172183	cg12793733	cg02457623	cg20119464	cg15229275	cg10613381	cg00785738	cg05236677	cg07144296	cg00782828	cg26050864	cg09420907	cg05808225	cg21870145	cg01287342	cg01387797	cg01317569	cg05312077	cg13333304	cg11332519	cg24085895	cg00886387	cg13282152	cg13871633	cg18279326	cg13879776	cg00919013	cg26424556	cg20587968	cg07168556	cg05486213	cg21936959	cg04661001
Yes	AMZ1	cg05387269	cg07324702	cg09881545	cg11836119	cg10754215	cg20959460	cg16101008	cg06933824	cg08257257	cg02902617	cg11507770	cg14644204	cg01117339	cg15638292	cg19769147	cg22283925	cg27427318	cg16227748	cg06594404	cg17950348	cg18527651	cg05667097	cg13995427	cg19118951	cg15168577	cg26446499	cg10435816	cg23068939	cg26222247	cg12702981	cg01059398	cg18121224	cg02061173	cg24789467	cg20299697	cg05886546	cg09357276	cg10836110	cg11316131	cg17006136	cg12426146	cg15229994	cg17949969	cg03294458	cg27064063	cg12590521	cg11358945	cg16055869
Yes	ANAPC1	cg15613292	cg14804531	cg13655303	cg08574227	cg15650058	cg05727776	cg15065123	cg23928468	cg09515098	cg16922340	cg02994923	cg02089014	cg04226952	cg26248537	cg19747992	cg27312549	cg04062576	cg19048176	cg11080404	cg19792099	cg03180042	cg19240857	cg07066918	cg06910257	cg24964796	cg19241831	cg00439790	cg14296561	cg21629895	cg10291005	cg16937769	cg02114903	cg20083906	cg13526492	cg01039401	cg25724712	cg00849990	cg13089661	cg18695839	cg09567048	cg20726575	cg09286079	cg26976707	cg26612418	cg20288341	cg08110861	cg22538712	cg16333846
Yes	ANAPC2	cg27556136	cg07523904	cg11963436	cg01565690	cg21158737	cg07159518	ch.9.2473665R	cg16399368	cg06119275	cg05843257	cg25187967	cg06774087	cg00619915	cg04005938	cg01843367	cg21216606	cg24717964	cg14140717	cg23788167	cg05414835	cg16724585	cg05736079	cg24958366	cg12445378	cg03881711	cg03661428	cg06085890	cg10514093	cg25399148	cg19332409	cg14390580	cg01940439	.	.	.	.	.	.	.	.	.	.	.	.	.	.	.	.
Yes	ANAPC7	cg06630988	cg03702677	cg25003147	cg21071075	cg26959300	cg17035109	cg02334660	cg12712659	cg00562070	cg12624721	cg13036549	cg20722987	cg16930728	cg20332354	cg26611070	cg13396044	cg09884635	cg08319974	cg16777317	cg26505158	cg02537612	cg17898124	cg07311419	cg03132518	cg25741116	cg02320356	cg12636543	cg11905100	cg00179940	cg02873204	cg18109485	cg02226239	cg14378039	cg00160262	cg15328703	.	.	.	.	.	.	.	.	.	.	.	.	.
Yes	ANG	cg07809176	cg16463044	cg15321979	cg01766699	cg18522931	cg24495062	cg07139503	cg18479711	cg09911747	cg06687102	cg17170262	cg25343204	cg14503441	cg00542261	cg00454862	cg27423323	cg26405128	cg01973181	cg14511866	cg00423871	cg18780288	cg02394812	cg04425005	cg05279513	cg00902147	cg23703633	cg11285912	cg16001865	cg21656251	cg00452755	cg24025538	cg19416462	cg21520549	cg17901582	cg23932332	cg17129554	cg05060976	cg22954008	cg01516737	cg21499610	cg09814128	cg04956949	cg12737833	cg02068351	cg00808492	cg04233521	cg22687077	cg12492273
Yes	ANGEL1	cg24603028	cg02142896	cg26295786	cg10389454	cg20475486	cg19590858	cg00620224	cg11134801	cg23176663	cg04334235	cg00634542	cg09284655	cg26806791	cg09509144	cg06844496	cg10442932	cg04445427	cg03651886	cg14560699	cg08470264	cg17927847	cg16309727	cg07280807	cg08089449	cg06743552	cg18823637	cg26120093	cg22575966	cg11854217	cg21275920	cg06830044	cg23886216	cg00978783	cg09225388	.	.	.	.	.	.	.	.	.	.	.	.	.	.
Yes	ANGEL2	cg03748243	cg25312122	cg27545985	cg26514552	cg02449975	cg18692273	cg02288969	cg10066231	cg10168894	cg22418668	cg21106899	cg07148818	cg22235407	cg26033870	cg15574509	cg11688696	cg15926004	cg02166981	cg13911294	cg05230389	cg20156116	cg05779364	cg08482307	cg10023613	.	.	.	.	.	.	.	.	.	.	.	.	.	.	.	.	.	.	.	.	.	.	.	.
Yes	ANGPT1	cg20931951	cg12472603	cg17147526	cg22727783	cg03216043	cg27566403	cg05484949	cg00593243	cg18631798	cg22880770	cg14418633	cg08107308	cg24539848	cg06607764	cg18921306	cg05233946	cg14239592	cg05371791	cg21450888	cg06794543	cg25469418	cg18796287	cg05054998	cg00400448	cg13341982	cg13387826	cg05720733	cg17389928	cg14522034	cg06544405	cg02959939	cg23479730	cg15911153	cg21545857	cg00222472	cg04843051	cg09115473	cg20061654	cg12221621	cg00713400	cg11213150	cg08264805	cg08095452	cg13377102	cg26097051	cg05194636	cg01012445	cg14507146
Yes	ANGPT4	cg25416149	cg08873940	cg18356785	cg01055824	cg20931951	cg19706390	cg16241867	cg06139166	cg01426303	cg11732134	cg05270106	cg20061654	cg15017067	cg02261543	cg24330456	cg15839431	cg18044585	cg08695416	cg02030908	cg04716021	cg07155381	cg20893180	cg02138124	cg19122260	cg09017928	cg04007726	cg01399485	cg03612357	cg08095452	cg25330264	cg15033140	cg16438182	cg13234863	cg17107156	cg21143896	cg24579851	cg14485744	cg25386676	cg10007534	.	.	.	.	.	.	.	.	.
Yes	ANGPTL1	cg01341751	cg16438182	cg27566403	cg02264079	cg00400448	cg17310600	cg03339668	cg18971175	cg22880770	cg07355507	cg06607764	cg24539848	cg16241867	cg22598885	cg18223453	cg19416570	cg14522034	cg10982443	cg15696816	cg03318904	cg05054998	cg18542688	cg23339720	cg02030908	cg19706390	cg11564711	cg10418626	cg20931951	cg18675097	cg05371791	cg11213150	cg02924487	cg24541835	cg14131536	cg26097051	cg04128065	cg04003871	cg24302529	cg13068653	cg04646674	cg05270106	cg05223396	cg05233946	cg19635505	cg15839431	cg12472603	cg17466131	cg09317554
Yes	ANGPTL2	cg04003871	cg08107308	cg07683388	cg18223453	cg17147526	cg05484949	cg13909661	cg22880770	cg01426303	cg21545857	cg03961824	cg18181229	cg06594404	cg20931951	cg07145664	cg11613559	cg24541835	cg19676181	cg10109635	cg18542688	cg21935981	cg12782180	cg24699296	cg14266527	cg01295399	cg12593515	cg26097051	cg00713400	cg16653138	cg25212131	cg01202519	cg00593243	cg19416570	cg09851343	cg14614094	cg14239592	cg19764489	cg00222472	cg25767345	cg13423098	cg02049405	cg06933824	cg19706390	cg03339668	cg06074123	cg17160439	cg12472603	cg00765705
Yes	ANGPTL6	cg20470857	cg23951961	cg21331821	cg27049766	cg03804272	cg05020604	cg05966978	cg02586212	cg04332534	cg06966660	cg24437737	cg20242889	cg08182446	cg17040753	cg24980653	cg21296675	cg02027878	cg19204131	cg19144684	cg26431163	cg18705279	cg23340017	cg04612444	cg22517995	cg27142059	cg06939941	cg18560204	cg18294646	cg09030672	cg08461949	cg03456938	cg19968840	cg08206318	cg21233722	cg08858649	cg06183338	cg03978242	.	.	.	.	.	.	.	.	.	.	.
Yes	ANGPTL7	cg13068653	cg24579224	cg16438182	cg06607764	cg27566403	cg07355507	cg00400448	cg18397073	cg20061654	cg10418626	cg26097051	cg06783429	cg13995193	cg18971175	cg04007726	cg22598885	cg17298275	cg10432422	cg04716021	cg02370232	cg26987690	cg07464206	cg09991306	cg00406023	cg00147286	cg15911153	cg14418633	cg00397673	cg07907386	cg05537653	cg18631798	cg09069446	cg02075410	cg23906261	cg19416570	cg22491141	cg24863335	cg11994630	cg24726783	cg08201451	cg22880770	cg20463302	cg04651781	cg13999330	cg20456258	cg21330207	cg10906284	cg10804656
Yes	ANK1	cg12436568	cg17006136	cg18512780	cg04163967	cg02533339	cg12536891	cg01172682	cg11174847	cg02061173	cg14430943	cg25574765	cg08055663	cg04330884	cg05185926	cg03297901	cg04441857	cg06825448	cg10836110	cg08136020	cg11860434	cg20411756	cg08560387	cg23429794	cg23566503	cg03431741	cg16668359	cg13641043	cg00050692	cg18316498	cg03466198	cg10636447	cg12835118	cg26306638	cg13708635	cg27366766	cg03841065	cg05214235	cg03573679	cg16069986	cg20425130	cg06916001	cg24301930	cg25739715	cg02874908	cg26876664	cg11362935	cg20116828	cg25954028
Yes	ANK2	cg27566403	cg10982443	cg03339668	cg05054998	cg03318904	cg06607764	cg00400448	cg20061654	cg17147526	cg26097051	cg24211976	cg16241867	cg19635505	cg01341751	cg18397073	cg03001333	cg16438182	cg05484949	cg21935981	cg15696816	cg20931951	cg13387826	cg18542688	cg14239592	cg16653138	cg24579224	cg14614094	cg18631798	cg06750897	cg22880770	cg09317554	cg12593515	cg18223453	cg23753807	cg18356785	cg17497608	cg13377102	cg12472603	cg19416570	cg07584855	cg15911153	cg05223396	cg04723343	cg09667289	cg23339720	cg15017067	cg24541835	cg13999330
Yes	ANK3	cg13389211	cg03034540	cg20713299	cg16179589	cg01650245	cg13881341	cg02395280	cg06271327	cg26878870	cg14400871	cg17868307	cg02030452	cg26518431	cg17579786	cg09587487	cg10402698	cg21110769	cg20265062	cg21012061	cg01455456	cg25826098	.	.	.	.	.	.	.	.	.	.	.	.	.	.	.	.	.	.	.	.	.	.	.	.	.	.	.
Yes	ANKDD1A	cg01768328	cg02924487	cg11838224	cg04869770	cg14875327	cg19676181	cg13164537	cg16081281	cg11697194	cg06918474	cg02841692	cg24942747	cg10257049	cg13106430	cg24813736	cg15128226	cg15610667	cg12498088	cg24613080	cg07463541	cg26675289	cg13916835	cg00865849	.	.	.	.	.	.	.	.	.	.	.	.	.	.	.	.	.	.	.	.	.	.	.	.	.
Yes	ANKFN1	cg14073862	cg07241084	cg24110052	cg14042143	cg25049844	cg26819590	cg26215113	cg07471052	cg13071069	cg26415633	cg09578155	cg03646329	cg22562494	cg05305099	cg19141644	cg17240454	cg13255208	cg01815912	cg24855780	cg13201644	cg24307587	cg02673986	cg03755158	cg00892324	cg09686390	cg16650073	cg20102019	cg02985293	cg08093568	cg01819880	cg15995714	cg17125585	cg05309505	cg04487857	cg11847597	cg01741372	cg12632411	cg22047552	cg25965776	cg05324989	cg07385362	cg03132729	cg01557421	cg14765414	cg18514065	cg01392656	cg08461097	cg02925248
Yes	ANKFY1	cg20703731	cg07564061	cg05529097	cg09571097	cg27482485	cg22521096	cg14060496	cg17292758	cg10642330	cg24033330	cg07160746	cg17864091	cg03841065	cg13567542	cg14669274	cg24454144	cg03615269	cg18631996	cg20779964	cg11738976	cg26328335	cg11382963	cg23487201	cg23855989	cg07816687	cg26492446	cg08319905	cg24975842	cg18343437	cg14094983	cg10673833	cg13246242	cg12180703	cg07033372	cg05394800	cg07402669	cg11410920	cg04366687	cg08806408	cg01429449	cg00254133	cg16032518	cg13802013	cg10216615	.	.	.	.
Yes	ANKH	cg10354495	cg20288341	cg15720675	cg01910741	cg05218245	cg23599385	cg03926852	cg18292711	cg06146977	cg00574742	cg12350863	cg13939462	cg20615910	cg21459583	cg21079030	cg00223767	cg05982160	cg18947550	cg16127573	cg01787460	cg21020871	cg05584759	cg11914795	cg05838308	cg25010146	cg00914902	cg04602007	cg20132775	cg02397768	cg06877486	cg04134015	cg00535466	cg16015423	cg08136169	cg13683550	cg18081338	cg04765483	cg04909854	.	.	.	.	.	.	.	.	.	.
Yes	ANKHD1	cg04597532	cg13777294	cg03369344	ch.13.315182R	cg19921439	cg10886678	cg10061567	cg00273124	.	.	.	.	.	.	.	.	.	.	.	.	.	.	.	.	.	.	.	.	.	.	.	.	.	.	.	.	.	.	.	.	.	.	.	.	.	.	.	.
Yes	ANKK1	cg24279744	cg01522592	cg01238343	cg15398400	cg13443797	cg03456393	cg19952651	cg15463500	cg05521767	cg23981354	cg24868960	cg04988273	cg11851456	cg14037937	.	.	.	.	.	.	.	.	.	.	.	.	.	.	.	.	.	.	.	.	.	.	.	.	.	.	.	.	.	.	.	.	.	.
Yes	ANKLE2	cg25581222	cg09889479	cg19319037	cg18869709	cg10191240	cg02852529	cg00805193	cg22274117	cg16004390	cg22417613	cg15695435	cg15863841	cg02597894	cg21515785	cg26856257	cg06636244	cg14578677	cg11229273	cg07805500	cg26243740	cg09244312	cg04118741	cg05471495	cg06735243	cg01889574	cg05931497	cg09803959	cg24178897	cg12691572	cg08824847	cg09232358	cg08579420	cg15549637	cg18028470	cg15168577	cg17574812	cg19773937	cg00377497	cg20893936	cg24796998	cg11481582	cg05982017	cg00997853	cg24062389	cg15368544	cg16098545	cg25342059	cg11124260
Yes	ANKMY2	cg03989270	cg13810835	cg22563697	cg06398881	cg16680624	cg04312620	.	.	.	.	.	.	.	.	.	.	.	.	.	.	.	.	.	.	.	.	.	.	.	.	.	.	.	.	.	.	.	.	.	.	.	.	.	.	.	.	.	.
Yes	ANKRD1	cg16090330	cg02786966	cg23403980	cg11638399	cg10220544	cg07053114	cg27427318	cg19897979	cg19465605	cg13916835	cg00765705	cg26675289	cg23181580	cg26701826	cg04503093	cg01117339	cg02034689	cg04337828	cg21440776	cg07328664	cg20366239	cg09797463	cg14731462	cg09740468	cg11220950	cg00335219	cg02697649	cg18005280	cg10257049	cg17093478	cg00902153	cg27531366	cg08907118	cg03849851	cg13215970	cg26446499	cg08939850	cg17705041	cg05497253	cg09519218	cg08287940	cg12058064	cg19894382	cg26736200	cg09671309	cg13558774	cg05016408	cg12399536
Yes	ANKRD10	cg18379624	cg15753936	cg19073576	cg03369344	cg21408813	cg24890222	cg21887111	cg02503299	cg16817502	cg10587621	cg02393030	cg15249961	cg02450800	cg06987944	ch.13.315182R	cg02165670	cg19609923	cg15773704	cg05074645	cg06477715	cg18936052	cg03127818	cg10059167	cg19226844	ch.13.1078047F	cg04432875	ch.13.1448446R	cg22945824	cg20555562	cg19175822	cg00181327	cg15090549	cg08399404	ch.13.1677809R	cg11630632	cg17388689	cg14339038	cg03739457	cg11015012	cg16425060	cg08717751	cg25786388	cg23333920	cg10645091	cg02905426	cg20572557	cg18247090	ch.13.1070180R
Yes	ANKRD12	cg06879567	cg24837411	cg26709300	cg20602300	cg03716852	cg26382697	cg18579862	cg18169610	cg09696044	cg02188225	cg06225767	cg02011723	cg17904575	cg21595968	cg07816687	cg22268137	cg13936452	cg13720362	cg17002328	cg15909951	cg15472071	cg04069472	cg24136700	cg00920892	cg18295744	cg15949044	cg10420527	cg15661311	cg20556517	cg18810947	cg13887261	cg16875863	cg08592104	cg18271789	cg18834058	.	.	.	.	.	.	.	.	.	.	.	.	.
Yes	ANKRD13A	cg22295787	cg02936451	cg26777883	cg03169018	cg03307893	cg02318926	cg01278720	cg23156916	cg24144440	cg22747746	cg07462756	cg08189989	cg04654530	cg15984718	cg16075139	cg11723848	cg13197216	cg26709300	cg18560204	cg01025233	cg24511738	cg00020052	cg19622874	cg24632756	cg00625334	cg21444693	cg24469464	cg22562942	cg03462380	cg16875863	cg17479280	cg21057323	cg23207710	cg25591418	cg17124224	cg15854847	cg05477514	cg19677607	cg20892260	cg17334018	cg27200446	cg17892178	cg04391718	cg13207326	cg08750504	cg03843978	cg26429925	cg16081281
Yes	ANKRD13B	cg21137707	cg07122365	cg06721806	cg21235960	cg26248537	cg13656062	cg15429888	cg22811638	cg13185984	cg06266189	cg21196136	cg07545306	cg09226596	cg11333576	cg06326865	cg05405389	cg03752965	cg23010900	cg19782446	cg06257058	cg27135989	cg24880131	cg06910257	cg20283771	cg00593111	cg03938525	cg25724712	cg14170787	cg21820890	cg22040867	cg02484307	cg11368182	cg14296561	cg10410852	cg01023693	cg02434866	cg22909677	cg07640959	cg10672136	cg02089745	cg26198807	.	.	.	.	.	.	.
Yes	ANKRD13C	cg13629753	cg18509719	cg05757907	cg15411034	cg03119028	cg25001764	cg07091551	cg14204619	cg10750182	cg20595745	cg25613600	cg03138928	cg13146040	cg02379856	cg07184986	cg25183263	cg21810373	cg22705918	cg16098304	cg17245735	ch.1.88799877F	cg02912007	cg12784386	cg14451771	cg22803724	cg18369007	cg09696044	cg16708174	cg04299274	cg23050784	cg22282131	cg02331262	cg21417130	cg22488998	cg00664023	cg19774425	cg00101118	cg09685096	cg10030684	cg04544533	cg10482632	cg11785183	cg14383549	cg25371590	cg27655671	cg14389122	cg11341028	cg03837750
Yes	ANKRD13D	cg25493764	cg02558735	cg08095340	cg16268546	cg14895559	cg00863099	cg24536114	.	.	.	.	.	.	.	.	.	.	.	.	.	.	.	.	.	.	.	.	.	.	.	.	.	.	.	.	.	.	.	.	.	.	.	.	.	.	.	.	.
Yes	ANKRD16	cg19956889	cg08836481	cg05500774	cg06610259	cg23845168	cg27377777	cg02334660	cg09123577	cg15652303	cg26611070	cg20722987	cg13461890	cg00377915	cg06271630	cg19757422	cg14534279	cg19412964	cg23026995	cg15388107	cg17667035	.	.	.	.	.	.	.	.	.	.	.	.	.	.	.	.	.	.	.	.	.	.	.	.	.	.	.	.
Yes	ANKRD20B	cg00762450	cg18733974	.	.	.	.	.	.	.	.	.	.	.	.	.	.	.	.	.	.	.	.	.	.	.	.	.	.	.	.	.	.	.	.	.	.	.	.	.	.	.	.	.	.	.	.	.	.
Yes	ANKRD23	cg13521678	cg26870536	cg17267720	cg12277888	cg21292012	cg23106865	cg23899424	cg02672530	cg14124481	cg26806791	cg22509138	cg02493771	cg04316754	cg03085859	cg04005843	cg27002247	cg19846264	cg15426626	cg24586528	cg04742671	cg14955976	cg09930192	.	.	.	.	.	.	.	.	.	.	.	.	.	.	.	.	.	.	.	.	.	.	.	.	.	.
Yes	ANKRD27	cg02089014	cg13759229	cg05218245	cg01409985	cg19240857	cg23928468	cg21125207	cg16922340	cg04988273	cg01440570	cg13593887	cg00539925	cg23845168	cg21748836	cg23574281	cg09579094	cg10189661	cg23599385	cg01129886	cg21515406	cg03268697	cg25094972	cg08694280	cg27345762	cg05858126	cg23846955	cg10059167	cg09632858	cg17806814	cg01205267	cg23993235	cg07066918	cg21028703	cg00493554	cg13655303	cg26976707	cg06872514	cg01727686	cg01349621	cg15619125	cg21235960	cg00901574	cg00993308	cg03928367	cg11342437	cg19660591	cg00695265	cg02971654
Yes	ANKRD29	cg16391678	cg04720065	cg15610667	cg24132991	cg06133910	cg19968840	.	.	.	.	.	.	.	.	.	.	.	.	.	.	.	.	.	.	.	.	.	.	.	.	.	.	.	.	.	.	.	.	.	.	.	.	.	.	.	.	.	.
Yes	ANKRD30B	cg20848207	cg15723222	cg04195774	cg22678083	cg24112733	cg23849201	cg02700491	cg23082877	cg27137887	cg05707781	cg01102193	cg18459869	cg16016034	cg26246074	cg08706907	cg22882121	cg26152017	cg02068351	cg06687102	cg14003974	cg24030627	cg20714347	cg21194776	cg26695784	cg14460953	cg23056923	cg14640865	cg06760830	cg04739880	cg10401362	cg17260180	.	.	.	.	.	.	.	.	.	.	.	.	.	.	.	.	.
Yes	ANKRD35	cg27566403	cg06607764	cg14875327	cg03339668	cg17147526	cg10418626	cg25117523	cg14266527	cg13983182	cg16241867	cg05054998	cg18881778	cg10982443	cg03001333	cg26097051	cg05720733	cg05484949	cg22880770	cg18223453	cg21935981	cg19416570	cg19635505	cg23696248	cg16653138	cg17497608	cg20061654	cg08264805	cg14557787	cg14239592	cg24211976	cg05371791	cg24541835	cg09851343	cg23479730	cg18631798	cg00713400	cg16438182	cg24539848	cg24522254	cg16513459	cg14418633	cg11613559	cg04843051	cg09317554	cg24579224	cg01012445	cg08107308	cg13407335
Yes	ANKRD37	cg07830160	cg05022368	cg00524900	cg14372792	cg23507761	cg03069731	cg23437216	cg23145794	cg03517776	cg25080348	cg01907457	cg08179485	cg00735595	cg26279261	cg04397884	cg23199907	cg02598079	cg21022002	.	.	.	.	.	.	.	.	.	.	.	.	.	.	.	.	.	.	.	.	.	.	.	.	.	.	.	.	.	.
Yes	ANKRD39	cg27029518	cg17153122	cg00374672	cg11705747	cg00625443	cg18692070	cg10255237	cg07168232	cg11387340	cg05521150	cg15095917	cg14072027	cg09782560	cg10784519	.	.	.	.	.	.	.	.	.	.	.	.	.	.	.	.	.	.	.	.	.	.	.	.	.	.	.	.	.	.	.	.	.	.
Yes	ANKRD43	cg05446471	cg00061039	cg10579986	cg27137955	cg12027899	cg17304531	cg01317569	cg12678073	cg02280309	cg17681729	cg24529858	cg11323255	cg03711854	cg24899081	cg18275051	cg03163767	cg16269144	cg03332897	cg00147943	cg19890739	cg10462998	cg23396786	cg06191390	cg08622757	cg23586440	cg07452306	cg19083626	cg02496223	cg02640604	cg02030452	cg08655181	cg02405329	cg14219599	cg23651356	cg06221222	cg01942106	cg14520423	cg05957544	cg06336230	cg24484138	cg01440570	cg03964111	cg06453916	cg19463199	cg10936057	cg06986584	cg03928367	cg21748836
Yes	ANKRD44	cg21811284	cg26382697	cg21486834	cg27627381	cg17479280	cg16075139	cg11697194	cg08430680	cg17095147	cg11231069	cg13567542	cg03387346	cg00920892	cg03294458	cg08652441	cg24102222	cg23326607	cg08309529	cg11554650	cg00030508	cg16408081	cg26458505	cg02027878	cg00813509	cg16695758	cg01046104	cg04699519	cg11606444	cg23951961	cg05551825	cg11565299	cg16916914	cg05020604	cg08206318	cg19380303	cg25033076	cg25256924	cg05614735	cg14087880	cg02188225	cg16256390	cg12673103	cg07003587	cg20491707	cg03388786	cg21643178	cg08858649	cg23671221
Yes	ANKRD45	cg06760830	cg06070324	cg03679456	cg14472806	cg07615364	cg25741533	cg14468692	cg15661311	cg20744756	cg06934572	cg03633268	cg01704474	cg14060496	.	.	.	.	.	.	.	.	.	.	.	.	.	.	.	.	.	.	.	.	.	.	.	.	.	.	.	.	.	.	.	.	.	.	.
Yes	ANKRD46	cg17600661	cg04414518	cg08374859	cg07342618	cg24317002	cg21129701	cg16324314	cg01779882	cg23637155	cg12728032	cg02148562	cg20548043	cg07154931	cg05797660	cg06712651	cg19543005	cg01644285	cg16309727	cg00871453	cg11821269	cg03957095	ch.8.68461758R	cg00574742	cg00863286	cg10987788	cg06891178	cg23928468	cg26294710	cg25377915	cg09449611	cg02098075	cg21235960	cg17308545	cg04334235	cg04852977	cg24496563	cg22038907	cg12195149	cg09567670	cg01473816	cg15349424	cg19403939	cg26144594	cg14560699	cg06378617	cg01894366	cg25834419	cg21028703
Yes	ANKRD49	cg08694280	cg19660591	cg02089014	cg08662619	cg10223061	cg14296561	cg19072957	cg15771477	cg05264018	cg01435641	cg22909677	cg05307234	cg00493554	cg01271726	cg26412441	cg20541376	cg00425678	cg07952579	cg04460567	cg03887438	cg26248537	cg26986062	cg22469870	cg07070138	cg25929139	cg07974367	cg07675337	cg03906014	cg11211197	cg00451105	cg07221454	cg22237653	cg22322158	cg07122365	cg25957300	cg26312191	cg10139889	cg01268752	cg07311419	cg23846955	cg17927730	cg13110676	cg02484307	cg26509915	cg22196764	cg24691461	cg07636653	.
Yes	ANKRD5	cg04094751	cg17660446	cg17441724	cg12432980	cg12688320	cg02071463	cg20403016	cg10973236	cg17287394	cg01557215	cg23637004	cg02682319	cg21211263	cg20898829	cg13806095	ch.20.221631R	cg24684468	cg01203331	cg02342974	cg13489479	cg10282061	cg10611115	cg11018904	cg10328220	cg26209472	cg02029478	cg11295724	cg20770339	cg23763877	cg17230679	cg25273860	cg16907298	cg05486551	cg06803406	cg03239514	cg22468786	cg04692942	cg16046951	cg06289589	cg21337296	cg01369406	cg25688060	cg17374677	cg04905079	cg09189354	cg07782925	cg08443357	cg01247127
Yes	ANKRD53	cg05171197	cg24980653	cg19416570	cg05872236	cg14875327	cg06607764	cg04869770	cg20755170	cg20061654	cg13567542	cg26458505	cg11625005	cg02587316	cg21383810	cg22880770	cg19968840	cg10192893	cg17310600	cg27049766	cg18105139	cg19672997	cg21158087	cg20636352	cg09112081	cg04863758	cg10804656	cg10432422	cg18055610	cg00512602	cg14489474	cg23671221	cg19796532	cg19635505	cg04738965	cg00865849	cg12544191	cg25482146	cg15017067	cg06939941	cg25947619	cg26107890	cg18456459	cg03612357	cg03388786	cg09080913	cg12506930	cg20931951	cg04436994
Yes	ANKRD55	cg16695758	cg13358636	cg03696599	cg25568066	cg19912142	cg12243597	cg08671647	cg03362215	cg15949044	cg12940439	cg18755846	cg12060744	cg04006061	cg16265599	cg15346191	cg12861034	cg09016242	cg21706229	cg17011276	cg03683087	cg23671221	cg21637392	cg05966978	cg20668644	cg02441618	cg17603132	.	.	.	.	.	.	.	.	.	.	.	.	.	.	.	.	.	.	.	.	.	.
Yes	ANKRD56	cg09380594	cg02855207	cg06357940	cg06833798	cg13474750	cg25096740	cg05279387	cg00097415	cg16521555	cg13389211	cg01118348	cg02395280	cg27313012	cg10324640	cg01983105	cg13149996	cg17316030	cg10589745	cg12836643	cg05954192	cg22617819	cg18482892	cg02210498	cg00881300	cg12587087	cg14880894	cg07798731	cg27099880	cg26524347	cg07994696	cg08181251	cg01650245	cg07471052	cg15826810	cg11193462	cg15894315	cg22125717	cg09549329	cg11285496	cg14970515	cg00280270	cg14666354	cg16702313	cg01215215	cg14040633	cg07904865	cg00310391	cg26919347
Yes	ANKRD57	cg19399885	cg22370326	cg06680065	cg07285708	cg00621084	cg22939456	cg00041014	cg11464842	.	.	.	.	.	.	.	.	.	.	.	.	.	.	.	.	.	.	.	.	.	.	.	.	.	.	.	.	.	.	.	.	.	.	.	.	.	.	.	.
Yes	ANKRD58	cg26724841	cg01310473	cg18752527	cg12641739	cg03354108	cg27513667	cg01595951	cg18128887	cg09763644	cg13399903	cg10700643	cg10431989	cg00679763	cg25341313	cg02223905	cg08708961	cg15507690	cg03517226	cg19593285	cg01837846	cg09668344	cg17848003	cg02858512	cg04919489	cg02059214	cg05201185	cg07573366	cg25256924	cg25540824	cg09179723	cg23482747	cg25979644	cg03809021	cg12834774	cg02727079	cg15264020	cg00599564	cg17759095	cg13832290	cg23468927	cg11636702	cg17884674	cg19541697	cg26456223	cg25017584	cg13902210	cg15414930	cg16890093
Yes	ANKRD6	cg03130962	cg19706390	cg19635505	cg04723343	cg05233946	cg24541835	cg22598885	cg20931951	cg16241867	cg03318904	cg07840446	cg26514793	cg20061654	cg03216043	cg26838345	cg14016554	cg05054998	cg10982443	cg18005337	cg10157208	cg27566403	cg03612357	cg22727783	cg18881778	cg24544320	cg06794543	cg14522034	cg06607764	cg19894382	cg18796287	cg19008099	cg12472603	cg07795766	cg18631798	cg00420526	cg03408619	cg26097051	cg18638180	cg16438182	cg04843051	cg15696816	cg01341751	cg07351675	cg10418626	cg21935981	cg26917828	cg12635602	cg22771548
Yes	ANKRD9	cg27663587	cg19800407	cg26217402	cg14166701	cg01091261	cg22562194	cg00563768	cg19617355	cg01099024	cg12836643	cg04702509	cg27617780	cg04326887	cg17091967	cg18399451	cg23214249	cg02934633	cg18549882	.	.	.	.	.	.	.	.	.	.	.	.	.	.	.	.	.	.	.	.	.	.	.	.	.	.	.	.	.	.
Yes	ANKS1B	cg00739667	cg01341751	cg05223396	cg24579224	cg18397073	cg23753807	cg27566403	cg02030908	cg04998671	cg16438182	cg17298275	cg02137183	cg06607764	cg11994630	cg13184448	cg04723343	cg07355507	cg13068653	cg17466131	cg24726783	cg16241867	cg19416570	cg06677151	cg07464206	cg22598885	cg13995193	cg04007726	cg05573306	cg14522034	cg24522254	cg19339179	cg10418626	cg15911153	cg00222472	cg25386676	cg19008099	cg12472603	cg17767427	cg00147286	cg17310600	cg14653814	cg23200818	cg14293129	cg01012445	cg03612357	cg18236571	cg23938483	cg19130973
Yes	ANKS4B	cg08823240	cg03867377	cg15618758	cg01317050	cg03585323	cg24890045	cg14755690	cg09095525	cg10969412	cg10285618	cg11255590	cg01383128	cg25420952	cg22338300	cg24200175	cg22906397	cg19883066	cg03391776	cg02654265	cg06076692	cg21953058	cg01030757	cg06587521	cg05674928	cg13567169	cg09744840	cg18255813	cg24833566	cg17453767	cg20101015	cg07139503	cg19755714	cg00170487	cg01303222	cg04388863	cg08422172	cg02687288	cg00390784	cg08350549	cg26510945	cg22874988	cg24353272	cg11095898	cg01935221	cg15894315	cg05917797	cg10687219	cg06038472
Yes	ANKZF1	cg23774016	cg23081534	cg09760422	cg24332770	cg24381587	cg13357249	cg02696798	cg12200412	cg23342625	cg06546469	cg17551002	cg16361253	cg21722170	cg08806184	cg15590780	cg11198851	cg05445326	cg02912371	cg15700197	cg20985269	cg12390585	cg23843022	cg17243957	cg02493771	cg04136036	cg13521678	cg10902514	cg26123647	cg09305680	cg04361749	cg13904520	cg13974761	cg00340127	cg23899424	cg04221650	cg17740722	cg16500987	cg07028950	cg08393822	cg24586528	cg23803223	cg16285941	cg24574793	cg18340416	cg16717532	cg01803859	cg13326844	cg24536827
Yes	ANLN	ch.8.128185533F	cg26681383	cg15749858	cg00442282	cg06972019	cg08335767	cg02704907	cg14654468	cg26478599	cg23313266	cg23973429	ch.2.4104651R	cg00834924	cg14709239	cg11304234	cg01564322	ch.2.105901354F	cg22232952	ch.12.50831229F	.	.	.	.	.	.	.	.	.	.	.	.	.	.	.	.	.	.	.	.	.	.	.	.	.	.	.	.	.
Yes	ANO1	cg25766247	cg25132536	cg09294739	cg26473110	cg26275110	cg05088820	cg05675514	cg27122888	cg23145794	cg25856090	cg16476991	cg14422093	cg19589317	cg04764812	cg06376598	cg19729693	cg02680909	cg24048338	cg16212145	cg07493562	cg04188351	cg07248223	cg01973676	cg02531439	cg21533897	cg07489413	cg02832512	cg16477879	cg07440264	cg24956391	cg14189116	cg05973028	cg02816525	cg08232654	cg05228359	cg22678398	cg03719555	cg03862854	cg06070324	cg10505610	cg01827726	cg27145347	cg05471495	cg14414903	cg24554151	cg03989617	cg21198586	cg02375409
Yes	ANO10	cg04574732	cg19817118	cg00762678	cg12639574	cg14692377	cg00478851	cg20630151	cg02711647	cg22618405	cg19328583	cg16700555	cg01557549	cg09241703	cg17868307	cg06707899	cg15148064	cg16695576	cg02134353	cg01157261	cg22760338	cg21773322	cg26805263	cg10276506	cg11769476	cg02345747	cg08783647	cg22434763	cg13891576	cg14174928	cg03848381	cg17897445	cg21537214	cg00184032	cg20543092	cg10212685	cg07090057	cg03290748	cg10240853	cg20713299	cg10540110	cg17071957	cg02597644	cg15731053	cg05044994	cg03261945	cg01081168	cg26372400	cg26303339
Yes	ANO2	cg19937061	cg06808751	cg01771019	cg18064631	cg06883496	cg14535980	cg22008851	cg22882523	cg20194314	cg20275528	cg17200768	cg16830930	cg21046874	cg21838979	cg04612444	cg03107235	cg16821446	cg20906291	cg18686527	cg21942770	cg03771840	cg02991571	cg07816687	cg12345672	cg18705279	cg13257636	cg12917718	cg25737323	cg03860037	cg07094915	cg08858649	cg16601494	cg09030672	cg06653699	cg10804656	cg25024074	cg25223771	cg22659676	cg26125625	cg13974192	cg14486338	cg06724588	cg02478448	cg26149682	cg06248767	cg03994318	cg11940285	cg15812020
Yes	ANO3	cg18971175	cg15389519	cg19403534	cg01427957	cg02051771	.	.	.	.	.	.	.	.	.	.	.	.	.	.	.	.	.	.	.	.	.	.	.	.	.	.	.	.	.	.	.	.	.	.	.	.	.	.	.	.	.	.	.
Yes	ANO5	cg01817009	cg22961278	cg11501438	cg00851770	cg11898646	cg05209584	cg13525197	cg02676375	cg06108782	cg22047387	cg24319381	cg24589459	cg05310249	cg16354522	cg09638668	cg07283114	cg17293936	cg17339147	cg15920743	cg19586288	cg12820681	cg13481638	.	.	.	.	.	.	.	.	.	.	.	.	.	.	.	.	.	.	.	.	.	.	.	.	.	.
Yes	ANO7	cg15321979	cg26130023	cg00492574	cg01426041	cg18559858	cg00452755	cg26695784	cg14439774	cg07391690	cg07809176	cg23712458	cg16463044	cg23300882	cg26405128	cg23181899	cg23849201	cg16526755	cg24496021	cg01066494	cg06748146	cg02892577	cg14206273	cg14503441	cg18479711	cg13020868	cg09911747	cg00454862	cg03372603	cg06687102	cg18459869	cg23932332	cg19413725	cg12639192	cg11519760	cg22789237	cg02068351	cg01551133	cg26152051	cg24701267	cg11182257	cg16708174	cg09768859	cg04195774	cg13309429	cg01766699	cg24493649	cg10401362	cg06811571
Yes	ANO8	cg04764012	cg01246390	cg03471705	cg01768433	cg10970751	cg21189611	cg01723761	cg21534584	cg22100563	cg11725182	cg16716659	cg05974269	cg21657896	.	.	.	.	.	.	.	.	.	.	.	.	.	.	.	.	.	.	.	.	.	.	.	.	.	.	.	.	.	.	.	.	.	.	.
Yes	ANO9	cg00901574	cg23845168	cg27345762	cg00451105	cg23993235	cg15771477	cg26806791	cg17463527	cg06127313	cg02089014	cg26412441	cg16922340	cg00121884	cg19241831	cg03928367	cg24183187	cg11553755	cg13148544	cg02280309	cg07221454	cg14463853	cg23693705	cg16784174	cg07246713	cg10223061	cg03074225	cg11658060	cg26814835	cg19026547	cg20722987	cg19448292	cg00493554	cg08818337	cg00647317	cg23928468	cg25094972	cg19660591	cg04490037	cg03606774	cg06610259	cg23740758	cg24424745	cg21655267	cg04694209	cg20726575	cg21235960	cg15116918	cg12873919
Yes	ANP32B	cg13982366	cg20290672	cg07344338	cg14654171	cg15248935	cg08461840	cg01571916	cg14150186	cg01826354	.	.	.	.	.	.	.	.	.	.	.	.	.	.	.	.	.	.	.	.	.	.	.	.	.	.	.	.	.	.	.	.	.	.	.	.	.	.	.
Yes	ANP32E	cg22806907	cg01644741	cg10219789	cg09159050	cg09501687	cg23459424	cg13921921	cg21837069	cg07959609	cg25278786	cg01870834	cg11461670	cg18994606	cg23019886	cg07531549	cg16578549	cg07960624	cg08527124	cg11235594	cg26869512	cg04276058	cg22539431	cg08281371	cg26841040	cg25109721	cg20807111	cg01618928	cg03094134	cg20972199	cg02832512	cg00831237	cg19573490	cg01981445	cg14066298	cg02405193	cg22888181	cg14753356	cg05548488	cg21192091	cg02862467	cg17810944	cg04346806	cg14372792	cg22321808	cg12382557	cg23217940	cg09987889	cg15391590
Yes	ANPEP	cg04897742	cg26036626	cg23002761	cg17277892	cg21851672	cg13484546	cg18732172	cg14080475	cg14278853	cg00813378	cg19455189	cg21153898	cg20034792	cg17783086	cg22834653	cg26251325	cg09731694	cg25930780	cg02011723	cg10224098	cg04227922	cg26199906	cg23556923	cg11184748	cg02155398	cg01362243	cg27599211	cg20935165	cg22536150	cg03640756	cg08520746	cg24599434	cg11201710	cg14473344	cg23325963	cg10169241	cg03225210	cg07274716	cg22300282	cg04203646	cg23671221	cg19484420	cg14015706	cg03225817	cg14047094	cg08323075	cg12097883	cg06014401
Yes	ANTXR1	cg16514513	cg05233946	cg26736200	cg20931951	cg16241867	cg00593243	cg17147526	cg17575314	cg21545857	cg24541835	cg21304234	cg08107308	cg05484949	cg05165862	cg03929743	cg11615029	cg01426303	cg10109635	cg03339668	cg26097051	cg05054998	cg03216043	cg14239592	cg27566403	cg05194636	cg19706390	cg15017067	cg07840446	cg06750897	cg18921306	cg14266527	cg26860604	cg03001333	cg14696444	cg22727783	cg04843051	cg23753807	cg10418626	cg11613559	cg01012445	cg05537653	cg19894382	cg00222472	cg14418633	cg13808936	cg04003871	cg09867883	cg18631798
Yes	ANTXR2	cg07160746	cg20779964	cg14060496	cg20600210	cg07402669	cg26639039	cg23566503	cg11301556	cg10642330	cg05551825	cg00254133	cg11174847	cg12877723	cg06248767	cg25181710	cg16009311	cg03816707	cg18694169	cg10253847	cg23780110	cg03615269	cg12892506	cg05369791	cg12451099	cg27032232	cg14094983	cg14486338	cg24772388	cg02655630	cg20634967	cg12917718	cg03602288	cg26444528	cg18404374	cg02320740	cg09611490	cg26709285	cg23009818	cg07557260	cg22620221	cg04612444	cg17384889	cg13567542	cg03994318	cg21637392	cg25260137	cg00553149	cg22319311
Yes	ANXA1	cg12689285	cg24048338	cg23903301	cg20771240	cg15229994	cg09577511	cg09994356	cg09941363	cg02583618	cg12689670	cg21108085	cg15844596	cg25408314	cg07160746	cg12486493	cg07871947	cg11174847	cg24527194	cg12121660	cg24772388	cg11301556	cg02655630	cg04470054	cg00253248	cg15521790	cg12918213	cg04615865	cg25856090	cg16293484	cg07296256	cg05875421	cg14986890	cg12536891	cg15346191	cg03841065	cg04102510	cg02974085	cg13133835	cg14060496	cg26639039	cg21898046	cg11316131	cg08136020	cg10531263	cg16703135	cg07665510	cg20359445	cg08276042
Yes	ANXA10	cg21193888	cg16212145	cg23635728	cg15939973	cg17477990	cg05212460	cg24956391	cg07947531	cg16154713	cg27637873	cg24787238	cg21010701	cg25029562	cg10505610	cg18274619	cg08232654	cg23145794	cg14691364	cg03875678	cg04270264	cg07625619	cg08945443	cg01973676	cg10705306	cg24166295	cg06376598	cg03828329	cg18303581	cg26570574	cg24554151	cg00157656	cg02832512	cg25526001	cg22049474	cg19810433	cg22169990	cg24994127	cg16822540	cg08553950	cg21563049	cg16477879	cg02512867	cg25281849	cg07379550	cg23378941	cg00175573	cg24599709	cg24645447
Yes	ANXA11	cg05363574	cg22711274	cg21515113	cg20725013	cg17540765	cg13351860	cg05728596	cg08248516	cg14228343	cg01806151	cg11534215	cg19522644	.	.	.	.	.	.	.	.	.	.	.	.	.	.	.	.	.	.	.	.	.	.	.	.	.	.	.	.	.	.	.	.	.	.	.	.
Yes	ANXA13	cg18479711	cg23716690	cg03238075	cg02405662	cg23839687	cg01482790	cg26120073	cg16145324	cg25073967	cg26138846	cg26161708	cg25712567	cg24110052	cg18514065	cg10401733	cg01719079	cg00423871	cg04036366	cg21603006	cg26639085	cg05520988	cg15815827	cg05242416	cg21613389	cg26020805	cg09929187	cg26552621	cg17799760	cg12464631	cg15735954	cg14073862	cg07534267	.	.	.	.	.	.	.	.	.	.	.	.	.	.	.	.
Yes	ANXA2	cg06342072	cg26311501	cg14189116	cg27410595	cg00328720	cg22581200	cg15225325	cg20629315	cg23679344	cg25281849	cg09803959	cg10560561	cg11235594	cg01973676	cg15447017	cg24166295	cg11935248	cg26869512	cg14761989	cg23459424	cg26856257	cg10231182	cg05088820	cg25799109	cg22678398	cg06737942	cg09612099	cg01710361	cg11171825	cg16526705	cg09220326	cg23217940	cg24425149	cg17462962	cg11534215	cg07625619	cg15030712	cg25769469	cg24956391	cg00950718	cg23828876	cg18670236	cg15542639	cg03703171	cg11860777	cg09126279	cg00068038	cg14055655
Yes	ANXA2P2	cg06342072	cg14189116	cg26311501	cg27410595	cg25928474	cg14780070	cg00328720	cg21198586	cg11235594	cg09803959	cg10560561	cg15225325	cg26869512	cg25281849	cg24166295	cg15447017	cg11935248	cg14761989	cg22434923	cg22678398	cg10231182	cg23217940	cg23459424	cg09220326	cg23828876	cg05088820	cg01710361	cg05501617	cg23679344	cg00950718	cg06737942	cg22047295	cg06267075	cg11171825	cg17462962	cg15542639	cg11534215	cg24425149	cg24796998	cg03703171	cg15030712	cg24956391	cg16526705	cg25769469	cg07625619	cg12918213	cg18670236	cg11461670
Yes	ANXA3	cg24556382	cg01692279	cg06935608	cg15809077	cg03537386	cg13892828	cg00890054	cg21399807	cg18454760	cg05138403	cg06768939	cg13721204	cg25928474	cg15659527	cg16386293	cg05255994	cg06122825	cg24296187	cg21055554	cg06004033	cg21293455	cg26793227	cg12871463	cg16365424	cg03760457	cg20127859	cg27181375	cg24042923	cg16596317	cg26584034	cg06538426	cg09698395	cg05125838	cg06029792	cg23261919	cg14295960	cg14157052	cg15985344	cg07739369	cg01727625	cg07706111	cg09997082	cg06597413	cg17182270	cg16709353	cg24824917	cg13714378	cg21239001
Yes	ANXA6	cg23753807	cg05233946	cg13909661	cg03339668	cg26097051	cg20931951	cg14614094	cg03318904	cg24541835	cg10982443	cg10418626	cg20061654	cg27566403	cg18223453	cg01341751	cg25330264	cg07068761	cg06566034	cg03446636	cg05484949	cg18005337	cg01723606	cg05054998	cg24742614	cg23479730	cg15840949	cg02959939	cg21545857	cg11613559	cg01202519	cg15851904	cg08584759	cg14870539	cg17147526	cg08264805	cg03612357	cg04003871	cg10752190	cg15017067	cg18921306	cg21636683	cg26736200	cg03614193	cg00400448	cg18881778	cg07512361	cg09667289	cg20617917
Yes	ANXA9	cg25468058	cg04144222	cg18126802	cg12885484	cg19914238	cg04761746	cg17417878	cg16210447	cg00892792	cg00379983	cg02646787	cg24587601	cg08571304	cg22418668	cg15659527	cg09634659	cg14054883	cg25635251	cg03938525	cg05808709	cg05871756	cg17044311	cg14947634	cg15017119	cg22160735	cg07897169	cg08597345	cg12195149	cg10624462	cg13593887	cg23920016	cg14490025	cg08640619	cg04192018	cg18533966	cg17978103	cg13309174	cg25426044	cg21995686	cg02069592	cg18129996	cg04685962	cg19241305	cg20498033	cg09449611	cg22040867	cg20334079	cg00804587
Yes	AOAH	cg21936959	cg05218245	cg09412069	cg04749507	cg17329648	cg01440570	cg17961200	cg22290528	cg13759229	cg16922340	cg03501539	cg21748836	cg03693099	cg24226219	cg17639959	cg09632858	cg20288341	cg03744383	cg02280309	cg07463743	cg20568390	cg00708380	cg16672535	cg26248537	cg01601476	cg09067029	cg00095333	cg21820890	cg14673722	cg19792099	cg24424745	cg09674500	cg23651356	cg26829990	cg02089014	cg23586440	cg21800196	cg21482122	cg22630733	cg14804531	cg14846442	cg23627057	cg07977661	cg21215337	cg00461022	cg15931839	cg13077150	cg00171092
Yes	AOC2	cg07187268	cg03044513	cg06736444	cg00475182	cg05546296	cg08176258	cg10491452	cg25031824	.	.	.	.	.	.	.	.	.	.	.	.	.	.	.	.	.	.	.	.	.	.	.	.	.	.	.	.	.	.	.	.	.	.	.	.	.	.	.	.
Yes	AOC3	cg27566403	cg20061654	cg16241867	cg05054998	cg01341751	cg06607764	cg10982443	cg04723343	cg15696816	cg18223453	cg03318904	cg14522034	cg15839431	cg07355507	cg21935981	cg18542688	cg16438182	cg14239592	cg24211976	cg22880770	cg12593515	cg14614094	cg08107308	cg17147526	cg05270106	cg16009311	cg26097051	cg07039560	cg03001333	cg05233946	cg20931951	cg14266527	cg14739664	cg24541835	cg19706390	cg11613559	cg05484949	cg17310600	cg19659741	cg18356785	cg09317554	cg17978367	cg18631798	cg05720733	cg22598885	cg13407335	cg00713400	cg15017067
Yes	AOX1	cg18397073	cg10418626	cg00400448	cg16458866	cg16438182	cg03318904	cg23709476	cg19008099	cg26111283	cg14822719	cg06641153	cg25095032	cg05872236	cg16328007	cg15511801	cg14984684	cg14489474	cg04074004	cg20370678	cg10556064	.	.	.	.	.	.	.	.	.	.	.	.	.	.	.	.	.	.	.	.	.	.	.	.	.	.	.	.
Yes	AP1AR	cg07702259	cg05318777	cg02008770	ch.4.125556998F	cg19933238	cg22658311	cg03582157	cg00507259	cg06670463	cg09934926	cg19854376	cg09416959	cg22495162	cg04603203	cg26642420	cg03574000	cg04635364	ch.4.131239304F	cg25924746	.	.	.	.	.	.	.	.	.	.	.	.	.	.	.	.	.	.	.	.	.	.	.	.	.	.	.	.	.
Yes	AP1B1	cg14348439	cg14675211	cg21851672	cg21361094	cg07033372	cg14871601	cg10169241	cg04366687	cg19484420	cg27599211	cg25307168	cg07770968	cg11738976	cg25540824	cg05436064	cg02400740	cg05020604	cg27384695	cg26131286	cg20405017	cg21535606	cg02037307	cg21153898	cg16032518	cg01563031	cg04902302	cg15034345	cg15316843	cg10224098	cg25449484	cg07471156	cg00920970	cg16258223	cg25984671	cg23068913	cg11382963	cg06310816	cg04043795	cg04612444	cg08808128	cg08039116	cg27272235	cg13257636	.	.	.	.	.
Yes	AP1M1	cg27565067	cg15017067	cg26736200	cg03318904	cg20931951	cg01723606	cg08555866	cg03099728	cg18005280	cg18236571	cg22238122	cg14418633	cg13909661	cg22880770	cg14266527	cg08584759	cg19440264	cg07795766	cg02075410	cg03339668	cg03054277	cg17827328	cg16653138	cg14789818	cg26097051	cg24330456	cg10418626	cg20617917	cg10982443	cg03446636	cg13868216	cg01286685	cg24541835	cg17298275	cg01323777	cg06691343	cg25386676	cg02722214	cg06750897	cg05940452	cg23251248	cg09317554	cg04967578	cg01295399	cg03729251	cg14239592	cg19022697	cg27282900
Yes	AP1M2	cg10752406	cg03138970	cg08237220	cg02147126	cg17272620	cg03873281	cg17512474	cg15610437	cg26196424	cg16413675	cg06030535	cg25391820	cg14619949	cg00187557	cg11117637	cg12529273	cg22299097	cg15452204	cg19683608	cg19795338	cg08399733	cg17378342	cg02441833	cg20404260	cg18693704	cg16738646	cg17339488	cg12491114	cg13144143	cg09001777	cg00919055	cg07004950	cg12195314	cg17004025	cg15647311	cg13295878	cg25206071	cg00550617	cg03052794	cg06521852	cg05168580	cg24975581	cg24730915	cg00061635	cg08836954	cg23650249	cg03018001	cg07898360
Yes	AP1S1	cg00187120	cg07151160	cg00857435	cg04996020	cg18684951	cg07502358	cg00159289	cg11060604	cg25136644	cg09895029	cg26511386	cg16522557	cg26305174	.	.	.	.	.	.	.	.	.	.	.	.	.	.	.	.	.	.	.	.	.	.	.	.	.	.	.	.	.	.	.	.	.	.	.
Yes	AP1S2	cg03318904	cg07068761	cg06544405	cg02086801	cg11560197	cg14412134	cg06794543	cg15851904	cg10151367	cg17310600	cg19016652	cg26791879	cg15241316	cg23224619	cg24628744	cg00741624	cg18404374	cg02992546	cg10933003	cg20547777	cg16479633	cg13563725	cg15686782	cg10519840	cg15148933	cg25568066	cg20959460	cg03012544	cg02631126	cg14200170	.	.	.	.	.	.	.	.	.	.	.	.	.	.	.	.	.	.
Yes	AP1S3	cg06937653	cg00302979	cg10560561	cg06974428	cg13286116	cg08244581	cg22877504	cg03851835	cg26869512	cg23217940	cg07493562	cg21618455	cg21239001	cg12236845	cg14724298	cg25928474	cg10144863	cg02654940	cg20893936	cg20424311	cg17949316	cg17738521	cg09126279	cg06607519	cg12828656	cg23378074	cg12430029	cg05029312	cg22234930	cg01461514	cg07022048	cg15391590	cg22643193	cg26130864	cg22417613	cg22246785	cg13151664	cg25281849	cg22122098	cg05471495	cg00936935	cg00328720	cg23508201	cg11585357	cg19325791	cg03889013	cg22581200	cg16578549
Yes	AP2M1	cg04756252	cg25361961	cg27257566	cg01704474	cg14468692	cg09272186	cg24874555	cg03840289	cg03233876	cg26738106	cg07137934	cg07577569	cg24804060	cg14624546	cg01971813	cg22442168	cg02086046	cg09400566	.	.	.	.	.	.	.	.	.	.	.	.	.	.	.	.	.	.	.	.	.	.	.	.	.	.	.	.	.	.
Yes	AP3B2	cg02078690	cg27279991	cg17583413	cg03053579	cg16508480	cg23302570	cg12773394	cg07839533	cg27314569	cg06324785	cg12584684	cg23097402	cg03408619	cg10784386	cg22333214	cg26978668	cg06501366	.	.	.	.	.	.	.	.	.	.	.	.	.	.	.	.	.	.	.	.	.	.	.	.	.	.	.	.	.	.	.
Yes	AP3M2	cg06441024	cg05937663	cg08904058	cg03478610	cg03612649	cg05966149	cg24353706	cg08404354	cg12723251	cg15986469	cg19407435	.	.	.	.	.	.	.	.	.	.	.	.	.	.	.	.	.	.	.	.	.	.	.	.	.	.	.	.	.	.	.	.	.	.	.	.	.
Yes	AP3S2	cg07307426	cg01930518	cg01342085	cg13958749	cg07618462	cg11838640	cg22580712	cg24120822	cg17798749	cg10240744	cg22733135	cg16567087	cg16651732	cg24931092	cg08944236	cg04120645	cg10184376	cg12027899	cg03988119	cg08869031	cg24259688	cg18714469	cg27597110	cg10090414	cg01512721	cg00074365	cg09177277	cg10662643	cg22838378	cg02183105	cg08595182	cg14290616	cg26960833	cg01434694	cg25857018	cg16553427	cg17462438	cg25988214	cg20821314	cg14579997	cg04602755	.	.	.	.	.	.	.
Yes	AP4B1	cg12114584	cg11547696	cg14142087	cg23856536	cg26351416	cg04880253	cg21967668	cg24065504	cg17389077	cg26523175	cg10324640	cg22123711	cg02855207	cg10750182	cg05440642	cg23755074	cg05745100	cg17855390	cg07800524	cg13881341	cg15517098	cg03343515	cg19572051	cg25756470	cg12649038	cg03325407	cg01170069	cg21849812	cg00122347	cg08895013	cg05192898	cg01965950	cg02806733	cg01901332	cg16527877	cg16332159	cg26785823	cg06298740	cg12441038	cg22304285	cg15730464	cg10322876	cg18386618	cg00355360	cg22052143	cg15765889	cg11807006	cg24935121
Yes	AP4M1	cg06100639	cg21125441	cg18129996	cg02341670	cg19111265	cg21235960	cg00305740	cg00159289	cg21552319	cg20615910	cg04490037	cg07340499	cg20466895	cg02704552	cg08956157	cg27455578	cg26770475	cg07838943	cg15510325	cg15935721	cg22295435	cg06009422	cg10540679	cg14504536	cg14211310	cg13699963	cg21250978	cg02286270	cg21685152	cg03850035	cg16790374	cg15520052	cg01144225	cg22438280	cg11728145	cg24212267	cg01552504	cg08311343	cg25593309	cg20726575	cg02695873	cg07960922	.	.	.	.	.	.
Yes	AP4S1	cg09292875	cg19548283	cg10844118	cg16107553	cg02221143	cg18107409	cg07913044	cg26164155	cg03003608	cg16723134	cg18535437	cg10274099	cg05330668	cg15318690	cg05195393	cg26329144	cg09968817	cg09965679	cg02929956	cg18638383	cg15388570	cg27026909	cg19005662	cg21634137	cg14542196	cg17916407	cg15268803	cg04871582	cg05164916	cg10937652	cg13607316	cg19711258	cg23575063	cg15358052	cg10324096	cg11078810	cg25112611	cg02263165	cg22983534	cg03047785	cg02062326	cg09941202	cg13209455	cg20555564	cg18458993	cg16575379	cg09256131	cg14883547
Yes	APAF1	cg25961952	cg26524347	cg16521555	cg08376014	cg00390784	cg15763823	cg02855207	cg25119743	cg02654265	cg00819078	cg11353547	cg12980830	cg12587087	cg08447373	cg07705908	cg02332740	cg04508951	cg12073319	cg04260867	cg12801030	cg15046507	cg02985445	cg26835417	cg03671276	cg12363903	cg07817055	cg09095525	cg09510752	cg13043815	cg26202427	cg07809176	cg14781036	cg07205154	cg16233515	cg18482892	cg09241703	cg04657268	cg07820742	cg00536532	cg02761110	cg06972565	cg02456292	cg06960881	cg14936266	cg08313880	cg08505883	cg10847094	cg09573890
Yes	APBA1	cg21388639	cg16924045	cg16016034	cg21253087	cg16624304	cg08681293	cg02654265	cg19621160	cg09089421	cg05493761	cg26695784	cg10130374	cg07393169	cg02482497	cg01425188	cg20713299	cg00982136	cg24720583	cg05357660	cg04484550	cg26185859	cg00398048	cg15995125	cg13917614	cg12765405	cg21830368	cg24110052	cg20602300	cg02090656	cg07127888	cg07916884	cg27137887	cg11185291	cg03432814	cg17782974	cg00257455	cg11822812	cg23848712	cg18131626	cg01204305	cg23009355	cg02548132	cg21719492	cg16178743	cg05307957	.	.	.
Yes	APBA2	cg07053114	cg01117339	cg23403980	cg10746447	cg20446948	cg00900735	cg17699214	cg05017994	cg07809831	cg19223782	cg10754215	cg16293484	cg21545857	cg24541835	cg26658897	cg08584759	cg06594404	cg05484949	cg16410524	cg02614549	cg18005280	cg19774782	cg22880770	cg24051057	cg04967578	cg21514164	cg01823958	cg26132493	cg12758485	cg13808936	cg04863197	cg07126783	cg17371334	cg20931951	cg17214107	cg25083618	cg01722932	cg07840446	cg24766553	cg19764489	cg20520804	cg17160439	cg13558774	cg00258316	cg04863758	cg25301767	cg11697194	cg04337828
Yes	APBA3	cg23166246	cg06516331	cg20332866	cg05902483	cg24097241	cg03737585	cg18368637	cg00054971	cg01940439	cg01764341	cg12688781	cg03054424	cg09358422	cg22854985	cg11428189	cg18954051	cg06421138	cg12527909	cg21788443	cg19082069	cg00068377	cg03096811	cg00969680	cg03499000	cg17523282	cg18311516	cg21186888	cg05947499	cg24502224	cg25195416	cg18874902	cg17496877	cg12078937	cg12266049	cg01111558	cg02951695	cg14269021	cg14690181	cg26822097	cg22851092	cg16832975	cg18765479	cg21300993	cg17274072	cg04396454	cg21119375	cg13485126	cg09830059
Yes	APBB1	cg19635505	cg05872236	cg03339668	cg27566403	cg06607764	cg26210445	cg20931951	cg10982443	cg03318904	cg22491141	cg14239592	cg00400448	cg23646888	cg05054998	cg10418626	cg18397073	cg17059658	cg24211976	cg26097051	cg18881778	cg23020514	cg24541835	cg04723343	cg20061654	cg08584759	cg17310600	cg14614094	cg12308279	cg02924487	cg11613559	cg12395205	cg26458505	cg27314569	cg05484949	cg13912311	cg21935981	cg07171687	cg06750897	cg02377544	cg05351887	cg10556064	cg00525823	cg23479730	cg03612357	cg04436994	cg19659741	cg15894722	cg22727783
Yes	APBB1IP	cg05614735	cg11606444	cg16757384	cg17479280	cg27049766	cg21811284	cg11362935	cg11565299	cg10583893	cg08309529	cg00278359	cg25181710	cg03388786	cg11893955	cg00279406	cg17095147	cg05551825	cg24049888	cg11231069	cg18316498	cg13567542	cg16916914	cg10094489	cg21643178	cg11223622	cg21347053	cg07003587	cg01493517	cg10012059	cg09030672	cg10385395	cg16408081	cg11697194	cg00030508	cg09777775	cg14094409	cg08450017	cg08875705	cg27142059	cg01979888	cg12676149	cg27366766	cg24497361	cg04110224	cg03431741	cg07165756	cg12506930	cg09003373
Yes	APBB2	cg05201300	cg11034122	cg08670693	cg20078972	cg04503093	cg24653772	cg13613180	cg23378546	cg26736200	cg10377921	cg11918450	cg08297985	cg23859051	cg01148127	cg15135286	cg24696715	cg13634681	cg17943672	cg08858245	cg25409809	cg06372887	cg07052063	cg15843262	cg11761483	cg00179217	cg09365002	cg13652008	cg00187692	cg13424393	cg17575314	cg19465605	cg03164070	cg18815957	cg22261694	cg18455616	cg11637695	cg15200418	cg00947599	cg09419444	cg14403068	.	.	.	.	.	.	.	.
Yes	APC2	cg01771019	cg20923498	cg09696044	cg08260398	cg17292758	cg01233786	cg00806214	cg05555111	cg10615414	cg18062140	cg18631996	cg00145955	cg23601468	cg20779964	cg18271789	cg10987682	cg20934596	cg20813589	cg12807924	cg12974832	cg02727104	cg12868583	cg02142074	cg01408508	cg07160746	cg24550212	cg11956819	cg17049621	cg26492446	cg27563985	cg27425169	cg14534144	cg01704474	cg25431463	cg17953764	cg17367884	cg24837370	cg25612428	cg22795345	cg07929264	cg11482422	cg17555373	cg12178980	cg24033330	cg26684363	cg24772388	.	.
Yes	APCDD1	cg04685962	cg13911294	cg17210004	cg26033870	cg23011419	cg27545985	cg16750777	cg07836663	cg00083833	cg17417878	cg22160735	cg23397015	cg12653626	cg10636745	cg03310046	cg14054883	cg24776480	cg12255061	cg16046493	cg14804531	cg13104185	cg09326702	cg08401628	cg15123742	cg08297616	cg05609091	cg02161011	cg00634542	cg15063150	cg01827248	cg20288341	cg16888565	cg11511084	cg23740758	cg09327378	cg23053537	cg11096905	cg20568390	cg19081470	cg22418668	cg08619712	cg22630733	cg07229001	cg11173579	cg00838829	cg24874350	cg01274524	cg10206882
Yes	APCDD1L	cg05233946	cg18223453	cg12924309	cg14614094	cg05016408	cg10645317	cg20931951	cg17781669	cg26458505	cg19894382	cg19416570	cg04003871	cg07159230	cg15996534	cg17160439	cg02318784	cg11213150	cg14131536	cg22880770	cg17827328	cg19706390	cg03339668	cg11694519	cg23646888	cg03758467	cg02853616	cg06633438	cg14507146	cg00144335	cg10585661	cg17310600	cg05223396	cg21935981	cg11262850	cg21545857	cg27576576	cg07683388	cg19825437	cg19311244	cg23648809	cg10521706	cg05940452	cg18675097	cg18134262	cg00865849	cg06594404	cg07795766	cg15033140
Yes	APEX1	cg04542489	cg18437792	cg21209876	cg18975804	cg10348234	cg23108232	cg16202736	cg07280807	cg07572927	cg22832061	cg11001769	cg16078554	cg20550520	cg16801797	cg23984976	cg13718960	cg19960891	cg16779347	cg04784410	cg10092799	cg05330668	cg02319043	cg15937081	cg13564459	cg20550154	cg00164217	cg26250106	cg09284655	cg01927000	cg25584474	cg07050525	cg07717704	cg04871582	cg25571197	cg02915225	cg08165558	cg23260578	cg22117107	cg01514703	cg10735319	.	.	.	.	.	.	.	.
Yes	APEX2	cg21168884	cg08542199	cg19481953	cg15601361	cg25133376	cg27065374	cg08371706	cg18727700	cg02779592	cg15925478	cg07371323	cg06892907	cg04226952	cg01597882	cg26541218	cg05739379	cg10062550	cg18892446	cg16362189	cg21567649	cg10410412	cg07744832	cg26697517	cg06650255	cg04427990	cg02836325	cg08559914	cg19785418	cg11997536	cg04192018	cg22119466	cg22933875	cg02930951	cg19547549	cg17978103	cg02205193	cg17466510	cg13577778	cg16253115	cg07580789	cg25684151	cg19751937	cg12807746	cg13052638	cg22035959	cg01700124	cg13822911	cg05593559
Yes	APH1B	cg01222408	cg18222609	cg04273431	cg14219599	cg13442749	cg21264055	cg03000305	cg24755485	cg04880412	cg01809408	cg13795986	cg05350224	cg26053881	cg24495234	cg04270799	cg05544807	cg14928057	cg12898512	cg03461967	cg19634527	cg06354392	.	.	.	.	.	.	.	.	.	.	.	.	.	.	.	.	.	.	.	.	.	.	.	.	.	.	.
Yes	APIP	cg23121203	cg09350013	cg27307183	cg03187073	cg06629453	cg08348422	cg25420916	cg04609993	cg19823847	cg09491542	cg01312394	cg07537152	cg03155301	cg09923656	cg05044994	cg00323842	cg21215337	cg12615637	cg22808163	cg25552768	cg02546690	cg05923681	cg06716698	cg07661704	cg16472853	cg15028899	cg08237220	cg00325920	cg01111006	cg19554457	cg22462657	cg14219752	cg24699719	cg12345526	cg10954654	cg11480762	cg22963109	cg13710613	cg15688253	cg10339775	.	.	.	.	.	.	.	.
Yes	APITD1	cg18787437	cg04794690	cg20242797	cg19088218	cg22229039	cg06745704	cg16408555	cg09686870	cg09476306	cg06829969	cg17171539	cg02365086	cg16735646	cg26728422	cg17094249	cg13399952	cg14709239	cg24107453	cg11690983	cg20817175	cg15962538	cg02064267	cg09421562	cg15097489	cg12285627	cg08335767	cg20414505	cg12134798	cg26413691	cg08986840	cg08951891	cg06556290	cg02060627	cg06093460	cg13412615	cg10057218	cg13414270	cg11540705	cg04887124	cg03301498	cg10753610	cg11229415	cg00554993	ch.2.20642108R	cg16490191	cg00960209	cg06061240	cg00676711
Yes	APLF	cg10538146	cg05218245	cg20288341	cg19240857	cg02637343	cg13554714	cg10354495	cg16922340	cg09096555	cg26112317	cg13593887	cg13683550	cg19047340	cg03228974	cg09266979	cg04676627	cg09230756	cg06906464	cg10189661	cg19660591	cg15720675	cg22684151	cg24424745	cg10077502	cg09692677	cg20735682	cg02068015	cg18825119	cg23845168	cg24332710	cg26033870	cg18275051	cg17110586	cg15574509	cg07438246	cg13826290	cg25094972	cg01440570	cg06073139	cg25217710	cg14895298	.	.	.	.	.	.	.
Yes	APLN	cg03850117	cg23575688	cg04957757	cg10927461	cg17344770	cg11119767	cg18833140	cg09939948	cg14249520	cg21700663	cg16801797	cg07905808	cg13474450	cg22662844	cg00259404	cg13430755	.	.	.	.	.	.	.	.	.	.	.	.	.	.	.	.	.	.	.	.	.	.	.	.	.	.	.	.	.	.	.	.
Yes	APLNR	cg13729816	cg06544405	cg18839637	cg09644153	cg08718490	cg27454064	cg25301767	cg24495585	cg17059658	cg05787556	cg26132493	cg14489474	cg13358636	cg03963391	cg00956199	cg13985817	cg18384778	cg05016408	cg09887059	cg03012544	cg05020604	cg17310600	cg12243597	cg20055426	cg04738965	cg24395452	cg13982098	cg23695990	cg07723659	cg00812438	cg22694818	cg18336674	cg02218324	cg07003587	cg16887264	cg26911220	cg16065021	cg03743720	cg10804656	cg14445366	cg10930308	cg24116870	cg18693673	cg24504927	cg27105390	cg06629130	cg27049766	cg14885748
Yes	APLP1	cg14522034	cg26422458	cg21935981	cg10804656	cg25352836	cg21123160	cg00765705	cg11254700	cg09644153	cg19416570	cg12593515	cg26791879	cg08319294	cg07683388	cg16009311	cg02878244	cg05016408	cg10192893	cg04863758	cg07710266	cg17034390	cg12985929	cg14614094	cg03612357	cg18675097	cg19112186	cg04071270	cg06633438	cg13381984	cg26952618	cg01341751	cg27282900	cg16703135	cg15696816	cg17310600	cg21334513	cg10530889	cg22331862	cg15148683	cg05983315	cg05863502	cg27615388	cg19764489	cg10982443	cg08107308	cg10770023	cg10585661	cg15615645
Yes	APLP2	cg00147286	cg06086177	cg03763508	cg06636541	cg05473496	cg02318926	cg14216068	.	.	.	.	.	.	.	.	.	.	.	.	.	.	.	.	.	.	.	.	.	.	.	.	.	.	.	.	.	.	.	.	.	.	.	.	.	.	.	.	.
Yes	APOA1	cg19708418	cg05185738	cg12396057	cg15037110	.	.	.	.	.	.	.	.	.	.	.	.	.	.	.	.	.	.	.	.	.	.	.	.	.	.	.	.	.	.	.	.	.	.	.	.	.	.	.	.	.	.	.	.
Yes	APOB	cg04007726	cg22399111	cg04716021	cg01817009	cg13068653	cg11222217	cg05827732	cg27598583	cg06359931	cg18397073	cg00739667	cg24539848	cg13184448	cg19130973	cg12308279	.	.	.	.	.	.	.	.	.	.	.	.	.	.	.	.	.	.	.	.	.	.	.	.	.	.	.	.	.	.	.	.	.
Yes	APOB48R	cg14237301	cg16332159	cg16521555	cg17757079	cg27137887	cg10324640	cg02042997	cg27307183	cg06357940	cg09241703	cg23087931	cg09944899	cg06833798	cg02762634	cg11216777	cg02890194	cg14275095	cg08923160	cg00819078	cg03775350	cg03300649	cg13149996	cg12487199	cg03855388	cg26390156	cg06133876	cg23514374	cg05651995	cg14850660	cg15148064	cg19074198	cg05222243	cg04049033	cg12250807	cg23181899	cg14649507	cg02855207	cg04508951	cg20307347	cg13309429	cg14003974	cg22760338	cg16254344	cg04093079	cg14781036	cg09766547	cg05152432	cg05279387
Yes	APOBEC1	cg22909901	cg00264419	cg11255590	cg20460514	cg08093568	cg10142874	cg10565512	cg07474842	cg05845831	cg20737812	cg11170479	cg19677302	cg18443571	cg11501003	cg25846076	cg15441416	cg18376497	cg19284726	cg07974891	cg27634115	cg01773858	cg16604658	cg18289306	cg13579607	cg25499746	cg00420347	cg09046979	cg03905179	cg19402039	cg25517015	cg15962197	cg07168060	cg14919455	cg26470501	cg17753124	cg21794419	cg17941109	cg10294363	cg25490551	cg10097313	cg21519058	cg11053466	cg12424867	cg17339440	cg18110104	.	.	.
Yes	APOBEC3A	cg06060135	cg26612735	cg15402095	cg18836626	cg08158952	cg03573529	cg06183338	cg04842426	cg08768852	cg22488797	cg06760238	cg15982099	cg18096962	cg25394505	cg18705279	cg16940012	cg13445796	cg20529344	cg05020604	cg06035600	cg12648074	cg08671647	cg14125604	cg08165221	cg12544191	cg23004160	cg11687036	cg20449685	cg24430140	cg04332534	cg02034689	cg03532926	cg17555825	cg09440270	cg10857167	cg26659079	cg03260566	cg06062984	cg26679785	cg00752195	cg12836959	cg04641171	cg05079049	cg10703826	cg04211115	.	.	.
Yes	APOBEC3C	cg07186138	cg08665930	cg02188225	cg02212836	cg00278359	cg08109815	cg07906046	cg04554928	cg13482308	cg15719903	cg11697194	cg14232082	cg15812020	cg25540824	cg08450017	cg12279419	cg09971314	cg04274288	cg25597138	cg25106913	cg16368146	cg14371731	cg18862481	cg14665901	cg04419610	cg03261948	cg14260073	cg17479280	cg18694169	cg09570682	cg27142059	cg19808205	.	.	.	.	.	.	.	.	.	.	.	.	.	.	.	.
Yes	APOBEC3D	cg02188225	cg23326607	cg16066354	cg27513667	cg21044833	cg19529732	cg00810292	cg03388043	cg02753187	cg08450017	cg06194738	cg20652371	cg26922780	cg10435235	cg25256924	cg21057323	cg02678305	cg11860434	cg16774946	cg05957567	cg20105257	cg02423817	cg18315960	cg24129382	cg21347053	cg12071328	cg02668248	cg03107235	cg22685807	cg07786657	cg03573679	cg16408081	cg23002761	cg19269426	cg25287257	cg01360627	cg06133910	cg03427058	cg02478448	cg10831285	cg26724841	cg27627381	cg22783058	cg01151584	cg09032544	cg17747551	cg16272981	cg08869700
Yes	APOBEC3F	cg26984343	cg03623968	cg17747551	cg02727104	cg19529732	cg15997393	cg18348647	cg14094409	cg02188225	cg03107235	cg25287257	cg15719903	cg21347053	cg08450017	cg15694422	cg00099976	cg02478448	cg21104965	cg19269426	cg11860434	cg02753187	cg26922780	cg27478313	cg06133910	cg06654956	cg10723962	cg12917718	cg02710296	cg26444528	cg14871932	cg03573679	cg12253437	cg20652371	cg03218479	cg17200768	cg20105257	cg00810292	cg04865180	cg20634967	cg08513472	cg07113653	cg22685807	cg27064063	cg03427058	cg16368146	cg05394800	cg17495912	cg10642330
Yes	APOBEC3G	cg14094409	cg23326607	cg07786657	cg17747551	cg02188225	cg19529732	cg20105257	cg16757384	cg09154880	cg09032544	cg03388043	cg27513667	cg00278359	cg04266908	cg22358291	cg06133910	cg21347053	cg15719903	cg11606444	cg24846416	cg09777775	cg21104965	cg16408081	cg11893955	cg00810292	cg02753187	cg23780110	cg10583893	cg11362935	cg02423817	cg08869700	cg25256924	cg25287257	cg13152690	cg21057323	cg18896032	cg05551825	cg22514722	cg11697194	cg26922780	cg19456938	cg15694422	cg08309529	cg12044599	cg15229994	cg17759095	cg22685807	cg09354037
Yes	APOBEC3H	cg14094409	cg19529732	cg08450017	cg09032544	cg07786657	cg23326607	cg20105257	cg14518276	cg11606444	cg12033075	cg09777775	cg08796342	cg09344348	cg26922780	cg15880738	cg04340595	cg02611122	cg11893955	cg05356319	cg08912922	cg12105190	cg21163717	cg02423817	cg17095147	cg03531211	cg25256924	cg20722458	cg02188225	cg00134539	cg11362935	cg02148426	cg01852476	cg06194738	cg22595391	cg24049888	cg16757384	cg18802138	cg16408081	cg15139596	cg13152690	cg12044599	cg08776660	cg22358291	cg05957567	cg21348406	cg09419005	cg22994830	cg21104965
Yes	APOBEC4	cg11505048	cg20218460	cg23703303	cg08808258	cg12593793	cg05070839	cg18041642	cg26415633	cg22431309	cg19612068	cg05184767	cg13261825	cg26597727	cg23716690	cg08686462	cg05290274	.	.	.	.	.	.	.	.	.	.	.	.	.	.	.	.	.	.	.	.	.	.	.	.	.	.	.	.	.	.	.	.
Yes	APOC1	cg00502509	cg24788483	cg15310871	cg05497253	cg04011470	cg05923857	cg02902617	cg22374586	cg26736200	cg05941376	cg12459502	cg19769147	cg07573020	cg17775621	cg17575314	cg11606444	cg17827328	cg05526364	cg10220544	cg22788953	cg18105725	cg15229994	cg10603136	cg15521790	cg18005280	cg13558774	cg02384859	cg26150462	cg09221159	cg02048220	cg02571636	cg11836119	cg16017800	cg09797463	cg02786966	cg23462772	cg11560197	cg27565067	cg25362652	cg25416149	cg11482422	cg25181710	cg01059398	cg16293484	cg21854560	cg05387269	cg01358620	cg20959460
Yes	APOC2	cg02304370	cg09555818	cg13119609	cg02658319	cg22305516	cg16683008	cg06050784	cg10993460	cg01958934	cg02607059	cg22609785	cg00433296	cg08597345	cg11792874	cg25724712	cg09449611	cg26122286	cg13487667	cg15443791	cg03803818	cg21002528	cg09509144	cg11910652	cg19033906	cg18991862	cg17281677	cg27106204	cg06159562	cg20162696	cg15647364	cg16983055	cg25257677	cg02069592	cg16785938	cg20928770	cg26615535	cg13918631	cg18135436	cg04875514	cg17818435	cg13054640	cg25616600	cg02069243	cg10638573	cg10974463	cg24813613	cg08636573	cg02233197
Yes	APOD	cg22598885	cg10215604	cg09632273	cg03216043	cg05233946	cg23753807	cg02959939	cg05720733	cg03339668	cg27566403	cg14293129	cg05371791	cg25095032	cg19008099	cg20931951	cg14016554	cg26097051	cg19635505	cg10982443	cg05054998	cg16438182	cg24579224	cg04074004	cg25469418	cg21299491	cg24539848	cg09667289	cg20732304	cg18638180	cg13387826	cg24092000	cg16241867	cg26978172	cg14614094	cg05165862	cg09989996	cg00420526	cg09115473	cg10418626	cg05573306	cg02151120	cg23226249	cg24544320	cg18631798	cg01341751	cg04843051	cg06380725	cg14266527
Yes	APOE	cg00502509	cg05497253	cg05923857	cg05526364	cg24788483	cg11606444	cg19769147	cg02902617	cg15310871	cg25181710	cg22283925	cg04011470	cg08309529	cg14286456	cg24772388	cg11694519	cg17827328	cg20959460	cg19380303	cg10583893	cg19122260	cg27064063	cg09881545	cg21854560	cg11482422	cg17949969	cg05551825	cg06933824	cg10012059	cg08718490	cg26851107	cg05966978	cg09221159	cg12472483	cg10754215	cg01979888	cg26150462	cg27049766	cg23737737	cg11223622	cg17775621	cg07003587	cg11316131	cg12178980	cg05387269	cg00983904	cg00753748	cg02048220
Yes	APOH	cg17766305	cg13014866	cg09579094	cg22575966	cg12706396	cg05654163	cg21687300	cg18016071	cg11203401	cg17117243	cg19786988	cg26345971	cg17343622	cg14898151	cg18650518	cg20080079	cg04959297	cg27143326	cg02280309	cg04678713	cg09276531	cg27061836	cg16662785	cg19968403	cg08214142	cg21857668	cg03422651	cg06919205	.	.	.	.	.	.	.	.	.	.	.	.	.	.	.	.	.	.	.	.
Yes	APOL1	cg00679763	cg13924996	cg13165140	cg21330896	cg18112681	cg02756056	cg16890093	cg09354037	cg03297901	cg15488794	cg07813495	cg19584038	cg01710361	cg05693489	cg23828876	cg12253437	cg25384897	cg05199874	cg01681367	cg09777775	cg20173011	cg04441857	cg19136673	cg14836555	cg22994830	cg07641284	cg27229484	cg05587400	cg14227558	cg13488013	cg06068897	cg10087036	cg14087413	cg18512780	cg07375256	cg16227748	cg05387269	cg09374353	cg11888747	cg05214235	cg22222999	cg00164282	cg22185977	cg20411756	cg23429794	cg16526705	cg12536891	cg06825448
Yes	APOL2	cg00679763	cg03297901	cg18112681	cg26724841	cg19529732	cg14836555	cg03573679	cg14094409	cg18512780	cg09777775	cg17006136	cg13973436	cg25574765	cg26922780	cg09354037	cg07641284	cg01681367	cg15694422	cg02919116	cg02874908	cg08450017	cg20173011	cg13165140	cg11860434	cg24749672	cg07420137	cg06087349	cg04441857	cg10636447	cg27366766	cg22550549	cg13127825	cg05387269	cg12536891	cg00256231	cg08055663	cg20888995	cg02699829	cg02358862	cg27215100	cg12177677	cg20116828	cg09762242	cg22783058	cg02061173	cg00681462	cg04330884	cg09344348
Yes	APOL3	cg14094409	cg26724841	cg02188225	cg27366766	cg02753187	cg19529732	cg25384897	cg03431741	cg13641043	cg24772388	cg09032544	cg02756056	cg14836555	cg17747551	cg05214235	cg10583893	cg07786657	cg18112681	cg20574436	cg24846416	cg14087413	cg06825448	cg17309904	cg15229994	cg13165140	cg11606444	cg09354037	cg20722458	cg12177677	cg23326607	cg07641284	cg07805777	cg23105419	cg27513667	cg21421171	cg19136673	cg05693489	cg00679763	cg03776194	cg09777775	cg21057323	cg08309529	cg20173011	cg21000227	cg09238801	cg20411756	cg12253437	cg15694422
Yes	APOL4	cg03515844	cg04248234	cg10461264	cg02074274	cg10531263	cg24199006	cg24497361	cg01765152	cg26663490	cg00145955	cg26811313	cg01710361	cg11127915	cg00858840	cg07605836	cg19769147	cg16552271	cg22863744	cg17309904	cg06833110	cg00590063	cg25754958	cg00502509	cg17932096	cg11888747	cg17775621	cg27565899	cg07813495	cg05387269	cg06825448	cg02756056	cg16363586	cg25384897	cg25008474	cg09357276	cg07700837	cg23547892	cg20414364	cg25692139	cg20037575	cg14552508	cg18274619	cg09374353	cg10615765	cg20317872	cg11316131	cg23105419	cg07598052
Yes	APOL6	cg26724841	cg00679763	cg27513667	cg02753187	cg19584038	cg02188225	cg02691035	cg20173011	cg21805118	cg14094409	cg04919489	cg21330896	cg09354037	cg03573679	cg12253437	cg03297901	cg03388043	cg06064964	cg17864091	cg02148426	cg13973436	cg03776194	cg05642789	cg03436397	cg13165140	cg02358862	cg00078456	cg09374353	cg03427058	cg16965605	cg23326607	cg03466198	cg26922780	cg04441857	cg08055663	cg15694422	cg24891660	cg10673833	cg18512780	cg01681367	cg16247183	cg12177677	cg21851672	cg22994830	cg12436568	cg02746725	cg23429794	cg03531211
Yes	APOLD1	cg02813863	cg16747828	cg10048215	cg10635645	cg26244225	cg27464065	cg04943927	cg15384589	cg05693982	cg06682024	cg23910340	cg12749164	cg19308222	cg13725172	cg13132121	cg02301528	cg12271487	cg13587449	cg25091228	cg23479730	cg17253459	cg04527018	cg16915316	cg20617917	cg02717339	cg12472603	cg18921306	cg04829509	cg18796287	cg14696444	cg18027683	cg00571021	cg13995516	cg10982443	cg20152871	cg12284789	cg02271687	cg01601476	cg24226973	cg20931951	cg26024874	cg04333785	cg16664523	cg15929276	cg03001333	cg07171687	cg02459042	cg18252102
Yes	APOO	cg12807746	cg16349093	cg05128201	cg25804773	cg16399859	cg14962776	cg14728856	cg00583858	cg13099892	cg22446709	cg18892446	cg00679603	cg07650623	cg01777812	cg07430967	cg26472684	cg05817709	cg13711129	cg08973369	cg03934360	ch.X.772253F	cg16345559	cg17796323	cg15167202	cg19849478	cg22702707	cg00781047	.	.	.	.	.	.	.	.	.	.	.	.	.	.	.	.	.	.	.	.	.
Yes	APPL2	cg16723994	cg01650245	cg11942439	cg13211324	cg16254344	cg23191576	cg14040633	cg22870373	cg00731608	cg07672238	cg09003057	cg27106909	cg06814469	cg03716852	cg19017254	cg06086177	cg09962925	cg10511850	cg12256206	cg23758597	cg00617064	cg18368845	cg20368904	cg26303339	.	.	.	.	.	.	.	.	.	.	.	.	.	.	.	.	.	.	.	.	.	.	.	.
Yes	AQP1	cg14694038	cg08107308	cg05165862	cg23646888	cg18581950	cg22771548	cg21450888	cg18796287	cg24539848	cg05054998	cg27566403	cg03130962	cg05484949	cg23753807	cg05233946	cg20061654	cg13387826	cg21545857	cg07171687	cg23224619	cg02637537	cg18881778	cg19894382	cg23830290	cg00222472	cg03258927	cg25214966	cg16438182	cg12472603	cg05223396	cg24086040	cg18638180	cg03318904	cg10982443	cg16092390	cg19008099	cg01794853	cg14614094	cg14522034	cg06607764	cg10109635	cg25386676	cg02959939	cg04128065	cg13618688	cg16944597	cg26097051	cg18397073
Yes	AQP11	cg00688810	cg13585324	cg14408823	cg03857553	cg08124986	cg22631350	cg04406620	cg03261800	cg11435826	.	.	.	.	.	.	.	.	.	.	.	.	.	.	.	.	.	.	.	.	.	.	.	.	.	.	.	.	.	.	.	.	.	.	.	.	.	.	.
Yes	AQP2	cg11461670	cg14724298	cg22581200	cg10547050	cg25916714	cg02584610	cg26389380	cg14102437	cg02590287	cg11352083	cg09501687	cg06547285	cg26584619	cg09126279	cg06974428	cg22367631	cg17922998	cg00760729	cg17738521	cg07850987	cg15391590	cg13652008	cg22321808	cg08527124	cg01378159	cg19556284	cg07541559	cg14126688	cg11124260	cg22626683	cg01870834	cg18724912	cg06658391	cg00287773	cg23521140	cg04797957	cg20319698	cg24626312	cg11228682	cg05501617	.	.	.	.	.	.	.	.
Yes	AQP3	cg17170262	cg18522931	cg14503441	cg24243879	cg00452755	cg16463044	cg10705306	cg00902147	cg00542261	cg14541915	cg06170683	cg17864487	cg06376598	cg07514618	cg04739880	cg07534267	cg04641165	cg22687077	cg04233521	cg15988204	cg18274619	cg06760830	cg23219253	cg03048889	cg11399589	cg03069731	cg00175573	cg03419948	cg14511866	cg03347590	cg25132536	cg23031103	cg27426151	cg00747372	cg08511772	cg19776833	cg08091621	cg08776109	cg12492273	cg06687102	cg10037913	cg23145794	cg24994127	cg22830091	cg06070324	cg21010701	cg17491449	cg16739544
Yes	AQP4	cg18971175	cg14108978	cg22598885	cg18240463	cg06607764	cg09896900	cg19515398	cg04723343	cg13361779	cg02370232	cg08045824	cg19485539	cg05675373	cg24120696	cg00647217	cg02030908	.	.	.	.	.	.	.	.	.	.	.	.	.	.	.	.	.	.	.	.	.	.	.	.	.	.	.	.	.	.	.	.
Yes	AQP5	cg20893936	cg21239001	cg18670236	cg14189808	cg10950949	cg20972199	cg10547050	cg24890964	cg22434923	cg05201300	cg08224563	cg11461670	cg17922998	cg09501687	cg06974428	cg15601264	cg04349839	cg04177251	cg00950718	cg01146614	cg27472701	cg01378159	cg22581200	cg18458509	cg02538248	cg26856257	cg09612099	cg21198586	cg06547285	cg25603883	cg06947286	cg00735595	cg05022368	cg07630255	cg08266366	cg08527124	cg26579550	cg25109721	cg25314216	cg09373676	cg10248100	cg04450003	cg25706683	cg21733013	cg23145794	cg05228359	cg20986887	cg07267600
Yes	AQP7	cg02090656	cg00982136	cg26161708	cg03547017	cg02383368	cg13967908	cg02277520	cg02636041	cg02921122	cg07953015	cg15690721	cg18879793	cg04772968	cg15482168	.	.	.	.	.	.	.	.	.	.	.	.	.	.	.	.	.	.	.	.	.	.	.	.	.	.	.	.	.	.	.	.	.	.
Yes	AQP8	cg16254344	cg08417313	cg01513307	cg24148882	cg03763508	cg11393040	cg06786372	cg20307347	cg02803819	cg05522011	cg24114899	cg09962925	cg07135629	cg14003974	cg02932167	cg21433558	cg02918577	cg21156756	cg18016071	cg26518431	cg01650245	cg24512303	cg10511850	cg09639622	cg07661480	cg02395280	cg09944899	cg09370594	cg09221960	cg11216777	cg17757079	cg14142087	cg10993442	cg12305431	cg13149996	cg06292124	cg18421360	cg17868307	cg18960642	cg05656688	cg15014975	cg23191576	cg17316030	cg09153930	cg14040633	cg26209005	cg10362542	cg15477040
Yes	AQP9	cg12070987	cg13567986	cg14644204	cg00259404	cg20429104	cg11067407	cg12019801	cg15235987	cg04493247	cg09797463	cg15168577	cg03732020	cg26118358	cg21519701	cg00828556	cg23582982	cg13742400	cg10142436	cg18351781	cg02135245	cg00240195	cg21515785	cg15015109	cg23590660	cg20366239	cg05569131	cg22662844	cg00343906	cg06101180	cg11967765	cg07053114	cg06064525	cg16227748	cg22111527	cg03534031	cg20609803	cg07110356	cg20357538	cg19975346	cg26923863	cg17950348	cg05931497	cg00610577	cg06153925	cg12079904	cg18941818	cg01117339	cg11460110
Yes	AQPEP	cg05940452	cg24903006	cg24766553	cg01202519	cg25994622	cg23200818	cg02109484	cg20275528	cg16009311	cg19254119	cg13999330	cg06495961	cg04558175	cg20668644	cg02320862	cg18542688	cg11565299	cg03730428	cg12676149	cg21907579	cg12873610	cg18145105	cg24877093	cg08070771	cg06365535	cg01720920	cg25428553	cg25482146	cg11282657	cg26897150	cg23279335	cg12754571	cg27566403	cg08182446	cg22880770	cg02655630	cg07057579	cg19764489	cg12782180	cg22331862	.	.	.	.	.	.	.	.
Yes	AR	cg07816247	cg05484949	cg14875327	cg27566403	cg01341751	cg18542688	cg17147526	cg20931951	cg10557552	cg18631798	cg00348389	cg03339668	cg18397073	cg16241867	cg24522254	cg19635505	cg12472603	cg14266527	cg08555866	cg05054998	cg02030908	cg25117523	cg00400448	cg15696816	cg18638180	cg04843051	cg18881778	cg06794543	cg24203758	cg18647268	cg14522034	cg16438182	cg24541835	cg19706390	cg01012445	cg17160439	cg08095452	cg04646674	cg02049405	cg27629948	cg17497608	cg22727783	cg21334513	cg26978172	cg18223453	cg19008099	cg20061654	cg04128065
Yes	ARAF	cg12456011	cg06650255	cg13654525	cg15865511	cg19711800	cg13109030	cg04725041	cg11842944	cg09024228	cg11989422	cg16254344	cg17818613	cg00217953	cg05746227	.	.	.	.	.	.	.	.	.	.	.	.	.	.	.	.	.	.	.	.	.	.	.	.	.	.	.	.	.	.	.	.	.	.
Yes	ARAP3	cg11136562	cg05591270	cg18006990	cg22775642	cg20121012	cg14788673	cg23887948	cg12562461	cg08900316	cg00691123	cg04954111	cg14161821	cg03803818	cg19701879	cg01332054	cg27072575	cg07602659	cg16915316	cg24791666	cg03228931	cg19778015	cg03556243	cg17800396	cg26678978	cg02577773	cg00341297	cg12328660	cg18637761	cg03540589	cg13346411	cg02380750	cg06265811	cg01078772	cg27255115	cg22345428	cg09837656	cg02843277	cg26313441	cg15980707	cg15243578	cg25819429	cg00778807	cg21938436	cg26500914	.	.	.	.
Yes	ARC	cg24981018	cg12451099	cg03264601	.	.	.	.	.	.	.	.	.	.	.	.	.	.	.	.	.	.	.	.	.	.	.	.	.	.	.	.	.	.	.	.	.	.	.	.	.	.	.	.	.	.	.	.	.
Yes	AREG	cg19308222	cg11646192	cg02334660	cg12425700	cg26611070	cg14022183	cg08559914	cg13054358	cg24471576	cg24226219	cg09168939	cg06144675	cg24424745	cg00250123	cg17367948	cg01868379	cg10410852	cg15463500	cg18942298	cg14804531	cg19264325	cg07580789	cg16790374	cg19547549	cg01972651	cg16734967	cg14290855	cg09632858	cg21820890	cg14113958	cg21235960	cg23993235	cg08471173	cg09851545	cg09326702	cg03116035	cg00863286	cg14673722	cg24964796	cg05000994	cg04680754	cg08371706	cg23928468	cg07502417	cg21032564	cg25479732	cg22196764	cg05869438
Yes	ARF1	cg13063617	cg05878630	cg05702218	cg02925248	cg00756887	cg19238380	cg15311822	cg24644201	cg17950169	cg12586150	cg16987606	cg15612947	cg27618792	cg02291020	cg02482603	cg04958055	cg26539023	cg25192855	cg20012024	cg22467534	cg11579421	cg20738274	cg24374857	cg06644515	cg23617067	cg24201793	cg27315635	cg10025200	.	.	.	.	.	.	.	.	.	.	.	.	.	.	.	.	.	.	.	.
Yes	ARF3	cg04545963	cg22756951	cg05406791	cg13910855	cg23376286	cg08677140	cg00994323	cg08293075	cg20600756	cg17674726	cg00853733	cg07495470	cg00637795	cg25364859	cg25978487	cg15233611	cg27057509	cg09741592	cg14419102	.	.	.	.	.	.	.	.	.	.	.	.	.	.	.	.	.	.	.	.	.	.	.	.	.	.	.	.	.
Yes	ARF6	cg26250106	cg10093438	cg26164155	cg18638383	cg19719207	cg05250969	cg12580580	cg11182257	cg01110147	cg02263165	cg18269382	cg19548283	cg26960896	cg03419948	cg16265553	cg01145559	cg07830160	cg25099807	cg19178809	cg15318690	cg15937081	cg23712458	cg11094161	cg19368016	cg05076167	cg09965679	cg15414930	cg05330668	cg10043090	cg21634137	cg13612175	cg15388570	cg22798984	cg08260398	cg00492574	cg24645447	cg19772317	cg04233521	cg12081325	cg08902698	cg07465387	cg23437216	cg00867446	cg10937652	cg04840167	cg16364467	cg09911747	cg07341609
Yes	ARFGAP1	cg21473651	cg02567151	cg25724712	cg26248537	cg06442750	cg13391455	cg01129886	cg15349424	cg21578541	cg03483654	cg16922340	cg21235960	cg21431338	cg17466510	cg13759229	cg14582546	cg10927510	cg03576121	cg18861300	cg17044311	cg08430355	cg08937107	cg10507591	cg04788221	cg26536164	cg04676627	cg13309174	cg20784314	cg10113191	cg06194809	cg07340499	cg10886678	cg06910257	cg22909677	cg22237988	cg22305516	cg02435593	cg10077502	cg12310562	cg03655771	cg04685632	cg25094972	cg19047340	cg03211173	cg06036288	cg02089014	cg03413355	cg07122365
Yes	ARFGAP3	cg03828329	cg13488013	cg12138695	cg05471495	cg08263205	cg05810129	cg01973676	cg16212145	cg26473110	cg08232654	cg09730500	cg01799671	cg06711254	cg09672452	cg17477990	cg14152591	cg02118562	cg18274619	cg03048889	cg18675600	cg04188351	cg10626305	cg21193888	cg24994127	cg04967982	cg03050022	cg03875678	cg16245261	cg23596244	cg03989617	cg27226320	cg06070324	cg14397813	cg25554496	cg08388802	cg00175573	cg07137934	cg14414903	cg18730511	cg26517376	cg01616225	cg18458509	cg08945443	cg15035133	cg23865980	cg22926842	cg05228359	cg26343116
Yes	ARFGEF1	cg25463613	cg26294710	cg10002564	cg20200516	cg14560699	ch.8.61455948R	ch.8.68461758R	ch.8.1439749R	ch.8.104563527R	cg04414518	cg00863286	cg18064025	cg23791718	cg24636969	cg10591701	cg08374859	cg01779882	cg07154931	cg23311800	cg19197744	ch.8.61159655R	cg17205832	ch.8.2335308R	cg25834419	cg11964216	cg26359912	cg08542047	cg18156963	cg14649914	cg12461568	cg01298304	cg00879667	cg12897502	cg07095671	cg26144594	cg21129701	cg21176629	cg01894366	cg25252197	ch.8.130345735R	cg09948425	cg04319399	cg18204017	cg08089449	.	.	.	.
Yes	ARFGEF2	cg16922340	cg02089014	cg18861300	cg17466510	cg13744031	cg20725261	cg09044633	ch.20.741059R	cg25094972	cg12111104	cg23928468	cg07224221	cg00705730	cg26248537	cg09412069	cg01440570	cg21800196	cg00539925	cg19240857	cg09266979	cg07764511	cg14804531	cg21473651	cg04788221	cg01144225	cg04988273	cg10507591	cg01129886	cg08430355	cg04676627	cg02779535	cg22909677	cg17401808	cg21110825	cg21748836	cg20288341	cg08582720	cg21310090	cg20568390	cg02637343	cg13685129	cg00901574	cg23807894	cg10662479	cg04226952	cg07122365	cg07066918	cg12310562
Yes	ARFIP1	cg25412310	cg17453767	cg06833798	cg17316030	cg01215215	cg05358575	cg08376014	cg24463664	cg04673465	cg10131286	cg07395804	cg27633096	cg10577511	cg11888738	cg05318777	cg19755714	cg22898145	cg02959070	cg10732834	cg19328583	cg24890045	cg22282131	cg25195899	cg01022974	cg24836103	cg00349895	cg18085660	cg24065807	cg14559075	cg09199848	.	.	.	.	.	.	.	.	.	.	.	.	.	.	.	.	.	.
Yes	ARFRP1	cg10927510	cg26112317	cg14582546	cg17466510	cg04676627	cg03211173	cg03483654	cg19033906	cg21578541	cg13777294	cg10886678	cg13759229	cg22909677	cg21431338	cg22305516	cg01129886	cg13391455	cg25724712	cg08430355	cg01144225	cg08818337	cg07122365	cg04788221	cg26536164	cg03651886	cg24587601	cg10113191	cg21213430	cg07764511	cg03070473	cg17978103	cg05004940	cg24361385	cg12767109	cg23331981	cg10507591	cg17417878	cg19655510	cg03228974	cg26412441	cg23928468	cg10775894	cg27641830	cg14520423	ch.20.848555F	cg21144493	cg08937107	cg07224221
Yes	ARGLU1	cg18379624	cg12267883	cg15099397	cg16817502	cg15157312	cg08592234	cg06987944	cg07827107	cg10059167	cg03369344	cg06648835	cg07028951	cg18456803	cg17491360	cg18571782	cg13767001	cg18227944	cg11630632	cg02450800	cg21887111	cg04432875	cg02165670	cg20901032	cg01837275	cg24586528	cg17388689	cg07885141	cg16327891	cg10645091	cg18247090	cg14227911	cg03926852	cg19073576	cg03625684	cg20555562	cg15090549	cg18960389	cg16512364	.	.	.	.	.	.	.	.	.	.
Yes	ARHGAP1	cg24864275	cg03751967	cg09336899	cg17978367	cg11732134	cg04423187	cg26256192	cg23696248	cg10215604	cg11671688	cg01341751	cg19706390	cg26978172	cg19122260	cg17034390	cg26415787	cg03001333	cg25095032	cg01055824	cg16241867	cg14239592	cg22261226	cg15696816	cg27282900	cg05484949	cg13721589	cg06691343	cg18899220	cg21935981	cg19764489	cg21545857	cg08584759	cg21334513	cg03717570	cg05171197	cg18542688	cg22400015	cg04768479	cg18638180	cg17827328	cg10109635	cg06772580	cg12593515	cg24699296	cg00147286	cg10585661	cg00713400	cg20061654
Yes	ARHGAP10	cg17640485	cg11482422	cg14711997	cg15521790	cg15686782	cg19254119	cg17775621	cg11639815	cg24613080	cg12858577	cg15811515	cg12178980	cg23746497	cg21000227	cg05016408	cg06259934	cg10635895	cg07587893	cg00765705	cg10278149	cg12581627	cg12486493	cg27317813	cg06933824	cg10583893	cg06708634	cg04510282	cg21974358	cg10804656	cg03738025	cg08151623	cg23181580	cg12702981	cg02218324	cg00851389	cg13567542	cg26684363	cg06610484	cg06701529	cg14312334	cg08319294	cg07350501	cg12116288	cg15346191	cg06717850	cg24301620	cg16703135	cg24292761
Yes	ARHGAP11A	cg09159258	cg27230882	cg26351001	ch.15.97746216F	cg21146187	cg12517027	cg26869512	cg15832822	cg21505886	cg09887955	cg13286116	cg08244581	cg02654940	cg16113793	cg02424654	cg19360009	cg21426759	cg10620680	cg17707493	cg08079166	cg02910987	cg07100542	cg22234930	cg02298094	.	.	.	.	.	.	.	.	.	.	.	.	.	.	.	.	.	.	.	.	.	.	.	.
Yes	ARHGAP12	cg17124700	cg00093688	cg05407489	cg22455271	cg08057475	cg04279139	cg22338446	cg27301596	cg24856420	.	.	.	.	.	.	.	.	.	.	.	.	.	.	.	.	.	.	.	.	.	.	.	.	.	.	.	.	.	.	.	.	.	.	.	.	.	.	.
Yes	ARHGAP15	cg27049766	cg16695758	cg16265599	cg08875705	cg05614735	cg11362935	cg05184938	cg01347682	cg16757384	cg18316498	cg11697194	cg01493517	cg16916914	cg08309529	cg13567542	cg01979888	cg12506930	cg24049888	cg21706229	cg02441618	cg20491707	cg05551825	cg03294458	cg27142059	cg04299439	cg15268136	cg23737737	cg18628371	cg03388786	cg23951961	cg03148184	cg14088957	cg11565299	cg23671221	cg01046104	cg00836482	cg22637867	cg02587316	cg16391678	cg05439368	cg09299055	cg20399616	cg08846566	cg18963509	cg07003587	cg11223622	cg26107890	cg07350501
Yes	ARHGAP17	cg18972811	cg06842954	cg08575537	cg23158731	cg05056120	cg20586076	cg13078140	cg11854806	cg22881914	cg21908235	cg24973298	cg00251610	cg02256049	cg20070026	cg01135780	cg17358883	cg22491927	cg00044796	cg11359720	cg10285337	cg16771783	cg12072560	cg04981492	cg12091732	cg16898239	cg14056644	cg11036831	cg12768681	cg01946574	cg10864074	cg02488942	cg06550462	cg21689228	cg03159124	cg23316787	cg20059140	.	.	.	.	.	.	.	.	.	.	.	.
Yes	ARHGAP18	cg12774946	cg11161142	cg05838308	cg15384589	cg24671153	cg24903668	cg08758185	cg17184479	cg24666096	cg01787460	cg10236247	cg03371275	cg26022064	cg07066918	cg15052217	cg10365469	cg10096050	cg17907457	cg10732834	cg15220055	cg16018921	cg21554895	cg20891655	.	.	.	.	.	.	.	.	.	.	.	.	.	.	.	.	.	.	.	.	.	.	.	.	.
Yes	ARHGAP19	cg23156711	cg06197616	cg25079847	cg09696044	cg14556677	cg04428662	cg08284993	cg01476179	cg08968329	cg08871244	cg12816748	cg11888747	cg11321035	cg08699270	cg03719642	cg15336765	cg03845363	cg03734391	cg03527802	.	.	.	.	.	.	.	.	.	.	.	.	.	.	.	.	.	.	.	.	.	.	.	.	.	.	.	.	.
Yes	ARHGAP20	cg27454064	cg13358636	cg11564711	cg03790250	cg03696599	cg10804656	cg16081281	cg11282657	cg02086801	cg05860723	cg03743720	cg12345672	cg24116870	cg07595776	cg21123160	cg17555825	cg05295388	cg13567542	cg24863335	cg00813378	cg08526991	cg08838158	cg20755170	cg03771840	cg15916004	cg26458505	cg02587316	cg16695758	cg04299439	cg27548075	cg23671221	cg00181834	cg08958294	cg07978472	cg05369791	cg00991875	cg25181710	cg20399616	cg09003373	cg04332534	cg14239655	cg00512602	cg06667761	cg17011276	cg20491707	cg20935165	cg18686527	cg22331862
Yes	ARHGAP22	cg09433910	cg15608892	cg18274619	cg15187398	cg00169122	cg14472806	cg19046826	cg15880760	cg00502509	cg24994127	cg09644153	cg10269548	cg12702981	cg00794673	cg24766553	cg11231069	cg20384898	cg10571987	cg03131556	cg06070324	cg08168580	cg25191041	cg20016631	cg08875705	cg19961043	cg19299755	cg04739880	cg14081667	cg04110224	cg23817096	cg17371334	cg03431741	cg06223539	cg00983904	cg15871206	cg19942459	.	.	.	.	.	.	.	.	.	.	.	.
Yes	ARHGAP23	cg07840446	cg15119221	cg13343687	cg20431135	cg26365847	cg08604223	cg09854615	cg16653138	cg05127924	cg26860604	cg26097051	cg05233946	cg20931951	cg19721065	cg19764489	cg15084543	cg03961824	cg10418626	cg14239592	cg25118606	cg17147526	cg03321020	cg13909661	cg13808936	cg02959939	cg05054998	cg03946671	cg02697373	cg03612357	cg21545857	cg18881778	cg04843051	cg12355887	cg19635505	cg09851343	cg19706390	cg23664334	cg18223453	cg14614094	cg21204588	cg13618741	cg23646888	cg18638180	cg15215348	cg16763443	cg23479730	cg06074123	cg06607764
Yes	ARHGAP24	cg03751967	cg24864275	cg07039560	cg19764489	cg25212131	cg09644153	cg24766553	cg05171197	cg14522034	cg07683388	cg21935981	cg15996534	cg09115473	cg18542688	cg25117523	cg24399349	cg12593515	cg12472603	cg11282657	cg05940452	cg14765959	cg24909548	cg06424065	cg18223453	cg26311734	cg02853616	cg27387615	cg12873610	cg08548396	cg14781189	cg11507770	cg04003871	cg01964152	cg12782180	cg27566403	cg11671688	cg25900280	cg08616061	cg17371334	cg04723343	cg10502121	cg09887059	cg05484949	cg08168580	cg27454064	cg14780632	cg23079252	cg19449565
Yes	ARHGAP25	cg11606444	cg11362935	cg16757384	cg21811284	cg24049888	cg10583893	cg11697194	cg27049766	cg23326607	cg08309529	cg18316498	cg11565299	cg05614735	cg03294458	cg12861034	cg13567542	cg21643178	cg00836482	cg17479280	cg11554650	cg21347053	cg16916914	cg12506930	cg25181710	cg00129651	cg08858649	cg27366766	cg23671221	cg00278359	cg16695758	cg05551825	cg07165756	cg00813509	cg08450017	cg03388786	cg27142059	cg14094409	cg16200879	cg20668644	cg23881926	cg21486834	cg01347682	cg16293484	cg16408081	cg26107890	cg26222247	cg05966978	cg07451524
Yes	ARHGAP27	cg06769994	cg26730025	cg00563768	cg08847991	cg21141089	cg24590075	cg22435313	cg08239426	cg06833798	cg23680448	cg14258078	cg17614801	cg24881471	cg10324640	cg23214249	cg05536998	cg16636204	cg11710162	cg23092047	cg07170302	cg27465858	cg02117535	cg07202532	cg18988110	cg12200478	cg24686189	cg05377839	cg08187983	cg05473018	cg07161848	cg08648499	cg10165209	cg14849479	cg11644123	cg22357164	cg18932158	cg03422651	cg08973688	cg20725880	.	.	.	.	.	.	.	.	.
Yes	ARHGAP28	cg19664945	cg19961545	cg19878627	cg04843051	cg16410524	cg00701946	cg19592277	cg12451530	cg24717490	cg08611810	cg05414908	cg01515508	cg14397171	cg03216043	cg04861869	cg14496909	cg08095452	cg25130710	cg11222217	cg23479730	cg24913168	cg27566403	cg03258927	cg00400448	cg02963266	cg24211976	cg06607764	cg17508905	cg12472603	cg13341982	cg23666378	cg01327147	cg22559742	cg07679948	cg02548132	cg05705335	cg10357060	cg24539848	cg23287992	cg25117523	cg03959306	cg13356253	cg16513459	cg23556108	cg16411445	cg22771548	cg17389928	cg11213150
Yes	ARHGAP29	cg11312408	cg26444528	cg17775765	cg17241776	cg22354595	cg16703135	cg07766263	cg15389519	cg07587893	cg11560197	cg09644153	cg07683388	cg03758467	cg13755873	cg10464312	cg08833577	cg24613080	cg13393851	cg10591607	cg11671688	cg06649410	cg23181580	cg14535980	cg02551743	cg20747266	cg15777825	cg09423283	cg16115513	cg21000227	cg19942495	cg00865849	cg04543289	cg05215925	cg01295399	cg12873610	cg25362652	cg10521706	cg13951490	cg18223453	cg26770907	cg18963509	cg05863502	cg02164046	cg10756887	cg11282657	cg12116288	cg16926102	cg22637867
Yes	ARHGAP30	cg23326607	cg11606444	cg21811284	cg17479280	cg16757384	cg11362935	cg10831285	cg08450017	cg16408081	cg05068866	cg05614735	cg21057323	cg25256924	cg07641284	cg03431741	cg03388043	cg13567542	cg25954028	cg24772388	cg03776194	cg16916914	cg24049888	cg27366766	cg07003587	cg24891660	cg17095147	cg04340595	cg21643178	cg12676149	cg09684160	cg11565299	cg09777775	cg10583893	cg05551825	cg21347053	cg24102222	cg02699829	cg18705279	cg27215100	cg22595391	cg05304979	cg18316498	cg22463795	cg11231069	cg00836482	cg08858649	cg10385395	cg13152690
Yes	ARHGAP31	cg14875327	cg19764489	cg14286456	cg16695758	cg21811284	cg18631798	cg18810947	cg10427868	cg21000227	cg03012544	cg12116288	cg24613080	cg02086801	cg16081281	cg13985817	cg00278359	cg10151367	cg18693673	cg05020604	cg19947104	cg07003587	cg11625005	cg17949969	cg05886546	cg13567542	cg27553667	cg18628732	cg03318904	cg00765705	cg27576576	cg17310600	cg14780632	cg05860723	cg15851904	cg11213690	cg07065111	cg04396791	cg25692139	cg03790250	cg10012059	cg06574716	cg04477431	cg10804656	cg17371334	.	.	.	.
Yes	ARHGAP32	cg06687102	cg15321979	cg23425762	cg26552774	cg26581729	cg01020758	cg09803002	cg24815934	cg05516499	cg04926380	cg02066184	cg12581691	cg01879083	cg23599820	cg01398428	cg00542261	cg06970472	cg18459869	cg16198468	cg12409874	cg24611351	cg07511317	cg19015997	cg26405128	cg12492273	cg19719391	cg26621046	cg18850929	cg23976388	cg07226481	cg16009407	cg07065756	cg17240133	cg06198758	cg25343204	cg10780318	cg22593342	.	.	.	.	.	.	.	.	.	.	.
Yes	ARHGAP36	cg26511507	cg04998671	cg13068653	cg11725265	cg06614044	cg11840467	cg06328338	cg13995193	cg07355507	cg23938483	cg21361322	cg22399111	cg10007534	cg05567734	cg24579224	cg00905220	cg09991306	cg07464206	cg11609668	cg17209507	cg12509268	cg24726783	cg02264079	cg05233946	cg07690326	cg00806214	cg01341751	cg27566403	cg15839431	cg19130973	cg13972491	cg19501190	cg09317554	cg03494430	cg14293129	cg20061654	cg03408619	cg20168901	cg00147286	cg01446287	cg07042007	cg24128590	cg03729251	cg11956819	cg01012445	cg14266527	cg06359931	cg23339720
Yes	ARHGAP39	cg26940535	cg03323695	cg00022900	cg00820056	cg00858400	cg04049008	cg06113298	cg06891178	cg11198851	cg19564648	cg03149320	cg23968383	cg17590227	cg11203211	cg05913474	cg07969668	cg02226239	cg23791718	cg00187981	cg23699463	cg01647693	cg00154455	cg20180050	cg21393387	cg17885542	cg08211704	cg03958308	cg26754262	cg15410835	cg07213415	cg22304522	cg18738804	cg13245228	cg15184781	cg17588094	cg23697467	cg08587313	cg04174124	cg09155025	cg05796223	cg22308101	cg12888521	cg14666397	cg16877004	cg14299508	cg13261536	cg26039482	cg04675747
Yes	ARHGAP4	cg06791102	cg26918720	cg03008405	cg13273147	cg15488978	cg20870372	cg25680105	cg22533683	cg10690677	cg02895192	.	.	.	.	.	.	.	.	.	.	.	.	.	.	.	.	.	.	.	.	.	.	.	.	.	.	.	.	.	.	.	.	.	.	.	.	.	.
Yes	ARHGAP42	cg14184817	cg27106909	cg06252564	cg26709300	cg02058715	cg23207710	cg02257405	cg23732781	cg06856528	cg19143209	cg17499941	cg17938612	cg15092168	.	.	.	.	.	.	.	.	.	.	.	.	.	.	.	.	.	.	.	.	.	.	.	.	.	.	.	.	.	.	.	.	.	.	.
Yes	ARHGAP6	cg23722529	cg18336502	cg07048519	cg05127924	cg01087463	cg02749105	cg18404706	cg00037952	cg10703481	cg14107136	cg03001333	cg07922606	cg10439246	cg05233946	cg02924487	cg13909661	cg18631798	cg14239592	cg14614094	cg19676181	cg03318904	cg26097051	cg23696248	cg05165862	cg14266527	cg27490101	cg19536781	cg21299491	cg10532384	cg17389928	cg02969243	cg05537653	cg05550893	cg03612357	cg24363820	cg26703182	cg22727783	cg03729251	cg17147526	cg18537476	cg25212131	cg15645660	cg08293097	cg04057674	cg06074123	cg14418633	cg00420526	cg03339668
Yes	ARHGAP9	cg23326607	cg17095147	cg11893955	cg19529732	cg03388043	cg24129382	cg08450017	cg15694422	cg16757384	cg14094409	cg21057323	cg03431741	cg01360627	cg11606444	cg07786657	cg05957567	cg07641284	cg03573679	cg27215100	cg27366766	cg22595391	cg02053964	cg11362935	cg17309904	cg16408081	cg13152690	cg25954028	cg25256924	cg00813509	cg13973436	cg17479280	cg00810292	cg02668248	cg03297901	cg00933696	cg01151584	cg26842815	cg00681462	cg24049888	cg09777775	cg08052292	cg24846416	cg03776194	cg19093689	cg26876664	cg24881289	cg08040471	cg24749672
Yes	ARHGDIB	cg15229994	cg08652441	cg18316498	cg07573020	cg22107533	cg05439368	cg21221767	cg07462448	cg11854227	cg24718015	cg02247068	cg11362935	cg01051524	cg16757384	cg01464186	cg14762436	cg18497508	cg24497361	cg21057323	cg20359445	cg05551825	cg07665510	cg14445366	cg04340595	cg23192403	cg19397991	cg16408081	cg24491784	cg13558774	cg14665901	cg27519622	cg06318624	cg14583973	cg10066534	cg25181710	cg05614735	cg07641284	cg01852476	cg19948701	cg10571987	cg16695758	cg11565299	cg09027601	cg16265599	cg03724640	cg10754215	cg24903006	cg11223622
Yes	ARHGDIG	cg23611697	cg07168328	cg09203199	cg22777326	cg02357541	cg10276506	cg15755548	cg02236941	cg23260754	cg23094620	cg10324640	cg01566166	.	.	.	.	.	.	.	.	.	.	.	.	.	.	.	.	.	.	.	.	.	.	.	.	.	.	.	.	.	.	.	.	.	.	.	.
Yes	ARHGEF1	cg25152942	cg07796002	cg18919659	cg15549637	cg05591270	cg03784611	cg06110021	cg15598650	cg12339920	cg09450467	cg11811391	cg04797957	cg07662771	cg05153781	cg22880933	cg11798406	cg17328839	cg10837404	cg04323365	cg00730670	cg04983289	.	.	.	.	.	.	.	.	.	.	.	.	.	.	.	.	.	.	.	.	.	.	.	.	.	.	.
Yes	ARHGEF10	cg06458358	cg27411370	cg10964367	cg03184037	cg14861020	cg04867047	cg10806217	cg21305265	cg03755955	.	.	.	.	.	.	.	.	.	.	.	.	.	.	.	.	.	.	.	.	.	.	.	.	.	.	.	.	.	.	.	.	.	.	.	.	.	.	.
Yes	ARHGEF15	cg25386676	cg06594404	cg26422458	cg14489474	cg07683388	cg09644153	cg05016408	cg27454064	cg03294458	cg06544405	cg14213394	cg19112186	cg18223453	cg26952618	cg17059658	cg17160439	cg00765705	cg15996534	cg06424065	cg23200020	cg03318904	cg09887059	cg18384778	cg22694818	cg20456258	cg10721834	cg20055426	cg24495585	cg27049766	cg18693673	cg26472133	cg02318784	cg09881545	cg15777825	cg02069715	cg01295399	cg16065021	cg17408527	cg04738965	cg22283925	cg10804656	cg02441618	cg20443254	cg21412973	cg11213150	cg12243597	cg19942495	cg23646888
Yes	ARHGEF16	cg06080300	cg16317291	cg23813870	cg13854960	cg06324192	cg09461545	cg02975953	cg05922429	cg20698410	cg01777913	cg04622454	cg09024606	cg10313098	cg04454571	cg19268695	cg21788755	cg14918744	cg21790314	cg03410269	cg26467269	cg23295629	cg10984962	cg13932473	cg03049323	cg24155190	cg17901582	cg19687075	.	.	.	.	.	.	.	.	.	.	.	.	.	.	.	.	.	.	.	.	.
Yes	ARHGEF17	cg05054998	cg14239592	cg16653138	cg17147526	cg19894382	cg15017067	cg20931951	cg24699296	cg14614094	cg21545857	cg06607764	cg08555866	cg26097051	cg08584759	cg16241867	cg18223453	cg11613559	cg13387826	cg05233946	cg27566403	cg24203758	cg19497444	cg04450456	cg18881778	cg26860604	cg07116631	cg14739664	cg03339668	cg23753807	cg22880770	cg20061654	cg19416570	cg18356785	cg05537653	cg05270106	cg00713400	cg19706390	cg19676181	cg02959939	cg15839431	cg18542688	cg24541835	cg03318904	cg10982443	cg09851343	cg01341751	cg18631798	cg25212131
Yes	ARHGEF18	cg18856581	cg24390913	cg19592277	cg00512602	cg26118906	cg23300732	cg23445461	cg26013553	cg17698295	cg10906284	cg15818307	cg16697438	cg15556502	cg21153898	cg11795222	cg21295088	cg14323109	cg17804348	cg09175749	cg14675211	cg26199906	cg12451530	cg20906291	cg25482786	cg06808751	cg05839235	cg09639931	cg08611810	cg22916722	cg13791254	cg11595545	cg22762091	cg12097883	cg05414908	cg22827250	cg23002761	cg05436064	cg14944647	cg13615592	cg07225966	cg02173289	cg19484420	cg14348439	cg20332645	cg20996351	cg25722465	cg16306898	cg09054633
Yes	ARHGEF19	cg23311800	cg04445427	cg26129339	cg24788090	cg25426044	cg03428945	cg25247520	cg16858125	cg14859088	cg22166883	cg13494498	cg15715853	cg25246031	cg11201447	cg18807003	cg19747992	cg14291900	cg13619044	cg09571345	cg03857640	cg06645120	cg11307565	cg23273866	cg04910082	cg12728032	cg19901403	cg14660676	cg24401656	cg26250086	cg18008221	cg13818316	cg25741116	cg18109485	cg04964062	cg09884213	.	.	.	.	.	.	.	.	.	.	.	.	.
Yes	ARHGEF2	cg11228682	cg13783238	cg14145074	cg01741041	cg06937549	cg10547050	cg12018718	cg08677140	cg10977734	cg23198623	cg07811386	cg00070870	cg25067702	cg12275289	cg00068038	cg02044895	cg03867607	cg07622533	cg10248100	cg20663852	cg16264966	cg21618521	cg09331986	cg13630878	cg21941821	cg14287724	cg26470641	cg05973028	cg22703162	cg07620562	cg05974269	cg01758899	cg24605046	cg08511772	cg21535657	cg26501657	cg07339236	cg05355311	cg25863289	cg01146614	cg15391590	cg14184693	cg10738025	cg17416730	cg10259265	.	.	.
Yes	ARHGEF3	cg01016119	cg05696950	cg13423098	cg00129651	cg17747551	cg09611490	cg12861034	cg06788790	cg18316498	cg15851904	cg01202519	cg19848629	cg26899651	cg08652441	cg16293484	cg11606444	cg02188225	cg09895325	cg12116288	cg10427868	cg12689670	cg02320862	cg24312520	cg05487134	cg20105257	cg23250574	cg27566403	cg00945209	cg25510609	cg15967709	cg05551825	cg21057323	cg09145546	cg03448915	cg06958535	cg13563725	cg09742465	cg20722458	cg09027601	cg13567542	cg04110224	cg12536891	cg15476894	cg11362935	cg16497398	cg24029517	cg14535980	cg09639931
Yes	ARHGEF37	cg18025275	cg26341831	cg24118773	cg14591340	cg07953015	cg00753287	cg04902474	cg16853770	cg22473620	cg13546240	cg20505457	cg07803375	cg11716106	cg11684826	cg27462475	cg12413156	cg18519050	cg06520521	cg17904575	cg04154281	cg01727408	cg21830368	cg18590995	cg20329303	cg07340007	cg03716852	cg01132150	cg05227215	cg03509898	cg22904711	cg08511772	cg09089421	cg08460635	cg21253087	cg00982136	cg06379876	cg14558880	cg05062179	cg24318076	cg13544006	cg18444673	cg03275648	cg21990144	cg25001764	cg09051119	cg03138928	cg16265859	cg09025210
Yes	ARHGEF38	cg02102889	cg02180189	cg07505964	cg03529261	cg15686157	cg13619044	cg04039799	cg15494558	cg16204524	.	.	.	.	.	.	.	.	.	.	.	.	.	.	.	.	.	.	.	.	.	.	.	.	.	.	.	.	.	.	.	.	.	.	.	.	.	.	.
Yes	ARHGEF4	cg05349016	cg19184885	cg21527078	cg09395443	cg04102510	cg10960266	cg09845604	cg10893986	cg25552843	cg12743970	cg25193885	cg08629043	cg19714737	cg14312334	cg07854113	cg19163939	cg14132388	cg06733155	cg08703055	cg07076915	cg16465939	cg17419888	cg12141659	cg16394551	cg04470054	cg27171194	cg01114124	cg00182893	cg12686055	cg22581896	cg23752752	cg16348668	cg09419444	cg07805500	cg24847366	cg19640166	cg03315407	cg14252164	cg11476241	cg05357209	cg00765705	cg20459687	cg14186336	cg12551957	cg02816525	cg15468976	cg13808058	cg06485603
Yes	ARHGEF5	cg16354802	cg20329620	cg19111265	cg19083626	cg04873577	cg04388548	cg05770091	cg00331616	cg09989939	cg09942220	cg15510325	cg03711854	cg26369382	cg08261841	cg22894276	cg21241889	cg02184644	cg22534724	cg01830053	cg18311708	cg26712096	cg26511386	cg23644389	cg08858272	cg13280056	cg21852589	cg05163330	cg04118119	cg00232535	cg13116158	cg09016797	cg19371795	cg25558087	cg03962217	cg14806752	cg13635184	cg22691986	cg08530064	cg03623599	cg17322774	.	.	.	.	.	.	.	.
Yes	ARHGEF6	cg27049766	cg11697194	cg04554928	cg05614735	cg16265599	cg13567542	cg11362935	cg27454064	cg03294458	cg23671221	cg17479280	cg02587316	cg05551825	cg03388786	cg11940285	cg02441618	cg18316498	cg06788790	cg01046104	cg27142059	cg08309529	cg11565299	cg12808359	cg16391678	cg16916914	cg01347682	cg05020604	cg08858649	cg10583893	cg20297423	cg21811284	cg18674980	cg12506930	cg23951961	cg01493517	cg16757384	cg26458505	cg15268136	cg02027878	cg12345672	cg16200879	cg18711081	cg20755170	cg20399616	cg24049888	cg17011276	cg05355225	cg06248767
Yes	ARHGEF7	cg18379624	cg24890222	cg06186301	cg21887111	cg14792031	ch.13.1677809R	cg16425060	cg02393030	cg06125576	cg26782876	cg21958444	cg22945824	cg21890002	ch.13.1078047F	cg12267883	cg06987944	ch.13.315182R	cg11015012	cg14767402	cg03369344	cg23246978	cg26658125	cg26169439	cg02503299	cg26290114	cg27664182	cg10059167	cg08351085	cg18050715	cg02127819	cg11075937	cg19609923	cg20973958	cg19073576	cg18041207	cg04349855	cg02175301	cg22691736	cg27489994	cg18227944	cg05644498	cg17491360	cg06377626	ch.13.1159947F	cg07642595	cg21408813	cg22615203	cg20212077
Yes	ARHGEF9	cg03167954	cg27320983	cg20584841	cg27594157	cg17289764	cg18671037	cg12231969	cg02540036	cg11713274	.	.	.	.	.	.	.	.	.	.	.	.	.	.	.	.	.	.	.	.	.	.	.	.	.	.	.	.	.	.	.	.	.	.	.	.	.	.	.
Yes	ARID3A	cg07066918	cg09632858	cg06442750	cg21473651	cg21578541	cg13759229	cg26248537	cg00738345	cg19792099	cg07340499	cg15945867	cg05218245	cg19048176	cg10195415	cg13391455	cg20288341	cg25724712	cg10410852	cg17806814	cg13621612	cg15446884	cg15349424	cg08937107	cg16031515	cg19169246	cg16922340	cg18689289	cg19240857	cg00156684	cg08371706	cg08430355	cg18605230	cg24424745	cg03642503	cg13685129	cg02089014	cg22630733	cg08967456	cg10113191	cg11553755	cg23845168	cg19047340	cg15634474	cg26418147	cg20853530	cg14804531	cg27312549	cg04789403
Yes	ARID5A	cg11909137	cg19954537	cg14174055	cg04722215	cg24750887	cg12123728	cg22012156	cg18581777	cg26840755	cg13454226	cg22543026	cg02322400	cg12611488	cg19101998	cg00993830	cg13112407	cg25749254	cg16624984	.	.	.	.	.	.	.	.	.	.	.	.	.	.	.	.	.	.	.	.	.	.	.	.	.	.	.	.	.	.
Yes	ARL11	cg01425731	cg04638679	cg23818888	cg27586487	cg04273431	cg13064305	cg21264055	cg03000305	cg07905696	cg16171534	cg09980176	cg05492442	cg19066391	cg04134015	cg05970811	cg05979400	cg10374084	cg05747390	cg01726393	cg26120958	cg20068620	cg08965235	cg11746813	cg04749507	cg05280478	cg01492626	cg07287793	cg06126335	cg16014085	cg18275051	cg04267772	cg11071401	cg11827082	cg23682310	.	.	.	.	.	.	.	.	.	.	.	.	.	.
Yes	ARL13B	cg26547816	cg05488681	cg17343451	cg23007087	cg21440776	cg11959387	cg04503093	cg23920246	cg19011001	cg24361586	cg23646375	cg10300814	cg26218277	cg21638533	cg27659768	cg17612991	cg14731462	cg02054108	cg19383974	cg06320175	cg12019801	cg07970325	cg00259404	cg17572056	cg02353048	.	.	.	.	.	.	.	.	.	.	.	.	.	.	.	.	.	.	.	.	.	.	.
Yes	ARL14	cg05346963	cg23309512	cg10324640	cg20287512	cg16496526	cg01004382	cg23087931	cg13149996	cg13956700	cg12045829	cg02669225	cg06833798	cg09944899	cg17513832	cg17583504	cg16254344	cg01889284	cg23181899	cg16521555	cg07099565	cg16286281	cg26283496	cg23758597	cg00031162	cg25281029	cg24881471	cg23329208	cg24942416	cg18550003	cg13020868	cg07317616	cg22617819	cg01650245	cg21967668	cg09380594	cg11399640	cg18099850	cg14666354	cg06559111	cg21921016	cg01384290	cg07366967	cg13814677	cg08343834	cg03775350	cg14781036	cg26584545	cg02855207
Yes	ARL15	cg11840035	cg23479730	cg01515508	cg01403655	cg14689338	cg11818853	cg14209037	cg21266845	cg09003057	.	.	.	.	.	.	.	.	.	.	.	.	.	.	.	.	.	.	.	.	.	.	.	.	.	.	.	.	.	.	.	.	.	.	.	.	.	.	.
Yes	ARL17A	cg10053473	cg21404063	cg13226591	cg06697017	cg03752965	cg10705085	cg07926275	cg24046083	.	.	.	.	.	.	.	.	.	.	.	.	.	.	.	.	.	.	.	.	.	.	.	.	.	.	.	.	.	.	.	.	.	.	.	.	.	.	.	.
Yes	ARL2	cg11270656	cg21459969	cg09115116	cg19837124	cg14327228	cg19256731	.	.	.	.	.	.	.	.	.	.	.	.	.	.	.	.	.	.	.	.	.	.	.	.	.	.	.	.	.	.	.	.	.	.	.	.	.	.	.	.	.	.
Yes	ARL2BP	cg01884681	cg07068761	cg03418002	cg01298514	cg07018404	cg22670329	cg15846434	cg09596674	cg00497909	cg16458866	cg06794543	.	.	.	.	.	.	.	.	.	.	.	.	.	.	.	.	.	.	.	.	.	.	.	.	.	.	.	.	.	.	.	.	.	.	.	.	.
Yes	ARL4A	cg25435446	cg25280938	cg13334285	cg22387890	cg22294755	cg10900932	cg05083358	cg03185022	cg27402881	cg06824382	cg18853935	cg19816235	cg02873885	cg10626261	cg25845323	cg20890313	cg02976405	cg17447240	ch.7.1100907F	cg13859861	cg04521957	cg02494059	cg09285695	cg17278355	cg13002945	cg17577923	cg11618193	ch.7.38331565R	cg24798493	cg07392897	cg03547487	cg12647142	cg04160501	cg07810083	cg20397078	cg04222920	cg04166393	cg12776163	cg18526602	cg13606434	cg09608737	.	.	.	.	.	.	.
Yes	ARL4C	cg05941376	cg16293484	cg15229994	cg23403980	cg06933824	cg04337828	cg07126783	cg05387269	cg08939850	cg05597945	cg05497253	cg11316131	cg07041720	cg06633978	cg10521706	cg11836119	cg18568589	cg09093656	cg01117339	cg07587893	cg00765705	cg18005280	cg06594404	cg11560197	cg25362652	cg13558774	cg22400015	cg18944752	cg21108085	cg11694519	cg10603136	cg14711997	cg16190266	cg10754215	cg23181580	cg10464312	cg16547027	cg16655791	cg16638092	cg19769147	cg18394340	cg27576576	cg12782180	cg11517269	cg12593515	cg10645317	cg11986760	cg08309529
Yes	ARL4D	cg10126372	cg17298275	cg06282596	cg13706058	cg00420526	cg15530351	cg09851343	cg01341751	cg01426303	cg02370232	cg05233946	cg00400448	cg18404706	cg18181229	cg09667289	cg25386676	cg08107308	cg02030908	cg03729251	cg14266527	cg23753807	cg03318904	cg02546607	cg09317554	cg18397073	cg10532384	cg27566403	cg17147526	cg19706390	cg02578944	cg14418633	cg16653138	cg07171687	cg05484949	cg10007534	cg13618741	cg10982443	cg10439246	cg07816247	cg22238122	cg22559742	cg20931951	cg13916835	cg01286685	cg02637537	cg01821452	cg01323777	cg07795766
Yes	ARL6IP5	cg15085024	cg21910416	cg18777299	cg09383816	cg09667001	cg02925601	cg02655630	cg07207982	cg19848629	cg17904575	cg21012061	cg08090772	cg09143713	cg06096336	cg08846566	cg07573020	cg17226446	cg18065361	cg27641532	cg18444673	cg11944284	cg04071270	cg10741308	cg19283840	cg23261319	cg06248767	cg02631126	cg03462380	cg25181710	cg24024528	cg05986684	cg11269166	cg15112032	cg25032094	.	.	.	.	.	.	.	.	.	.	.	.	.	.
Yes	ARL9	cg00902516	cg13121428	cg25330264	cg01426303	cg25212131	cg07563765	cg24446429	cg07039560	cg23138608	cg10439246	cg07795766	cg00713400	cg25792518	cg11637695	cg26415787	cg24579851	cg19465605	cg25416149	cg22330763	cg08107308	cg03099728	cg16430428	cg14739664	cg05233946	cg19888654	cg05122969	cg21935981	cg09804503	cg14239592	cg26736200	cg12593515	cg07145664	cg06750897	cg05165862	cg11639815	cg06074123	cg17827328	cg03934354	cg18298494	cg20061654	cg17575314	cg18542688	cg08264805	cg08569517	cg05537653	cg26251854	cg18631798	cg05484949
Yes	ARMC1	ch.8.1439749R	cg13516655	cg24317002	cg22304838	ch.8.61159655R	cg26441979	cg04391722	cg05797660	cg23514340	cg16013223	cg24349665	cg26205175	cg26294710	cg09438612	cg11821269	cg20548043	cg21017775	cg08298946	cg09018399	cg00863286	cg23295127	cg16561172	cg06900861	cg14204843	cg19543005	cg22517836	cg24704908	cg03702117	cg11343506	cg00871453	cg07154931	cg21037180	cg25463613	cg12427163	cg00475645	cg03588769	cg13562276	cg01473816	cg10002564	cg01282195	cg21443143	cg21752469	cg20200516	cg12286194	cg10987788	cg12187761	cg05120428	cg10818319
Yes	ARMC10	cg02341670	cg20466895	cg22691319	cg19861260	cg19273773	cg07448997	cg03542197	cg04198360	cg11961918	cg22831029	cg21249131	cg00159289	cg12724086	cg26613778	cg21342392	cg10082515	cg03855592	cg26251585	cg07132005	cg05807420	cg02325411	cg26680995	.	.	.	.	.	.	.	.	.	.	.	.	.	.	.	.	.	.	.	.	.	.	.	.	.	.
Yes	ARMC2	cg12271487	cg21125112	cg13725172	cg17417878	cg14582917	cg22909677	cg21473651	cg27545985	cg13826290	cg09298920	cg22418668	cg22775642	cg02981663	cg04226952	cg17466510	cg17947364	cg25635251	cg18881440	cg13593887	cg15349424	cg24471576	cg00036588	cg26509915	cg23928468	cg20735682	cg10077502	cg26248537	cg23011419	cg20288341	cg00121884	cg03228974	cg19033906	cg04375036	cg14804531	cg25724712	cg10189661	cg07438246	cg02089014	cg25307332	cg26615535	cg17978103	cg22797297	cg08401628	cg19240857	cg14054883	cg04852821	cg08380440	cg23845168
Yes	ARMC3	cg19523082	cg19542987	cg08839858	cg06560760	cg22631555	cg15193782	cg13762471	.	.	.	.	.	.	.	.	.	.	.	.	.	.	.	.	.	.	.	.	.	.	.	.	.	.	.	.	.	.	.	.	.	.	.	.	.	.	.	.	.
Yes	ARMC4	cg00739667	cg01515508	cg24544320	cg10703481	cg23339720	cg26097051	cg05499054	cg22559742	cg12861170	cg13394216	cg07580128	cg12472603	cg16241867	cg05723179	cg26109017	cg23226249	cg15911153	cg10418626	cg27566403	cg01012445	cg23753807	cg11994630	cg03729251	cg18631798	cg16085649	cg03130962	cg26917828	cg03408619	cg12308279	cg04716021	cg04206484	cg22571393	cg09851343	cg00448814	cg18397073	cg07004744	cg19635505	cg17298275	cg02075410	cg19008099	cg13618741	cg07068761	cg03318904	cg13407335	cg24579224	cg26514793	cg04273573	cg09294347
Yes	ARMC8	cg10319942	cg15522957	cg24863255	cg27227497	cg14601621	cg21286526	cg16962115	cg13972491	cg23196346	cg00454577	cg20648827	cg20788415	.	.	.	.	.	.	.	.	.	.	.	.	.	.	.	.	.	.	.	.	.	.	.	.	.	.	.	.	.	.	.	.	.	.	.	.
Yes	ARMCX1	cg20931951	cg27566403	cg10982443	cg23753807	cg03339668	cg24541835	cg12472603	cg03318904	cg14239592	cg10418626	cg20061654	cg26097051	cg05054998	cg05484949	cg14418633	cg13341982	cg19635505	cg16653138	cg22880770	cg25469418	cg23479730	cg24539848	cg15017067	cg13407335	cg19706390	cg24522254	cg11613559	cg09851343	cg21935981	cg00222472	cg08264805	cg02924487	cg02959939	cg18881778	cg18223453	cg04843051	cg24742614	cg16438182	cg14614094	cg07171687	cg03001333	cg14522034	cg18454133	cg14266527	cg01286685	cg06750897	cg01341751	cg18638180
Yes	ARMCX2	cg05233946	cg20931951	cg26097051	cg18638180	cg12472603	cg09632273	cg08107308	cg03339668	cg10418626	cg19706390	cg26111283	cg19635505	cg03216043	cg27566403	cg24541835	cg25469418	cg16241867	cg05054998	cg07840446	cg10982443	cg25095032	cg03001333	cg14293129	cg23753807	cg14266527	cg01341751	cg08264805	cg16653138	cg14507146	cg14522034	cg18881778	cg02959939	cg17147526	cg02049405	cg07068761	cg05484949	cg22598885	cg07795766	cg10215604	cg21304234	cg16747164	cg07816247	cg22880770	cg03318904	cg09667289	cg26978172	cg21545857	cg00222472
Yes	ARMCX5	cg25502462	cg14582917	cg15463500	cg14037937	cg26536164	cg06046085	cg23981354	cg04226952	cg09266979	cg01824095	cg08371706	cg26870337	cg12901451	cg19660591	cg06650255	cg05365320	cg06851753	cg06633743	cg04988273	cg17978103	cg21153358	cg13711129	cg25804773	cg21415347	cg23928468	cg23845168	cg25217710	cg13554714	cg11598929	cg27392771	cg02914047	cg26295626	cg00890916	cg00634542	cg23026995	cg13655303	cg22685052	cg17582679	cg05833518	cg22070177	cg13849691	cg08368875	cg15956558	cg17806814	cg19033906	cg24226219	cg08826839	cg02637343
Yes	ARNT	cg21618521	cg03127244	cg14293129	cg11085454	cg13187778	cg24118773	cg09660145	cg23666378	cg03716852	cg26503877	cg05226740	cg19515398	cg21811284	cg17454263	cg20168901	cg04315214	cg16438182	.	.	.	.	.	.	.	.	.	.	.	.	.	.	.	.	.	.	.	.	.	.	.	.	.	.	.	.	.	.	.
Yes	ARNT2	cg02049405	cg16581738	cg00713400	cg20779964	cg17034390	cg14614094	.	.	.	.	.	.	.	.	.	.	.	.	.	.	.	.	.	.	.	.	.	.	.	.	.	.	.	.	.	.	.	.	.	.	.	.	.	.	.	.	.	.
Yes	ARNTL	cg07906046	cg12816979	cg24127719	cg23734973	cg16830930	cg08849574	cg18787401	cg01278720	cg19304150	cg16783744	cg22319311	.	.	.	.	.	.	.	.	.	.	.	.	.	.	.	.	.	.	.	.	.	.	.	.	.	.	.	.	.	.	.	.	.	.	.	.	.
Yes	ARPP21	cg19095600	cg09978860	cg25456849	cg13581779	cg13982529	cg00739667	cg19664945	cg05696153	cg00400448	cg01341751	cg18397073	cg26117265	cg01876338	cg18674643	cg23207710	cg24726783	cg16438182	cg02093112	cg08263708	.	.	.	.	.	.	.	.	.	.	.	.	.	.	.	.	.	.	.	.	.	.	.	.	.	.	.	.	.
Yes	ARRB1	cg02449461	cg26570165	cg09188697	cg12109291	cg16421340	cg06747432	cg00297721	cg02932314	cg02120584	cg08178072	cg18290739	cg27404023	cg20887073	cg15501381	cg09524946	cg25806347	cg07616374	cg27235228	cg22505086	cg18404205	cg09527270	cg24981593	cg03051777	cg01983682	cg19586288	cg09730801	cg08418076	cg26119563	cg07755196	cg01785568	cg09292226	cg17863551	cg10445315	cg12298688	cg03377610	cg23426473	cg08737296	cg21497990	cg19410791	cg16653620	cg13168820	cg24434800	.	.	.	.	.	.
Yes	ARRB2	cg13153661	cg03022680	cg16328007	cg23736843	cg01322405	cg18054172	cg10398774	cg25038954	cg08151623	cg03328201	cg01114937	cg09817427	cg25724712	cg18262852	.	.	.	.	.	.	.	.	.	.	.	.	.	.	.	.	.	.	.	.	.	.	.	.	.	.	.	.	.	.	.	.	.	.
Yes	ARRDC2	cg24994127	cg00858840	cg00175573	cg03048889	cg06070324	cg23562473	cg18274619	cg25132536	cg17122213	cg04248234	cg21829923	cg08106066	cg04764012	cg25827022	cg05762671	cg13848598	cg09141835	cg23093496	.	.	.	.	.	.	.	.	.	.	.	.	.	.	.	.	.	.	.	.	.	.	.	.	.	.	.	.	.	.
Yes	ARRDC4	cg19693031	cg19601144	cg23659289	cg15661311	cg27200895	cg14468692	cg12759387	cg04015907	cg02239377	cg08696931	cg06753439	cg09908110	cg19241689	cg15840462	cg14758757	cg26270195	cg03108070	cg16396284	cg20122518	cg18403673	cg02895699	cg06760830	cg03747309	cg03103218	cg03707599	cg17782974	cg02890194	cg01704474	cg27227497	cg20813589	cg16406078	cg00704780	cg00753287	cg08681293	cg17416730	cg26614816	cg03135351	cg22796860	cg07967679	cg08721491	cg08697944	cg27493411	cg03209882	cg05191879	cg04746089	cg06170683	cg00813378	cg04812556
Yes	ARRDC5	cg17479280	cg09030672	cg23326607	cg00030508	cg24049888	cg21057323	cg16464007	cg11697194	cg19529732	cg02925039	cg02188225	cg03431741	cg19555708	cg03388786	cg16408081	cg18705279	cg12498088	cg21486834	cg04340595	cg26125625	cg03388043	cg17095147	cg15726426	cg03172657	cg05551825	cg02251850	cg03978242	cg08450017	cg21643178	cg08858649	cg26053840	cg12044599	cg17719126	cg01916088	cg18299835	cg06194738	cg11893955	cg02668248	cg09519327	cg06248767	cg17603132	cg07816687	cg22863744	cg16075139	cg04987734	cg05079049	cg21153898	cg24129382
Yes	ARSA	cg21176398	cg25540824	cg15975865	cg20897667	cg10169241	cg26074349	cg16774946	cg19484420	cg12622597	cg08206318	cg22488797	cg23065715	cg06660395	cg01830023	cg26131286	cg09030672	cg17479280	cg16326743	cg04554928	cg02668248	cg22617773	cg25407053	cg26727693	cg08977390	cg24837370	cg27142059	cg12504877	cg21672057	cg12673103	cg12459932	cg09521719	cg02810156	cg12020396	cg03096954	cg10108296	cg23325963	cg17783086	cg14278853	cg26382697	.	.	.	.	.	.	.	.	.
Yes	ARSB	cg19764489	cg09644153	cg12702981	cg20771240	cg05700079	cg21727359	cg07160746	cg21000227	cg01794156	cg24864275	cg26952618	cg24059033	cg09336899	cg00792513	cg26252167	cg25648436	cg07039560	cg05983315	cg18990050	cg24766553	cg08319294	cg14485633	cg04961235	cg20384898	cg25900085	cg05355225	cg12593515	cg06833110	cg11174847	cg14059835	cg21347053	cg26311734	cg16703135	cg11671688	cg18105139	cg14875327	cg27049766	cg00689492	cg21790626	cg12406391	cg11254700	cg11507770	cg24399349	cg16701914	cg21643178	cg26444528	cg18693673	cg14457782
Yes	ARSD	cg22268449	cg03043267	cg27636290	cg03934360	cg14354270	cg03149049	cg14019861	cg19535369	cg13326840	cg22542685	cg12454245	cg26816294	cg10444261	cg18203880	ch.X.557489R	cg16117744	cg06806679	cg00977690	cg19110434	cg16627148	cg17064159	cg08341987	cg04287686	cg15029878	cg16431191	cg27167763	cg07861014	cg05239824	cg17671242	cg25949649	cg22208280	cg07457143	cg12838207	cg15374982	ch.X.57019131F	cg22137300	cg03221436	cg21649393	cg04137897	cg04394795	cg20977592	cg15756407	cg25543607	cg06000876	cg26827413	cg01076406	cg25793649	cg12019814
Yes	ARSG	cg00117908	cg12589387	cg19884658	cg25456728	cg22001211	.	.	.	.	.	.	.	.	.	.	.	.	.	.	.	.	.	.	.	.	.	.	.	.	.	.	.	.	.	.	.	.	.	.	.	.	.	.	.	.	.	.	.
Yes	ARSI	cg07126783	cg04503093	cg23403980	cg11615029	cg06594404	cg08939850	cg07053114	cg18005280	cg16638092	cg26736200	cg07683388	cg13909661	cg19465605	cg00765705	cg21545857	cg09535924	cg12593515	cg04003871	cg05484949	cg16241867	cg26446499	cg20931951	cg24446429	cg01022219	cg06933824	cg04967578	cg07809831	cg19223782	cg03929743	cg19416570	cg15176213	cg15312943	cg09182455	cg12782180	cg01295399	cg02974085	cg15032615	cg22880770	cg18223453	cg19774782	cg08584759	cg00533891	cg15996534	cg15229994	cg05016408	cg12058064	cg26860604	cg10257049
Yes	ARSJ	cg12214451	cg25132536	cg06376598	cg05279513	cg00175573	cg07068735	cg04718447	cg02066184	cg23031103	cg16706613	cg03069731	cg04270264	cg03048889	cg02488934	cg25260176	cg01303372	cg11182257	cg10843046	cg25343204	cg19178809	cg26473110	cg07341609	cg00512872	cg03419948	cg04176246	cg08582485	cg19263868	cg07151117	cg26279261	cg24994127	cg22169990	cg23219253	cg02592133	cg21887193	cg08530036	cg15911409	cg16739544	cg08263205	cg26552774	cg14514716	cg25431463	cg00505570	cg22943498	cg09730500	cg16022049	cg17864487	cg02567958	cg18269382
Yes	ART3	cg17014914	cg13411286	cg07172755	cg08016336	cg21860045	cg25011809	cg07827420	cg13479474	cg11809476	cg24699685	cg10874314	cg02455453	cg17445097	cg16193203	cg02011430	cg20540969	cg07395804	cg01870976	cg16708174	cg07630327	cg07205154	cg25588348	cg08669096	cg10732834	cg23836163	cg13661703	cg12244665	cg23673974	cg09159452	cg08312198	cg03055671	cg14850477	cg17369513	cg19681610	cg17826428	cg24489370	cg19621160	cg19880542	cg18450931	cg15155209	cg16887070	cg11269166	cg05400732	cg13965924	cg19540425	cg06710328	cg23272369	cg13335567
Yes	ART4	cg12308279	cg04228042	cg19532939	cg00208274	cg27311341	cg06866616	cg10047173	cg16335762	cg03001945	cg03828109	cg03408619	cg15197065	cg18044663	cg18417901	cg19861741	.	.	.	.	.	.	.	.	.	.	.	.	.	.	.	.	.	.	.	.	.	.	.	.	.	.	.	.	.	.	.	.	.
Yes	ARX	cg24495062	cg15321979	cg08902698	cg18229848	cg23378941	cg07379550	cg09400566	cg22789237	cg16463044	cg08288345	cg11182257	cg16154713	cg09911747	cg19221542	cg03347590	cg16001865	cg09012411	cg25343204	cg18034637	cg27430977	cg00452755	cg03834909	cg17240133	cg14558880	cg02281970	cg09634370	cg08877257	cg00423871	cg09814128	cg14260004	cg22703162	cg08091621	cg19165216	cg04462561	cg26078439	cg16322478	cg22563697	cg15988204	cg12113251	cg18479711	cg19305527	cg14514716	cg12492273	cg06376598	cg05520988	cg06170683	cg14214797	cg05211192
Yes	AS3MT	cg03607359	cg00557354	cg05386493	cg16447865	cg05312077	cg16332256	cg18873914	cg08076158	cg12006425	cg18742893	cg15424739	cg21886612	cg09146263	cg14797198	cg17857070	cg04304770	cg17330672	cg27428578	cg08066844	cg00254886	cg02385791	cg01519877	cg08856941	cg07408114	cg14346208	cg23693683	cg00400733	cg12082598	cg08145617	cg13671601	cg21139392	cg05347845	cg00086670	cg08620606	cg04058593	cg21329599	cg02869649	cg07993743	cg06728579	cg05084391	cg04215672	cg00116554	cg15314170	cg24592962	cg00227578	cg17802600	cg03181582	cg16677955
Yes	ASAH1	cg27411370	cg17512779	cg26799834	cg04054907	cg14988396	cg14554372	cg24924221	cg09431913	cg08837587	cg21756720	cg02537960	cg07312099	ch.8.614314F	cg10626254	cg11707391	ch.8.9203391F	cg05315874	ch.8.7249R	cg02149895	cg18530251	cg15944457	cg01793387	cg14746762	cg24483002	cg11485247	cg22629762	cg17371911	cg03184037	cg12712618	cg08110559	cg13516551	cg09094615	cg13259811	cg10806217	cg21658235	cg19311679	cg00697642	cg06565184	cg03894339	cg17758805	cg20163645	cg03240966	cg05942562	cg16782396	cg14394264	cg16317553	cg17094146	cg23666300
Yes	ASAM	cg19416570	cg05484949	cg16695758	cg24766553	cg22880770	cg27566403	cg05016408	cg07683388	cg17310600	cg17147526	cg07039560	cg14875327	cg20931951	cg18223453	cg05940452	cg00400448	cg27454064	cg10418626	cg25212131	cg17371334	cg03790250	cg18675097	cg17160439	cg16241867	cg00713400	cg03294458	cg06607764	cg19676181	cg16655791	cg08584759	cg12782180	cg01286685	cg14522034	cg00865849	cg13985817	cg06667761	cg16547027	cg13377102	cg07710266	cg18181229	cg24522254	cg18542688	cg06594404	cg20456258	cg04003871	cg11671688	cg01202519	cg27615388
Yes	ASAP1	cg13153661	cg03803818	cg24028260	cg15552370	cg20024687	cg11564377	cg17588373	cg02477448	cg22609785	cg04023573	cg00993308	cg02363526	cg14100362	cg10113191	cg09322003	cg11970252	cg07764473	cg19033906	cg11518507	cg02378440	cg08597345	cg21299491	cg14223822	cg26248537	cg04052934	cg13391455	cg22305516	cg05979400	cg11910652	cg12057563	cg01389386	cg13650504	cg25724712	cg27428578	cg16765393	cg07068761	cg13529733	cg21515406	cg26367197	cg23693683	cg12014008	cg02630819	cg24696715	cg06406157	cg17401808	cg05218245	cg00420859	cg20299703
Yes	ASAP2	cg01262865	cg16987606	cg03540329	cg02490847	cg05211192	cg08949735	cg08288345	cg07065756	cg21499610	cg02472646	cg21705505	cg10984962	cg04956949	cg27182012	cg15321979	cg05229802	cg14511866	cg09490124	cg10128479	cg01119831	cg14446604	cg06176471	cg12779301	cg24495062	cg24328095	cg04233521	cg26055488	cg07534267	cg12492273	cg00423871	cg22687077	cg20122518	cg18495884	cg24155190	cg01398428	cg00902147	cg11701868	cg16157895	cg20698113	cg05481579	cg05088820	cg08033031	cg13534999	cg25846061	cg03029752	cg24126592	cg05516499	cg07148024
Yes	ASAP3	cg03716852	cg17479280	cg16601461	cg22541830	cg11401784	cg20122518	cg17782974	cg19115272	cg15661311	cg01971813	cg14418226	cg13187778	cg13613682	cg26492446	cg24136700	cg00480389	cg04701505	cg22268137	cg22183049	cg20569128	cg03202526	cg24744459	cg26509691	cg22569587	cg17019053	cg25117523	cg20634967	cg12985929	cg06236276	cg21811284	cg14054928	cg17438030	.	.	.	.	.	.	.	.	.	.	.	.	.	.	.	.
Yes	ASB12	cg18378955	cg04065086	cg01798157	cg00842076	cg26524347	cg03874653	cg07371589	cg05696931	cg04266474	cg26307871	cg07165029	cg05391486	cg04037905	cg02914652	cg09241703	cg17316030	cg05493761	cg02762634	cg07977661	cg05152432	cg10589745	cg00037117	cg16472853	cg03814063	cg01201348	cg22800743	cg20434300	cg01424889	.	.	.	.	.	.	.	.	.	.	.	.	.	.	.	.	.	.	.	.
Yes	ASB13	cg04460567	cg24361385	cg05578673	cg25252197	cg06282059	cg21430752	cg14520423	cg16269144	cg17681729	cg00147943	cg18709893	cg00539925	cg03332897	cg23679724	cg08818337	cg10249506	cg05957544	cg04500896	cg06290096	cg26873754	cg25094972	cg16922340	cg03606774	cg00901574	cg03265564	cg26282762	cg02518338	cg23586440	cg21153358	cg07380907	cg01440570	cg02280309	cg03990905	cg23993235	cg25733009	cg01879723	cg06610259	cg07221454	cg19400316	cg21655267	cg08595806	cg26143338	cg09444226	cg14151158	cg11950982	cg06847021	cg11582717	cg02981663
Yes	ASB2	cg09991306	cg07464206	cg16075139	cg24579224	cg13068653	cg00895196	cg08362785	cg20402747	cg26987690	cg00147286	cg07890238	cg26382697	cg24973755	cg24726783	cg18647268	cg06607764	cg10703481	cg07679948	cg06133910	cg01483824	cg24461063	cg10532384	cg07584855	cg04723343	cg18287768	cg12243597	cg18705279	cg14601621	cg07690326	cg00406023	cg00400448	cg02030908	cg16391678	cg14260073	cg24049888	cg15555527	cg05551825	cg18316498	cg00073794	cg14485633	cg17298275	cg16940012	cg23671221	cg16695758	cg00806214	cg12506930	cg04286194	cg11362935
Yes	ASB5	cg24461063	cg14601621	cg24726783	cg13068653	cg11707035	cg14653814	cg04998671	cg07042007	cg15839431	cg25661931	cg07355507	cg10532384	cg26511507	cg11994630	cg02370232	cg13858127	cg02264079	cg17783135	cg17209507	cg00400448	cg15847996	cg18594963	cg23938483	cg07690326	cg05697539	cg16438182	cg24579224	cg22052672	cg01341751	cg27566403	cg06750897	cg26939375	cg25297146	cg00905220	cg09991306	cg10703481	cg05537653	cg05233946	cg00806214	cg01012445	cg01426303	cg06614044	cg06328338	cg26987690	cg00147286	cg11609668	cg22399111	cg04723343
Yes	ASB7	cg16623755	cg23669287	ch.15.1310449F	cg09689279	cg07390141	cg12397981	cg13958749	cg10240744	cg16543009	cg22283959	cg01342085	ch.15.922567R	cg11838640	cg01728884	cg24120822	cg25584422	ch.15.91235825F	cg05768044	cg10662643	cg10174687	cg08869031	cg07199524	cg02356600	cg00323916	cg27016565	ch.15.1354287F	cg22580712	cg19596208	ch.15.62766193F	cg08944236	cg04718342	cg21590616	.	.	.	.	.	.	.	.	.	.	.	.	.	.	.	.
Yes	ASB8	cg21990144	cg00982136	cg09585333	cg16445423	cg23641267	cg17782974	cg13431037	cg00146864	cg18405341	cg04856022	cg08677140	cg16236270	cg10402698	cg25429672	cg12626957	cg16292132	cg12476188	cg04694022	cg05426006	cg07953015	cg21910416	cg09630479	cg27583922	cg16179589	cg16527105	cg09255851	cg26584545	cg16924045	cg09530108	cg13984005	cg25186332	cg06994787	cg16361947	cg02890194	cg03867607	cg17128892	cg06133876	cg02654265	cg04272613	cg09981533	cg10977734	.	.	.	.	.	.	.
Yes	ASB9	cg23352483	cg22778435	cg09950920	cg01597882	cg18892446	cg01702055	cg26859666	cg10539700	cg07735427	cg08973369	cg03898044	cg08542199	cg03048225	cg18292711	cg04427990	cg00593607	cg25266603	cg05372727	cg00539347	cg00464796	cg03464366	cg17466510	cg02205193	cg04100595	cg22933875	cg12807746	cg26157333	cg26522239	cg13822911	cg06208158	cg27178191	cg13809915	cg11507780	cg12620935	cg17230535	cg21727223	cg18022921	cg18271913	cg09314590	cg01027209	cg09092525	cg00049616	cg10050661	cg11679268	cg13788827	cg15145985	cg02779592	cg14301635
Yes	ASCC3	cg03717151	cg06694040	.	.	.	.	.	.	.	.	.	.	.	.	.	.	.	.	.	.	.	.	.	.	.	.	.	.	.	.	.	.	.	.	.	.	.	.	.	.	.	.	.	.	.	.	.	.
Yes	ASCL2	cg14907310	cg08619712	cg08380440	cg20288341	cg19240857	cg23845168	cg13655303	cg14296561	cg00159289	cg25635251	cg03268697	cg10189661	cg23928468	cg26976707	cg18787420	cg08818337	cg15652303	cg26033870	cg00439790	cg13593887	cg07246713	cg16922340	cg23599385	cg25094972	cg08559914	cg09319815	cg21235960	cg24424745	cg24335092	cg17417878	cg06781948	cg14291900	cg07281781	cg07999732	cg02994923	cg08031769	cg26806791	cg12428727	cg15715853	cg01021552	cg03074225	cg06036288	cg03606774	cg06338708	cg00250123	cg19830983	cg07974367	cg14480266
Yes	ASF1B	ch.1.171672612F	ch.8.128185533F	cg26351001	cg03052794	cg04794690	cg13502346	cg16688483	cg03023152	cg01994290	cg12423493	cg15668490	cg05984508	cg02911077	cg10714639	ch.20.50133246R	cg25358853	cg13583230	cg15647311	cg24722950	cg08335767	cg01904393	cg07965110	cg10107725	cg16004427	cg19850333	cg01488159	cg10097651	cg01383890	cg17087669	ch.6.107549394R	cg14754581	cg26104072	cg12864721	cg11998200	cg05656364	cg00962781	cg08195983	cg23973429	cg01641371	cg10539274	cg13441891	cg18026955	cg01058360	cg07301329	cg23761616	cg06436185	cg10952220	cg27599271
Yes	ASGR1	cg16730824	cg09489757	cg13077150	cg27312549	cg07835443	cg04685962	cg03576121	cg03483654	cg27061836	cg22196764	cg08141989	cg03010425	cg25635251	cg16730509	cg16725984	cg17044311	cg00305996	cg13309174	cg24776480	cg17291157	cg13054358	cg10024987	cg04391588	cg22575966	cg23669276	cg25976755	cg22305516	cg23151649	cg07502417	cg20199333	cg10230900	cg27309392	cg00901574	cg02981663	cg13911294	cg24226219	cg14646641	cg07836663	cg26033870	cg20975074	cg11553755	cg19875375	cg00014168	cg14290855	cg04473569	cg08597345	cg07210454	cg02640604
Yes	ASH2L	cg18453192	cg02598465	cg03341508	cg22284748	cg03140883	cg20888907	cg20660197	cg12021219	cg20338628	ch.8.870369R	cg14938514	cg17139035	cg13580526	cg06927863	cg03450509	cg24468765	cg13426096	cg27052402	cg27105630	cg03189282	cg21658405	cg11859541	cg03482339	cg11759446	cg09188300	cg09958760	cg01506891	cg25258812	cg00250525	cg14712846	cg16232702	cg05906295	cg15695962	cg21815479	cg03222257	.	.	.	.	.	.	.	.	.	.	.	.	.
Yes	ASL	cg13585324	cg06753367	cg03743262	cg21273036	cg07149022	cg07652854	cg05346963	cg04511534	cg07095230	cg14755690	cg05481929	.	.	.	.	.	.	.	.	.	.	.	.	.	.	.	.	.	.	.	.	.	.	.	.	.	.	.	.	.	.	.	.	.	.	.	.	.
Yes	ASMT	cg14564939	cg26613811	cg16994941	cg08420572	cg23647143	cg13477111	cg21493127	cg24102622	cg02812482	cg10523140	cg18275051	cg06649280	cg00505318	cg00461022	cg05635754	cg25541528	cg21483922	cg25733272	cg21988119	cg03679305	cg20867963	cg14451276	cg14435644	cg13105945	cg09178384	cg03713823	cg02285920	cg06581201	cg17423207	cg04916091	cg27035251	cg08145067	cg05025332	cg05635036	cg05316627	cg23674344	.	.	.	.	.	.	.	.	.	.	.	.
Yes	ASNS	cg12221689	cg17323739	cg05553829	cg24335092	cg15686615	cg08559914	cg11961918	cg03542197	cg07448997	cg06436185	cg01229998	cg00159289	cg26090940	.	.	.	.	.	.	.	.	.	.	.	.	.	.	.	.	.	.	.	.	.	.	.	.	.	.	.	.	.	.	.	.	.	.	.
Yes	ASNSD1	cg17675712	cg14927712	cg02690519	cg09982883	cg12084990	cg08380440	cg14296561	cg22916586	cg13822911	cg15463500	cg23928468	cg03850035	cg08559914	cg11469908	cg00695821	cg26545968	cg10410412	cg08684630	.	.	.	.	.	.	.	.	.	.	.	.	.	.	.	.	.	.	.	.	.	.	.	.	.	.	.	.	.	.
Yes	ASPA	cg11940285	cg00406023	cg07978472	cg16318112	cg08553437	cg09248054	cg04554928	cg04457114	cg07792478	cg20399616	cg06383163	cg12873610	cg05184938	cg05945059	cg20302133	cg21153898	cg12038696	cg00813378	cg22827250	cg05551825	cg23671221	cg16620526	cg06808751	cg07766263	cg16345647	cg00512602	cg11184748	cg22436429	cg14260073	cg24139737	cg17698295	cg05355225	cg06970370	cg11947981	cg04271218	cg04332534	cg08160091	cg10109500	.	.	.	.	.	.	.	.	.	.
Yes	ASPG	cg09544728	cg10268345	cg21253087	cg16436489	cg20929387	cg05598886	cg11315991	cg02921122	cg16299358	cg17583504	cg06878741	cg01651570	cg26130023	cg07036112	cg18262591	cg02265810	cg24844295	cg09514524	cg16922937	cg27648858	cg11291003	.	.	.	.	.	.	.	.	.	.	.	.	.	.	.	.	.	.	.	.	.	.	.	.	.	.	.
Yes	ASPH	cg25080348	cg12003463	cg00234613	cg08065983	cg24800616	cg04035553	cg23822312	cg26362263	cg01116568	cg05317096	cg24267275	cg00563566	cg09530438	cg15903185	cg06585893	cg18178715	cg21473786	cg16031528	cg15937958	cg03274800	cg08797444	cg04563996	cg27156515	cg06318676	cg07538204	cg23609749	cg04580443	cg00331032	cg05810129	cg04033718	cg27582563	cg16451803	cg01981445	cg10455413	cg19107055	cg08404354	cg23914149	cg21837069	cg10841248	cg10950949	cg18675146	cg17920195	cg04176246	cg02931410	cg18793086	cg05480350	cg19876388	cg25305703
Yes	ASPHD1	cg20401945	cg06914270	cg08687025	cg05343105	cg00249584	cg10721942	cg08745197	cg23915487	cg04111435	cg03605761	cg17638841	cg02280038	cg09760422	cg12134682	cg19518666	cg15973075	cg13491563	cg09866366	cg11114757	.	.	.	.	.	.	.	.	.	.	.	.	.	.	.	.	.	.	.	.	.	.	.	.	.	.	.	.	.
Yes	ASPHD2	cg15488794	cg13957126	cg16965605	cg04967982	cg16890093	cg03623968	cg27513667	cg23828876	cg03517226	cg04718447	cg14087413	cg07068735	cg01127249	cg02744249	cg01710361	cg07341609	cg07700837	cg03997039	cg12918213	cg21969566	cg25574765	cg26922780	cg19136673	cg11252953	cg22222999	cg24994127	cg01681367	cg21159568	cg17864091	cg03573679	cg09169455	cg21937377	cg03660710	cg02188225	cg11860434	cg19811144	cg03048889	cg06376598	cg00145955	cg13758054	cg01561864	cg26363363	cg15650161	cg09354037	cg22994830	cg09154880	cg14094409	cg13973436
Yes	ASPN	cg05233946	cg13909661	cg26736200	cg20931951	cg00593243	cg16241867	cg05165862	cg13387826	cg16514513	cg14614094	cg21304234	cg03339668	cg19894382	cg02959939	cg05054998	cg21545857	cg03216043	cg07512361	cg25416149	cg18223453	cg10982443	cg24541835	cg26860604	cg12355887	cg12472603	cg27566403	cg19706390	cg03318904	cg22880770	cg18631798	cg12924309	cg11420192	cg22727783	cg15017067	cg17575314	cg00222472	cg14266527	cg11637695	cg07171687	cg08264805	cg05194636	cg16345114	cg16747164	cg24696715	cg04003871	cg05484949	cg01426303	cg21935981
Yes	ASPRV1	cg27409514	cg26517376	cg11028627	cg06654691	cg15902830	cg13660174	cg11670000	cg14893857	cg03507326	cg08666707	cg10461264	cg24375399	cg18241962	cg08327038	cg13759172	cg16885861	cg04174091	cg05113410	cg17714703	cg00595472	cg25743345	cg08331345	cg18310639	cg10211414	cg19974120	cg04500239	cg22861286	cg23289024	cg23423329	cg06722630	cg21829923	cg13797425	cg09462806	cg16863795	cg04454571	cg08692423	cg01704474	cg00858840	cg11255208	cg19573490	cg14055655	cg04829830	cg01616225	cg13511752	.	.	.	.
Yes	ASPSCR1	cg18485530	cg19871597	cg18182438	cg20856545	cg12474695	cg14833896	cg10624462	cg05331856	cg15718287	cg24328944	cg26003455	cg21854286	cg13694281	cg08473663	cg16512364	cg03110165	cg06209035	cg06818582	cg06635059	cg04157979	cg21532088	cg20623503	cg06865451	cg02714303	cg14219938	cg18634030	cg09959790	cg14651919	cg21063899	cg10059167	cg16461139	cg06657240	cg22109370	cg05257528	cg18270687	cg06875131	cg21995686	cg02985540	cg20761853	cg06226384	cg10759591	cg01502428	cg03625684	cg08098598	cg12940886	cg23514211	cg01908551	cg01761758
Yes	ASRGL1	cg07379550	cg00452755	cg16422814	cg00542261	cg04195774	cg24243879	cg10438560	cg22789237	cg18479711	cg15321979	cg19330334	cg20770512	cg11182257	cg16660494	cg09911747	cg01102193	cg07184986	cg13585149	cg23716690	cg04487857	cg26695784	cg15392457	cg19413725	cg16708174	cg05279513	cg16322478	cg04645817	cg02066184	cg07618462	cg12081325	cg01033191	cg01693305	cg02700491	cg13020868	cg02068351	cg23915701	cg07112604	cg00350405	cg19589800	cg22678083	cg01426041	cg21520549	cg21388639	cg19138538	cg25140444	cg01551133	cg16463044	cg10101680
Yes	ASS1	cg08710564	cg20953047	cg09012411	cg25755892	cg22663660	cg08077807	cg00018044	cg09603824	cg01953399	cg18396403	cg01619107	cg00974944	cg05684715	cg11080456	cg03845363	cg05797097	cg05884192	cg24741888	cg01127249	cg05109049	cg14338114	cg00804934	cg10283871	cg02379856	cg27403989	cg22065851	cg01101911	cg16422814	cg08210681	cg02118562	cg23749046	cg09292377	cg23902105	cg03155767	cg05453071	cg16708174	cg05516499	cg00981945	cg18459869	cg12737833	cg11061434	cg23729881	cg24052039	cg03146683	cg07403188	cg10663557	cg15148064	cg05383910
Yes	ASTE1	cg17359975	cg21482122	cg09801828	cg18829521	cg03711854	cg02538783	cg15771477	cg08017202	cg17806814	cg04761267	cg03510310	cg01440570	cg20708199	cg05516619	cg04427651	cg14296274	cg01021196	cg02372856	cg05822335	cg06941635	cg06724078	cg11365440	cg20396436	.	.	.	.	.	.	.	.	.	.	.	.	.	.	.	.	.	.	.	.	.	.	.	.	.
Yes	ASTN1	cg18397073	cg00739667	cg24579224	cg07042007	cg07464206	cg01341751	cg07355507	cg11994630	cg15839431	cg16438182	cg27566403	cg15696816	cg09991306	cg13068653	cg01817009	cg00400448	cg00406023	cg24726783	cg02030908	cg10532384	cg05696153	cg24211976	cg15555527	cg05537653	cg14557787	cg14601621	cg18287768	cg25386676	cg19592277	cg03408619	cg17298275	cg19339179	cg18881778	cg07690326	cg23938483	cg04007726	cg05223396	cg18356785	cg06607764	cg10703481	cg26978172	cg14108978	cg25095032	cg13184448	cg17466131	cg05414908	cg09069446	cg13187827
Yes	ASTN2	cg14394264	cg18016148	cg12232222	cg18459869	cg00460795	cg03069731	cg14807553	cg14962007	cg23716690	cg07379550	cg12081325	cg14503441	cg03646291	cg06170683	cg06748146	cg11182257	cg00735843	cg16708174	cg19413725	cg13050802	cg03444587	cg00051307	cg08252855	cg03027750	cg20435097	cg23983315	cg24754154	cg09000385	cg13011104	cg16463044	cg21739584	cg19873536	cg16009407	cg04344000	cg05588228	cg07514618	cg21186263	cg26964636	.	.	.	.	.	.	.	.	.	.
Yes	ASXL1	cg10886678	cg13777294	cg13759229	cg03655771	cg01129886	cg21578541	cg10507591	cg14804531	cg22305516	cg13391455	cg23928468	cg18861300	cg08430355	cg21473651	cg07764511	cg26248537	cg26536164	cg04676627	cg22630733	cg09298920	cg03483654	cg19033906	cg26418147	cg10113191	cg02089014	cg05218245	cg01144225	cg10775894	cg04685632	cg00493554	cg20288341	cg15349424	cg20784314	cg22464883	cg13593887	cg19660591	cg07122365	cg08937107	cg07066918	cg12310562	cg27312549	cg21235960	cg10927510	cg25094972	cg19240857	cg05521767	cg03651886	cg04788221
Yes	ASXL3	cg23009355	cg16254344	cg15014975	cg07996594	cg19254906	cg07416664	cg04221877	cg07519471	cg07135629	cg08333283	.	.	.	.	.	.	.	.	.	.	.	.	.	.	.	.	.	.	.	.	.	.	.	.	.	.	.	.	.	.	.	.	.	.	.	.	.	.
Yes	ATAD2	ch.8.2335308R	cg16561172	cg21037180	cg07770866	cg23704802	ch.8.104563527R	cg20152989	cg05458052	cg17769158	ch.8.130345735R	cg17885542	cg25247520	cg23637155	cg24145146	cg14355321	cg08953048	cg03149320	cg22304522	cg09523472	cg05797660	cg09859400	cg00022900	cg06266189	cg09129067	cg23295127	cg01519063	ch.8.61455948R	cg19564648	cg22116492	cg15586392	ch.8.1439749R	cg23160829	cg18582180	cg17600661	cg12486913	cg20342184	cg25327343	cg17588094	cg27642416	cg22388347	cg26294710	cg07118376	cg16570133	ch.8.61159655R	cg07769015	cg24675730	cg06011086	cg02297967
Yes	ATAD3A	cg04395167	cg19088218	cg20861822	cg05026840	cg16408555	cg00857963	cg04889790	cg13412615	cg12285627	cg08985817	cg04087271	cg01434679	cg02365086	cg04794690	cg07687070	cg24742092	cg08467866	cg09461851	cg24351694	cg01443467	cg17467525	cg19639427	cg15167202	cg05128201	cg08335767	cg11173246	cg25625514	cg06829969	cg22229039	cg19348484	cg21230578	cg27125591	.	.	.	.	.	.	.	.	.	.	.	.	.	.	.	.
Yes	ATAD3B	cg04395167	cg05026840	cg22622676	cg13451431	cg01443467	cg25625514	cg16408555	cg19639427	cg27342559	cg15095917	cg12769118	cg18672324	cg05357347	cg23106865	cg15070897	cg01904393	cg00928002	cg11643245	cg03012854	cg26728422	cg01322400	cg15910307	cg16393156	.	.	.	.	.	.	.	.	.	.	.	.	.	.	.	.	.	.	.	.	.	.	.	.	.
Yes	ATAD3C	cg10522845	cg24687970	cg04981940	cg25101405	cg17282836	cg20675251	cg16932827	cg20489847	cg03842063	cg21617494	cg13052887	cg18255584	cg20566657	cg06159181	cg17175419	cg14043593	cg17868079	cg07391141	cg19083977	cg11099899	cg15361373	cg04569555	cg04114544	cg05488681	cg11358549	cg19400601	cg16945128	cg24085570	cg27150412	cg25976755	cg21229079	cg04192018	cg06043886	cg26613811	cg25832123	cg01552711	cg09813769	cg11240043	cg09226319	cg16027310	cg03010425	cg02246992	cg07011110	cg26446071	cg12195149	cg17853089	cg19252691	cg02619599
Yes	ATAD5	cg16206191	cg00974255	cg01597882	cg02836325	cg16845265	cg21013710	cg01904393	cg00492333	cg00260201	cg27342720	.	.	.	.	.	.	.	.	.	.	.	.	.	.	.	.	.	.	.	.	.	.	.	.	.	.	.	.	.	.	.	.	.	.	.	.	.	.
Yes	ATCAY	cg15839431	cg07464206	cg01012445	cg24579224	cg10532384	cg06677151	cg24461063	cg00400448	cg27566403	cg24211976	cg14653814	cg16653138	cg06750897	cg01426303	cg07042007	cg02075410	cg13387826	cg04998671	cg18356785	cg05537653	cg23753807	cg14266527	cg06783429	cg18397073	cg07890238	cg16438182	cg06614044	cg11994630	cg10982443	cg14418633	cg22238122	cg16241867	cg00222472	cg07584855	cg01341751	cg00739667	cg08584759	cg20061654	cg27243685	cg22052672	cg11707035	cg04716021	cg05233946	cg03339668	cg10418626	cg15847996	cg14239592	cg05054998
Yes	ATF5	cg06376598	cg16363586	cg27565899	cg17122213	cg15168577	cg24904788	cg24164564	cg01699819	cg03874868	cg01973456	cg21311067	cg13567986	cg12655416	cg02370877	cg11888747	cg25213720	cg27409514	.	.	.	.	.	.	.	.	.	.	.	.	.	.	.	.	.	.	.	.	.	.	.	.	.	.	.	.	.	.	.
Yes	ATF6B	cg26986443	cg14296274	cg03623599	cg08207253	cg07871313	cg14151158	cg08147813	cg23041109	cg03056854	cg17348791	cg01910638	cg23098661	cg01108476	cg00574742	cg24434056	cg26280998	cg13823701	cg04765483	cg01564343	cg08342194	cg20944177	cg03207593	cg22615203	cg06870266	cg07349815	cg10543376	cg06301555	cg16536824	cg25438767	cg06447378	.	.	.	.	.	.	.	.	.	.	.	.	.	.	.	.	.	.
Yes	ATF7IP2	cg00966255	cg04467063	cg05064297	cg17360233	cg06754445	cg03647724	cg18530956	cg06853697	cg14525755	cg16591381	cg27431182	.	.	.	.	.	.	.	.	.	.	.	.	.	.	.	.	.	.	.	.	.	.	.	.	.	.	.	.	.	.	.	.	.	.	.	.	.
Yes	ATG4A	cg19713947	cg10266490	cg25527770	cg19007141	cg09255851	cg19008720	cg21538208	cg01541600	cg12309479	cg04851742	cg14396800	cg05373457	cg24820936	cg11279404	cg07557260	cg18606375	cg24044478	cg05574357	cg06383163	cg27594157	cg14143519	cg16517394	cg05363574	cg18710784	cg27506442	cg22319311	cg03843978	.	.	.	.	.	.	.	.	.	.	.	.	.	.	.	.	.	.	.	.	.
Yes	ATG4D	cg05802478	cg02001279	cg18598117	cg01745499	cg12713583	cg12751042	cg05735765	cg13427880	cg19143990	cg19520452	cg24085344	cg14497491	cg07981588	cg06829366	cg14258031	cg08374799	cg16579438	cg12615165	ch.6.169008488F	cg17014914	ch.10.2988224F	cg21008828	cg04956511	cg21200382	ch.2.71774667F	cg00664609	cg06350544	cg02360939	.	.	.	.	.	.	.	.	.	.	.	.	.	.	.	.	.	.	.	.
Yes	ATG9B	cg00448659	cg00571021	cg06172859	cg18402034	cg08125291	cg19914238	cg02637343	cg03329603	cg03033182	cg04633683	cg25456144	cg21473651	cg16178855	cg04761746	cg17842822	cg06589051	cg11277126	cg07888884	cg02047803	cg05739379	cg15099397	cg18158670	cg05337454	cg17978103	cg17612535	cg19735903	cg02069592	cg01499591	cg25133376	cg16941122	cg23414001	cg18129996	cg08285646	cg07803218	cg24845165	cg08110692	cg07391141	cg23098661	cg11592230	cg12195149	cg18224492	cg04213073	cg27137836	cg22196764	cg02660643	cg18292711	cg19879111	cg00451105
Yes	ATHL1	cg09172362	cg05255994	cg00255699	cg16258854	cg21125112	cg09698395	cg16406892	cg05305046	cg02006142	cg04327247	cg05609091	cg10318744	cg26131026	.	.	.	.	.	.	.	.	.	.	.	.	.	.	.	.	.	.	.	.	.	.	.	.	.	.	.	.	.	.	.	.	.	.	.
Yes	ATIC	cg09950920	cg14291900	cg20059337	cg18069356	cg04445427	cg24335092	cg20140201	cg15715853	cg03957095	cg07066918	cg23928468	cg03606774	cg26505158	cg12428727	cg16353508	cg10442932	cg25669504	cg15613292	cg11784799	cg11553755	cg05871756	cg20726575	cg14480266	cg25242561	cg08526705	cg02484307	cg14296561	cg02334660	cg23740758	cg17647537	cg09631415	cg18807003	cg06645120	cg12807937	cg26611070	cg06338708	cg14290855	cg09398856	cg24762931	cg00159289	cg22916586	cg24424745	cg04964062	cg22779896	cg13911294	cg02797195	cg25432336	cg07951949
Yes	ATL1	cg25469418	cg24541835	cg04074004	cg14703589	cg02029908	cg09632273	cg02030908	cg08509383	cg14016554	cg19008099	cg26978172	cg03608520	cg11699334	cg23454284	cg23079727	cg08510930	cg09655403	cg05233946	cg24086040	cg15197065	cg14293129	.	.	.	.	.	.	.	.	.	.	.	.	.	.	.	.	.	.	.	.	.	.	.	.	.	.	.
Yes	ATL3	cg08871244	cg10248100	cg21448057	cg12918213	cg26582733	cg26276650	cg07160746	cg13503148	cg02142074	cg01729717	cg21127735	cg07616374	cg26639039	cg13975093	cg18038207	cg07905965	cg20634967	cg12451099	cg07104706	cg04875162	cg17729007	cg21372200	cg08260398	cg11174847	cg12606396	cg27151122	cg06307153	cg18315960	cg17292758	cg04470054	cg25140607	cg09037777	cg27563985	cg06980053	cg06672560	cg01799671	cg26277754	cg07499553	cg00279406	cg23219570	cg10642330	cg08136020	.	.	.	.	.	.
Yes	ATOH1	cg00452755	cg12980830	cg07809176	cg17170262	cg26130023	cg15321979	cg26405128	cg06687102	cg09911747	cg24243879	cg03523917	cg07379550	cg23300882	cg02892577	cg07514618	cg23712458	cg01426041	cg06733215	cg22789237	cg19030814	cg02700491	cg16526755	cg23849201	cg06471536	cg00152126	cg18479711	cg26695784	cg05357660	cg23932332	cg08186892	cg24701267	cg04657268	cg15392457	cg10705306	cg15639951	cg18194850	cg05842113	cg16708174	cg16193203	cg11285912	cg01766699	cg14503441	cg06699555	cg06748146	cg19413725	cg07107130	cg00512872	cg07391690
Yes	ATOH8	cg05822739	cg14840966	cg03238075	cg13412754	cg13393408	cg24138691	cg14392677	cg12636882	cg08279008	cg19741167	cg26608694	cg07159758	cg23256802	cg08946713	cg22280238	cg15374435	cg06520521	cg13075537	cg08993922	cg04286195	cg13682333	cg10769844	cg06373167	cg19211851	cg12611488	cg07803375	cg13977835	cg10024094	cg00073794	cg18777299	cg06276663	cg12445658	cg15896356	cg26819590	cg12476188	cg06413794	cg13398027	cg24691891	cg06650250	cg10130374	cg04723449	cg18440692	cg23860451	cg23079727	cg07044282	cg14361895	cg01919011	cg10453550
Yes	ATP10A	cg26860604	cg08107308	cg13909661	cg27566403	cg18223453	cg02959939	cg21545857	cg05484949	cg21304234	cg18542688	cg05165862	cg16241867	cg19706390	cg10109635	cg00593243	cg05054998	cg08264805	cg15017067	cg03929743	cg11613559	cg19894382	cg24699296	cg24203758	cg13387826	cg12472603	cg05233946	cg03339668	cg08555866	cg14239592	cg18631798	cg26736200	cg04003871	cg20061654	cg21935981	cg14266527	cg00713400	cg14739664	cg16653138	cg12593515	cg18921306	cg00222472	cg18881778	cg14614094	cg13808936	cg24446429	cg23753807	cg03216043	cg04843051
Yes	ATP10B	cg08348422	cg25420916	cg21710826	cg05718288	cg01452189	cg01601476	cg08419422	cg00170487	cg07995893	cg01703291	cg03926751	cg03564606	cg24450653	cg22435313	cg05044994	cg09549329	cg06101576	cg06357940	cg10508349	cg12669088	cg06833798	cg09944899	cg01878387	cg03077492	cg20214535	cg23214249	cg12984877	cg23240479	cg13099374	cg22864340	cg24836103	cg18466162	cg24480515	cg05377839	cg15134506	cg17071957	cg02395280	cg14819242	cg15688253	cg05954192	cg09491542	cg05936249	cg15279866	cg09313831	cg02456292	cg20988616	cg10276506	cg04662629
Yes	ATP10D	cg02188225	cg20722458	cg20961045	cg21347053	cg21000227	cg03431741	cg21421171	cg15719903	cg05551825	cg23566503	cg17747551	cg10096948	cg11507770	cg07786657	cg27053299	cg22685807	cg05306109	cg25287257	cg25947619	cg13567542	cg27387615	cg17479280	cg24766553	cg07573020	cg21202716	cg20652371	cg12598524	cg17040753	cg07160746	cg14112754	cg18179931	cg25510609	cg04396791	cg20574436	cg15694422	cg23714917	cg08513472	cg01202519	cg12116288	cg25181710	cg11945824	cg09088496	cg05685892	cg19968840	cg26222247	cg27519622	cg14486338	cg05060949
Yes	ATP11A	cg20708856	cg24811563	cg01025720	cg01830726	cg02450800	cg07610853	cg20498033	cg14537203	cg17417878	cg08571304	cg14845609	cg19921439	cg19914238	cg22615203	cg18379624	cg16817502	cg18456803	cg10059167	cg21473651	cg06125576	cg26800525	cg14792031	cg15753936	cg25635251	ch.13.1159947F	cg23333920	cg22144450	cg14054883	cg05188268	cg23551120	cg01021631	ch.13.356781R	cg19033906	ch.13.116017F	ch.13.1078047F	cg02981663	cg03483654	cg05521767	cg22691736	cg11015012	cg26215849	cg22305516	cg15006681	cg08597345	cg21890002	cg13309174	cg16425060	cg07642595
Yes	ATP11B	cg06471596	cg10262747	cg15867963	cg02855207	cg17316030	cg23156742	cg21546522	cg09944899	cg17468459	cg26124569	cg03085785	cg02762634	cg16521555	cg00491577	cg09283043	cg15148064	cg15134506	cg08787698	cg02694099	cg14301191	cg18378955	cg16044109	cg04792270	cg26487259	cg14850660	cg24414383	cg06972565	cg09215582	cg21796167	cg12734024	cg10653465	cg17870688	cg25720795	cg10324640	cg06774703	cg06413794	cg10031769	cg03671276	cg13389211	cg01441612	cg05044994	cg22558389	cg24942416	cg03241461	cg00101940	cg27132966	cg24073777	cg07136715
Yes	ATP12A	cg05346963	cg06774703	cg09944899	cg20936013	cg07929259	cg17316030	cg20116805	cg08706907	cg26367439	.	.	.	.	.	.	.	.	.	.	.	.	.	.	.	.	.	.	.	.	.	.	.	.	.	.	.	.	.	.	.	.	.	.	.	.	.	.	.
Yes	ATP13A1	cg13803071	cg11725182	cg05216501	cg14999833	cg10328259	cg11241278	cg04600055	cg24873414	.	.	.	.	.	.	.	.	.	.	.	.	.	.	.	.	.	.	.	.	.	.	.	.	.	.	.	.	.	.	.	.	.	.	.	.	.	.	.	.
Yes	ATP13A2	cg10642449	cg00539564	cg24075852	cg16406658	cg03344693	cg10313098	cg09007163	cg00066499	cg24487656	cg10051814	cg26058965	cg14025883	cg06094523	cg26821293	cg13930080	cg16902244	.	.	.	.	.	.	.	.	.	.	.	.	.	.	.	.	.	.	.	.	.	.	.	.	.	.	.	.	.	.	.	.
Yes	ATP13A3	cg10662479	cg11142406	cg01409985	cg04190784	cg02089014	cg03879251	cg04837412	cg16414149	cg25669504	cg26536164	cg20735682	cg08430355	cg16922340	cg13901768	cg05232694	cg14757738	cg11336672	cg05727776	cg11553755	cg25649779	cg26254393	cg00188822	ch.20.940469R	cg23928468	cg08811227	cg06453916	cg07224221	cg17788149	cg25933341	cg08654020	cg07812877	cg14149680	cg20726575	cg12310562	cg20725261	ch.20.53118117F	cg26418147	cg13621612	cg10418862	cg17806814	cg26339180	cg21032564	cg03694580	cg05880330	.	.	.	.
Yes	ATP13A4	cg05598886	cg08162124	cg01831771	cg02921122	cg02890194	cg10268345	cg17583504	cg16436489	cg16254344	cg13211324	cg01557421	cg06134860	cg01651570	cg21253087	cg24363858	cg13325231	cg04727924	cg17831791	cg03775350	cg05364072	cg07036112	cg21388639	cg06800849	cg16193203	cg11315991	cg18262591	cg21248060	cg16299358	cg09544728	cg20489453	cg14178043	cg06878741	cg26130023	cg02480489	cg11519760	cg24553547	cg01417625	cg00819078	cg19017254	cg16700555	cg21848117	cg16924045	cg20602300	cg13136220	cg00464927	cg06133876	cg13431037	cg19770715
Yes	ATP1A1	cg18026772	cg04403423	cg09024228	cg13138552	cg08316009	cg17098387	cg01798157	cg16664523	cg04427860	cg04741211	cg04105597	cg03097389	cg08979720	cg01810926	cg20608783	cg02743070	cg20543092	cg11986861	cg20082196	cg20961387	cg05181927	cg27278843	cg07903515	cg23726483	cg26720010	cg16472853	cg03724728	cg06521145	cg10732834	cg27248029	cg10772322	cg17600231	cg11756509	cg14493267	cg23514135	cg14363954	cg16492597	cg12850099	cg01443318	cg16733419	cg20434300	cg17609804	cg21466315	cg17276021	cg01704198	cg07483523	cg23196756	cg00398130
Yes	ATP1A2	cg24579224	cg16438182	cg27566403	cg18397073	cg06607764	cg24726783	cg04723343	cg01341751	cg00400448	cg15839431	cg00739667	cg02264079	cg14108978	cg10532384	cg00420526	cg07355507	cg03339668	cg23479730	cg11707035	cg17298275	cg22598885	cg18971175	cg27598583	cg19635505	cg13387826	cg07042007	cg23938483	cg01012445	cg25469418	cg07890238	cg10982443	cg02030908	cg23339720	cg17209507	cg24461063	cg13995193	cg09991306	cg23830290	cg25117523	cg17147526	cg00147286	cg10418626	cg14557787	cg11609668	cg20168901	cg16653138	cg11725265	cg11994630
Yes	ATP1A4	cg14286456	cg01286665	cg24718015	cg14239655	cg24049888	.	.	.	.	.	.	.	.	.	.	.	.	.	.	.	.	.	.	.	.	.	.	.	.	.	.	.	.	.	.	.	.	.	.	.	.	.	.	.	.	.	.	.
Yes	ATP1B1	cg26009832	cg06176471	cg27589594	cg11289878	cg05355311	cg10283871	cg11414345	cg19522644	cg18853490	cg07172755	cg12077460	cg07193534	cg00585790	cg21499610	cg12244665	cg22359623	cg16294310	cg02531439	cg04425005	cg25343204	cg23513453	cg06350853	cg14764956	cg17069533	cg06495586	cg23919844	cg08735200	cg00808492	cg01973181	cg06687102	cg04645817	cg19460095	cg11944797	cg02628016	cg06489077	cg19061690	cg15299233	cg20770512	cg16726435	cg12124589	cg11783497	cg20979153	cg01267797	cg19171383	cg04737124	cg02888518	cg01309945	cg01772439
Yes	ATP1B2	cg27566403	cg05054998	cg24579224	cg19635505	cg15017067	cg16513459	cg06607764	cg14557787	cg24211976	cg10982443	cg26097051	cg27147556	cg00400448	cg14522034	cg11213150	cg14239592	cg18454133	cg18796287	cg01341751	cg17147526	cg26514793	cg08928145	cg16653138	cg15839431	cg01445163	cg17310600	cg08095452	cg04716021	cg23753807	cg16009311	cg04843051	cg22880770	cg08107308	cg13377102	cg15696816	cg16410524	cg24550149	cg23479730	cg18542688	cg18631798	cg00222472	cg14694038	cg18971175	cg05223396	cg10557552	cg01515508	cg20931951	cg14739664
Yes	ATP1B3	cg26873754	cg15346286	cg24361385	cg15771477	cg19485804	cg08846592	cg26629184	cg25402480	cg17457807	cg01418539	cg02000253	cg09279169	.	.	.	.	.	.	.	.	.	.	.	.	.	.	.	.	.	.	.	.	.	.	.	.	.	.	.	.	.	.	.	.	.	.	.	.
Yes	ATP2A1	ch.7.33727552F	.	.	.	.	.	.	.	.	.	.	.	.	.	.	.	.	.	.	.	.	.	.	.	.	.	.	.	.	.	.	.	.	.	.	.	.	.	.	.	.	.	.	.	.	.	.	.
Yes	ATP2A3	cg15321979	cg07809176	cg27583922	cg16463044	cg24493649	cg16708174	cg06687102	cg00452755	cg27426151	cg14511866	cg23932332	cg26341831	cg24243879	cg02580209	cg04727924	cg06033488	cg19776833	cg09132058	cg19413725	cg04641165	cg23849201	cg11027456	cg05598886	cg06748146	cg09911747	cg01693305	cg01551133	cg00945810	cg09490124	cg00542261	cg06170683	cg10128479	cg06651530	cg10401362	cg12492273	cg15639951	cg07514618	cg13766864	cg03133987	cg02921122	cg08009711	cg12081325	cg16157895	cg07803375	cg01417625	cg02068351	cg18173263	cg00653615
Yes	ATP2B1	cg20556517	cg10790698	cg09696044	cg13331354	cg24033330	cg06428620	cg12815918	cg18547371	cg15961466	cg01729717	.	.	.	.	.	.	.	.	.	.	.	.	.	.	.	.	.	.	.	.	.	.	.	.	.	.	.	.	.	.	.	.	.	.	.	.	.	.
Yes	ATP2B2	cg24579224	cg27566403	cg24539848	cg06607764	cg10418626	cg05371791	cg09667289	cg17310600	cg20370678	cg24722073	cg10454246	cg06574716	cg16438182	cg18397073	cg21636683	cg22598885	cg11199639	cg06794543	cg14522034	cg10453719	cg10493436	cg17203063	cg17034390	cg08958294	cg10959353	.	.	.	.	.	.	.	.	.	.	.	.	.	.	.	.	.	.	.	.	.	.	.
Yes	ATP2B3	cg13068653	cg04998671	cg02765363	cg07355507	cg07042007	cg26511507	cg00739667	cg18397073	cg24579224	cg15696816	cg07890238	cg04007726	cg01341751	cg15839431	cg24726783	cg06607764	cg06614044	cg11994630	cg26987690	cg02030908	cg04716021	cg27566403	cg00400448	cg12509268	cg11707035	cg08655206	cg07580128	cg23938483	cg10982443	cg01012445	cg06328338	cg11725265	cg11609668	cg02075410	cg24461063	cg04436994	cg07464206	cg20061654	cg04723343	cg16241867	cg07714812	cg07690326	cg17433772	cg09317554	cg24211976	cg06677151	cg08201451	cg12531838
Yes	ATP2B4	cg17310600	cg19416570	cg18223453	cg07683388	cg27566403	cg17034390	cg21334513	cg27282900	cg11564711	cg01341751	cg16438182	cg21123160	cg09881545	cg02049405	cg14614094	cg06594404	cg21935981	cg11671688	cg15996534	cg15851904	cg15777825	cg18675097	cg01295399	cg20061654	cg06633438	cg19112186	cg18631798	cg26097051	cg16241867	cg11262850	cg19676181	cg00400448	cg08260245	cg18055610	cg16692735	cg15839431	cg27314002	cg21412973	cg06607764	cg05940452	cg10192893	cg10770023	cg04071270	cg16009311	cg10151367	cg04003871	cg08958294	cg26952618
Yes	ATP2C2	cg26524347	cg15821546	cg05093113	cg11247695	cg24073777	cg02256455	cg02769206	cg22882121	cg00838415	cg07675656	cg01815912	cg05945401	cg09245872	cg11073602	cg18854872	cg03206533	cg03238075	cg00101940	cg01757116	cg26819590	cg16334425	cg03132729	cg04120520	cg16924565	cg02654265	cg02882504	cg05163933	cg07124138	cg02106534	cg08422172	cg05520940	cg20082196	cg19776793	cg10772322	cg05152432	cg05324989	cg26572992	cg14380649	cg05696406	cg00500602	cg09578155	cg02210498	cg03209882	cg26161708	cg17756143	cg01570265	cg11148533	cg01866022
Yes	ATP5A1	cg18633379	cg22358797	cg26630735	cg11663824	cg02808338	cg00991755	cg26840726	cg18016148	cg19500192	cg09012411	cg23491124	cg22455271	cg23437216	cg24362401	cg05422369	cg03623968	cg27567880	cg10283871	cg07379550	cg18774755	cg15841212	cg20346096	cg21686188	cg23517607	cg15414930	cg01644741	cg19803976	cg25368824	cg06121461	cg24035210	cg00530593	cg05166354	cg18988327	cg08749599	cg19328682	cg25079847	cg19304093	cg03369382	cg12108650	cg19178081	cg21614303	cg27512716	cg13349606	cg15650161	cg09696044	.	.	.
Yes	ATP5B	cg03027750	cg19413725	cg02379856	cg25140444	cg05196905	cg09427156	cg18194850	cg19719207	cg25137841	cg16193203	cg02447620	cg12613632	cg23243343	cg16981346	cg11341028	cg18016148	cg16422814	cg07543138	cg20012848	cg13590475	cg04375784	cg18213495	cg14260004	cg22675447	cg09634370	cg05501357	cg13249833	cg26538442	cg27655671	cg24584721	cg27395226	cg04425005	cg17169037	cg23513453	cg15414930	cg14282850	cg24506604	cg26941823	cg07047197	cg02638523	cg02566978	cg23629722	cg02727079	cg17369513	cg26912426	cg09754197	cg03623968	cg05366058
Yes	ATP5E	cg16922340	cg21473651	cg21235960	cg22909677	cg13777294	cg03655771	cg15349424	cg21110825	cg02071600	cg02089014	cg04676627	cg20784314	cg21431338	cg04788221	cg26536164	cg14296561	cg07764511	cg17417878	cg08470264	cg23331981	cg10775894	cg08818337	cg27641830	cg10077502	cg26099164	cg25094972	cg19047340	cg16362189	cg20288341	cg09781054	cg26254393	ch.20.940469R	cg13655303	cg23807894	cg13744031	cg23845168	cg14582546	cg23846955	cg03211173	cg14804531	cg20726575	cg08430355	cg23928468	cg21032564	cg25724712	cg09642670	cg02981663	cg13593887
Yes	ATP5EP2	ch.20.53118117F	cg04788221	cg03879251	cg16922340	cg11336672	cg10775894	cg23807894	cg26254393	cg03655771	cg02256410	cg21748836	cg20784314	cg01442481	cg24910938	cg21235960	ch.20.848555F	cg27641830	cg14326210	cg20725261	cg05647859	cg08762653	cg16904551	cg22821930	cg19272617	cg07764511	cg08937870	cg08470264	cg19261559	cg11740152	cg06144675	cg25094972	cg22681738	cg20034785	cg18861300	cg10410852	cg16538366	cg22730029	cg23149492	cg03938525	cg23928468	ch.13.80601193R	cg08691577	cg25724712	cg09642670	cg10548038	cg10077502	cg10935586	cg20726575
Yes	ATP5F1	cg17369513	cg13956700	cg27422311	cg25001764	cg16981346	cg07047197	cg22282131	cg08250978	cg02379856	cg13710814	cg19919209	cg05585556	cg11837749	cg06542928	cg16803737	cg19256717	cg13150855	cg02687288	cg21194776	cg03473087	cg18514065	cg21414842	cg10101680	cg18725599	cg08110488	cg05792003	cg09425164	cg16422814	cg22911054	cg00953201	cg26941823	cg09072230	cg00538495	cg11255590	cg14408823	cg12649038	cg25355635	cg18194850	cg00819310	cg27633096	cg20466954	cg13988448	cg10456035	cg19234509	cg19697842	cg06811571	cg04353438	cg02731390
Yes	ATP5G1	cg17172331	cg13049471	cg07543138	cg00085732	cg09072230	cg27422311	cg00119279	cg24027378	cg25614701	cg09161579	cg03096803	cg11524248	cg24060908	cg03661110	cg11435826	cg25581330	cg24926276	cg19919209	cg20211629	cg24352530	cg11916219	.	.	.	.	.	.	.	.	.	.	.	.	.	.	.	.	.	.	.	.	.	.	.	.	.	.	.
Yes	ATP5G3	cg18194850	cg07543138	cg02105856	cg12613632	cg17369513	cg17929238	cg05501357	cg16700555	cg05585556	cg02638523	cg06672696	cg00953201	cg05654163	cg01215215	cg08348422	cg21194776	cg16538471	cg01772439	cg12616691	cg27408541	cg09072230	cg03159676	cg26835417	cg26960896	cg14282850	cg09721078	cg27637738	cg25035059	cg27633096	cg18540325	cg23205886	cg23505252	cg21414842	cg11071901	cg02905828	cg15646382	cg02687288	cg20211629	cg25122433	.	.	.	.	.	.	.	.	.
Yes	ATP5I	cg03683031	cg25148771	cg02105856	cg27161488	cg00350607	cg00846340	cg01358029	cg04733431	cg12751565	cg24386296	cg23897383	cg12959887	cg03375212	cg12939527	cg04556854	cg20953047	cg18444544	cg22747897	cg05243311	cg15843217	cg13948857	ch.4.39131871R	cg25423031	cg19035457	cg24093763	cg18489440	cg04173586	cg08206098	cg00981117	.	.	.	.	.	.	.	.	.	.	.	.	.	.	.	.	.	.	.
Yes	ATP5J	cg00375829	cg11579999	ch.21.18789295F	cg26538442	cg19069346	cg05346963	cg04842828	cg22675447	cg08521263	cg26893544	cg08826226	cg09407859	ch.21.43554353R	cg19801421	cg19518003	cg00789427	cg23433889	cg20545410	cg25974277	cg18951135	cg27422311	.	.	.	.	.	.	.	.	.	.	.	.	.	.	.	.	.	.	.	.	.	.	.	.	.	.	.
Yes	ATP5O	cg09407859	cg13956700	cg17172331	cg09072230	cg16700555	cg15660353	cg00953201	cg01965508	cg09685096	cg09427156	cg06672696	cg05346963	cg17307051	cg06799321	cg00942495	cg13588946	cg14275095	cg16981346	cg14989988	cg09236323	cg11579999	cg12613632	cg18497504	cg23742080	cg14880894	cg06811571	cg06644515	cg16803737	cg05152903	cg08240847	cg27422311	cg02261294	cg10075360	cg12616691	cg08271622	cg14869505	cg05164406	cg16538471	cg17934470	.	.	.	.	.	.	.	.	.
Yes	ATP5SL	cg07562135	cg00389176	cg09843331	cg23029715	.	.	.	.	.	.	.	.	.	.	.	.	.	.	.	.	.	.	.	.	.	.	.	.	.	.	.	.	.	.	.	.	.	.	.	.	.	.	.	.	.	.	.	.
Yes	ATP6AP1	cg17466510	cg08371706	cg22035959	cg16901862	cg00014168	cg15429888	cg13351143	cg16453673	cg26248537	cg05365320	cg17370697	cg09435266	cg03938525	cg22305516	cg09449611	cg04213073	cg27135989	cg25804773	cg23499631	cg10087754	cg16730509	cg10354730	cg27625732	cg24880131	cg23087149	cg10274108	cg23981354	cg04192018	cg26446071	cg13537801	cg22724325	cg16868497	cg11179570	cg11240043	cg26341848	cg19033906	cg27024381	cg22119466	cg05755899	cg00250123	cg26615535	cg15349424	cg15145985	cg02667577	cg13542073	cg24882168	cg11543304	cg01043669
Yes	ATP6AP2	cg02477448	cg05755899	cg12749164	cg18876990	cg01101677	cg00184203	cg12629244	cg21809624	cg14101359	cg16362189	cg11851456	cg21415347	cg17466510	cg01238343	cg09266979	cg06877848	cg25804773	cg00492070	cg26870337	cg13575298	cg10274108	cg04192018	cg10923561	cg05365320	cg02008818	cg08872581	cg23981354	cg02761568	cg07040768	cg14037937	cg05372753	cg02667577	cg22035959	cg07335405	cg16398581	cg17588373	cg13834460	cg04603184	cg14804531	cg13054640	cg04488758	cg26536164	cg14136186	cg00171092	cg23661466	cg22811638	cg05970811	cg03713823
Yes	ATP6V0A1	cg06711298	cg24361385	cg26256263	cg03236948	cg11431126	cg09675069	cg14260377	cg00355613	cg11004890	cg13106389	cg20023898	cg25607121	cg10579986	.	.	.	.	.	.	.	.	.	.	.	.	.	.	.	.	.	.	.	.	.	.	.	.	.	.	.	.	.	.	.	.	.	.	.
Yes	ATP6V0D1	cg16851417	cg12921750	cg09802835	cg21697851	cg16564033	cg11950383	cg14443519	cg01962428	cg26144458	cg22014661	cg24112562	cg05740045	cg22060073	cg05514256	cg19484420	cg10583000	cg06007282	.	.	.	.	.	.	.	.	.	.	.	.	.	.	.	.	.	.	.	.	.	.	.	.	.	.	.	.	.	.	.
Yes	ATP6V0D2	cg19380303	cg22788953	cg24788483	cg05923857	cg21153898	cg21811284	cg03312958	cg21643178	cg09970578	cg20034792	cg06653699	cg13567542	cg22711111	cg01146232	cg17310600	cg22747746	cg03260566	cg07816687	cg08526991	cg15310871	cg26790247	cg00154357	cg27553667	cg05497253	cg06842946	cg26814276	cg16459364	cg24772388	cg14780632	cg06060135	cg20519121	cg11697194	cg05860723	cg27641532	cg06133910	cg02261543	cg00613752	.	.	.	.	.	.	.	.	.	.	.
Yes	ATP6V1B1	cg10878966	cg27371741	cg17675088	cg20414364	cg05373339	cg11639815	cg02852529	cg01870834	cg15153141	cg16004390	cg04893913	cg01889574	cg00966920	cg11856308	cg15391590	cg10418357	cg17244485	cg14233374	cg22413056	cg20133200	cg03150378	cg00446414	cg17879722	cg09048205	cg07178945	cg12133754	cg25200616	cg04663932	.	.	.	.	.	.	.	.	.	.	.	.	.	.	.	.	.	.	.	.
Yes	ATP6V1B2	cg17512779	cg27310938	cg09431913	cg24924221	cg04054907	cg10626254	cg26735153	cg22629762	cg00145955	cg01793387	ch.8.9203391F	cg07341609	cg03997039	cg18274619	cg12918213	cg12712618	cg01710361	cg02149895	cg00388871	cg13165140	cg26512925	cg19136673	cg17309904	cg06565184	cg14087413	cg24497361	cg24994127	cg04706627	cg12253437	cg09374353	cg02148426	cg23570245	.	.	.	.	.	.	.	.	.	.	.	.	.	.	.	.
Yes	ATP6V1C1	cg09948425	ch.8.104563527R	cg22038907	cg25834419	cg26294710	cg08542047	cg09523472	cg14649914	cg04334235	cg10002564	cg26205175	cg22651271	cg22120094	cg11821269	cg15552370	cg24317002	cg13516655	cg08374859	cg21129701	cg03702117	cg24253136	cg10987788	cg21633026	cg10818319	cg18061847	cg09859400	cg02390278	cg25605550	cg09449611	ch.8.68461758R	ch.8.130345735R	cg18582180	cg19145387	cg24861098	cg19882516	cg00571292	cg19197523	cg17459949	cg13493071	cg08081156	cg01473816	cg21477907	cg01962077	cg11909467	cg09438612	cg13153661	.	.
Yes	ATP6V1C2	cg23927974	cg15613292	cg11175473	cg15638338	cg04198360	cg01015123	cg06350882	cg05245416	cg05553829	cg25506686	cg21603744	cg17417573	cg11630135	cg14110086	cg26229201	cg16515477	cg17751366	cg12875548	cg08626004	cg00510507	cg09457752	cg13554714	cg16597778	cg20708990	cg09305815	cg13350775	cg16786581	cg27158340	cg24675673	cg05674829	cg24964796	cg08754088	cg13160891	cg12130725	cg06109226	cg11961918	cg01320748	cg01548743	cg15690598	cg07275979	cg26480289	cg03752965	cg14560699	cg17325595	cg01768960	cg14909201	cg18472549	cg04192018
Yes	ATP6V1D	cg19548283	cg15937081	cg20469502	cg26415394	cg03003608	cg02263165	cg10093438	cg26164155	cg15318690	cg02005600	cg27026909	cg10235955	cg05300132	cg21634137	ch.14.37665462F	cg07050525	cg26780333	cg07414384	.	.	.	.	.	.	.	.	.	.	.	.	.	.	.	.	.	.	.	.	.	.	.	.	.	.	.	.	.	.
Yes	ATP6V1F	cg12487655	cg18809706	cg17033891	cg19861260	cg03091668	cg13711538	cg26541218	cg00425678	cg21241410	cg11961918	cg26140366	cg05168229	cg27164770	cg04761746	cg11073796	cg27135989	.	.	.	.	.	.	.	.	.	.	.	.	.	.	.	.	.	.	.	.	.	.	.	.	.	.	.	.	.	.	.	.
Yes	ATP6V1G2	cg03339668	cg05054998	cg18397073	cg23753807	cg02030908	cg07355507	cg09667289	cg24211976	cg03001333	cg17147526	cg07999415	cg19008099	cg16438182	cg04723343	cg24699296	cg03318904	cg00400448	cg07816247	cg25095032	cg09632273	cg05371791	cg14016554	cg27147556	cg14239592	cg05223396	cg22880770	cg18881778	cg16241867	cg10418626	cg06607764	cg20931951	cg11994630	cg13618741	cg23200818	cg12472603	cg15696816	cg20061654	cg19635505	cg00713400	cg13387826	cg14293129	cg17508905	cg26724070	cg14614094	cg07795766	cg18631798	cg23339720	cg26978172
Yes	ATP6V1H	cg24349665	cg08374859	cg11821269	cg17600661	ch.8.61159655R	cg26294710	cg06378617	cg24860970	cg25463613	ch.8.68461758R	cg00863286	cg23637155	cg00571292	cg14294321	cg15170442	cg20200516	cg07545627	cg10558233	cg01407875	cg13516655	cg07016483	cg00475645	cg18061847	cg08542047	cg12486913	cg24317002	cg02148562	cg09438612	cg08449448	cg16285854	cg14219854	cg19883017	cg16332365	cg07122365	cg21177502	ch.8.104563527R	cg24636969	cg21931680	cg05797660	cg16013223	cg12640097	cg25255602	cg25404995	cg04117301	cg11964216	cg09607363	cg22517836	cg09018399
Yes	ATP7B	cg16817502	cg21408813	cg18402034	cg04092803	cg18379624	ch.13.315182R	cg00657529	cg12267883	cg21063899	cg26043521	cg03329603	cg20001775	cg02393030	cg16512364	cg05585947	cg26209369	cg02632314	cg08617982	cg21887111	cg01245721	cg16425060	cg03623599	cg03313075	cg22542803	cg15157312	cg24890222	cg02981663	cg04610274	cg06477715	cg00451105	cg03065614	cg25927529	cg06301555	cg23644389	cg14860438	cg25202503	cg04565201	cg20944177	cg10248985	cg02165670	cg02356702	cg03560416	ch.13.356781R	cg00331616	cg20329620	cg11301879	cg16174601	cg26056615
Yes	ATP8A1	cg03640051	cg27583922	cg06687102	cg01020346	cg12045829	cg02890194	cg26405128	cg07514618	cg15148064	cg26341831	cg17929238	cg23979832	cg15321979	cg04657268	cg05481579	cg12779301	cg13598881	cg05631194	cg10482632	cg01417625	cg00152126	cg20338754	cg24015522	cg24124330	cg00373148	cg00753287	cg19774425	cg06193628	cg03926640	cg17583504	cg12855310	cg14717752	cg19501941	cg04049033	cg24701267	cg06748146	cg10128479	cg03509898	cg10310700	cg08030282	cg08180025	cg01545079	cg25711239	cg13020868	cg22936884	cg05818515	cg02379856	cg20714347
Yes	ATP8A2	cg05484949	cg06607764	cg27566403	cg03318904	cg24541835	cg04843051	cg18223453	cg19764489	cg16009311	cg11262850	cg14875327	cg07795766	cg17508905	cg12472603	cg23646888	cg00400448	cg03428109	cg14239592	cg24211976	cg05573306	cg20061654	cg27576576	cg16438182	cg24522254	cg08319294	cg15996534	cg17214107	cg03612357	cg11694519	cg04723343	cg19635505	cg05983315	cg17310600	cg03696599	cg22770135	.	.	.	.	.	.	.	.	.	.	.	.	.
Yes	ATP8B1	cg18085435	cg16174779	cg07809176	cg10307052	cg23098693	cg27583922	cg15321979	cg10577511	cg26130023	cg16193203	cg15392457	cg17929238	cg24489370	cg06687102	cg23712458	cg18633379	cg02379856	cg19589800	cg23849201	cg04691961	cg19589427	cg23181899	cg19030814	cg07050712	cg09354263	cg17756143	cg17515110	cg00051307	cg16981346	cg21194776	cg00395501	cg11285912	cg22358797	cg08786079	cg26405128	cg00991755	cg21520549	cg13710814	cg23491124	cg23932332	cg14781036	cg13211324	cg14462758	cg23813870	cg02975953	cg17593512	cg22282131	cg25711239
Yes	ATP8B2	cg24766553	cg27566403	cg06607764	cg08584759	cg19764489	cg05484949	cg22880770	cg21334513	cg16695758	cg27049766	cg20061654	cg11625005	cg14286456	cg27454064	cg03294458	cg00512602	cg17160439	cg10804656	cg17371334	cg27282900	cg25352836	cg17310600	cg26458505	cg14457782	cg20456258	cg05223396	cg08616061	cg11671688	cg05016408	cg21412973	cg21383810	cg09644153	cg06594404	cg18105139	cg12116288	cg03612357	cg13567542	cg18631798	cg10012059	cg06424065	cg03738025	cg02441618	cg24522254	cg12702981	cg14780632	cg11694519	cg08526991	cg06544405
Yes	ATP8B3	cg15521790	cg24954967	cg16638092	cg09238801	cg07126783	cg13208922	cg14522990	cg03236137	cg10836110	cg02061173	cg25930780	cg08257257	cg21108085	cg10142436	cg11316131	cg07405121	cg26572165	cg11174847	cg24672173	cg12178980	cg17772649	cg21898046	cg16668359	cg03431741	cg26426745	cg07296256	cg13708635	cg27565899	cg14087413	cg21876918	cg11358945	cg23856413	cg15168577	cg12486493	cg22261694	cg04396791	cg06087349	cg07264666	cg02277530	cg00545916	cg04212021	cg06183338	cg23894854	cg06733155	cg23244913	cg20191740	cg22367549	cg06833110
Yes	ATP8B4	cg13567542	cg03790250	cg27049766	cg17555825	cg05184938	cg20755170	cg16940012	cg02587316	cg07816687	cg23671221	cg18705279	cg27142059	cg23325963	cg12676149	cg21811284	cg12544191	cg25181710	cg11565299	cg08858649	cg05020604	cg20491707	cg20935165	cg00030508	cg21643178	cg00279406	cg16916914	cg05966978	cg07350501	cg17479280	cg00154357	cg09030672	cg22711111	cg15540820	cg22352818	cg20456258	cg04457114	cg27454064	cg06014401	cg05614735	cg12506930	cg10804656	cg14087880	cg00512602	cg24942747	cg12673103	cg23396751	cg21412973	cg09003373
Yes	ATP9A	cg10775894	cg20288341	cg03655771	cg01900832	cg24237813	cg13759229	cg14804531	cg25724712	cg04788221	cg03211173	cg02089014	cg08742424	cg13685129	cg18292711	cg25094972	cg26536164	cg16326902	cg12310562	cg13777294	cg01144225	cg10538146	cg14135807	cg03928367	cg21110825	cg19660591	cg16922340	cg02517337	cg13443797	cg21800196	cg13744031	cg02637343	cg18275051	cg27137955	cg00539925	cg17857870	cg20725261	cg10077502	cg09044633	cg23928468	cg04988273	cg22196764	cg09412069	cg27312549	cg03501539	cg12111104	cg23807894	cg26248537	cg09266979
Yes	ATP9B	cg15661311	cg10642330	cg24454144	cg11301556	cg26639039	cg10615414	.	.	.	.	.	.	.	.	.	.	.	.	.	.	.	.	.	.	.	.	.	.	.	.	.	.	.	.	.	.	.	.	.	.	.	.	.	.	.	.	.	.
Yes	ATPAF2	cg20703731	cg00121148	cg05419696	cg11933757	cg24368998	cg21518261	cg16463044	cg18016148	cg16009407	cg01691987	cg14830118	cg15321979	cg16422814	cg05810949	cg23712458	cg09622941	cg17170262	cg07327864	cg20123153	cg04770370	cg02473715	cg05642746	cg02379856	cg12492273	cg24945092	cg12654743	cg05529097	cg05060976	cg02993937	cg23437216	cg00542760	cg13547767	cg08902698	cg01516737	cg12581691	cg03819338	cg23849201	cg05974269	cg04820386	cg00423871	cg11822739	cg22648015	cg19830245	cg19178809	cg26078439	cg14511866	cg21534584	cg06250059
Yes	ATPBD4	cg15613292	cg10410852	cg14290855	cg27642416	cg04445427	cg23516121	cg24669786	cg26129339	cg21071138	cg27447131	cg12452298	.	.	.	.	.	.	.	.	.	.	.	.	.	.	.	.	.	.	.	.	.	.	.	.	.	.	.	.	.	.	.	.	.	.	.	.	.
Yes	ATR	cg06364920	cg03539340	cg06525670	cg17874421	cg02449975	cg07974367	cg13655303	cg26806791	cg14296561	cg11041314	cg24866784	cg15715853	cg01444808	cg12242086	cg19240857	cg09230756	cg04330122	cg20726575	cg15685672	cg26155170	cg18120564	cg16253115	cg20781516	cg18292711	cg27014354	cg10752315	cg00439790	cg26611070	cg17463527	cg21576728	cg16132208	cg25957300	cg22322158	cg02334660	cg16459265	cg27645968	cg19083626	cg00209623	cg25502462	cg18557891	cg11792786	cg11818555	cg08526705	cg17568039	cg12763038	cg07963147	cg26814835	cg14480266
Yes	ATRIP	cg11188031	cg07320595	cg20168849	cg21829783	cg07015663	cg20561863	cg12626411	cg08122156	.	.	.	.	.	.	.	.	.	.	.	.	.	.	.	.	.	.	.	.	.	.	.	.	.	.	.	.	.	.	.	.	.	.	.	.	.	.	.	.
Yes	ATRNL1	cg24579224	cg04723343	cg15839431	cg13068653	cg06328338	cg24461063	cg05537653	cg06614044	cg01515508	cg07355507	cg04998671	cg07580128	cg27566403	cg14266527	cg00420526	cg10532384	cg13995193	cg01341751	cg01012445	cg18356785	cg23938483	cg11609668	cg17147526	cg06607764	cg09317554	cg06750897	cg11707035	cg07890238	cg05567734	cg02075410	cg25616787	cg10703481	cg14653814	cg13184448	cg07714812	cg22559742	cg03729251	cg22571393	cg10982443	cg05395187	cg07904475	cg09991306	cg05054998	cg00739667	cg23343291	cg04716021	cg16438182	cg24211976
Yes	ATRX	cg14582917	cg06264659	cg14037937	cg08378742	cg02477448	cg05365320	cg04226952	cg13521944	cg09266979	cg12768523	cg12749164	cg02517215	cg21415347	cg14696444	cg10802005	cg16326902	cg26870337	cg01238343	cg11116274	cg27278787	cg07040768	cg01298514	cg22775642	cg08873568	cg24696715	.	.	.	.	.	.	.	.	.	.	.	.	.	.	.	.	.	.	.	.	.	.	.
Yes	ATXN1	cg27566403	cg04723343	cg04843051	cg06607764	cg16241867	cg16438182	cg01341751	cg03612357	cg08264805	cg18881778	cg18631798	cg19530831	cg23479730	cg17147526	cg23753807	cg18921306	cg18581777	cg03216043	cg18223453	cg24579224	cg04527018	cg24522254	cg13387826	cg16513459	cg19706390	cg25095032	cg03959306	cg10109635	cg14016554	cg20061654	cg24541835	cg18542688	cg25117523	cg10418626	cg11613559	cg12472603	cg10982443	cg13618741	cg02959939	cg23339720	cg16653138	cg03339668	cg19635505	cg24211976	cg27598583	cg14266527	cg18356785	cg16747164
Yes	ATXN2L	cg15099397	cg07339812	cg20498033	cg10927510	cg22346461	cg25360929	cg15636879	cg04383212	cg09367855	cg21292012	cg01349621	cg04586299	cg02544836	cg00248449	cg03148373	.	.	.	.	.	.	.	.	.	.	.	.	.	.	.	.	.	.	.	.	.	.	.	.	.	.	.	.	.	.	.	.	.
Yes	ATXN3	cg18107409	cg01942164	cg07197515	cg01110147	cg07131116	cg05165025	cg04871582	cg02263165	cg15268803	cg01145559	cg23659337	cg23575063	cg26415394	cg26575110	cg02929956	cg13607316	cg11094161	cg11089837	cg15371234	cg00789545	cg16255150	cg20555564	cg07913044	cg16082606	cg24708350	cg26935619	cg18806438	cg10796078	cg26329144	cg19548283	cg04239629	cg16575379	cg20478390	cg09968817	cg01997089	cg00964063	cg15977246	cg22864613	cg23488851	cg02062326	cg16320779	cg09424925	cg15937081	cg09965679	cg05308309	cg10937652	cg06846512	cg02319043
Yes	ATXN7L2	cg22237988	cg13818316	cg03467087	cg17740722	cg14124481	cg02544836	cg13309174	cg05686323	cg03483654	cg06266189	cg26518898	cg21472468	cg11776336	cg16210447	cg04521391	cg21631918	cg15652303	cg25406518	cg20967006	.	.	.	.	.	.	.	.	.	.	.	.	.	.	.	.	.	.	.	.	.	.	.	.	.	.	.	.	.
Yes	ATXN7L3	cg23092047	cg04997558	cg25034625	cg10949113	cg24655570	cg09762474	cg27262054	cg02999385	cg11802765	cg20333067	cg11750080	.	.	.	.	.	.	.	.	.	.	.	.	.	.	.	.	.	.	.	.	.	.	.	.	.	.	.	.	.	.	.	.	.	.	.	.	.
Yes	AURKA	cg13655303	cg20726575	cg15613292	cg02836325	cg24335092	cg17786215	cg08967456	cg09168939	cg27322863	cg01039401	cg16922340	cg08783639	ch.20.53118117F	cg14296561	cg22945457	cg10410852	cg13359998	cg06138226	cg08559914	cg06910257	cg24424745	cg26248537	cg08430355	cg06036288	cg09816756	cg02334660	cg04420889	cg14113958	cg02089014	cg11553755	cg17466510	cg22469870	cg17054708	cg12510708	cg14947634	cg01426475	cg26611070	cg07951949	cg00084184	cg00177431	cg13621612	cg14845020	cg23682609	cg06018748	cg14290855	cg01129886	cg02517337	cg25079915
Yes	AURKAPS1	cg20108357	cg01039401	cg19219255	cg06972019	cg15075241	cg26799474	cg13432294	cg11125805	cg00665106	cg11963912	cg23879118	cg24592621	cg14450725	.	.	.	.	.	.	.	.	.	.	.	.	.	.	.	.	.	.	.	.	.	.	.	.	.	.	.	.	.	.	.	.	.	.	.
Yes	AURKB	cg04592811	cg02308232	cg08826152	cg10097651	ch.12.50831229F	cg26601073	cg18437792	cg11304234	cg12182124	cg12542933	ch.20.50133246R	cg23761616	cg11348442	cg22843797	cg02910987	cg26351001	cg21067465	cg04794141	cg13414270	cg20749059	cg16113793	cg01759112	cg08335767	cg23973429	cg23879118	cg12955441	cg16279861	cg16248515	cg16374343	cg15646741	ch.2.71774667F	cg08284371	cg14474520	cg12626882	cg23741006	cg17171539	cg10539274	.	.	.	.	.	.	.	.	.	.	.
Yes	AURKC	cg11140785	cg08504049	cg15257259	cg17198308	cg26150462	cg18397279	cg06039161	cg06711837	cg18576158	cg12178980	cg07792478	cg23257840	cg18694169	cg00129651	cg26970847	cg21627760	cg22289837	cg07494047	cg05117982	cg12861034	cg01278720	cg19942495	cg20668644	cg00482488	cg26897150	.	.	.	.	.	.	.	.	.	.	.	.	.	.	.	.	.	.	.	.	.	.	.
Yes	AUTS2	cg10349880	cg00303745	cg08835464	cg02100984	cg04987071	cg09851545	cg12799049	cg24413054	cg26573382	cg22937462	cg23167594	cg11879776	cg18947550	cg16238815	cg15210427	cg24708097	.	.	.	.	.	.	.	.	.	.	.	.	.	.	.	.	.	.	.	.	.	.	.	.	.	.	.	.	.	.	.	.
Yes	AVL9	cg24424745	cg13054358	cg25724712	cg11526778	cg15822656	cg02089014	cg16922340	cg05727776	cg15931839	cg09412069	cg00303429	cg26248537	cg10077502	cg03501539	cg12111104	cg19240857	cg00539925	cg01129886	cg08371706	cg01409985	cg23928468	cg08818337	cg21936959	cg17466510	cg24226219	cg20288341	cg01779882	cg07122365	cg19083626	cg21655267	cg17857870	cg10189661	cg17806814	cg00901574	cg25502462	cg26870337	cg17463527	cg05166801	cg23845168	cg11099899	cg21629895	cg22290528	cg26996082	cg14296561	cg14582917	cg15844871	cg05833518	cg03180042
Yes	AVPI1	cg13957126	cg08181251	cg25420916	cg16726435	cg16193203	cg07792815	cg13429719	cg05728596	cg15345396	cg03640051	cg10577511	cg02472646	cg04609993	cg05631194	cg23485638	cg18099850	cg18114313	cg24806326	cg08327690	cg18688062	cg10442157	cg04326887	cg19381766	cg27533999	cg11887083	cg16708174	cg04560630	cg26918675	cg07172755	cg10482632	cg11793332	cg10364087	cg26296653	cg05363574	cg18396403	cg18016148	cg01772439	cg02975953	cg16521555	cg12855310	cg12285640	cg06097423	cg16357582	cg18396714	cg13287668	cg17182817	cg23304605	cg18194850
Yes	AVPR1A	cg20959460	cg24399349	cg15686782	cg27454064	cg00370123	cg09881545	cg17203063	cg12702981	cg21694941	cg17371334	cg08838158	cg25362652	cg03743720	cg10583893	cg16703135	cg21627409	cg25181710	cg14626309	cg05667097	cg24628744	cg11358945	cg02452944	cg12597389	cg09660365	cg25800765	cg25568066	cg18694169	cg23363971	cg11213690	cg24395452	cg24846416	cg00046499	cg23181580	cg20755170	cg26214742	cg04396791	cg08718490	cg25287257	cg04332534	cg08526991	cg27013696	cg23690893	cg00613752	cg24909548	cg00688681	cg11507770	cg10930308	cg21412973
Yes	AVPR2	cg25386676	cg00895196	cg16391678	cg19112186	cg11994630	cg03001333	cg17648080	cg18356785	cg03318904	cg17147526	cg13999330	cg08260245	cg08182446	cg17804348	cg25738529	cg13706058	cg02924487	cg22569587	cg19764489	cg21692450	cg10192893	cg21123160	cg13045134	cg16438182	cg26860935	cg16975587	cg05223396	cg16241867	cg25095032	cg13618741	cg22718636	cg23339720	cg15555527	cg20456258	cg22880770	cg18105139	cg25212131	cg25778535	cg10381888	cg14780632	cg26978172	cg09016242	cg05355225	cg26791879	cg19848629	cg10804656	cg00956199	cg18881778
Yes	AXIN1	cg09234465	cg07246713	cg09139409	cg05883195	cg22336162	cg27221193	cg03074225	cg05617551	cg03333188	cg03539340	cg00885918	cg03802297	cg02286270	cg16398832	cg02038492	cg08158518	cg10354495	cg07125976	cg00493554	cg03684845	cg27128311	cg00695943	cg08864283	cg16916782	cg10968815	cg00145732	cg05772850	cg18111129	cg16786581	cg26734335	.	.	.	.	.	.	.	.	.	.	.	.	.	.	.	.	.	.
Yes	AXIN2	cg23011419	cg12255061	cg02161011	cg13911294	cg01434611	cg00634542	cg11096905	cg09231741	cg01592018	cg11582717	cg26921093	cg03957095	cg01982533	cg18010718	cg07281781	cg23475474	cg17210004	cg00439790	cg11784799	cg19240857	cg20288341	cg08005093	cg05519105	cg21088108	cg20568390	cg10189661	cg03926852	cg01274524	cg23845168	cg05188948	cg14054883	cg10442932	cg13621612	cg01020368	cg00838829	cg22537280	cg06568438	cg00285343	cg18069356	cg04685962	cg26806791	cg03858047	cg08477158	cg07229001	cg20014822	cg16750777	cg02165670	cg23740758
Yes	AXL	cg22880770	cg18223453	cg17147526	cg19416570	cg20931951	cg24541835	cg18542688	cg00400448	cg11213150	cg24539848	cg03339668	cg21935981	cg16241867	cg06607764	cg19706390	cg05054998	cg04003871	cg11613559	cg07039560	cg12593515	cg19825437	cg08264805	cg19676181	cg10418626	cg10804656	cg12782180	cg10109635	cg26097051	cg23753807	cg13377102	cg01286685	cg14522034	cg19764489	cg12472603	cg22727783	cg18631798	cg13407335	cg03001333	cg16513459	cg00713400	cg14239592	cg24699296	cg27049766	cg17310600	cg14739664	cg18675097	cg05223396	cg14418633
Yes	AZGP1	cg19465374	cg26680675	cg05372727	cg15994604	cg02715913	cg10516057	cg08841257	cg16941122	cg09489757	cg09010707	cg06527267	cg06333233	cg14827807	cg12475590	cg03368690	cg24904739	cg16291635	cg18154117	cg15377933	cg15991175	cg26552650	cg06104975	cg00379983	cg08125291	cg06119874	cg08571304	cg16091741	cg15413523	cg26185508	cg22170599	cg09425228	cg22418668	cg05522415	cg04737759	cg00264129	cg05591270	cg19311375	cg23683046	cg17612535	cg20657383	cg07800544	cg23815853	cg16587518	cg15078838	cg23333920	cg18126802	cg01720616	cg10308629
Yes	AZI2	cg25182066	cg20725035	cg07339137	cg02596427	cg03902329	.	.	.	.	.	.	.	.	.	.	.	.	.	.	.	.	.	.	.	.	.	.	.	.	.	.	.	.	.	.	.	.	.	.	.	.	.	.	.	.	.	.	.
Yes	AZIN1	cg22038907	cg21129701	cg07770866	cg17600661	cg10002564	cg09948425	cg04391722	cg26205175	cg25834419	ch.8.1439749R	cg08374859	cg08186548	cg20548043	cg14649914	cg07154931	cg05120428	cg25255602	cg01644285	cg24294529	cg07342618	cg18061847	cg10818319	cg11862959	cg24317002	cg20376249	ch.8.130345735R	ch.8.1820050F	cg23295127	cg10987788	cg22517836	cg09523472	cg26441979	cg13516655	cg24349665	cg01040630	cg27045396	cg06891178	cg05034642	cg09859400	.	.	.	.	.	.	.	.	.
Yes	B2M	cg25384897	cg13165140	cg09354037	cg02691035	cg02756056	cg12253437	cg08869700	cg23326607	cg05693489	cg19136673	cg22595391	cg02753187	cg16757384	cg22514722	cg24772388	cg21851672	cg17309904	cg27513667	cg23009818	cg26305504	cg08040471	cg11919577	cg15139596	cg22463795	cg03436397	cg03615269	cg03573679	cg01456691	cg23612220	cg10673833	cg10542975	cg12097883	cg10590292	cg02385661	cg09154880	cg09777775	cg24891660	cg06248767	cg06383163	cg08055663	cg02358862	cg15686608	cg20275528	cg01916088	cg11362935	cg15694422	cg24301930	cg11860434
Yes	B3GALT1	cg03716852	cg01831771	cg10268345	cg00819078	cg17583504	cg16254344	cg05598886	cg21253087	cg12592691	cg26577320	cg04062040	cg02331262	cg20489453	cg09544728	cg05346963	cg17868307	cg09962925	cg02383626	cg09944899	cg10525394	cg02391433	cg16749456	cg14325661	cg08157638	cg16179589	cg09685096	cg11315991	cg21542078	cg01541600	cg08162124	cg15148064	cg14850660	cg10401362	cg17839959	cg18572214	cg02184281	cg07099565	cg20307347	cg03290748	cg19263868	cg18104285	cg08947167	cg01417625	cg07803375	cg07800524	cg23329208	cg07135629	cg09766547
Yes	B3GALT2	cg13071069	cg21388639	cg05116002	cg23848712	cg01583485	cg03477240	cg13412754	cg27323011	cg23839687	cg08681293	cg23641267	cg09669754	cg22282131	cg16001865	cg12817389	cg10666081	cg01841306	cg05520940	cg07809176	cg14650116	.	.	.	.	.	.	.	.	.	.	.	.	.	.	.	.	.	.	.	.	.	.	.	.	.	.	.	.
Yes	B3GALT4	cg10633838	cg06753439	cg08681293	cg17416730	cg09349343	cg19241689	cg08928753	cg11626629	cg03127244	cg16396284	cg27106909	cg20122518	cg22878489	cg16777493	cg00647217	cg17103217	cg08438690	cg05364072	cg14285365	cg02890194	cg16348385	cg03721978	cg26709300	cg19277389	cg15193782	cg10128479	cg24553547	cg23950233	cg14446604	cg11078084	cg04263436	cg15975865	cg21618521	cg18633684	cg23650423	cg03189210	.	.	.	.	.	.	.	.	.	.	.	.
Yes	B3GALT5	cg26432350	cg08319905	cg00585551	cg01632288	cg23712458	cg09012411	cg08155325	cg08902698	cg00042837	cg26864230	cg07586008	cg24033330	cg14468692	cg20556517	cg17292758	cg20813589	cg16286281	cg01704474	cg08260398	cg23927970	cg01551133	cg13020868	cg12492273	cg09530108	cg23002761	cg16708174	cg06170683	cg27583922	cg23687466	cg15661311	cg14503441	cg00254133	cg06760830	cg25577090	cg22268137	cg17714703	cg11182257	cg26036626	cg14215472	cg12852187	cg13766864	cg17716617	cg24102266	cg00251405	cg12121983	cg17782974	cg09400566	cg14511866
Yes	B3GAT1	cg16464007	cg27470087	cg00334821	cg01852476	cg09027601	cg12076823	cg02277530	cg10216615	cg18705279	cg11606444	cg03456938	cg02441618	cg01979888	cg27519622	cg05044173	cg01493517	cg09030672	cg26922780	cg22234080	cg16609957	cg19279616	cg03665078	cg08485187	cg05730368	cg15346191	cg22352772	cg26492446	cg17040753	cg09238801	cg00482488	cg14457782	cg24881289	cg07451524	cg06960164	cg18780769	cg07474957	cg27095915	cg00933696	cg21637392	cg02027878	cg22595391	cg25568066	cg07816687	cg15139596	cg10615414	cg24942747	cg01648237	cg05185040
Yes	B3GNT3	cg08741952	cg01452189	cg18992153	cg17298510	cg06588876	cg20988616	cg00328376	cg05392844	cg01774111	cg09412069	cg10732834	cg00170487	cg14060366	cg24574692	cg12620935	cg14681958	cg05960677	cg11123644	cg18637761	cg26413942	cg02618319	cg14337614	cg22643751	cg22796355	cg15027262	cg12480903	cg25774643	cg06221222	cg09549329	cg10419904	cg26219095	cg06697448	cg13493766	cg13411286	cg00695265	cg09632858	cg24836103	cg01287342	cg02030452	cg04854089	cg00329101	cg12408494	cg14133557	cg13860360	cg18739392	cg22747501	cg10180281	.
Yes	B3GNT4	cg00613113	cg05109049	cg07699454	cg15500907	cg15070897	cg02118562	cg23299618	cg11235594	cg21614638	cg10397389	cg05448032	cg23779604	cg26465532	cg01659038	cg00936935	cg08210681	cg22986770	cg01127412	cg10784511	cg12045999	cg16278329	cg18454510	cg25030266	cg25600606	cg19949530	cg11080456	cg06398236	cg26427908	cg03466587	cg20191858	cg03627468	cg23100133	cg03845363	cg07811262	cg23024967	cg00174718	cg02275530	cg08048720	cg22678398	cg03553758	cg27277439	cg23447202	cg06336926	cg11045198	cg00554993	cg07162700	cg11705167	cg08232654
Yes	B3GNT6	cg26130023	cg15321979	cg23712458	cg26405128	cg07618462	cg00452755	cg24243879	cg01426041	cg19413725	cg23181899	cg27583922	cg13020868	cg00542261	cg16463044	cg10401362	cg01417625	cg16526755	cg24496021	cg07107130	cg23098693	cg04727924	cg24701267	cg16193203	cg01831771	cg03372603	cg06733215	cg04195774	cg09911747	cg15392457	cg06651530	cg06748146	cg06699555	cg07514618	cg05598886	cg21897676	cg12910268	cg10525394	cg10268345	cg17170262	cg04739880	cg01766699	cg02892577	cg23849201	cg11182257	cg06687102	cg11519760	cg26341831	cg02700491
Yes	B3GNT7	cg20954977	cg06033488	cg19776833	cg04727924	cg14285365	cg23045908	cg09544728	cg09814128	cg01651570	cg08162124	cg14468692	cg22870373	cg09132058	cg08319905	cg20556517	cg01704474	cg20813589	cg15661311	cg23927970	cg20034202	cg13244241	cg21897676	cg11027456	cg01033191	cg03716852	cg23687466	cg06745030	cg10268345	cg22488797	cg18606375	cg21127735	cg15321979	cg00251405	cg14215472	cg14537533	cg04366687	cg17454263	cg02037307	cg12622597	cg07586008	cg13020868	cg03133735	cg17292758	cg15922699	cg08266366	cg13766864	cg18203366	cg18650670
Yes	B3GNT8	cg26296574	cg10339775	cg00170487	cg06833798	cg13977835	cg05377839	cg09549329	cg16354688	cg13389211	cg00324748	cg05546763	cg23089272	cg21660130	cg00280270	cg06271327	cg18399451	cg24334259	cg08930147	cg03077492	cg06451822	cg09413450	cg17224754	cg00137385	cg14164262	cg04723449	cg25941075	cg10230314	cg15212418	cg05301852	cg05279387	cg13794807	cg24760577	cg11203215	cg22791678	cg18423737	cg04415672	cg08924415	cg20062116	cg23574427	cg12608475	cg01973089	cg09047734	cg12947035	cg25138553	cg01037683	cg20988616	cg06464324	cg01847441
Yes	B3GNTL1	cg27386431	cg14600420	cg21936261	cg15379170	cg02195405	cg21055554	cg24111796	cg13432945	cg16513326	cg00933411	cg10673328	cg14106046	cg27494897	cg27115863	cg15428436	cg16596317	cg08301181	cg16098227	cg05343811	cg26332052	cg10777407	cg09528494	cg11549874	cg14286373	cg10945695	cg22743884	cg26314722	cg23575688	cg18100753	cg23564432	cg13485320	cg06876648	cg14742445	cg00732232	.	.	.	.	.	.	.	.	.	.	.	.	.	.
Yes	B4GALNT1	cg19894382	cg05233946	cg22880770	cg20931951	cg00593243	cg26097051	cg24203758	cg03339668	cg21935981	cg07116631	cg11613559	cg17827328	cg08555866	cg26736200	cg24699296	cg21545857	cg03293507	cg12355887	cg14614094	cg17147526	cg26838345	cg16653138	cg12782180	cg19416570	cg19706390	cg05054998	cg09851343	cg03318904	cg19731612	cg14239592	cg13387826	cg18223453	cg05371791	cg12593515	cg03001333	cg08584759	cg06633438	cg24541835	cg20061654	cg19764489	cg01723606	cg18881778	cg06594404	cg25416149	cg02722214	cg14739664	cg05484949	cg05270106
Yes	B4GALNT2	cg01831771	cg10268345	cg21897676	cg23181899	cg06133876	cg13309429	cg26130023	cg11519760	cg17583504	cg16254344	cg08162124	cg15321979	cg13020868	cg10374564	cg05598886	cg03716852	cg09544728	cg03775350	cg24493649	cg17635080	cg04727924	cg01651570	cg10744200	cg01417625	cg12639192	cg02921122	cg23849201	cg03372603	cg15148064	cg16922937	cg11027456	cg21235108	cg10401362	cg26405128	cg21578050	cg02391433	cg05480110	cg07366967	cg27583922	cg18104285	cg26341831	cg19599827	cg09739165	cg16193203	cg14850660	cg20287512	cg11401784	cg19770715
Yes	B4GALNT3	cg21967668	cg07800524	cg16254344	cg14207921	cg07325001	cg05222243	cg15067583	cg17579786	cg01118348	cg11186155	cg09944899	cg10268345	cg06357940	cg22800295	cg01650245	cg19353578	cg06271327	cg06774703	cg04723449	cg27656973	cg13866214	cg18550003	cg05426006	cg14468605	cg02478731	cg17583504	cg05954192	cg04427651	cg17414873	cg20307347	cg01831771	cg18885992	cg22387519	cg19817882	cg05598886	cg15580052	cg01872947	cg08417313	cg07338464	cg20489453	.	.	.	.	.	.	.	.
Yes	B4GALNT4	cg16004226	cg12811157	cg10321339	cg25020933	cg24194132	cg20709895	cg15174440	cg07912789	cg20300343	cg18916019	cg15762098	cg17377467	cg11122944	cg06272611	cg06528092	cg03995857	.	.	.	.	.	.	.	.	.	.	.	.	.	.	.	.	.	.	.	.	.	.	.	.	.	.	.	.	.	.	.	.
Yes	B4GALT4	cg27051500	cg23664396	cg15090198	cg19164131	cg15472885	cg02394812	cg21388639	cg06753367	cg10595421	cg19208749	.	.	.	.	.	.	.	.	.	.	.	.	.	.	.	.	.	.	.	.	.	.	.	.	.	.	.	.	.	.	.	.	.	.	.	.	.	.
Yes	B4GALT5	cg07463743	cg03651886	cg21578541	cg03840472	cg14846442	cg18942298	cg14226064	cg10227358	cg19751937	cg13759229	cg20725261	cg10922264	cg06457249	cg02969038	cg17601801	cg00505318	cg02477448	cg14673722	cg09000800	cg07309942	cg21841409	cg00359465	cg25724712	cg14037937	cg13391455	cg00651401	cg11726288	cg06082596	cg12481266	cg24672056	cg21430752	cg04971779	cg27262054	cg07327405	cg21470120	cg25238982	cg24587601	cg00501711	cg17423207	cg03491584	cg21566860	cg01852238	cg00098951	cg22280258	cg10286983	cg18272889	cg26536164	cg03102500
Yes	B4GALT6	cg12254517	cg19203115	cg23384027	cg06936290	cg23791764	cg14116596	cg13915212	cg06195829	.	.	.	.	.	.	.	.	.	.	.	.	.	.	.	.	.	.	.	.	.	.	.	.	.	.	.	.	.	.	.	.	.	.	.	.	.	.	.	.
Yes	B9D1	cg26621046	cg24148361	cg12134798	cg26369269	cg01116568	cg18238531	cg04592811	cg07421515	cg07268332	cg02308232	cg22915945	cg17798633	cg27498434	cg01629545	cg02101571	cg00164217	cg20703731	cg14752069	cg03402630	cg09093714	cg26601073	cg26727231	cg11506843	.	.	.	.	.	.	.	.	.	.	.	.	.	.	.	.	.	.	.	.	.	.	.	.	.
Yes	BACE1	cg21299491	cg09341491	cg02959939	cg14696444	cg04843051	cg02697649	cg13909661	cg05484949	cg04450456	cg18594963	cg15017067	cg24696715	cg19894382	cg21545857	cg13387826	cg00593243	cg24211976	cg27566403	cg03216043	cg05165862	cg26860604	cg23226249	cg10357060	cg16514513	cg10109635	cg08264805	cg05720733	cg23479730	cg14239592	cg20931951	cg26687173	cg05233946	cg07171687	cg08095452	cg19706390	cg18796287	cg16653138	cg22559742	cg05054998	cg18542688	cg09667289	cg16747164	cg26736200	cg25912009	cg18298494	cg18881778	cg16438182	cg13377102
Yes	BACE2	cg13063617	cg04956471	cg26314869	cg08281371	cg06495586	cg00092235	cg24247370	cg07625619	cg09009070	cg06139099	cg17129554	cg11399589	cg19927020	cg07858728	cg18175606	cg23378941	cg07098502	cg09649347	cg23261171	cg00542261	cg00977707	cg19784401	cg01348086	cg14214797	cg25516235	cg22687077	cg04958055	cg27226320	cg00331032	cg00458454	cg18186771	cg15939973	cg08077807	cg00802237	cg07317843	cg05228359	cg01981445	cg02358790	cg09274827	cg01827726	cg18537482	cg02836764	cg00902147	cg18087256	cg20698113	cg18303581	cg06350853	cg11976790
Yes	BACH2	cg03318904	cg05223396	cg05484949	cg02049405	cg14286456	cg21334513	cg19416570	cg20061654	cg04863758	cg27282900	cg15696816	cg17034390	cg15851904	cg27454064	cg16438182	cg00765705	cg27615388	cg04768479	cg03294458	cg17849569	cg00512602	cg03738025	cg27049766	cg10151367	cg00129651	cg08616061	cg24909548	cg17949969	cg08958294	cg11697194	cg10427868	cg23476877	cg07065111	cg18236571	cg12702981	cg09322259	cg03452174	cg06918474	cg25773262	cg16065021	cg03743720	cg21383810	cg18105139	cg27576576	cg10192893	cg14780632	cg10012059	.
Yes	BAD	cg03673016	cg07159518	cg11618788	cg02710173	cg20300129	cg10975873	cg02685945	.	.	.	.	.	.	.	.	.	.	.	.	.	.	.	.	.	.	.	.	.	.	.	.	.	.	.	.	.	.	.	.	.	.	.	.	.	.	.	.	.
Yes	BAG1	cg00051307	cg09911747	cg02580209	cg15321979	cg09929567	cg04641165	cg24025538	cg04645817	cg18186771	cg09490124	cg07056967	cg12081325	cg06687102	cg01919011	cg02394812	cg03312532	cg00902147	cg07809176	cg10117719	cg10008571	cg21656251	cg15392457	cg03654304	cg16193203	cg01766699	cg00945810	cg03444587	cg05166354	cg27423323	cg23915701	cg18674899	cg27257453	cg15425670	cg19641266	cg16708174	cg21613175	cg08180025	cg09132058	cg06937357	cg17838182	cg08846467	cg11884711	cg04407490	cg11285912	cg03081743	cg25994725	cg22687077	cg23181899
Yes	BAG2	cg18995788	cg22100563	cg19304273	cg12486493	cg27314002	cg26105076	cg16179507	cg12858577	cg21929564	cg24199006	cg22172057	cg10965178	cg10278149	cg26572165	cg01900413	cg02331025	cg05603527	cg11379081	.	.	.	.	.	.	.	.	.	.	.	.	.	.	.	.	.	.	.	.	.	.	.	.	.	.	.	.	.	.
Yes	BAG3	cg01303372	cg04563996	cg22434923	cg09485853	cg25856090	cg22100563	cg11235594	cg05323879	cg10259265	cg22261694	cg08363114	cg13479204	cg04899446	cg24048338	cg03602288	cg07341609	cg01973676	cg22675447	cg08939850	cg00042837	cg25588844	cg03048889	cg23145794	cg05109049	cg21198586	cg08511772	cg18241962	cg11597902	cg12918213	cg17018082	cg00175573	cg06788267	cg26197915	cg24199006	cg04188351	cg17714703	cg19979108	cg06070324	cg20893203	cg13036352	cg08284993	cg06192883	cg03309393	cg24956391	cg22703162	cg04470054	cg07615364	cg05141059
Yes	BAG5	cg19548283	cg20555564	cg01110147	cg02263165	cg23863410	cg26953093	cg15388570	cg01387407	cg07197515	cg05776603	cg21634137	cg04871582	cg26329144	cg10415171	cg13775005	cg00906107	cg26415394	cg16575379	cg16202736	cg18107409	cg09256131	cg11078810	cg09961083	cg10796078	cg22836535	cg09965679	cg18548208	cg11089837	cg18866806	cg16578355	cg16082606	cg05165025	cg04840167	cg26164155	cg25571197	cg17306261	cg16255150	cg18327669	ch.14.1824732F	cg01997089	cg19769844	cg15268803	cg09292875	cg18956956	cg20649047	cg11094161	cg00969254	cg27165954
Yes	BAHCC1	cg00036408	cg06636541	cg13944018	cg23606623	cg12100721	cg16779839	cg01419914	cg02628360	cg23850913	cg22855020	cg25552843	cg14486338	cg11659501	cg18899220	cg21527078	cg13381984	cg03225817	cg24643102	cg04694812	cg10804656	cg01565438	cg20506715	cg19748485	cg23065934	cg19499884	cg09868780	cg18135771	cg00374016	cg23353952	cg02002551	.	.	.	.	.	.	.	.	.	.	.	.	.	.	.	.	.	.
Yes	BAHD1	cg00155622	cg07002382	cg19183542	cg00930615	cg03326689	cg20019217	cg00982136	cg26961098	cg18433293	cg24451981	cg25951582	cg09894605	cg02321289	cg06086071	cg20639658	cg16452361	cg21493591	cg05884392	cg18583563	cg23332817	cg22936016	cg15650298	cg11331988	cg16993249	cg07519721	cg00616447	cg09887667	cg24583855	cg00597055	cg14558880	cg13474750	cg05312574	cg25838125	cg11007423	cg14833810	cg20741185	cg20080997	cg22014398	cg00219578	cg17037924	cg02378269	cg24397552	cg14488391	cg02878040	cg05843574	cg12638589	cg16543009	cg07294263
Yes	BAI1	cg17978367	cg01341751	cg18239920	cg19706390	cg06607764	cg26144567	cg02030908	cg22598885	cg02370232	cg04723343	cg22288613	cg20931951	cg02546607	cg15017067	cg18356785	cg18899220	cg16157016	cg20168901	cg10418626	cg04768479	cg16438182	cg13902210	cg25117523	cg00147286	cg07999415	cg24203758	cg23200818	cg07690326	cg20463302	cg18631798	cg17158913	cg14875327	cg05745631	cg05223396	cg24522254	cg13068653	cg09991306	cg09632273	cg07116631	cg08854987	cg12472603	cg08873940	cg01055824	cg08264805	cg10002185	cg02049405	cg19122260	cg25095032
Yes	BAI2	cg00950971	cg08538258	cg26952618	cg19304273	cg10721834	cg18628732	cg17034390	cg27282900	cg22340508	cg00379720	cg04768479	cg26422458	cg15576517	cg26889659	cg07035961	cg24909548	cg00613752	cg24312063	cg18105139	cg09423283	cg26019472	cg16969368	cg06113789	cg10975897	cg21202716	cg07296256	cg06938705	cg21643178	cg20747266	cg07553761	cg13246235	cg21421171	cg06633438	cg10012059	cg19731612	cg00919411	cg23856413	cg09615821	cg03612357	cg10502121	cg15967709	cg20055426	cg01031101	cg26897150	cg04917160	cg16495975	cg19058865	cg22400015
Yes	BAI3	cg16009311	cg07355507	cg24599107	cg10804656	cg08928145	cg22880770	cg25352836	cg10432422	cg03729251	cg03339668	cg10982443	cg05054998	cg16909733	cg18675097	cg06607764	cg10933003	cg24522254	cg15017067	cg00400448	cg19416570	cg16241867	cg18356785	cg18542688	cg04436994	cg17147526	cg00222472	cg04003871	cg14557787	cg24302529	cg03743720	cg18397073	cg14266527	cg07710266	cg09317554	cg06750897	cg07039560	cg16926102	cg11613559	cg07795766	cg14614094	cg24211976	cg20755170	cg18631798	cg08979319	cg19706390	cg14239592	cg26458505	cg11671688
Yes	BAIAP2	cg14851204	cg26841647	cg26109145	cg26696870	cg10063663	cg22900075	cg05374451	cg16031528	cg20090162	cg14948086	cg06597413	cg00294382	cg12313969	cg20045394	cg15437676	cg23434126	cg17607627	cg05546038	cg19176696	cg13466409	cg13613146	cg12535109	cg13417891	cg24773560	cg16796959	cg23535449	cg14691971	cg23881697	cg03520624	cg20329220	cg17167425	cg12885484	cg16814416	cg02004044	cg00356999	cg20446334	cg26433582	cg09244312	cg10031648	cg21566086	cg07863354	cg14398731	cg11247304	cg05870586	cg18584803	cg08409642	cg13606889	cg24688837
Yes	BAIAP2L1	cg24426822	cg14789645	cg06653796	cg13978777	cg07797805	cg20448594	cg02156692	cg05400732	cg22493616	cg06873343	cg12492380	cg26429636	cg03962217	cg05381729	cg23892690	cg26143338	cg11114141	cg18482892	cg07212384	cg03301165	cg13635184	cg21959598	cg04548715	cg25403283	cg02661728	cg23184226	cg12616177	cg24248505	cg21469505	cg14116596	cg00455386	cg17719202	cg21201401	cg18780627	cg00213668	cg26369382	cg00446123	cg07125725	cg07908160	cg20513976	.	.	.	.	.	.	.	.
Yes	BAIAP2L2	cg03325407	cg10646968	cg06226386	cg09461545	cg17125585	cg11368628	cg16987606	cg10322876	cg11590932	cg07911953	cg23141902	cg11414345	cg16779976	cg26646427	cg16223079	cg10593028	cg02580626	cg02975953	cg24581650	cg12113251	cg21854895	cg17023856	cg13578134	cg20950843	cg21007971	cg04987122	cg10107292	cg22052010	cg00093688	cg13634319	.	.	.	.	.	.	.	.	.	.	.	.	.	.	.	.	.	.
Yes	BAK1	cg05249026	cg02566978	cg07846061	cg25676074	cg17462438	cg11987802	cg13957126	cg15304308	cg15414930	cg15488794	cg06471536	cg02727079	cg22123711	cg04851702	cg22032385	cg06508005	cg23243343	cg14383549	cg11289878	cg03200786	cg01930746	cg19055098	cg00042837	cg27395226	cg02264570	cg00523161	cg09012411	cg16981346	cg03027750	cg14122599	cg07552087	cg10482632	cg05728596	cg00735595	cg00330825	cg24155190	cg13758054	cg00595472	cg03419948	cg00953201	cg03322353	cg07025312	cg01254505	cg10442157	cg16260349	cg23378941	cg20338754	cg10919098
Yes	BAMBI	cg23841280	cg00009196	cg04911139	cg03564338	cg13500194	cg01219426	cg01827248	cg21348357	cg19327615	cg17328839	cg18724912	cg05609091	cg13328209	cg12049875	cg00743081	cg17738521	cg08400424	cg14102437	cg14419393	cg16606773	cg00255699	cg20800216	cg13563390	cg06726820	cg04685962	cg21125112	cg01023672	cg25097946	cg08224563	cg09740450	cg11816838	cg02180189	cg05260877	cg19194645	cg07020967	cg11360522	cg03979024	cg05619945	cg03894068	cg11424376	cg18865990	cg07705820	cg13829104	cg17681079	cg23939096	cg01872593	cg19017553	cg27485906
Yes	BANK1	cg08065963	cg27627381	cg04757492	cg01360627	cg16408081	cg05946118	cg25256924	cg12044599	cg19593285	cg02188225	cg24891660	cg02251850	cg02423817	cg23326607	cg14518276	cg17118478	cg19262476	cg21057323	cg14030719	cg16774946	cg15015996	cg01151584	cg00034336	cg24102222	cg09638208	cg20784950	cg16535080	cg17095147	cg22930549	cg07341220	cg20652371	cg15661311	cg02011723	cg04340595	cg22627753	cg24049888	cg06958535	cg24973755	cg17140992	cg06567596	.	.	.	.	.	.	.	.
Yes	BAP1	cg20311863	cg27494429	cg01287342	cg12389786	cg24716125	cg17334646	cg08933227	cg25619106	cg19092317	cg13282152	cg07529884	.	.	.	.	.	.	.	.	.	.	.	.	.	.	.	.	.	.	.	.	.	.	.	.	.	.	.	.	.	.	.	.	.	.	.	.	.
Yes	BARX2	cg23378941	cg15321979	cg07355688	cg15287850	cg07379550	cg24629356	cg04788390	cg10790698	cg07866131	cg18269382	cg21518261	cg15988204	cg19446838	cg05516499	cg22789237	cg04083553	cg06198758	cg08902698	cg10596434	cg19178809	cg20689730	cg09501372	cg09936824	cg27257453	cg01632288	cg11336178	cg17714703	cg07112604	cg10456035	cg08260398	cg04956949	cg23437216	cg01704474	cg03419948	cg20934596	cg01033191	cg06937357	cg12163871	cg09911747	cg25343204	cg12110087	cg24495062	cg11760500	cg09400566	cg16425713	cg00542261	cg04164838	cg01612449
Yes	BASP1	cg15229994	cg16695758	cg02049405	cg08718490	cg15851904	cg03318904	cg10754215	cg19416570	cg17949969	cg16265599	cg18061904	cg00765705	cg08875705	cg07003587	cg21334513	cg10012059	cg12593515	cg16293484	cg05886546	cg18944752	cg03294458	cg11694519	cg02441618	cg25568066	cg06594404	cg04265797	cg27454064	cg14457782	cg15613420	cg10521706	cg27049766	cg08309529	cg25181710	cg03758467	cg10930308	cg19764489	cg06544405	cg11254700	cg26214742	cg13985817	cg08319294	cg06769296	cg13558774	cg23829024	cg14462779	cg04396791	cg05223396	cg27576576
Yes	BAT1	cg00446472	cg11198851	cg03658985	cg24727130	cg00828618	cg05514072	cg01947943	cg15313320	cg16361253	cg07070728	cg16838729	cg16627086	cg20511832	cg18340416	cg20722987	cg27073361	cg20303033	cg03315940	cg22394948	cg24405567	cg15984596	cg27213800	cg02493771	cg19380156	cg13335388	.	.	.	.	.	.	.	.	.	.	.	.	.	.	.	.	.	.	.	.	.	.	.
Yes	BAT2	ch.6.952513R	cg23207361	cg11418013	cg18419045	cg21024122	cg17392730	cg02636704	cg11235259	cg15482861	cg03243497	.	.	.	.	.	.	.	.	.	.	.	.	.	.	.	.	.	.	.	.	.	.	.	.	.	.	.	.	.	.	.	.	.	.	.	.	.	.
Yes	BATF	cg14424070	cg21531300	cg15645309	cg21158815	cg22995449	cg09937039	cg25123566	cg14217495	cg07777652	cg09093656	cg16472834	cg24159575	cg18642369	cg12609829	cg23357708	cg06856840	cg02462818	cg26579713	cg03992114	cg00287773	cg18696027	cg04270489	cg19919590	cg14385738	cg08535361	cg00008671	cg17476701	cg19464524	cg23662097	cg26426690	cg10572465	cg14375890	cg09164206	cg06173216	cg02344606	cg12761965	cg21307723	cg13213009	cg19194645	cg10307548	cg13759172	cg09897970	cg04031093	cg00449000	cg26300517	cg00009196	cg27229484	cg00916635
Yes	BATF2	cg13866253	cg08284263	cg05817709	cg20945738	cg12123019	cg15507690	cg12073436	cg01595951	cg12641739	cg06791592	cg00679763	cg26724841	cg10764388	cg04999352	cg00095326	cg03809021	cg10700643	cg02352281	cg01210113	cg02720566	cg14989316	cg08164191	cg01806192	cg02989244	cg18128887	cg17442683	cg22700246	cg07156249	cg20294319	cg15584486	cg02302082	cg23929194	cg07211259	cg26192309	cg22803223	cg12578486	cg02007288	cg27429749	cg01574571	cg17199018	cg03124318	cg06694826	cg22446709	cg13661827	cg19269426	cg15975832	cg10518873	cg10919522
Yes	BATF3	cg01172682	cg05387269	cg16227748	cg06271087	cg21883598	cg01236063	cg10836110	cg10062193	cg22685807	cg14445366	cg19014335	cg23894854	cg02061173	cg15229994	cg16312514	cg00335219	cg02551743	cg17949969	cg13639901	cg16436711	cg16126665	cg24772388	cg27366766	cg12702981	cg25510609	cg23052776	cg00697916	cg14600824	cg12861034	cg10583893	cg25568066	cg05060949	cg15148933	cg25287257	cg23068939	cg12124094	cg18162670	cg11377827	cg07116712	cg06087349	cg17950348	cg03683087	cg22178798	cg23691006	cg25738326	cg06393830	cg19968840	cg10521706
Yes	BAZ1A	cg05776603	cg15977246	cg13775005	cg02210123	cg10328875	cg11869215	cg08165558	cg11719323	cg10796078	cg05250969	cg21634137	cg09292875	cg02263165	cg01911191	cg18956956	ch.14.25359861F	cg20555564	ch.14.65485687R	cg02183170	cg20051795	cg26277008	cg16777028	cg00781985	cg10844118	cg11094161	ch.14.1124768F	cg14899731	cg15318690	cg19769844	cg18321533	cg03003608	cg09256131	cg01637870	cg15937081	cg20649047	cg16575379	cg10735319	cg16082606	cg12095807	cg00969254	cg05164916	cg27302354	cg26575110	cg01901579	ch.14.91718448R	cg05165025	.	.
Yes	BBS10	cg10164592	cg05348982	cg14582917	cg23805357	cg07206208	cg05647859	cg15774153	cg04771199	cg12768523	cg05218245	cg20678233	cg08431704	cg10274108	cg03223580	cg00289546	cg27545985	cg16831185	cg09509144	cg24874350	cg03834023	cg10197846	cg02930132	cg07348591	cg13027404	cg21184256	cg23153546	cg26536164	cg01972651	cg05057834	cg26274946	cg07224221	cg03053290	cg00270778	.	.	.	.	.	.	.	.	.	.	.	.	.	.	.
Yes	BBS12	cg23635789	cg24820936	cg07067577	cg06170683	cg14215689	cg09160589	cg12212591	cg15909951	cg02382795	cg24257776	cg19115272	cg11796219	cg23184518	cg09347176	cg01942226	cg02157083	cg25416125	cg10571987	cg06759845	cg00794673	cg08010865	.	.	.	.	.	.	.	.	.	.	.	.	.	.	.	.	.	.	.	.	.	.	.	.	.	.	.
Yes	BBS4	cg10505610	cg23983315	cg25565476	cg20618076	cg10582860	cg06376598	cg08530036	cg08666707	cg19426625	cg27248875	cg10705306	cg00512872	cg13051970	cg13488013	cg08599355	cg21010701	cg03646291	cg03894572	cg26473110	cg02382795	cg03715305	cg25766247	cg12141659	cg03719555	.	.	.	.	.	.	.	.	.	.	.	.	.	.	.	.	.	.	.	.	.	.	.	.
Yes	BBS5	cg09276531	cg14582917	cg22775642	cg05645422	cg07438246	cg04685962	cg10113191	cg17792658	cg26783146	cg06833732	cg03744383	cg07836663	cg23928468	cg25098479	cg07229001	cg24587601	cg16210447	cg26536164	cg19033906	cg13683550	cg11822175	cg14386850	cg23153546	cg07224221	cg20577663	cg01123186	cg27545985	cg15931839	cg10536369	cg12271487	cg20975074	cg10636745	cg19778015	cg14673722	cg01827248	cg14303122	cg13725172	cg07593582	cg27326113	cg23676369	cg00866690	cg15398400	cg24603028	cg01797257	cg06146977	cg23331981	cg02761568	cg07502417
Yes	BBX	cg16706546	cg16937583	cg08951958	cg13051970	cg14694038	cg23239647	cg15962744	cg25012961	cg08699270	cg17943672	cg13432682	cg11410521	.	.	.	.	.	.	.	.	.	.	.	.	.	.	.	.	.	.	.	.	.	.	.	.	.	.	.	.	.	.	.	.	.	.	.	.
Yes	BCAM	cg08160224	cg08965235	cg26507657	cg05573306	cg21935981	cg11970252	cg02474116	cg25386676	cg22288613	cg03186486	cg25034155	cg05766986	cg07993743	cg04621578	cg16477774	cg17353354	cg23830290	cg16346321	cg00594099	cg22882539	cg09767658	cg00400448	cg21732915	.	.	.	.	.	.	.	.	.	.	.	.	.	.	.	.	.	.	.	.	.	.	.	.	.
Yes	BCAP31	cg18129996	cg21235960	cg15429888	cg03938525	cg17978103	cg14296561	cg19914238	cg04761746	cg07122365	cg17044311	cg22779896	cg21931317	cg15145985	cg08571304	cg03048225	cg02646787	cg08110692	cg14290855	cg23433370	cg23087149	cg25832529	cg22040867	cg12425700	cg18809706	cg26412441	cg18892446	cg00379983	cg26248537	cg05739379	cg09634659	cg03850035	cg14291900	cg24226219	cg27135989	cg04213073	cg06338708	cg17466510	cg22498453	cg21137707	cg09449611	cg05365320	cg19072957	cg16362189	cg02059268	cg19373760	cg23751171	cg02205193	cg04192018
Yes	BCAR1	cg07586008	cg15699267	cg00254133	cg07770968	cg07402669	cg26639039	cg20260127	cg20600210	cg26897150	cg11301556	cg23487201	cg13912117	cg24837370	cg14060496	cg10397440	cg02237470	cg16409261	cg12213062	cg10439765	cg18233405	cg25307168	cg07160746	cg12180703	cg25900085	cg04612444	cg03615269	cg16435571	cg12121660	cg18755296	cg22320365	cg12877723	cg18686527	cg26813646	cg05711235	cg23065715	cg15975865	cg14997226	cg14486338	cg00480389	cg07871947	cg20779964	cg07143083	cg15472071	cg00690148	cg19484420	.	.	.
Yes	BCAR3	cg04346283	cg17782974	cg21127735	cg27580318	cg11268834	cg14630357	cg03138928	cg09015973	cg03099849	cg10977734	cg18444673	cg20552903	cg00982136	cg27251694	.	.	.	.	.	.	.	.	.	.	.	.	.	.	.	.	.	.	.	.	.	.	.	.	.	.	.	.	.	.	.	.	.	.
Yes	BCAS1	cg15321979	cg00542261	cg00492574	cg26695784	cg26405128	cg07618462	cg27583922	cg04727924	cg16708174	cg11285912	cg06687102	cg05598886	cg18479711	cg17583504	cg01551133	cg23932332	cg26130023	cg07514618	cg13020868	cg11182257	cg14451771	cg10401362	cg16463044	cg13211324	cg01919011	cg10525394	cg03716852	cg23915701	cg10307052	cg00051307	cg10268345	cg23181899	cg26341831	cg08162124	cg01693305	cg19030814	cg09089421	cg14511866	cg21388639	cg16193203	cg01632288	cg11401784	cg21656251	cg21253087	cg07393169	cg09132058	cg14285365	cg27426151
Yes	BCAS2	cg05125558	cg12406825	cg06542928	cg13629753	cg10057318	cg00372940	cg01938118	cg22427477	ch.1.95579934F	cg17142950	cg24477193	ch.1.101940785F	cg25408271	cg22488998	cg03837750	cg03110901	cg24312719	cg03742620	cg24353213	cg00049718	cg14512363	cg03457781	cg03352347	cg15463775	cg18807049	cg07400091	cg25388882	ch.1.88799877F	cg16995524	cg23086720	cg19634693	cg24841257	cg20932765	cg20962901	cg26829310	.	.	.	.	.	.	.	.	.	.	.	.	.
Yes	BCAS4	cg10522037	cg19481953	cg18727700	cg19547549	cg26613811	cg10923561	cg18508525	cg10062550	cg16362189	cg17466510	cg06581201	cg22119466	cg04479464	cg01777812	cg13711129	cg26842775	cg14846442	cg00722350	cg08116408	cg07040768	.	.	.	.	.	.	.	.	.	.	.	.	.	.	.	.	.	.	.	.	.	.	.	.	.	.	.	.
Yes	BCAT1	cg07126783	cg01202519	cg06594404	cg07683388	cg09535924	cg08939850	cg16638092	cg20959460	cg26446499	cg07053114	cg15996534	cg25362652	cg12924309	cg23403980	cg06933824	cg00258316	cg18005280	cg05016408	cg24399349	cg05497253	cg17699214	cg15229994	cg17967673	cg19223782	cg12593515	cg15511120	cg08718490	cg02786966	cg03446636	cg00765705	cg13729816	cg10521706	cg05940452	cg15176213	cg19769147	cg16303353	cg07587893	cg06883126	cg07159230	cg25767345	cg10257049	cg01295399	cg06424065	cg19118951	cg04967578	cg27576576	cg11560197	cg19465605
Yes	BCAT2	cg16422814	cg02068351	cg05501357	cg18194850	cg25140444	cg16903618	cg00423871	cg15321979	cg14260004	cg10979602	cg16154713	cg24506604	cg19719207	cg16803737	cg05516499	cg14282850	cg00421144	cg23716690	cg25137841	cg11486078	cg18016148	cg16193203	cg02379856	cg24709285	cg07962641	cg20770512	cg00531137	cg20379007	cg13585149	cg06687102	cg16009407	cg01551133	cg11289878	cg05060976	cg26078439	cg04425005	cg10598683	cg06937357	cg23849201	cg21194776	cg07955887	cg19589800	cg04645817	cg23522840	cg25755892	cg24584721	cg26897313	cg07112604
Yes	BCCIP	cg15095917	cg03205140	cg00175153	cg14386870	cg07473138	cg22779330	.	.	.	.	.	.	.	.	.	.	.	.	.	.	.	.	.	.	.	.	.	.	.	.	.	.	.	.	.	.	.	.	.	.	.	.	.	.	.	.	.	.
Yes	BCHE	cg25386676	cg01341751	cg07355507	cg18397073	cg05054998	cg15911153	cg00400448	cg16438182	cg03408619	cg26097051	cg23753807	cg19635505	cg04723343	cg04716021	cg27566403	cg17298275	cg10532384	cg06607764	cg00420526	cg22598885	cg15696816	cg26791879	cg16944597	cg24211976	cg15839431	cg18638180	cg03318904	cg02370232	cg10007534	cg10418626	cg16241867	cg03001333	cg23830290	cg14239592	cg02030908	cg09851343	cg23200818	cg13068653	cg04007726	cg21935981	cg02924487	cg15241316	cg08264805	cg06614044	cg13184448	cg25469418	cg05484949	cg12472603
Yes	BCKDHB	cg27612650	cg20211629	cg25285236	cg11504805	cg25068347	cg02042997	cg11985424	cg25998666	cg25096740	cg11003536	cg15212418	cg25800753	cg05986538	cg01418539	cg05207067	cg20813798	cg00280270	cg25412310	cg09121478	cg23017574	cg01037683	cg05279387	cg25120484	cg11061343	cg16406385	cg08352920	cg11549417	cg00059737	cg16332159	cg04599612	cg27543385	cg00600617	cg19334657	cg11505048	cg22361106	cg01277438	cg02027561	cg00031162	cg18440523	cg01641620	cg02238760	cg03586564	cg01289343	cg00145141	cg08900511	cg10869531	cg02889617	cg02216481
Yes	BCL10	cg13956700	cg17863551	cg06633426	cg19633004	cg10750182	cg22589728	cg04062040	cg24489370	cg00542261	cg00363737	cg01551133	cg13146040	cg14204619	cg00395501	cg15321979	cg25959472	cg03846076	cg18710298	cg11182257	cg06520521	cg15155209	cg17838182	cg19697842	cg22282131	cg21613175	cg19413725	cg18194850	cg16157895	cg07889936	cg19589800	cg11793332	cg21756647	cg07618462	cg21194776	cg09929567	cg02383368	cg06733215	cg05598886	cg03325407	cg19719207	cg05060976	cg16260349	cg17257720	cg25140444	cg17901582	cg27633096	cg06687102	cg05562851
Yes	BCL11A	cg23928468	cg03606774	cg23938637	cg13911294	cg25635251	cg26033870	cg11553755	cg22909677	cg23845168	cg23058998	cg13593887	cg19240857	cg22486621	cg15929771	cg14291900	cg02962647	cg20288341	cg23599385	cg23740758	cg00901574	cg20726575	cg02079963	cg08380440	cg07974367	cg06781948	cg07380907	cg13683550	cg14054883	cg21198712	cg13685129	cg16598679	cg07438246	cg26747269	cg14374829	cg15715853	cg24522085	cg25669504	cg25432336	cg26976707	cg07221454	cg23960088	cg18010718	cg00083833	cg10189661	cg07400877	cg08595806	cg10752315	cg14296561
Yes	BCL11B	cg15945867	cg03483654	cg10195415	cg04162647	cg00446023	cg05318546	cg06159562	cg14548542	cg21071138	cg05593559	cg08049614	cg03758732	cg15006681	cg17929859	cg24298696	cg08969102	cg19751937	cg19785418	cg18605230	cg19169246	cg09449611	cg01318265	cg15701332	cg15429888	cg03048225	cg20466124	cg08110692	cg08505222	cg02510853	cg25238982	cg01486818	cg06723735	.	.	.	.	.	.	.	.	.	.	.	.	.	.	.	.
Yes	BCL2	cg00810292	cg10435235	cg27627381	cg01360627	cg21163717	cg16408081	cg17301223	cg01328500	cg11650874	cg11940285	cg23326607	cg27513667	cg11697194	cg18862481	cg00920892	cg16075139	cg26382697	cg17479280	cg07018090	cg02423817	cg16391678	cg04340595	cg25223771	cg02188225	cg26199906	cg21057323	cg07786657	cg16272981	cg25256924	cg19937061	cg05564251	cg05355225	cg03388043	cg00404280	cg17095147	cg19234495	cg12044599	cg16774946	cg26709300	cg26256223	cg08450017	cg21811284	cg08869700	cg12071328	.	.	.	.
Yes	BCL2A1	cg14644204	cg12070987	cg23582982	cg26889953	cg06101180	cg16227748	cg06153925	cg07253829	cg16924010	cg21519701	cg11967765	cg26923863	cg07737292	cg18941818	cg17950348	cg01816936	cg05976481	cg12835012	cg05587400	cg16958939	cg00610577	cg08425796	cg27025137	cg20609803	cg18960620	cg27229484	cg09001226	cg00994629	cg10723617	cg15621731	cg24525952	cg02555923	cg01117339	cg23068939	cg07089399	cg08943494	cg22250531	cg04072771	cg05667097	cg21226516	cg07548791	cg08371190	cg20191740	cg08176694	cg16782524	cg21348406	cg02061173	cg19769147
Yes	BCL2L1	cg22305516	cg14917846	cg03483654	cg25724712	cg13391455	cg08597345	cg04226952	cg00300298	cg17044311	cg18787420	cg16210447	cg24750539	cg01129886	cg20498033	cg04972459	cg13309174	cg04213073	cg14037937	cg19033906	cg24616382	cg15006681	cg07122365	cg01144225	cg23973175	cg08571304	cg13593887	cg07944862	cg21578541	cg23151649	cg26248537	cg11553755	cg26536164	cg00049616	cg21235960	cg17978103	cg10210448	cg04676627	cg14463853	cg01727686	cg08937107	cg10059167	cg08401628	cg01415058	cg17800396	cg16922340	cg18605230	cg18227995	cg01268752
Yes	BCL2L10	cg12358524	cg24085895	cg22884020	cg00615485	cg14540387	cg07168556	cg08095637	cg26382173	cg03163767	cg20988616	cg09674170	cg06335008	cg07144296	cg11747499	cg00152942	cg00371418	cg01291336	cg20587968	cg23115387	cg09586459	cg16540080	cg05622647	cg15121877	cg19114050	cg11571563	cg10408284	cg00423700	cg27562948	cg21574675	cg07471461	cg07005356	cg01387797	cg23880589	cg04924185	cg18607308	cg04519487	cg00555905	cg16598508	cg10357657	cg01234610	cg00423364	cg00003625	cg22366375	cg22462010	cg00367135	cg12711961	cg08137040	cg09676684
Yes	BCL2L11	cg18203366	cg14688652	cg18631996	cg02011723	cg08720517	cg17783086	cg18732172	cg21350575	cg23842170	cg20491707	cg18949192	cg03387346	cg24722073	cg23797411	cg18921954	cg18496053	cg06523224	cg15634980	.	.	.	.	.	.	.	.	.	.	.	.	.	.	.	.	.	.	.	.	.	.	.	.	.	.	.	.	.	.
Yes	BCL2L12	cg08951891	cg01509243	cg01697487	cg21084674	cg00928002	cg16279861	cg22144225	cg08335767	cg24865623	cg05521150	cg13414270	ch.12.50831229F	cg10620680	cg25461300	cg01286319	cg26701815	.	.	.	.	.	.	.	.	.	.	.	.	.	.	.	.	.	.	.	.	.	.	.	.	.	.	.	.	.	.	.	.
Yes	BCL2L13	cg17936155	cg10373256	cg00393435	cg02396172	cg23699239	cg13665940	cg10691809	cg19416604	cg05316309	cg09112476	cg24032209	cg08129374	cg13888505	cg00370820	cg09241639	cg01328403	cg20455931	cg23954171	cg15388430	cg05875032	cg12256538	ch.22.439136F	cg11063167	cg27078652	cg14580600	cg16110940	.	.	.	.	.	.	.	.	.	.	.	.	.	.	.	.	.	.	.	.	.	.
Yes	BCL2L14	cg00862597	cg06489077	cg03671276	cg17240133	cg14839134	cg12726213	cg15408889	cg00542261	cg25561904	cg16025492	cg07139503	cg19621160	cg16660494	cg17820065	cg26120073	cg19416462	cg15653828	cg00599850	cg19377326	cg04571833	cg03523917	cg06587521	cg26099158	cg23050394	cg25961952	cg02256455	cg01965508	cg18725599	cg16322478	cg26960896	cg20379007	cg11255590	cg23513453	cg27239243	cg00350405	cg23507761	cg01766699	cg01181105	cg12980830	cg15039415	cg06544693	cg00423871	cg26513854	cg24495062	cg18186771	cg13259290	cg13255208	cg16230755
Yes	BCL2L15	cg18725599	cg19494591	cg20338754	cg27422311	cg17462438	cg05914150	cg05346963	cg15148064	cg06720084	cg20545410	cg10917293	cg10456035	cg02331262	cg10324640	cg03325407	cg16803737	cg14380649	cg09262011	cg22014983	cg16378003	cg16884847	cg13850871	cg07889936	cg13710814	cg10653465	cg27137887	cg13854960	cg03671276	cg05222243	cg05515414	cg06568323	cg20545776	cg03569876	cg03606098	cg24493649	cg10285618	cg15210307	cg01551133	cg26804336	cg17150663	cg09380594	cg23919844	cg14204619	cg16680624	cg00819078	cg18330041	cg02508229	cg12649038
Yes	BCL6	cg25552843	cg03236137	cg06933824	cg02891686	cg14711997	cg10424681	cg01984802	cg21000227	cg00334821	cg16055869	cg25362652	cg25692139	cg11507770	cg25767345	cg05614735	cg20668644	cg01899676	cg12861034	cg20713639	cg00129651	cg14457782	cg20959460	cg06594404	cg13872005	cg12116288	cg11358945	cg16171838	cg02277530	cg24431872	cg01648237	cg16415834	cg25900280	cg16695758	cg24903006	cg00370123	cg27282900	cg16283208	cg08409113	cg04379348	cg01089498	cg12198334	cg23856413	cg10151367	cg25568066	cg16265599	cg12124094	cg07474957	cg25352836
Yes	BCL6B	cg07683388	cg25386676	cg26422458	cg05016408	cg17160439	cg20061654	cg06544405	cg02992546	cg03318904	cg06424065	cg09644153	cg13985817	cg23646888	cg14489474	cg26472133	cg02318784	cg08718490	cg27454064	cg20055426	cg22694818	cg18384778	cg23181580	cg01295399	cg09887059	cg10804656	cg02069715	cg16065021	cg17408527	cg09881545	cg21871952	cg25362652	cg18693673	cg06629130	cg17059658	cg11213150	cg21706229	cg08076830	cg05223396	cg08182446	.	.	.	.	.	.	.	.	.
Yes	BCL7A	cg13818316	cg06588841	cg11203401	cg14818176	cg16790374	cg25091228	cg17356750	cg23153546	.	.	.	.	.	.	.	.	.	.	.	.	.	.	.	.	.	.	.	.	.	.	.	.	.	.	.	.	.	.	.	.	.	.	.	.	.	.	.	.
Yes	BCL8	cg01341751	cg06607764	cg02030908	cg22727783	cg04723343	cg26097051	cg18397073	cg24742614	cg10418626	cg18638180	cg12636499	cg07584855	cg19825437	cg24522254	cg06794543	cg01922613	cg05016408	cg25469418	cg03258927	cg18287768	cg04806887	cg03729251	cg02959939	cg08958294	cg23646888	cg07840446	cg01862688	cg02992546	cg09115473	cg19008099	cg01821452	cg26514793	cg14851325	cg27615388	cg19894382	cg06574716	cg23696248	cg15996534	cg12893030	cg21293934	cg00593243	cg13266435	.	.	.	.	.	.
Yes	BCMO1	cg07379550	cg08708961	cg05992340	cg00936935	cg05516499	cg02975953	cg14554372	cg16726435	cg03623968	cg05728596	cg05842113	cg09226275	cg25648211	cg09431913	cg07534267	cg18269382	cg14936266	cg16322478	cg08940075	cg25140444	cg19494591	cg18213495	cg22593342	cg03875678	cg00322201	cg18725599	cg09501372	cg12392104	cg18459869	cg17680611	cg15664152	cg03124318	cg15414930	cg07159114	cg03216739	cg09672452	cg08713543	cg27310938	cg00964321	cg17182817	cg19458497	cg17714703	cg25554496	cg16171484	cg27278470	cg00410534	cg18396403	cg05109049
Yes	BCO2	cg09347430	cg04804814	cg07168328	cg21632964	cg07953015	cg19157647	cg25799059	cg03138928	cg23342691	.	.	.	.	.	.	.	.	.	.	.	.	.	.	.	.	.	.	.	.	.	.	.	.	.	.	.	.	.	.	.	.	.	.	.	.	.	.	.
Yes	BCORL1	cg19907968	cg08597345	cg21642245	cg13487667	cg02658319	cg15429888	cg22305516	cg26248537	cg17588373	cg00651401	cg14037937	cg21473651	cg04023573	cg15006681	cg25724712	cg14170787	cg21511203	cg08371706	cg14136186	cg02363526	cg14244577	cg14135807	cg01727686	cg21534299	cg06713675	cg10923561	cg07291387	cg24813613	cg14411375	cg02225988	cg14226064	cg19033906	cg10210448	cg10062550	cg04988273	cg04251208	cg23016243	cg07138686	cg26446071	cg18227986	cg15884223	cg04678936	cg06144675	cg11202914	.	.	.	.
Yes	BCORL2	cg13442104	cg25692732	cg03056849	cg02004872	cg24597825	cg17337021	cg21693321	cg08214610	cg21606887	cg14961988	cg07507339	cg12755246	cg14622782	cg18432393	cg17339373	cg12865398	cg10455133	cg03672021	cg13195284	cg21030483	cg23156356	cg21900764	cg02538330	cg08221357	cg27564373	cg18689730	cg07870985	cg01807728	cg12440269	cg01716666	cg22952406	cg14590681	cg14479037	cg05889642	cg12591117	cg26438739	cg21142420	cg16809091	cg08130682	cg24327587	cg11901680	cg25166062	cg06731599	cg09109599	cg24351198	cg18007543	cg17439480	cg06428055
Yes	BCR	cg18730511	cg16649560	cg06585893	.	.	.	.	.	.	.	.	.	.	.	.	.	.	.	.	.	.	.	.	.	.	.	.	.	.	.	.	.	.	.	.	.	.	.	.	.	.	.	.	.	.	.	.	.
Yes	BCS1L	cg00642970	cg10442932	cg03606774	cg24762931	cg03957095	cg00395486	cg05943200	cg20722987	cg06092178	cg17588094	cg18123760	cg15715853	cg12624721	cg12894711	cg05331214	cg12428727	cg01209566	cg08802933	cg11784799	cg10861897	cg06033789	cg15357118	cg08900798	cg20321319	cg00646381	cg27315341	cg03165195	cg23244226	cg00493554	cg22958104	cg22737154	.	.	.	.	.	.	.	.	.	.	.	.	.	.	.	.	.
Yes	BDH1	cg10324640	cg12836643	cg15210307	cg20611334	cg02855207	cg03807330	cg11837749	cg20545776	cg16736964	cg03606098	cg02383368	cg25672027	cg00942495	cg16349331	cg13866214	cg27633096	cg01879083	cg14781036	cg06813260	cg00373148	cg03671276	cg06357940	cg08507178	cg03312532	cg09380594	cg16700555	cg19056664	cg26330479	cg21447717	cg26182964	cg06118478	cg11124915	cg19268695	cg23643343	cg15155209	cg00819310	cg14051662	cg03061960	cg08790319	cg11399640	cg18597188	cg06811571	cg08808258	cg10653465	cg22052143	cg25001764	cg06687102	cg11770323
Yes	BDH2	cg00045748	cg06522491	cg16324314	cg04414860	cg14993900	cg05355067	cg13393917	cg01803759	cg06271327	cg04029933	cg23586440	cg21160842	cg02254885	cg25098479	cg10524687	cg14044388	cg19074198	cg07977661	cg05569161	cg26253438	.	.	.	.	.	.	.	.	.	.	.	.	.	.	.	.	.	.	.	.	.	.	.	.	.	.	.	.
Yes	BDKRB1	cg03361102	cg14515424	cg18710784	cg20470857	cg12847240	cg03714619	cg16940012	cg12451099	cg17438030	cg26492446	cg23325963	cg20906291	cg02792792	cg21834061	cg08720517	cg14675211	cg09440270	cg20935165	cg12213062	cg05839235	cg25652029	cg07609862	cg27142059	cg07080358	cg25482146	cg21545862	cg09354556	cg14568830	cg00525383	cg06653699	cg15634877	cg11716272	cg22418909	cg03928546	cg17621718	cg04549162	cg24139737	cg08178072	cg18526607	cg01496199	cg16733705	cg08671647	cg06183338	cg03940684	cg12743978	cg03696599	cg22617773	cg07225966
Yes	BDKRB2	cg03361102	cg19664945	cg23244095	cg15345206	cg23916167	cg27152208	cg06698575	cg20470857	cg26382586	cg26036626	cg06319475	cg22488797	cg20906291	cg12847240	cg08310581	cg09723979	cg18096962	cg07080358	cg20438663	.	.	.	.	.	.	.	.	.	.	.	.	.	.	.	.	.	.	.	.	.	.	.	.	.	.	.	.	.
Yes	BDNF	cg14696444	cg18837542	cg03249131	cg07714812	cg07840446	cg06750897	cg17147526	cg01012445	cg02959939	cg21304234	cg12472603	cg18454133	cg04863197	cg07068761	cg14418633	cg22727783	cg27566403	cg15283950	cg04333785	cg16653138	cg13766329	cg06953130	cg10439246	cg24541835	cg08024992	cg03001333	cg22559742	cg01286685	cg05621339	cg15017067	cg04861869	cg20931951	cg06794543	cg18631798	cg20464884	cg03729251	cg08107308	cg05141578	cg09317554	cg00222472	cg05484949	cg18322589	cg25212131	cg23339720	cg24699296	cg14739664	cg23479730	cg18223453
Yes	BDNFOS	cg02286857	cg16850945	cg25049844	cg04872399	cg05441768	cg21523719	cg02214783	cg06929414	cg12121704	cg13719901	cg26884773	cg11365440	cg02503376	cg11867308	cg22158252	cg17224754	cg13520520	cg12231584	cg18027654	cg06521145	cg03138928	cg27230594	cg07319459	cg20415947	cg11836949	cg02144874	cg08991210	cg08924415	cg16580616	cg06713671	cg04427651	cg04427860	cg08283130	cg19400316	cg19628619	cg13855435	cg04684152	cg03711854	cg01054354	cg19609923	cg10500653	cg03645851	cg07499899	cg04828792	.	.	.	.
Yes	BEAN	cg17922998	cg21374048	cg01889574	cg11360522	cg08409642	cg09244312	cg18400281	cg18869709	cg10472651	cg17574812	cg14102437	cg09373676	cg00288598	cg16709353	cg09220326	cg14385738	cg04495354	cg05201300	cg19556284	cg01755336	cg22417613	cg07760722	cg18325315	cg24755459	cg26856257	cg06521149	cg03278514	cg01870834	cg26433582	cg22258045	cg25616600	cg24686551	cg15135286	cg02322400	cg18724912	cg16210842	cg06840930	cg20414364	cg24804768	cg22127309	cg00041401	cg11918450	cg13005202	cg23662097	cg12761965	cg15994604	cg16441919	cg00255699
Yes	BECN1	cg04029933	cg23586440	cg04574732	cg27267377	cg27137955	cg14142087	cg06093379	cg00167958	cg08417313	cg01452189	cg00280270	cg07798731	cg18709893	cg04579493	cg01418539	cg04444959	cg24899081	cg24334259	cg09313831	cg00017121	cg06101576	cg05804846	cg20243351	cg03422651	cg01803759	cg08930147	cg15995251	cg22125717	cg23214249	cg13149996	cg01973089	cg08444427	cg13759229	cg18443893	cg05044994	.	.	.	.	.	.	.	.	.	.	.	.	.
Yes	BEGAIN	cg19178809	cg10596434	cg25431463	cg22943498	cg19330334	cg11822739	cg12974832	cg27563985	cg03673016	cg12635578	cg05974269	cg26639039	cg10615414	cg24033330	cg00977408	cg20011974	cg14270002	cg03347590	cg27430977	cg00902147	cg25752797	cg21184075	cg18590335	cg19633004	cg22039839	cg03502001	cg06245338	cg10439765	cg24717964	cg00618312	cg19541697	cg24454144	cg27092995	cg22551578	cg16528022	cg08902698	cg04899446	cg11182257	cg18474108	cg03419948	cg24550212	cg00542261	cg23415212	cg10642330	cg02905065	cg04509882	cg07058639	cg07341609
Yes	BEND4	cg16075139	cg10435235	cg16408081	cg24973755	cg21848117	cg09684160	cg06934654	cg06154903	cg07841371	cg25256924	cg23326607	cg06800849	cg21248060	cg21486834	cg00464927	cg17479280	cg04819180	cg21057323	cg25315312	cg13325231	cg01199327	cg08697251	cg00813509	cg02740606	cg21811284	cg02423817	cg19172447	cg03969079	cg11650874	cg26382697	cg07493874	cg15241519	cg24673600	cg05946118	cg03716852	cg24102222	cg25817701	cg27627381	cg02251850	cg22488797	cg23760945	cg13738327	cg04340595	cg24708145	cg11893955	cg17719126	cg27026786	cg06958535
Yes	BEND5	cg02030908	cg25117523	cg01341751	cg22598885	cg07795766	cg19416570	cg03318904	cg26256192	cg20931951	cg27566403	cg06607764	cg20061654	cg16241867	cg18631798	cg24203758	cg16438182	cg19706390	cg18223453	cg10215604	cg18397073	cg24539848	cg12472603	cg16695758	cg08319294	cg14239592	cg24522254	cg09390414	cg19635505	cg19112186	cg20463302	cg05223396	cg04723343	cg19659741	cg26097051	cg20636352	cg14918082	cg02138124	cg10770023	cg05054998	cg02049405	cg10418626	cg24613080	cg27576576	cg05484949	cg02924487	cg24864275	cg21334513	cg24544320
Yes	BEND6	cg22880770	cg18223453	cg12472603	cg03339668	cg16241867	cg05054998	cg14239592	cg19416570	cg24699296	cg10982443	cg11613559	cg11213150	cg24541835	cg26097051	cg17147526	cg21545857	cg08584759	cg21935981	cg22727783	cg14614094	cg18542688	cg10418626	cg02049405	cg20061654	cg12593515	cg18881778	cg03216043	cg06633438	cg00222472	cg25212131	cg18921306	cg06607764	cg01286685	cg04003871	cg07068761	cg18675097	cg15996534	cg07512361	cg17160439	cg08264805	cg21334513	cg24539848	cg07683388	cg05745631	cg06544405	cg07039560	cg05270106	cg10109635
Yes	BEST1	cg16544169	cg01187920	cg23495279	cg14597214	cg19876814	cg04040095	cg01764252	cg12743978	cg26458505	cg18335796	cg01342746	cg09009536	cg00425918	cg24937727	cg24511738	cg09221867	cg02761376	cg11241541	cg09881545	cg17059658	cg06419850	cg06422883	cg22283925	cg23734973	cg23244790	cg06362358	cg09156097	cg27090062	cg10546065	cg02500479	cg22747746	cg02888092	cg13618688	cg18358723	cg10743390	cg17438030	.	.	.	.	.	.	.	.	.	.	.	.
Yes	BEST2	cg03716852	cg16254344	cg09544728	cg01831771	cg10268345	cg05598886	cg21253087	cg20489453	cg17583504	cg19445205	cg07618462	cg14237301	cg21897676	cg26130023	cg01417625	cg07036112	cg23181899	cg16922937	cg04723449	cg08162124	cg10374564	cg19017254	cg11291003	cg21194776	cg24493649	cg23712458	cg20866932	cg22882523	cg23087931	cg25577090	cg09766547	cg01651570	cg14850660	cg11315991	cg10525394	cg27648858	cg12592691	cg21248060	cg17301223	cg20307347	cg26341831	cg26199906	cg00819078	cg12639192	cg08703151	cg17839959	cg15321979	cg17635080
Yes	BEST3	cg16888565	cg22575966	cg15384400	cg01592018	cg15063150	cg07052063	cg19081470	cg05522415	cg13563390	cg05851395	cg11940526	cg03097389	cg12618270	cg05545454	cg02462661	cg14161821	cg02117489	cg02531768	cg04039799	cg06527267	cg04543901	cg04685962	cg16547579	cg16031270	cg21681643	cg17919137	cg12418043	cg08946854	cg04418434	cg27324576	cg00255699	cg06722639	.	.	.	.	.	.	.	.	.	.	.	.	.	.	.	.
Yes	BEST4	cg15502465	cg04108939	cg10431481	cg00367463	cg19056004	cg09906145	cg02727530	cg22898783	cg00280609	cg11359720	cg27109461	cg00121634	cg08571821	cg00355829	cg11542394	cg17351862	cg00617064	cg01590948	cg23818888	cg01570589	cg19021988	cg18661868	cg08193579	cg26190233	cg02008416	cg23191950	cg17737146	cg00832555	cg19899008	cg09025324	cg04510874	cg08162124	cg27586487	cg04604946	cg09692396	cg00782828	cg09596674	cg04479713	cg00152942	cg07128973	cg09514524	cg16354802	cg04660422	cg08441546	cg06842954	cg15417365	.	.
Yes	BET1	cg20466895	cg15579148	cg12724086	cg02341670	cg03641497	cg25813290	cg06564125	.	.	.	.	.	.	.	.	.	.	.	.	.	.	.	.	.	.	.	.	.	.	.	.	.	.	.	.	.	.	.	.	.	.	.	.	.	.	.	.	.
Yes	BEX1	cg13068653	cg16438182	cg24579224	cg03408619	cg18397073	cg24726783	cg07042007	cg27566403	cg24539848	cg25718696	cg25095032	cg25386676	cg13184448	cg00400448	cg18647268	cg21752601	cg24211976	cg11994630	cg01483824	cg17310600	cg05696153	cg04074004	cg09991306	cg22129545	cg04716021	cg13618741	cg02924487	cg07584855	cg04007726	cg19659741	cg09655403	cg07690326	cg05395187	cg04436994	cg10379890	cg08201451	cg16458866	cg21287054	cg11199639	cg15197065	cg02377544	cg13197216	cg14166284	cg11850773	cg02027945	.	.	.
Yes	BEX2	cg24765005	cg02753362	cg25730685	cg19970699	cg24392818	cg18873914	cg16332256	cg27440715	cg26029736	cg03726881	cg08372619	cg13297865	cg02128325	cg07360792	cg13009111	cg12041848	cg08933227	cg03607359	cg25643118	cg05209770	cg10529387	cg15743922	cg06844012	cg06839631	cg18742893	cg21527132	cg19191500	cg08322034	cg15585036	cg08983097	cg19025435	cg15424739	cg15591678	cg13906669	cg24068299	cg04092762	cg06741594	cg02725413	cg05351257	cg26678978	cg04884908	cg06805348	cg12739034	cg14346208	cg05492839	cg22065923	cg14210287	cg19712965
Yes	BEX4	cg27189087	cg03339668	cg10418626	cg00400448	cg12087412	cg15894722	cg03580297	cg27566403	cg21935981	cg24211976	cg24541835	cg20931951	cg05054998	cg16438182	cg01341751	cg26514793	cg06607764	cg17294479	cg19635505	cg04723343	cg22589628	cg09008705	cg06201642	cg11501438	cg00662556	cg06574716	cg18397073	cg11822812	cg05484949	cg19008099	cg17310600	cg03318904	cg21752601	cg18672939	cg26097051	cg13346013	cg03408619	cg12072560	cg04343891	cg26364205	cg19659741	cg09667289	cg18972811	cg03032214	cg14742937	cg16080781	cg18597643	cg12076463
Yes	BFSP2	cg05757530	cg18896032	cg08697251	cg02580045	cg16272981	cg24673600	cg25256924	cg20105257	cg10435235	cg06477444	cg15410236	cg21848117	cg06958535	cg08445550	cg00404280	cg14317884	cg07841371	cg09684160	cg24005158	cg13325231	cg13152690	cg01445100	cg01360627	cg06934654	cg05941840	cg12044599	cg17719126	cg21486834	cg27393726	cg26382697	cg08065963	cg11650874	cg02062140	cg22107533	cg25817701	cg02423817	cg17704864	cg27627381	cg05564251	cg05934015	cg07493874	cg10521450	cg21811284	cg18802138	cg17580616	cg02740606	cg22930549	cg22514722
Yes	BGN	cg17575314	cg26736200	cg04503093	cg11615029	cg03929743	cg16514513	cg02449762	cg23403980	cg25735490	cg07659624	cg07126783	cg02786966	cg07053114	cg06479057	cg17178218	cg19465605	cg08939850	cg18005280	cg16638092	cg05497253	cg16345114	cg21545857	cg06933824	cg12355887	cg09740468	cg19897979	cg24051057	cg24446429	cg04890607	cg09797463	cg26860604	cg20446948	cg04967578	cg04684411	cg26661922	cg21304234	cg12058064	cg02959939	cg19731612	cg00593243	cg18223453	cg04011470	cg08107308	cg04863197	cg18944752	cg17699214	cg05233946	cg13808936
Yes	BHLHA15	cg09696044	cg09132058	cg16002929	cg15661311	cg03997039	cg13244315	cg07586008	cg19390934	cg04453552	cg23002761	cg13325231	cg17719126	cg19849557	cg21248060	cg08289323	cg02011723	cg20996351	cg08260398	cg15535471	cg23712458	cg04838847	cg03969079	cg05436064	cg27430637	cg01445100	cg04559604	cg13331354	cg05614346	cg05957567	cg01831771	cg20086579	cg18547371	cg07493874	cg11650874	cg17704864	cg10435235	cg04897742	cg03573679	cg07018090	cg15302350	cg07800670	cg12718519	cg20556517	cg16032518	cg05946118	.	.	.
Yes	BHLHB9	cg10274108	cg15309236	cg08638354	cg14582917	cg16948335	cg10087754	cg05365320	cg01238343	cg16326902	cg12768523	cg15339180	cg23568324	cg07206208	cg18876990	cg09510979	cg02345317	cg09266979	cg12629244	cg02347652	cg11851456	cg15463500	cg06596943	cg01785605	cg00156802	cg05450314	cg23891286	cg19806182	cg03543861	cg00968475	cg02517215	cg16398581	cg13834460	cg20975074	cg16332365	cg10354495	cg24672056	cg06408533	cg22305516	cg07836663	cg18227986	cg06851753	cg08329473	cg08461451	cg25819103	cg14564939	cg24392532	cg13066938	cg07298257
Yes	BHLHE22	cg17147526	cg06750897	cg27566403	cg21545857	cg14266527	cg14418633	cg03318904	cg07679948	cg17497608	cg03099728	cg00222472	cg01286685	cg20931951	cg13387826	cg01012445	cg23479730	cg19676181	cg16358034	cg20617917	cg08584759	cg00593243	cg14239592	cg22880770	cg18921306	cg13341982	cg03054277	cg24699296	cg06074123	cg26724070	cg24746666	cg02963266	cg19392379	cg18631798	cg12472603	cg04861869	cg18223453	cg06953130	cg03293507	cg13909661	cg11697194	cg18181229	cg23753807	cg24330456	cg00713400	cg25949033	cg16241867	cg03339668	cg04843051
Yes	BHLHE41	cg14468692	cg20813589	cg17782974	cg23927970	cg15661311	cg01704474	cg23687466	cg14688652	cg11268834	cg24118773	cg15909951	cg14215472	cg18810947	cg01857475	cg12200124	cg19664945	cg00701946	cg21234561	cg01971813	cg19961545	cg02011723	cg09037777	cg04154281	cg21727359	cg26509691	cg09731694	cg09061632	cg25336900	cg08206318	cg26709300	cg27106909	cg07906046	cg19283840	cg22878489	cg14820199	cg24722073	cg19115272	cg00251405	cg00436496	cg07213487	cg13484546	cg21535657	cg00588621	cg05590196	cg10420527	.	.	.
Yes	BHMT	cg02286091	cg07035165	cg09550809	cg20274009	cg15736338	cg11389764	cg19419146	cg11770080	cg18058747	cg21460402	cg20930366	cg08760398	.	.	.	.	.	.	.	.	.	.	.	.	.	.	.	.	.	.	.	.	.	.	.	.	.	.	.	.	.	.	.	.	.	.	.	.
Yes	BHMT2	cg27566403	cg06607764	cg10982443	cg14239592	cg17147526	cg16241867	cg00400448	cg05233946	cg03339668	cg01341751	cg18397073	cg07816247	cg19635505	cg08107308	cg13387826	cg05484949	cg23753807	cg19706390	cg18223453	cg05054998	cg03318904	cg10418626	cg18542688	cg18005337	cg24699296	cg15017067	cg18631798	cg14614094	cg16513459	cg19659741	cg03001333	cg19416570	cg24211976	cg14266527	cg16438182	cg13407335	cg07355507	cg24539848	cg14418633	cg26097051	cg25469418	cg18454133	cg22727783	cg21935981	cg22880770	cg11613559	cg14739664	cg05371791
Yes	BICC1	cg04843051	cg21545857	cg17147526	cg03216043	cg05484949	cg20931951	cg24541835	cg02959939	cg00593243	cg13909661	cg08264805	cg16241867	cg07840446	cg18881778	cg18223453	cg13387826	cg27566403	cg26097051	cg05054998	cg19774782	cg26736200	cg08107308	cg14266527	cg16653138	cg23479730	cg23753807	cg18631798	cg22727783	cg03339668	cg19706390	cg12472603	cg14418633	cg22880770	cg13808936	cg14239592	cg24699296	cg06750897	cg03001333	cg18638180	cg19676181	cg15017067	cg18796287	cg05720733	cg07171687	cg00222472	cg02261543	cg13407335	cg03959306
Yes	BICD1	cg26689077	cg25581222	cg11321083	cg11229273	cg17920186	cg14731462	cg10718894	cg24199006	cg08913523	cg27145347	cg21515785	cg26719625	cg21330896	cg00902153	cg11639815	cg04894537	cg14131824	cg07126783	cg05941376	cg12005412	cg09797463	cg01101354	cg02314348	cg23679344	cg14939821	cg17611046	cg09667606	cg15521790	cg11229663	cg19219423	cg09093656	cg16638092	cg10087036	cg01117339	cg25738326	cg07805500	cg08601673	cg13613180	cg02384859	cg07041720	cg10220544	cg21121843	cg01890836	cg12686055	.	.	.	.
Yes	BIK	cg22663660	cg10620680	cg01772439	cg02291020	cg20379007	cg05790989	cg23709535	cg01827908	cg27278470	cg21614638	cg02379856	cg22052143	cg25746134	cg23609749	cg14506696	cg23586138	cg06398236	cg08134678	cg03519180	cg24399474	cg10397389	cg04402828	cg13693256	cg18396403	cg15207968	cg16171484	cg08721324	cg21146187	cg24584721	cg09530438	cg11045198	cg05022368	cg15345396	cg20125501	cg13948857	cg12703269	cg27259731	cg13905081	cg18257574	cg04851702	cg10107292	cg09006292	cg12430029	cg22986770	cg13787134	cg18194850	cg07830160	cg22593342
Yes	BIN1	cg16790374	cg18787420	cg23928468	cg07951949	cg23845168	cg03606774	cg00250123	cg19380722	cg22250546	cg26181818	cg04420889	cg01021552	cg08380440	cg00901574	cg17800396	cg14463853	cg11553755	cg01144225	cg26611070	cg21032564	cg00593111	cg22619549	cg15929771	cg06338708	cg09632858	cg24776480	cg06781948	cg20726575	cg16922340	cg17463527	cg00094303	cg02334660	cg18866212	cg07246713	cg19497082	cg03631457	cg00838829	cg14917846	cg00504226	cg06645120	cg10819495	cg07002622	cg13818316	cg21235960	cg07463743	cg14296561	cg00439790	cg00866690
Yes	BIN2	cg10435235	cg16408081	cg14531564	cg17479280	cg16272981	cg21057323	cg17095147	cg01360627	cg11893955	cg04340595	cg23326607	cg26382697	cg00810292	cg07018090	cg25256924	cg12044599	cg02740606	cg17169196	cg18896032	cg06934654	cg02600394	cg02423817	cg08450017	cg02668248	cg11650874	cg11697194	cg02251850	cg16075139	cg27026786	cg08652441	cg01328500	cg21486834	cg05957567	cg08445550	cg00813509	cg08869700	cg01151584	cg27150870	cg24049888	cg18316498	cg00179026	cg10385395	cg03665078	cg16774946	cg03388043	cg11062672	cg13152690	cg04308769
Yes	BIN3	cg09431913	cg18530251	cg14988396	cg27310938	cg04054907	cg17512779	cg19117545	cg09039475	cg23513784	cg07536704	cg13316543	cg01032570	cg18718844	cg22973076	cg24483002	cg08110559	cg24811472	cg08058591	cg17168535	cg17786042	cg14554372	cg25358938	cg08837587	cg02537960	cg11859641	cg11707391	cg19311679	cg08296263	cg25192419	cg17250770	cg11385631	ch.8.614314F	cg24127101	cg03266380	cg10626254	cg07312099	cg20000937	cg01411142	cg17371911	cg05828925	cg04903451	cg02608752	cg07358015	cg00157012	cg11871038	cg15720343	cg06556616	cg16747173
Yes	BIRC3	cg12436568	cg11860434	cg15694422	cg02753187	cg02699829	cg05185926	cg03573679	cg06087349	cg22463795	cg08055663	cg06117093	cg24846416	cg26876664	cg05394800	cg03466198	cg10673833	cg01348584	cg06825448	cg11213574	cg17297238	cg07816687	cg02691035	cg02794695	cg17349352	cg08428819	cg02022733	cg16911583	cg21851672	cg17006136	cg08052292	cg22513455	cg13973436	cg09395195	cg07121900	cg26306638	cg16247183	cg20888995	cg06340367	cg04859102	cg12098228	cg27370471	cg13639901	cg24033871	cg12177677	cg24749672	cg06901890	cg09866569	cg20391895
Yes	BIRC5	cg08951891	cg26351001	cg19034132	cg14636922	cg16688483	ch.12.50831229F	cg11963912	cg17272620	cg03023152	ch.2.71774667F	cg00962781	cg14509967	cg08335767	cg16146033	cg12616923	cg12517027	cg01488159	cg26787199	cg09476306	cg24869815	cg20342184	cg09177080	cg10097651	cg00676711	cg26064895	cg17004025	cg13583230	cg12542933	cg21076680	cg05656364	cg11304234	cg01904393	cg16113793	cg07965110	ch.7.42690727F	cg25823926	cg26645827	cg07994661	cg23973429	cg23741006	cg09118558	cg23879118	cg08284371	cg25149475	cg12182124	cg01509243	cg06436185	cg20749059
Yes	BIRC7	cg01427849	cg19914238	cg03919657	cg04930601	cg08967456	cg21210224	cg13780718	cg15033552	cg22035959	cg00446046	cg00792251	cg24169486	cg18565268	cg00418071	cg17207552	cg05914069	cg02646787	cg13490979	cg15889594	cg17816357	cg09293559	.	.	.	.	.	.	.	.	.	.	.	.	.	.	.	.	.	.	.	.	.	.	.	.	.	.	.
Yes	BIVM	cg04771820	ch.13.315182R	cg07642595	cg21958444	cg19921439	cg02393030	cg15157312	cg15090549	cg18050715	cg02981663	ch.13.1078047F	cg26782876	cg01837275	cg08619712	ch.13.1159947F	cg17417878	cg02013841	cg22196764	ch.13.1810252F	cg10059167	cg16922340	cg19073576	ch.13.1677809R	cg26033870	cg03722871	ch.13.1070180R	cg19975560	cg04676627	cg08470264	cg14135807	cg25217710	cg16817502	cg11015012	cg22691736	cg24890222	cg11630632	cg20212077	cg14756530	cg11301879	cg22615203	cg15773704	cg17011964	cg18456803	cg14339038	cg25238982	cg13459361	cg04432875	cg25094972
Yes	BLCAP	cg26254393	cg07764511	cg04175879	cg08632001	cg10077502	cg10886678	cg03655771	cg11740152	cg09692677	cg13777294	cg13744031	cg21431338	cg08430355	cg27641830	cg10775894	cg16922340	cg18861300	cg20784314	cg03070473	cg13485335	cg22488472	cg00451105	cg20725261	cg02637343	cg21482122	cg13495928	cg22681738	cg10927510	cg10372813	cg11287647	cg21110825	cg10354495	cg23574281	cg17788149	cg00550955	cg17705079	cg02712555	cg02256410	cg04788221	cg26829990	cg02325679	cg08937870	cg03539340	cg19272617	cg09582738	cg08644276	cg07484894	cg09781054
Yes	BLK	cg15410236	cg06800849	cg06934654	cg15241519	cg03969079	cg25817701	cg07841371	cg21248060	cg16272981	cg21486834	cg16075139	cg10435235	cg08373904	cg01360627	cg08065963	cg01199327	cg00464927	cg12044599	cg09684160	cg16408081	cg02423817	cg25315312	cg23326607	cg25256924	cg06477444	cg06154903	cg26382697	cg13325231	cg11650874	cg21057323	cg19172447	cg04819180	cg24973755	cg02740606	cg10395806	cg07493874	cg04315214	cg19517476	cg08697251	cg10067737	cg17719126	cg02251850	cg27627381	cg16510099	cg21428954	cg07018090	cg07768103	cg22697239
Yes	BLM	cg06720578	ch.15.97746216F	cg00973309	cg22969914	ch.20.50133246R	cg26351001	cg00940502	cg05115375	cg19034132	cg10643916	cg01488159	cg20315739	cg09159258	cg06618474	cg16113793	cg14834285	cg24682036	cg01039401	cg00143527	ch.2.71774667F	ch.7.42690727F	cg08335767	ch.2.20642108R	cg17748645	ch.12.50831229F	cg11348442	cg04687437	cg12878796	cg19599407	cg07142131	cg01904393	cg05948372	cg10952220	cg08642285	cg08079166	.	.	.	.	.	.	.	.	.	.	.	.	.
Yes	BLNK	cg16779976	cg00961792	cg27583922	cg13335567	cg22882121	cg08713543	cg17838182	cg20338754	cg06687102	cg23716690	cg16193203	cg01693305	cg24489370	cg20427331	cg02264570	cg26138846	cg01965508	cg10750182	cg11793332	cg20569893	cg02261294	cg00653615	cg19494591	cg13957126	cg05981144	cg11182257	cg06520521	cg23181899	cg20953047	cg20824977	cg11301670	cg03419948	cg25677314	cg21499610	cg01272393	cg02980499	cg02379856	cg16853770	cg13854960	cg04657268	cg07792815	cg10285618	cg02567958	cg00902147	cg11401784	cg22678083	cg22687077	cg17389077
Yes	BLOC1S3	cg23106115	cg14324800	cg22901940	cg09114833	cg24845165	cg21235960	cg00550955	cg23899424	cg00493554	cg19265913	cg13901768	cg00045275	cg06271630	cg03938525	cg27155460	cg11035271	cg17784503	cg17786215	cg21196136	cg06364920	cg04745805	.	.	.	.	.	.	.	.	.	.	.	.	.	.	.	.	.	.	.	.	.	.	.	.	.	.	.
Yes	BLVRA	cg03841065	cg25384897	cg03623968	cg10222027	cg03107235	cg24772388	cg07805777	cg13165140	cg22685807	cg27064063	cg19584038	cg03679456	cg02753187	cg05693489	cg23828876	cg12858577	cg01916088	cg00024967	cg26769700	cg03431741	cg07573366	cg15488794	cg21347053	cg04623837	cg17666418	cg16363586	cg01710361	cg27478313	cg12090003	cg15521790	cg01607232	cg14522990	cg09037630	cg09504320	cg09354037	cg20677570	cg00650641	cg12536891	cg21651000	cg09374353	cg09777775	cg09395195	cg10439765	cg26639039	cg02919116	cg12486493	cg00928596	cg19942459
Yes	BLVRB	cg16422814	cg16903618	cg11866296	cg06937357	cg15988204	cg19335412	cg22593342	cg13048903	cg12163871	cg13956700	cg25140444	cg04425005	cg13741406	cg10283871	cg06357341	cg00902147	cg21499610	cg06170683	cg23716690	cg13758054	cg11289878	cg22663660	cg06687102	cg02305757	cg10043090	cg01575652	cg16009407	cg13957126	cg12244665	cg18725599	cg10075360	cg20226327	cg27423323	cg03325407	cg00585790	cg11182257	cg24644201	cg10442157	cg11793332	cg27630771	cg05516499	cg07136715	cg14854517	cg01551133	cg20742389	cg26960896	cg03419948	cg26293590
Yes	BLZF1	cg07411229	cg15391590	cg10248100	cg16307860	cg20512044	cg12918213	cg05355311	cg22806907	cg19446838	cg21430685	cg20663852	cg07960624	cg09745440	cg10896586	cg01973676	cg20979153	cg06885459	cg25627341	cg09115705	cg10547050	cg21239001	cg01708377	cg12126243	cg18096253	cg24890964	cg04470054	cg19863411	cg17922998	cg07339236	cg25799109	cg18396403	cg18303581	.	.	.	.	.	.	.	.	.	.	.	.	.	.	.	.
Yes	BMF	cg05054998	cg14875327	cg23666378	cg16513459	cg24742614	cg03339668	cg04477431	cg09991306	cg02963266	cg04128065	cg27566403	cg14522034	cg20931951	cg24541835	cg09156097	cg16391678	cg11697194	cg02697649	cg23479730	cg04723343	cg21752601	cg02593403	cg14403130	cg10418626	cg20806180	cg12472603	cg07906046	cg02924487	cg10427868	cg02212836	cg05017994	cg25095032	cg17804348	cg25469418	cg03408619	cg16733705	cg12635602	cg14286456	cg14293129	cg14016554	cg02049405	cg09632273	cg03318904	cg19037884	cg04074004	cg26709300	cg05223396	cg23454284
Yes	BMP1	cg26094554	cg14988680	cg19223782	cg19769147	cg17966560	cg27651238	cg06594404	cg10804656	cg26926612	cg10521706	cg07296256	cg17371334	cg19254119	cg24772388	cg10962762	cg12116288	cg01718742	cg11316131	cg14789818	cg17849569	cg04487296	cg10754215	cg20685713	cg10192893	cg13381984	cg26952618	cg24789467	cg16105687	cg04396791	cg26814075	cg14509403	cg06419268	cg02061173	cg23244913	cg21383810	cg16126286	cg03544320	cg22604218	cg02551743	cg13327545	cg01295399	cg16966315	cg23363971	cg14780632	cg11482422	cg00335219	cg20755170	cg08977390
Yes	BMP2	cg13020868	cg15321979	cg06687102	cg17863551	cg16037981	cg01632288	cg03716852	cg24093411	cg08155325	cg08009711	cg15020568	cg11182257	cg08319905	cg19263868	cg21054521	cg08976101	cg19824907	cg01637789	cg20194314	cg05709468	cg24033330	cg12592691	cg17200768	cg17520027	cg09132058	cg03960424	cg14054928	cg24212268	cg01872947	cg07586008	cg21046874	cg18691800	cg19683410	cg13331354	cg24454144	cg19589800	cg01029623	cg03109827	cg09573795	cg01830023	cg17292758	cg17293936	.	.	.	.	.	.
Yes	BMP3	cg02548132	cg19961545	cg03716852	cg01876338	cg00701946	cg12451530	cg08611810	cg19592277	cg19878627	cg05414908	cg17680089	cg10993442	cg07996594	cg01817009	cg07135629	cg24691891	cg09239106	cg18851100	cg19664945	cg15014975	cg15450098	cg01438685	cg24579224	cg04250451	cg13912311	cg20806180	cg02264079	cg08655206	cg07661480	cg07464206	cg14995475	cg05931423	cg04221877	cg13661519	cg19075081	cg13356253	cg11222217	cg21566642	cg15954353	cg19017254	cg05557291	cg06134860	cg00739667	cg26987690	cg09365259	cg14184817	cg04436994	cg01483824
[truncated: 19,634 more rows]
[truncated: 152 more columns]
