# Supplementary material for: MethCORR modelling of methylomes from formalin-fixed paraffin-embedded tissue enables characterization and prognostication of colorectal cancer
Source: Nat Commun. 2020 Apr 24;11:2025. doi: 10.1038/s41467-020-16000-6 (PMC7181739; doi:10.1038/s41467-020-16000-6)
Supplement: Supplementary file 7 — Supplementary Data 4 [file 41467_2020_16000_MOESM7_ESM.xlsx]

## Sheet: XENA COREAD intra-sample fit
Supplementary Data 4: Intra-sample model fit for UCSC XENA TCGA COREAD samples using the COREAD- and SYSCOL-derived regression models
Intra-sample (per-sample) model fit for the UCSC XENA TCGA COREAD samples using COREAD- and SYSCOL-derived MethCORR matrixes and regression models, as indicated.
MethCORR set 1 and set 2 were used for MethCORR regression modelling, whereas set 3 was used for independent validation
"COREAD-derived MethCORR models" indicate that the MethCORR matrix and gene-specific regression models used for calculation of intra-sample R2, RMSE, and MAE were established in the UCSC XENA TCGA COREAD cohort.
"SYSCOL-derived MethCORR models" indicate that the the MethCORR matrix and gene-specific regression models used for calculation of intra-sample R2, RMSE, and MAE were established in the SYSCOL cohort.
		COREAD-derived MethCORR models				SYSCOL-derived MethCORR models
COREAD Patient id	MethCORR set	R2	RMSE	MAE	Spearman´s rho	R2	RMSE	MAE	Spearman´s rho
TCGA-AZ-6605-01	set 1	0.966509	0.59359	0.393155	0.985	0.724942	5.30381	5.11718	0.878
TCGA-EI-6884-01	set 1	0.964203	0.639198	0.454191	0.983	0.730776	5.25851	5.05027	0.884
TCGA-AG-3592-01	set 1	0.961989	0.699411	0.468312	0.983	0.768801	5.03084	4.80476	0.906
TCGA-A6-5660-01	set 1	0.961094	0.704082	0.494629	0.981	0.759545	4.97978	4.73595	0.895
TCGA-DM-A0X9-01	set 1	0.958955	0.736389	0.481877	0.981	0.766153	5.01852	4.76209	0.901
TCGA-D5-5541-01	set 1	0.95731	0.713543	0.478423	0.982	0.73663	5.08938	4.85559	0.887
TCGA-CK-4947-01	set 1	0.956906	0.733017	0.506462	0.979	0.711857	5.12409	4.86826	0.866
TCGA-CM-6170-01	set 1	0.956528	0.727846	0.500347	0.98	0.736577	5.04258	4.79551	0.882
TCGA-AY-A8YK-01	set 1	0.956507	0.735046	0.493016	0.98	0.765583	5.08795	4.85075	0.903
TCGA-EI-6506-01	set 1	0.956406	0.736367	0.521674	0.98	0.733938	5.23918	5.01815	0.887
TCGA-DC-6157-01	set 1	0.956357	0.740965	0.504331	0.979	0.735646	5.01267	4.75566	0.878
TCGA-CI-6622-01	set 1	0.956045	0.762883	0.531074	0.977	0.755109	5.02208	4.75404	0.89
TCGA-A6-5667-01	set 1	0.955979	0.731697	0.492832	0.98	0.721895	5.03432	4.77341	0.873
TCGA-CM-5868-01	set 1	0.955673	0.744097	0.522559	0.979	0.772407	5.03774	4.80115	0.908
TCGA-AZ-5407-01	set 1	0.95553	0.769272	0.532612	0.979	0.788121	5.01158	4.76496	0.919
TCGA-D5-6533-01	set 1	0.955044	0.803622	0.549431	0.979	0.753529	4.87329	4.59047	0.893
TCGA-CK-5914-01	set 1	0.955007	0.784422	0.522337	0.979	0.752921	4.85461	4.56369	0.89
TCGA-AG-3725-01	set 1	0.95499	0.7828	0.542776	0.978	0.766631	4.95	4.68676	0.897
TCGA-D5-6926-01	set 1	0.954895	0.727826	0.502935	0.98	0.709866	5.16573	4.91997	0.871
TCGA-QG-A5Z1-01	set 1	0.954689	0.745812	0.516204	0.978	0.699477	5.13431	4.85729	0.863
TCGA-D5-6931-01	set 1	0.954676	0.733241	0.494166	0.978	0.732438	5.2215	4.99517	0.878
TCGA-AD-6890-01	set 1	0.954187	0.759072	0.537322	0.977	0.788012	5.02088	4.78717	0.917
TCGA-F4-6807-01	set 1	0.954135	0.697333	0.47542	0.979	0.684354	5.30689	5.08511	0.852
TCGA-AD-A5EJ-01	set 1	0.954128	0.786193	0.53553	0.978	0.768357	4.95051	4.66782	0.897
TCGA-D5-6924-01	set 1	0.95401	0.726062	0.510047	0.979	0.696229	5.2392	5.02045	0.865
TCGA-DM-A28A-01	set 1	0.953493	0.778949	0.538404	0.977	0.749285	5.03578	4.78818	0.892
TCGA-A6-2682-11	set 1	0.952646	0.718932	0.494156	0.979	0.754322	5.31973	5.13364	0.899
TCGA-A6-4105-01	set 1	0.952193	0.771798	0.538217	0.978	0.750452	5.1728	4.97185	0.897
TCGA-CI-6621-01	set 1	0.952175	0.735058	0.500495	0.978	0.731079	5.18413	4.96809	0.88
TCGA-D5-6529-01	set 1	0.952044	0.750134	0.50465	0.978	0.716894	5.22063	4.99161	0.872
TCGA-T9-A92H-01	set 1	0.951713	0.809244	0.549501	0.977	0.781379	4.85764	4.58242	0.91
TCGA-G4-6294-01	set 1	0.951643	0.791582	0.545376	0.978	0.747614	4.98091	4.71252	0.893
TCGA-A6-6138-01	set 1	0.951546	0.780452	0.532977	0.978	0.700744	5.09549	4.82176	0.862
TCGA-AF-A56K-01	set 1	0.951237	0.743842	0.508331	0.978	0.716219	5.16324	4.94289	0.876
TCGA-A6-2675-01	set 1	0.951149	0.747457	0.500016	0.976	0.701515	5.29041	5.08763	0.861
TCGA-D5-6922-01	set 1	0.951147	0.753061	0.535236	0.977	0.692979	5.21945	4.98331	0.86
TCGA-D5-5537-01	set 1	0.950913	0.787658	0.535163	0.977	0.737594	5.04676	4.78935	0.889
TCGA-DC-6683-01	set 1	0.950786	0.795235	0.559091	0.975	0.722511	4.99654	4.71695	0.864
TCGA-NH-A50T-01	set 1	0.950589	0.834409	0.565755	0.977	0.794645	4.76583	4.46402	0.91
TCGA-D5-5539-01	set 1	0.950456	0.756588	0.527547	0.976	0.723574	5.29047	5.08425	0.873
TCGA-CM-6165-01	set 1	0.950359	0.776187	0.545104	0.978	0.683918	5.20558	4.96126	0.855
TCGA-A6-5659-01	set 1	0.950298	0.814206	0.562519	0.977	0.727676	5.02696	4.77061	0.877
TCGA-DM-A282-01	set 1	0.950096	0.823668	0.57914	0.977	0.780712	4.95925	4.70112	0.916
TCGA-DM-A1D9-01	set 1	0.94992	0.827073	0.577925	0.976	0.765267	4.96724	4.68223	0.903
TCGA-G4-6297-01	set 1	0.949741	0.775023	0.538166	0.976	0.696071	5.25945	5.0318	0.855
TCGA-D5-6537-01	set 1	0.949308	0.839302	0.581872	0.975	0.791003	4.87307	4.59221	0.913
TCGA-DC-4749-01	set 1	0.94896	0.827533	0.572519	0.975	0.783343	4.8877	4.61826	0.91
TCGA-AZ-6601-01	set 1	0.948507	0.77945	0.527028	0.975	0.740939	5.11375	4.87711	0.89
TCGA-CK-4948-01	set 1	0.948339	0.775193	0.522662	0.975	0.770014	5.18214	4.96319	0.905
TCGA-F5-6863-01	set 1	0.94783	0.794287	0.559406	0.976	0.719621	5.10666	4.83229	0.876
TCGA-AA-3697-11	set 1	0.947771	0.758013	0.53629	0.974	0.73199	5.3894	5.20547	0.894
TCGA-DC-6681-01	set 1	0.94761	0.77011	0.531337	0.974	0.714874	5.24271	5.01675	0.874
TCGA-F5-6864-01	set 1	0.947307	0.775906	0.535447	0.976	0.691268	5.27156	5.04222	0.859
TCGA-CI-6624-01	set 1	0.946588	0.774014	0.511414	0.975	0.709682	5.28877	5.06897	0.861
TCGA-A6-5667-11	set 1	0.946252	0.761207	0.514312	0.976	0.726014	5.34084	5.14713	0.885
TCGA-F4-6855-01	set 1	0.946171	0.802988	0.554346	0.975	0.688474	5.22668	4.9686	0.86
TCGA-AD-6895-01	set 1	0.946102	0.867213	0.607817	0.974	0.761522	5.00631	4.74565	0.896
TCGA-5M-AAT5-01	set 1	0.945993	0.837696	0.572602	0.975	0.792893	4.89561	4.63137	0.913
TCGA-A6-5665-01	set 1	0.945968	0.884059	0.616186	0.974	0.786106	4.88152	4.59688	0.91
TCGA-NH-A6GB-01	set 1	0.945894	0.862932	0.593536	0.974	0.764806	4.91993	4.63056	0.894
TCGA-CA-5797-01	set 1	0.945869	0.8366	0.573996	0.973	0.72889	5.01029	4.73639	0.875
TCGA-G5-6233-01	set 1	0.945539	0.846985	0.577587	0.973	0.754943	5.17047	4.95396	0.896
TCGA-D5-6927-01	set 1	0.945282	0.835664	0.589527	0.973	0.734701	5.16612	4.92035	0.886
TCGA-G4-6314-01	set 1	0.945	0.774924	0.511297	0.976	0.685935	5.21763	4.97107	0.859
TCGA-DC-4745-01	set 1	0.944986	0.843266	0.603736	0.973	0.76895	5.00323	4.75721	0.903
TCGA-AG-3731-01	set 1	0.944562	0.781089	0.540289	0.973	0.684567	5.3491	5.13858	0.848
TCGA-AA-3509-01	set 1	0.944072	0.873538	0.593741	0.974	0.750298	5.13853	4.92836	0.894
TCGA-EI-6513-01	set 1	0.943857	0.85078	0.561654	0.975	0.733017	5.11062	4.85975	0.882
TCGA-CM-6676-01	set 1	0.943855	0.856139	0.59796	0.973	0.749741	5.05655	4.80416	0.888
TCGA-G4-6303-01	set 1	0.943741	0.848603	0.601409	0.973	0.692743	5.11626	4.85889	0.852
TCGA-AD-5900-01	set 1	0.943719	0.850585	0.601335	0.973	0.740139	5.06316	4.81772	0.886
TCGA-F4-6856-01	set 1	0.943631	0.907556	0.646201	0.973	0.753984	5.00454	4.7363	0.893
TCGA-CM-6172-01	set 1	0.943578	0.829336	0.574327	0.973	0.705366	5.18528	4.94796	0.865
TCGA-F4-6569-01	set 1	0.94354	0.801765	0.522004	0.975	0.663918	5.27522	5.02007	0.837
TCGA-A6-6142-01	set 1	0.943161	0.826315	0.574596	0.973	0.719628	5.15481	4.89523	0.87
TCGA-AA-3662-01	set 1	0.94314	0.850072	0.578379	0.973	0.744005	5.24135	5.0434	0.892
TCGA-F5-6813-01	set 1	0.943118	0.825372	0.567598	0.974	0.710631	5.12559	4.86944	0.87
TCGA-CM-6678-01	set 1	0.942962	0.836225	0.588997	0.974	0.766322	5.11333	4.86864	0.899
TCGA-A6-6649-01	set 1	0.942662	0.833789	0.553121	0.972	0.686209	5.43064	5.2354	0.85
TCGA-EI-7002-01	set 1	0.942595	0.888128	0.650103	0.971	0.711723	5.14097	4.90814	0.869
TCGA-QG-A5YW-01	set 1	0.942281	0.854795	0.562721	0.972	0.768842	5.15495	4.94457	0.902
TCGA-A6-A567-01	set 1	0.942267	0.844817	0.584305	0.974	0.737162	5.00165	4.73154	0.88
TCGA-F5-6465-01	set 1	0.941971	0.815603	0.566481	0.971	0.666564	5.26603	5.01897	0.838
TCGA-AH-6549-01	set 1	0.941969	0.838042	0.58408	0.972	0.716963	5.1312	4.87762	0.865
TCGA-D5-6534-01	set 1	0.941902	0.763557	0.53365	0.971	0.638406	5.42502	5.19737	0.815
TCGA-AZ-6601-11	set 1	0.941418	0.773307	0.498266	0.974	0.667804	5.42218	5.20847	0.846
TCGA-CM-6162-01	set 1	0.941161	0.799479	0.557305	0.971	0.638798	5.35266	5.09921	0.812
TCGA-A6-5656-01	set 1	0.940593	0.894547	0.632903	0.972	0.769265	4.88054	4.60622	0.902
TCGA-A6-6652-01	set 1	0.940092	0.898874	0.618286	0.968	0.738846	4.85792	4.5472	0.876
TCGA-NH-A50U-01	set 1	0.940079	0.890013	0.597824	0.971	0.741803	5.08398	4.81326	0.892
TCGA-G4-6309-01	set 1	0.939893	0.878719	0.578355	0.972	0.761423	5.06466	4.80733	0.9
TCGA-AF-2687-01	set 1	0.939593	0.796669	0.546867	0.973	0.672631	5.34133	5.12931	0.848
TCGA-CA-6717-01	set 1	0.939508	0.778391	0.528103	0.972	0.673506	5.3826	5.17103	0.848
TCGA-A6-5666-01	set 1	0.939018	0.935966	0.640244	0.97	0.755903	4.82744	4.49729	0.89
TCGA-AZ-6599-11	set 1	0.938888	0.794317	0.512043	0.974	0.689732	5.42066	5.21918	0.86
TCGA-F4-6459-01	set 1	0.938776	0.816257	0.560495	0.971	0.657791	5.29283	5.0489	0.83
TCGA-DM-A28K-01	set 1	0.938756	0.927263	0.629847	0.97	0.7762	4.91092	4.60797	0.904
TCGA-F5-6571-01	set 1	0.938723	0.856759	0.609839	0.971	0.656409	5.22417	4.96099	0.837
TCGA-DM-A288-01	set 1	0.938565	1.00391	0.695593	0.971	0.756879	4.74236	4.39257	0.891
TCGA-DM-A1D0-01	set 1	0.938283	0.944956	0.655364	0.971	0.767396	4.85612	4.52153	0.901
TCGA-AF-6672-01	set 1	0.937403	0.873682	0.592485	0.97	0.740902	5.18515	4.96124	0.885
TCGA-AZ-6600-11	set 1	0.937049	0.823264	0.555154	0.972	0.702724	5.34723	5.13761	0.866
TCGA-D5-6538-01	set 1	0.936739	0.941173	0.631903	0.971	0.720882	4.99673	4.69337	0.871
TCGA-G5-6235-01	set 1	0.93667	0.927532	0.656263	0.97	0.74509	5.03957	4.74794	0.883
TCGA-A6-6651-01	set 1	0.936615	0.774028	0.500982	0.973	0.609278	5.4671	5.24607	0.811
TCGA-EF-5830-01	set 1	0.93637	0.916006	0.616696	0.97	0.764518	4.88595	4.59874	0.896
TCGA-CM-6674-01	set 1	0.936255	0.941705	0.664869	0.971	0.746924	5.11066	4.86133	0.896
TCGA-D5-6531-01	set 1	0.935489	0.914633	0.616902	0.968	0.71897	5.05801	4.78214	0.872
TCGA-AM-5820-01	set 1	0.935043	0.922503	0.637756	0.968	0.7064	5.0092	4.70491	0.865
TCGA-A6-A565-01	set 1	0.93446	0.81542	0.548204	0.97	0.691926	5.42236	5.2248	0.856
TCGA-F4-6808-01	set 1	0.93441	0.955618	0.680447	0.969	0.782006	4.84468	4.55732	0.908
TCGA-4T-AA8H-01	set 1	0.933512	0.962812	0.65051	0.97	0.759743	4.91455	4.61967	0.895
TCGA-DC-5337-01	set 1	0.933236	0.97512	0.718342	0.965	0.789842	4.95581	4.69416	0.913
TCGA-D5-6929-01	set 1	0.933042	0.898741	0.609784	0.97	0.752449	5.13307	4.90478	0.903
TCGA-DY-A1DE-01	set 1	0.932576	0.912765	0.622496	0.968	0.727326	5.10365	4.85157	0.888
TCGA-5M-AATA-01	set 1	0.932552	0.912558	0.650582	0.966	0.743919	5.08176	4.82908	0.886
TCGA-CK-5916-01	set 1	0.93227	0.935515	0.638621	0.967	0.692358	5.03404	4.73767	0.854
TCGA-AY-A54L-01	set 1	0.931818	0.974115	0.672384	0.968	0.777636	4.91337	4.6071	0.905
TCGA-CK-6748-01	set 1	0.931776	0.913385	0.653138	0.966	0.672784	5.214	4.93083	0.843
TCGA-CM-5862-01	set 1	0.931685	0.948095	0.678236	0.965	0.742029	4.94344	4.65126	0.882
TCGA-DM-A28H-01	set 1	0.931365	1.00064	0.698222	0.966	0.748267	4.86588	4.52929	0.886
TCGA-G4-6317-02	set 1	0.931272	1.00201	0.70865	0.966	0.75317	4.78992	4.47057	0.89
TCGA-F4-6461-01	set 1	0.930984	0.874412	0.590698	0.966	0.692622	5.20837	4.96546	0.85
TCGA-DM-A1DB-01	set 1	0.930677	0.961166	0.65648	0.967	0.743739	4.91014	4.60998	0.887
TCGA-A6-A56B-01	set 1	0.93052	0.935558	0.643897	0.966	0.710261	4.91331	4.62189	0.866
TCGA-D5-6928-01	set 1	0.929641	0.879297	0.619735	0.967	0.666358	5.37638	5.15683	0.837
TCGA-EI-6917-01	set 1	0.92942	0.907052	0.640962	0.965	0.713155	5.1777	4.9187	0.869
TCGA-DM-A0XD-01	set 1	0.928731	0.98234	0.686839	0.966	0.780172	4.92905	4.65171	0.906
TCGA-A6-5664-01	set 1	0.928049	0.847635	0.553855	0.966	0.693973	5.37696	5.17933	0.855
TCGA-G4-6317-01	set 1	0.927967	1.11087	0.77302	0.967	0.789297	4.67734	4.32357	0.915
TCGA-F5-6861-01	set 1	0.927565	1.04317	0.760057	0.964	0.759917	5.01375	4.74691	0.897
TCGA-DT-5265-01	set 1	0.927498	0.904807	0.635484	0.964	0.697895	5.22724	4.99129	0.862
TCGA-CM-6169-01	set 1	0.926223	0.928073	0.690484	0.962	0.634872	5.22145	4.95576	0.813
TCGA-A6-6780-01	set 1	0.924739	0.993926	0.664989	0.963	0.756706	5.03716	4.76669	0.904
TCGA-DM-A0XF-01	set 1	0.922421	1.061	0.781188	0.961	0.769117	4.94124	4.66398	0.903
TCGA-A6-6781-01	set 1	0.92221	0.929258	0.620952	0.965	0.676686	5.30866	5.06279	0.849
TCGA-NH-A6GC-01	set 1	0.921695	1.02569	0.726041	0.961	0.701969	5.17948	4.92868	0.871
TCGA-G4-6323-01	set 1	0.921324	0.968205	0.651034	0.965	0.755516	5.11919	4.88224	0.9
TCGA-AG-4021-01	set 1	0.918978	1.03065	0.692799	0.959	0.688034	5.20852	4.94815	0.849
TCGA-NH-A8F7-06	set 1	0.917032	1.08838	0.72024	0.963	0.741295	4.81924	4.48137	0.886
TCGA-CA-5254-01	set 1	0.917008	1.04518	0.677885	0.959	0.710748	5.00786	4.70404	0.865
TCGA-F4-6857-01	set 1	0.91558	0.919334	0.632039	0.96	0.674753	5.30191	5.0882	0.849
TCGA-CM-5348-01	set 1	0.913432	0.963974	0.644158	0.955	0.641141	5.32113	5.07307	0.815
TCGA-A6-2686-01	set 1	0.912819	1.05099	0.742732	0.954	0.724177	5.2568	5.03958	0.879
TCGA-RU-A8FL-01	set 1	0.910023	1.329	0.913323	0.959	0.771225	4.66559	4.24688	0.901
TCGA-DY-A1DD-01	set 1	0.908438	1.10447	0.749886	0.957	0.70924	5.01158	4.73506	0.871
TCGA-AG-3732-01	set 1	0.906656	1.01693	0.707447	0.954	0.650385	5.28177	5.03003	0.833
TCGA-AZ-4313-01	set 1	0.90644	1.26715	0.919343	0.952	0.753324	4.86657	4.50805	0.892
TCGA-NH-A5IV-01	set 1	0.90191	1.13397	0.758706	0.955	0.664552	5.24266	4.95594	0.855
TCGA-F4-6703-01	set 1	0.8968	1.05141	0.628749	0.955	0.628396	5.35593	5.09332	0.809
TCGA-DM-A1HA-01	set 1	0.893458	1.25262	0.833703	0.948	0.712331	4.70587	4.30738	0.858
TCGA-CK-6746-01	set 1	0.891746	1.23544	0.803262	0.944	0.689284	4.93669	4.58245	0.85
TCGA-DY-A1DF-01	set 1	0.888945	1.24127	0.868619	0.947	0.674275	5.0866	4.77106	0.853
TCGA-5M-AAT6-01	set 1	0.882565	1.1414	0.775444	0.946	0.665737	5.25579	5.00753	0.853
TCGA-G4-6321-01	set 1	0.878495	1.31034	0.997557	0.934	0.707177	4.97045	4.64205	0.85
TCGA-WS-AB45-01	set 1	0.869353	1.27593	0.820521	0.94	0.549369	5.2614	4.93217	0.757
TCGA-DC-6155-01	set 1	0.799189	1.75253	1.38451	0.889	0.707928	4.87902	4.49261	0.851
TCGA-G5-6572-02	set 1	0.794377	1.50409	0.926917	0.896	0.569757	5.25809	4.94037	0.766
TCGA-AZ-6603-01	set 2	0.963501	0.672794	0.459175	0.984	0.730722	5.18802	4.97577	0.886
TCGA-CM-6679-01	set 2	0.963192	0.644538	0.441217	0.984	0.710162	5.20536	4.97789	0.875
TCGA-G4-6625-01	set 2	0.962309	0.646029	0.43783	0.983	0.73684	5.26496	5.07479	0.889
TCGA-AD-6548-01	set 2	0.960886	0.680194	0.468341	0.98	0.768858	5.18242	4.97145	0.902
TCGA-F4-6805-01	set 2	0.960727	0.650427	0.439317	0.982	0.693429	5.31527	5.10039	0.859
TCGA-CM-6168-01	set 2	0.959278	0.647763	0.438262	0.981	0.68526	5.34903	5.14019	0.848
TCGA-AA-3495-01	set 2	0.959252	0.705009	0.47123	0.98	0.774574	5.06504	4.85771	0.907
TCGA-AA-3511-01	set 2	0.958764	0.706454	0.467108	0.98	0.738943	5.13835	4.91119	0.883
TCGA-D5-6539-01	set 2	0.958652	0.731494	0.498143	0.982	0.721026	5.17745	4.92771	0.877
TCGA-CK-6751-01	set 2	0.958357	0.783678	0.516768	0.981	0.761032	5.02715	4.75516	0.901
TCGA-G4-6311-01	set 2	0.958291	0.704307	0.485919	0.981	0.745546	5.16133	4.9411	0.888
TCGA-AF-6655-01	set 2	0.958263	0.698089	0.479284	0.981	0.736219	5.14392	4.9139	0.883
TCGA-A6-6140-01	set 2	0.958088	0.74153	0.502082	0.98	0.757783	4.93793	4.67208	0.893
TCGA-D5-6920-01	set 2	0.957937	0.724181	0.476392	0.981	0.746938	5.20636	4.97715	0.893
TCGA-CK-6747-01	set 2	0.957039	0.744157	0.490495	0.981	0.74554	5.10896	4.85737	0.892
TCGA-DY-A1DC-01	set 2	0.956289	0.789222	0.549082	0.98	0.770989	4.96705	4.69888	0.906
TCGA-CL-5918-01	set 2	0.95607	0.787077	0.545156	0.98	0.797378	4.78186	4.50451	0.916
TCGA-G4-6315-01	set 2	0.955631	0.837651	0.579628	0.98	0.781192	4.92824	4.64035	0.907
TCGA-G4-6588-01	set 2	0.955439	0.777313	0.538003	0.978	0.765423	4.97082	4.68988	0.897
TCGA-EI-6510-01	set 2	0.955265	0.770641	0.521048	0.978	0.779185	5.03572	4.77945	0.909
TCGA-D5-6932-01	set 2	0.955111	0.737966	0.514695	0.978	0.755623	5.10367	4.86925	0.896
TCGA-AG-3742-01	set 2	0.955078	0.759201	0.521709	0.978	0.738796	4.95011	4.67465	0.88
TCGA-CI-6623-01	set 2	0.954918	0.825433	0.586429	0.979	0.760123	4.92707	4.63814	0.892
TCGA-D5-6532-01	set 2	0.954701	0.812428	0.572128	0.978	0.761286	4.83543	4.53194	0.894
TCGA-5M-AATE-01	set 2	0.954101	0.769287	0.511881	0.979	0.758079	4.93426	4.66672	0.899
TCGA-D5-6923-01	set 2	0.95408	0.744636	0.51958	0.979	0.71588	5.1453	4.89694	0.872
TCGA-AA-3712-01	set 2	0.953963	0.765699	0.522116	0.978	0.742354	5.05457	4.80647	0.884
TCGA-CM-4747-01	set 2	0.953394	0.769292	0.541985	0.978	0.743704	5.04701	4.7852	0.884
TCGA-F4-6806-01	set 2	0.953342	0.745144	0.50728	0.978	0.748709	5.12953	4.90494	0.896
TCGA-AY-6386-01	set 2	0.953213	0.82095	0.551702	0.979	0.765214	4.9703	4.68518	0.899
TCGA-AH-6903-01	set 2	0.95299	0.768944	0.541909	0.976	0.741212	5.10402	4.84449	0.881
TCGA-A6-6654-01	set 2	0.952972	0.71355	0.493577	0.978	0.673784	5.31923	5.08265	0.839
TCGA-NH-A8F8-01	set 2	0.952901	0.743873	0.520766	0.977	0.737983	5.03321	4.79435	0.886
TCGA-DC-5869-01	set 2	0.952621	0.771701	0.559943	0.976	0.772359	4.95905	4.72019	0.903
TCGA-EF-5831-01	set 2	0.952502	0.829743	0.569898	0.977	0.725262	4.96516	4.66035	0.874
TCGA-F5-6812-01	set 2	0.952333	0.708555	0.485457	0.979	0.673042	5.29751	5.07029	0.849
TCGA-A6-2684-01	set 2	0.952199	0.724582	0.50073	0.978	0.722373	5.24738	5.03596	0.884
TCGA-AD-6899-01	set 2	0.951908	0.74877	0.509609	0.978	0.712508	5.36755	5.17322	0.872
TCGA-CM-6166-01	set 2	0.951637	0.817144	0.587363	0.977	0.761545	4.93368	4.6523	0.898
TCGA-F5-6702-01	set 2	0.951209	0.714104	0.469928	0.978	0.677715	5.32888	5.10402	0.838
TCGA-A6-2685-11	set 2	0.950933	0.737099	0.495411	0.979	0.741368	5.31905	5.11755	0.89
TCGA-AA-3655-01	set 2	0.950703	0.801943	0.558308	0.975	0.720524	5.13282	4.88588	0.879
TCGA-AA-3697-01	set 2	0.950686	0.796705	0.528196	0.978	0.768614	5.00052	4.77996	0.905
TCGA-DM-A28E-01	set 2	0.950674	0.89629	0.599384	0.977	0.764979	4.7535	4.40896	0.896
TCGA-CM-5344-01	set 2	0.950544	0.773	0.539034	0.977	0.741203	5.13924	4.89556	0.89
TCGA-EI-6512-01	set 2	0.949849	0.818326	0.554943	0.976	0.732738	5.01888	4.75511	0.873
TCGA-AF-3911-01	set 2	0.949613	0.849274	0.587529	0.977	0.761355	5.10777	4.90908	0.9
TCGA-CM-6164-01	set 2	0.949577	0.772532	0.538714	0.976	0.747801	5.07883	4.84236	0.889
TCGA-5M-AAT4-01	set 2	0.949129	0.812733	0.568026	0.977	0.772833	4.90797	4.63218	0.901
TCGA-D5-6898-01	set 2	0.948885	0.774081	0.517985	0.976	0.706127	5.1774	4.93346	0.864
TCGA-AD-6965-01	set 2	0.948758	0.832196	0.564144	0.977	0.744774	5.07546	4.83623	0.889
TCGA-QG-A5YX-01	set 2	0.948026	0.849051	0.580015	0.974	0.75728	4.92869	4.62786	0.892
TCGA-DM-A28G-01	set 2	0.947931	0.801029	0.54495	0.977	0.775159	5.07127	4.83818	0.909
TCGA-AA-3660-01	set 2	0.947415	0.828005	0.536865	0.975	0.765372	5.13723	4.93772	0.902
TCGA-DM-A1D4-01	set 2	0.947289	0.883561	0.595732	0.976	0.782252	4.81428	4.50417	0.912
TCGA-AZ-6608-01	set 2	0.947075	0.882071	0.606595	0.975	0.79579	4.75326	4.43541	0.915
TCGA-A6-6782-01	set 2	0.946875	0.794119	0.506469	0.978	0.723325	5.26949	5.06962	0.883
TCGA-DC-6160-01	set 2	0.946573	0.83949	0.599179	0.973	0.71656	5.06417	4.78181	0.864
TCGA-CL-5917-01	set 2	0.946347	0.830761	0.574391	0.974	0.704507	5.08623	4.8107	0.859
TCGA-A6-6648-01	set 2	0.946302	0.817567	0.576194	0.972	0.707351	5.15369	4.88474	0.859
TCGA-AA-3713-01	set 2	0.946211	0.803863	0.546034	0.973	0.71266	5.2023	4.964	0.868
TCGA-AY-5543-01	set 2	0.946166	0.91577	0.661213	0.973	0.779065	4.91872	4.62503	0.905
TCGA-CM-5860-01	set 2	0.945948	0.823716	0.586352	0.973	0.729758	5.08119	4.82725	0.879
TCGA-CA-6719-01	set 2	0.945743	0.796773	0.55904	0.975	0.688534	5.20547	4.96689	0.857
TCGA-EI-6508-01	set 2	0.945419	0.846168	0.576555	0.972	0.728405	5.12007	4.86947	0.876
TCGA-AF-4110-01	set 2	0.945185	0.809517	0.540285	0.973	0.74142	5.30194	5.12298	0.887
TCGA-CM-6163-01	set 2	0.94506	0.785404	0.539039	0.974	0.708796	5.20581	4.98801	0.866
TCGA-D5-6530-01	set 2	0.944784	0.838036	0.571166	0.974	0.747564	5.11445	4.85649	0.892
TCGA-F5-6811-01	set 2	0.944625	0.814108	0.557421	0.973	0.692261	5.19112	4.94671	0.853
TCGA-DY-A0XA-01	set 2	0.944283	0.853103	0.57232	0.974	0.743407	4.91711	4.63089	0.889
TCGA-AZ-4615-01	set 2	0.943918	0.879727	0.601983	0.972	0.752679	4.96402	4.67931	0.894
TCGA-AU-3779-01	set 2	0.943857	0.814134	0.561255	0.975	0.730222	5.16272	4.93727	0.891
TCGA-A6-5661-01	set 2	0.943617	0.918712	0.643003	0.972	0.75833	4.8912	4.59811	0.889
TCGA-DM-A1DA-01	set 2	0.94359	0.917894	0.60885	0.973	0.73999	4.80402	4.47012	0.896
TCGA-AG-4022-01	set 2	0.943545	0.85578	0.59217	0.972	0.697702	5.28265	5.07853	0.856
TCGA-AZ-6606-01	set 2	0.943374	0.872798	0.585567	0.973	0.769032	4.89821	4.60937	0.895
TCGA-CK-5913-01	set 2	0.943356	0.864553	0.563752	0.972	0.733846	5.05669	4.77455	0.876
TCGA-AY-A71X-01	set 2	0.942713	0.905046	0.63261	0.973	0.782785	5.00655	4.73855	0.913
TCGA-D5-6540-01	set 2	0.94233	0.880741	0.574856	0.973	0.760142	4.94679	4.66489	0.896
TCGA-CA-6716-01	set 2	0.942277	0.867581	0.605791	0.972	0.704885	5.01217	4.72928	0.866
TCGA-CK-4952-01	set 2	0.941684	0.910879	0.612997	0.969	0.753993	4.93298	4.60809	0.885
TCGA-A6-2682-01	set 2	0.94152	0.819239	0.561219	0.973	0.756339	5.24482	5.05606	0.898
TCGA-AG-3731-11	set 2	0.941486	0.746052	0.503621	0.973	0.680055	5.45339	5.26579	0.862
TCGA-CK-5915-01	set 2	0.941067	0.961682	0.658461	0.97	0.729467	4.76687	4.39628	0.869
TCGA-AA-3506-01	set 2	0.940291	0.892159	0.605428	0.971	0.767404	5.2393	5.05906	0.903
TCGA-AA-3663-01	set 2	0.940274	0.912984	0.63578	0.97	0.789993	4.877	4.59175	0.913
TCGA-A6-6653-01	set 2	0.939863	0.914699	0.624907	0.97	0.727246	4.97477	4.67292	0.873
TCGA-D5-5538-01	set 2	0.939609	0.843821	0.567768	0.972	0.717224	5.19706	4.95973	0.874
TCGA-AA-3496-01	set 2	0.939606	0.84641	0.582745	0.97	0.713351	5.18555	4.94715	0.873
TCGA-AA-3492-01	set 2	0.939562	0.906406	0.61288	0.97	0.760006	4.95113	4.68603	0.904
TCGA-CA-5796-01	set 2	0.939318	0.931128	0.65333	0.97	0.728404	4.98091	4.6722	0.879
TCGA-F5-6464-01	set 2	0.939037	0.82837	0.557822	0.972	0.628857	5.28676	5.00878	0.816
TCGA-EI-6511-01	set 2	0.938464	0.873124	0.604812	0.972	0.708478	5.12226	4.86626	0.869
TCGA-AH-6644-01	set 2	0.938436	0.844321	0.57659	0.97	0.681178	5.19298	4.92839	0.847
TCGA-AA-3712-11	set 2	0.937823	0.820874	0.554939	0.972	0.744214	5.3246	5.14478	0.893
TCGA-CM-6167-01	set 2	0.93771	0.772859	0.543618	0.97	0.568579	5.40255	5.14992	0.791
TCGA-BM-6198-01	set 2	0.937498	0.842708	0.586352	0.97	0.733946	5.20877	4.99337	0.882
TCGA-NH-A50V-01	set 2	0.937426	0.862022	0.57196	0.971	0.700652	5.16236	4.90634	0.868
TCGA-CM-5349-01	set 2	0.937306	0.836479	0.579014	0.97	0.711812	5.23012	4.99978	0.875
TCGA-G4-6293-01	set 2	0.937099	0.878744	0.587297	0.97	0.744084	5.08066	4.83299	0.884
TCGA-EI-6883-01	set 2	0.936844	0.894434	0.605242	0.968	0.745353	5.0215	4.76164	0.888
TCGA-AZ-4684-01	set 2	0.936658	0.865833	0.581744	0.968	0.755791	5.1117	4.88776	0.894
TCGA-DM-A28C-01	set 2	0.936491	0.972808	0.66465	0.969	0.738007	4.88552	4.5402	0.883
TCGA-AG-3591-01	set 2	0.936348	0.945374	0.653221	0.969	0.756439	5.12791	4.89639	0.897
TCGA-G4-6322-01	set 2	0.935667	0.923899	0.610882	0.97	0.751922	5.12089	4.8607	0.895
TCGA-AA-3663-11	set 2	0.934505	0.817212	0.529675	0.97	0.67278	5.43096	5.22848	0.856
TCGA-F4-6460-01	set 2	0.934395	0.858147	0.594242	0.968	0.703463	5.29865	5.1002	0.867
TCGA-A6-A566-01	set 2	0.934378	0.854933	0.580847	0.971	0.673062	5.30637	5.06592	0.844
TCGA-A6-5662-01	set 2	0.934268	0.911701	0.637346	0.968	0.714409	5.02383	4.75531	0.867
TCGA-EI-7004-01	set 2	0.93402	0.839809	0.5909	0.966	0.637944	5.43319	5.18093	0.813
TCGA-CI-6619-01	set 2	0.933863	0.850869	0.564045	0.97	0.741489	5.25386	5.05017	0.885
TCGA-G4-6307-01	set 2	0.933211	0.959711	0.683532	0.967	0.773675	4.91353	4.60613	0.907
TCGA-D5-6541-01	set 2	0.933168	0.928725	0.639234	0.968	0.701806	5.12355	4.85034	0.863
TCGA-CK-5912-01	set 2	0.932624	0.954746	0.640993	0.968	0.697628	4.93714	4.61813	0.862
TCGA-AD-6963-01	set 2	0.932622	1.04348	0.780215	0.965	0.775107	4.96287	4.68898	0.903
TCGA-CM-4744-01	set 2	0.932563	1.02696	0.73319	0.966	0.82015	4.79404	4.48241	0.924
TCGA-A6-2679-11	set 2	0.932043	0.855516	0.581713	0.971	0.725575	5.41681	5.22528	0.883
TCGA-G4-6320-01	set 2	0.931824	0.946093	0.637034	0.969	0.774994	4.94095	4.6715	0.908
TCGA-F4-6809-01	set 2	0.931697	0.841373	0.565699	0.969	0.690674	5.36967	5.17419	0.863
TCGA-AA-3502-01	set 2	0.930919	0.99539	0.682111	0.967	0.774111	5.03788	4.78245	0.911
TCGA-EI-6509-01	set 2	0.930811	0.92483	0.617672	0.969	0.70702	5.11323	4.82797	0.864
TCGA-A6-2675-11	set 2	0.930716	0.87904	0.588663	0.967	0.635429	5.3789	5.13225	0.816
TCGA-AZ-5403-01	set 2	0.930693	0.971951	0.740029	0.962	0.764408	5.06938	4.83512	0.899
TCGA-DY-A1DG-01	set 2	0.93049	0.988874	0.682525	0.966	0.767159	4.84426	4.55322	0.901
TCGA-CM-5861-01	set 2	0.930263	1.02645	0.711689	0.967	0.746394	4.86757	4.53392	0.881
TCGA-AD-6901-01	set 2	0.930017	0.878938	0.598632	0.967	0.697056	5.23487	5.00265	0.863
TCGA-4N-A93T-01	set 2	0.928808	0.973606	0.686664	0.964	0.757459	4.86239	4.56503	0.893
TCGA-G5-6572-01	set 2	0.927114	0.921059	0.625197	0.966	0.658597	5.1503	4.86439	0.832
TCGA-G4-6310-01	set 2	0.926904	0.965317	0.652803	0.967	0.667783	5.04418	4.73675	0.841
TCGA-AZ-4616-01	set 2	0.926069	0.968472	0.713525	0.964	0.798499	5.01557	4.77867	0.919
TCGA-A6-2686-11	set 2	0.92564	0.917268	0.630101	0.966	0.716315	5.37538	5.16414	0.874
TCGA-CM-6171-01	set 2	0.925091	0.977935	0.650878	0.963	0.704947	5.03048	4.72801	0.855
TCGA-F4-6570-01	set 2	0.923826	0.980672	0.646819	0.963	0.68593	5.15606	4.86395	0.857
TCGA-DC-6156-01	set 2	0.922332	0.930848	0.651268	0.962	0.619172	5.2867	5.01496	0.804
TCGA-A6-A5ZU-01	set 2	0.922129	0.980255	0.663658	0.965	0.669635	5.07908	4.78826	0.85
TCGA-3L-AA1B-01	set 2	0.921125	0.912653	0.621902	0.963	0.71766	5.26286	5.04895	0.875
TCGA-EI-6885-01	set 2	0.920853	0.968457	0.667612	0.961	0.666239	5.30041	5.04611	0.838
TCGA-AD-6888-01	set 2	0.919001	1.12594	0.805457	0.962	0.77069	4.85664	4.50771	0.899
TCGA-A6-5657-01	set 2	0.917557	0.954272	0.666353	0.958	0.676159	5.27499	5.03328	0.848
TCGA-G4-6302-01	set 2	0.917382	0.922926	0.606151	0.964	0.591779	5.40137	5.14828	0.797
TCGA-AZ-4614-01	set 2	0.916932	1.06959	0.714599	0.958	0.739571	4.86281	4.53059	0.877
TCGA-AA-3655-11	set 2	0.916892	0.947357	0.651666	0.957	0.737333	5.34866	5.16995	0.896
TCGA-AH-6643-01	set 2	0.916674	1.06776	0.707482	0.959	0.707328	5.01079	4.71283	0.857
TCGA-D5-6536-01	set 2	0.916408	0.996388	0.666406	0.959	0.700188	5.20801	4.94633	0.865
TCGA-CA-6718-01	set 2	0.91546	1.00624	0.655392	0.961	0.697075	5.12431	4.85409	0.866
TCGA-D5-5540-01	set 2	0.914792	1.0982	0.826034	0.951	0.749847	4.80094	4.46845	0.883
TCGA-AZ-6598-01	set 2	0.913706	1.096	0.718695	0.958	0.717187	4.93723	4.61432	0.872
TCGA-AM-5821-01	set 2	0.910203	1.13297	0.781016	0.953	0.747275	4.9217	4.58613	0.882
TCGA-G5-6641-01	set 2	0.909374	1.10215	0.758356	0.958	0.76294	4.9871	4.68996	0.895
TCGA-F4-6704-01	set 2	0.90724	1.00618	0.663291	0.953	0.644787	5.39438	5.13349	0.828
TCGA-DM-A285-01	set 2	0.905946	1.05104	0.712109	0.959	0.716145	5.15297	4.88546	0.874
TCGA-CM-4743-01	set 2	0.904077	1.20909	0.859965	0.95	0.766267	4.84826	4.53346	0.897
TCGA-DC-6682-01	set 2	0.903347	1.15681	0.869385	0.949	0.702796	4.97641	4.65257	0.849
TCGA-AG-3725-11	set 2	0.896171	1.03523	0.79715	0.94	0.723845	5.37657	5.19427	0.884
TCGA-AZ-6607-01	set 2	0.893266	1.09702	0.765513	0.943	0.618189	5.25111	4.94769	0.795
TCGA-DM-A280-01	set 2	0.891187	1.36008	0.976427	0.945	0.739951	4.88128	4.53482	0.879
TCGA-CA-5255-01	set 2	0.847909	1.54238	1.08974	0.927	0.735921	4.93113	4.59545	0.876
TCGA-AZ-4323-01	set 2	0.793057	1.40635	0.941842	0.902	0.576869	5.63077	5.43278	0.778
TCGA-F4-6854-01	set 3	0.961008	0.674853	0.461931	0.982	0.745273	5.13731	4.92164	0.888
TCGA-QG-A5YV-01	set 3	0.959712	0.739921	0.493829	0.981	0.787064	4.97507	4.73204	0.912
TCGA-A6-6137-01	set 3	0.957346	0.720151	0.492769	0.981	0.743772	5.2004	4.98689	0.888
TCGA-D5-7000-01	set 3	0.956862	0.73087	0.496248	0.98	0.738184	5.11425	4.87372	0.881
TCGA-AH-6547-01	set 3	0.955226	0.683175	0.470132	0.979	0.708627	5.4056	5.22468	0.868
TCGA-AF-A56N-01	set 3	0.955019	0.739927	0.498129	0.979	0.751615	5.04164	4.80718	0.895
TCGA-CM-6677-01	set 3	0.953973	0.775218	0.526928	0.978	0.763068	5.01813	4.7762	0.902
TCGA-CL-4957-01	set 3	0.953738	0.756878	0.528504	0.978	0.7581	5.05021	4.80707	0.896
TCGA-AZ-6600-01	set 3	0.953106	0.758169	0.5087	0.979	0.732154	5.26887	5.06868	0.88
TCGA-EI-6881-01	set 3	0.95211	0.791556	0.531709	0.978	0.762651	4.99455	4.7251	0.895
TCGA-AF-2693-01	set 3	0.951962	0.757284	0.526805	0.977	0.748071	5.15276	4.92485	0.889
TCGA-CK-4950-01	set 3	0.951879	0.766473	0.49456	0.977	0.756405	5.24729	5.04015	0.895
TCGA-A6-6650-01	set 3	0.95135	0.816451	0.565173	0.977	0.753134	4.88487	4.58824	0.889
TCGA-CM-4751-01	set 3	0.950438	0.749057	0.514035	0.976	0.757442	5.22792	5.03271	0.894
TCGA-CM-5864-01	set 3	0.949569	0.810341	0.560539	0.976	0.780031	4.9345	4.69095	0.905
TCGA-CM-6680-01	set 3	0.949393	0.794367	0.549546	0.976	0.721298	5.34545	5.14474	0.882
TCGA-QL-A97D-01	set 3	0.949384	0.837475	0.584993	0.976	0.758597	4.9355	4.64825	0.896
TCGA-QG-A5Z2-01	set 3	0.947498	0.803412	0.560435	0.976	0.75882	5.07833	4.83581	0.898
TCGA-A6-2685-01	set 3	0.946038	0.734524	0.495574	0.974	0.700734	5.40703	5.22718	0.865
TCGA-D5-6535-01	set 3	0.945794	0.820081	0.573232	0.973	0.724518	5.05009	4.79251	0.872
TCGA-AF-A56L-01	set 3	0.945773	0.832579	0.587608	0.973	0.766175	5.02838	4.78843	0.901
TCGA-G4-6627-01	set 3	0.9456	0.738496	0.505613	0.974	0.706966	5.37832	5.19428	0.862
TCGA-AF-6136-01	set 3	0.944894	0.818855	0.57214	0.975	0.729385	5.06838	4.82666	0.88
TCGA-A6-6141-01	set 3	0.944055	0.81204	0.540896	0.976	0.750594	5.19167	4.97207	0.897
TCGA-CA-6715-01	set 3	0.943876	0.866254	0.589443	0.973	0.759954	4.90847	4.61405	0.893
TCGA-DM-A28F-01	set 3	0.942255	0.917657	0.64337	0.972	0.779167	4.84637	4.55271	0.904
TCGA-DC-6158-01	set 3	0.941455	0.824513	0.580938	0.972	0.687651	5.16401	4.91313	0.847
TCGA-AU-6004-01	set 3	0.939814	0.84835	0.567484	0.972	0.723229	5.17676	4.93551	0.878
TCGA-AA-3660-11	set 3	0.939656	0.81893	0.574651	0.973	0.768478	5.26983	5.09121	0.913
TCGA-D5-6930-01	set 3	0.939032	0.863681	0.611032	0.97	0.757584	5.15616	4.9342	0.899
TCGA-AY-A69D-01	set 3	0.93752	0.881958	0.622425	0.97	0.739075	5.10474	4.83182	0.882
TCGA-AD-A5EK-01	set 3	0.937113	0.901565	0.600021	0.971	0.742522	4.99489	4.71383	0.888
TCGA-AZ-4682-01	set 3	0.936437	0.914072	0.625813	0.968	0.785029	4.99303	4.76483	0.909
TCGA-AD-6889-01	set 3	0.935949	0.942553	0.633494	0.97	0.794949	4.88586	4.60438	0.918
TCGA-DM-A1D7-01	set 3	0.935622	0.93884	0.66226	0.969	0.780736	4.96393	4.70431	0.912
TCGA-CI-6620-01	set 3	0.935293	0.881697	0.629482	0.967	0.721232	5.12761	4.86905	0.869
TCGA-CM-5863-01	set 3	0.935194	0.860377	0.558634	0.969	0.724014	5.28917	5.07026	0.872
TCGA-EI-6514-01	set 3	0.935088	0.923543	0.655333	0.968	0.695446	5.06575	4.79544	0.854
TCGA-CK-4951-01	set 3	0.934601	0.900692	0.616132	0.968	0.711939	5.11298	4.85159	0.87
TCGA-EI-6882-01	set 3	0.933538	0.946081	0.677849	0.966	0.71485	5.0949	4.83242	0.865
TCGA-DM-A28M-01	set 3	0.932854	1.02314	0.698238	0.969	0.787623	4.81869	4.48223	0.912
TCGA-AH-6897-01	set 3	0.932618	0.995204	0.673387	0.968	0.774828	4.76274	4.43967	0.9
TCGA-DM-A1HB-01	set 3	0.930951	1.04655	0.720164	0.968	0.787846	4.83107	4.50334	0.907
TCGA-NH-A8F7-01	set 3	0.93029	0.971695	0.655635	0.966	0.734005	4.88636	4.58329	0.877
TCGA-AY-6197-01	set 3	0.929881	0.949664	0.642182	0.967	0.737799	5.01147	4.73788	0.882
TCGA-CA-5256-01	set 3	0.929737	0.970611	0.730331	0.962	0.795366	4.85454	4.58916	0.913
TCGA-F5-6814-01	set 3	0.929212	0.932284	0.625781	0.966	0.739732	5.11405	4.86611	0.883
TCGA-DM-A1D8-01	set 3	0.928951	0.987027	0.676757	0.966	0.756909	4.87942	4.5735	0.898
TCGA-G4-6586-01	set 3	0.92854	1.04107	0.730287	0.965	0.78451	4.77924	4.45992	0.908
TCGA-A6-2684-11	set 3	0.928392	0.917274	0.659028	0.966	0.767084	5.23141	5.02739	0.906
TCGA-F5-6810-01	set 3	0.92687	0.920481	0.577297	0.972	0.722105	5.19684	4.97691	0.875
TCGA-DC-6154-01	set 3	0.926705	1.02119	0.709742	0.965	0.736911	5.00595	4.75071	0.882
TCGA-A6-2671-11	set 3	0.926321	0.896206	0.62225	0.965	0.710535	5.37038	5.15985	0.871
TCGA-F4-6463-01	set 3	0.923741	0.901371	0.577849	0.965	0.695469	5.26483	5.03452	0.857
TCGA-G4-6295-01	set 3	0.923585	1.01303	0.70964	0.962	0.731358	4.92138	4.61633	0.877
TCGA-NH-A6GA-01	set 3	0.922562	0.965974	0.661983	0.961	0.721437	5.10312	4.85933	0.87
TCGA-AZ-4315-01	set 3	0.921297	1.05811	0.779625	0.957	0.770187	4.9242	4.63854	0.903
TCGA-AZ-6598-11	set 3	0.920974	0.882414	0.581494	0.965	0.686333	5.47897	5.28459	0.859
TCGA-AH-6544-01	set 3	0.92051	1.12185	0.802238	0.964	0.761451	4.89874	4.58658	0.897
TCGA-AA-3489-01	set 3	0.920386	0.905797	0.608204	0.963	0.64352	5.40863	5.18081	0.829
TCGA-CM-6161-01	set 3	0.919925	0.974956	0.658445	0.96	0.701894	5.10614	4.84317	0.857
TCGA-G4-6626-01	set 3	0.917552	1.07147	0.732598	0.961	0.766319	4.89442	4.57993	0.897
TCGA-G4-6628-01	set 3	0.917204	1.02173	0.693561	0.959	0.723883	5.05593	4.78558	0.875
TCGA-AZ-6599-01	set 3	0.916545	1.09074	0.741279	0.96	0.772971	4.96022	4.66833	0.902
TCGA-DM-A1D6-01	set 3	0.915428	1.11643	0.77346	0.959	0.750999	4.93768	4.58938	0.889
TCGA-G4-6306-01	set 3	0.915282	1.1067	0.781596	0.958	0.767203	4.80557	4.48221	0.892
TCGA-G4-6298-01	set 3	0.915258	1.08305	0.768154	0.959	0.738486	4.96564	4.65017	0.885
TCGA-AF-2690-01	set 3	0.914659	0.973857	0.674967	0.957	0.643345	5.40241	5.17868	0.829
TCGA-G4-6299-01	set 3	0.909996	1.03849	0.69467	0.955	0.688935	5.13456	4.8587	0.858
TCGA-AD-6964-01	set 3	0.909381	0.996357	0.654612	0.96	0.691941	5.2772	5.04989	0.871
TCGA-CM-6675-01	set 3	0.906041	1.13891	0.789028	0.949	0.689009	4.97588	4.65762	0.852
TCGA-SS-A7HO-01	set 3	0.903671	1.13487	0.781999	0.954	0.734801	4.90166	4.58236	0.878
TCGA-AA-3713-11	set 3	0.896634	1.1022	0.815582	0.944	0.761523	5.26676	5.06797	0.903
TCGA-DY-A1H8-01	set 3	0.891786	1.24639	0.899972	0.942	0.759628	4.8114	4.47734	0.893
TCGA-EI-6507-01	set 3	0.887521	1.15001	0.782032	0.947	0.66983	5.20095	4.91667	0.84
TCGA-AY-6196-01	set 3	0.86339	1.20375	0.841941	0.931	0.550167	5.47978	5.20742	0.756
TCGA-A6-2680-11	set 3	0.828599	1.39251	0.943919	0.912	0.610504	5.35894	5.06914	0.804
TCGA-G4-6304-01	set 3	0.823313	1.59847	1.13307	0.905	0.664179	4.87131	4.483	0.832
