# Supplementary material for: MethCORR modelling of methylomes from formalin-fixed paraffin-embedded tissue enables characterization and prognostication of colorectal cancer
Source: Nat Commun. 2020 Apr 24;11:2025. doi: 10.1038/s41467-020-16000-6 (PMC7181739; doi:10.1038/s41467-020-16000-6)
Supplement: Supplementary file 8 — Supplementary Data 5 [file 41467_2020_16000_MOESM8_ESM.xlsx]

## Sheet: SYSCOL intra-sample fit
Supplementary Data 5: Intra-sample model fit for SYSCOL samples using COREAD- and SYSCOL-derived regression models
Intra-sample (per-sample) model fit for SYSCOL samples using UCSC XENA TCGA COREAD- and SYSCOL-derived MethCORR matrixes and regression models, as indicated.
MethCORR set 1 and set 2 were used for regression modelling whereas set 3 was used for independent validation.
"SYSCOL-derived MethCORR models" indicate that the MethCORR matrix and gene-specific regression models used for calculation of intra-sample R2, RMSE, and MAE were established in the SYSCOL cohort.
"COREAD-derived MethCORR models" indicate that the MethCORR matrix and gene-specific regression models used for calculation of intra-sample R2, RMSE, and MAE were established in the UCSC XENA TCGA COREAD cohort.
		SYSCOL-derived MethCORR matrix				COREAD-derived MethCORR matrix
SYSCOL Patient id	MethCORR set	R2	RMSE	MAE	Spearman´s rho	R2	RMSE	MAE	Spearman´s rho
SYSCOL_N314	set 1	0.966034	0.390092	0.260669	0.980902	0.75373	5.38308	5.18079	0.903
SYSCOL_N81	set 1	0.96567	0.395164	0.285672	0.979621	0.756799	5.24885	5.06138	0.901
SYSCOL_N306	set 1	0.958254	0.423937	0.294596	0.9756	0.730835	5.39802	5.19189	0.887
SYSCOL_T143	set 1	0.957729	0.451645	0.296583	0.978898	0.783845	4.99577	4.75495	0.914
SYSCOL_N181	set 1	0.955805	0.471597	0.324492	0.977656	0.734959	5.23603	5.02866	0.894
SYSCOL_T219	set 1	0.955025	0.447949	0.307071	0.974985	0.720302	5.23163	5.00369	0.878
SYSCOL_T61	set 1	0.95468	0.459334	0.298576	0.977694	0.781571	4.90009	4.66589	0.91
SYSCOL_T187	set 1	0.953906	0.446743	0.301995	0.975862	0.760523	5.11943	4.87613	0.904
SYSCOL_T6	set 1	0.953731	0.468257	0.309651	0.977426	0.786721	4.83879	4.60752	0.912
SYSCOL_N5	set 1	0.953523	0.456832	0.308422	0.975251	0.70874	5.46111	5.25453	0.877
SYSCOL_T65	set 1	0.951791	0.466639	0.302739	0.974928	0.78322	5.01098	4.77933	0.916
SYSCOL_T42	set 1	0.95091	0.480548	0.31353	0.973624	0.794726	4.73635	4.43635	0.919
SYSCOL_T5	set 1	0.947488	0.480417	0.320028	0.972775	0.77297	4.9776	4.76624	0.905
SYSCOL_T194	set 1	0.94725	0.488457	0.295123	0.976332	0.773214	4.87524	4.57852	0.91
SYSCOL_N177	set 1	0.947127	0.50807	0.326859	0.974718	0.726042	5.34008	5.12846	0.891
SYSCOL_T152	set 1	0.946828	0.473676	0.303782	0.975573	0.7758	4.96508	4.69376	0.908
SYSCOL_T230	set 1	0.94618	0.501105	0.315838	0.974223	0.799512	4.71796	4.43888	0.917
SYSCOL_T175	set 1	0.945686	0.495839	0.337063	0.970866	0.740327	5.09116	4.86002	0.888
SYSCOL_T144	set 1	0.945049	0.508084	0.318101	0.972877	0.765175	4.90496	4.65716	0.902
SYSCOL_T80	set 1	0.944954	0.482709	0.321798	0.972779	0.793333	4.86431	4.6485	0.912
SYSCOL_T139	set 1	0.944529	0.501391	0.328655	0.97338	0.779124	5.03858	4.80934	0.911
SYSCOL_T140	set 1	0.943855	0.48834	0.333757	0.969153	0.789544	4.95812	4.74062	0.914
SYSCOL_T240	set 1	0.943813	0.528477	0.364269	0.970258	0.783652	4.85355	4.60816	0.907
SYSCOL_T81	set 1	0.943363	0.49553	0.349686	0.968426	0.767999	5.06156	4.85395	0.9
SYSCOL_N295	set 1	0.943298	0.526388	0.351217	0.973157	0.709973	5.4934	5.26922	0.882
SYSCOL_T213	set 1	0.942951	0.532051	0.344342	0.972413	0.774209	4.87514	4.64919	0.908
SYSCOL_T149	set 1	0.942771	0.504082	0.325879	0.97057	0.780397	4.86967	4.55508	0.91
SYSCOL_T82	set 1	0.942336	0.502348	0.336309	0.971755	0.798324	4.87233	4.6377	0.919
SYSCOL_T40	set 1	0.941689	0.524098	0.349536	0.969317	0.791481	4.84044	4.57172	0.92
SYSCOL_T72	set 1	0.941525	0.498031	0.331359	0.96957	0.793695	4.82096	4.54893	0.913
SYSCOL_T205	set 1	0.941057	0.517926	0.324435	0.970836	0.796631	4.80029	4.54269	0.92
SYSCOL_T180	set 1	0.940188	0.520953	0.335164	0.97126	0.769647	5.04488	4.82782	0.906
SYSCOL_T141	set 1	0.93949	0.522589	0.316498	0.971361	0.797647	5.03622	4.80457	0.922
SYSCOL_T115	set 1	0.939401	0.561666	0.395732	0.96802	0.725175	5.14095	4.8668	0.893
SYSCOL_T176	set 1	0.939271	0.505328	0.347795	0.968657	0.781234	5.01012	4.76736	0.907
SYSCOL_T85	set 1	0.939189	0.536184	0.363213	0.96826	0.751519	4.8838	4.63333	0.895
SYSCOL_T221	set 1	0.938822	0.551655	0.379235	0.970236	0.754179	5.11872	4.86698	0.911
SYSCOL_T76	set 1	0.938611	0.522773	0.349589	0.9695	0.765975	5.03466	4.81832	0.903
SYSCOL_T73	set 1	0.93858	0.51937	0.353368	0.968416	0.793326	4.7629	4.48132	0.915
SYSCOL_T203	set 1	0.93727	0.545931	0.372399	0.967742	0.776359	4.81801	4.51208	0.904
SYSCOL_T181	set 1	0.937174	0.536934	0.340681	0.968583	0.765656	4.99966	4.70136	0.907
SYSCOL_N301	set 1	0.937066	0.531098	0.32111	0.973134	0.740405	5.23845	5.03464	0.889
SYSCOL_T154	set 1	0.936334	0.555701	0.38827	0.966902	0.742018	4.96798	4.71516	0.893
SYSCOL_T162	set 1	0.93628	0.520515	0.291099	0.976991	0.79245	5.00086	4.74919	0.917
SYSCOL_T51	set 1	0.935524	0.549918	0.353333	0.970646	0.788832	4.73974	4.48515	0.911
SYSCOL_T86	set 1	0.934156	0.527961	0.34502	0.967982	0.782777	4.90527	4.65218	0.909
SYSCOL_T182	set 1	0.934054	0.535213	0.354003	0.965705	0.766049	4.95419	4.70073	0.906
SYSCOL_T227	set 1	0.934009	0.553969	0.364233	0.967719	0.726031	4.8205	4.52169	0.903
SYSCOL_T35	set 1	0.933085	0.54332	0.36483	0.966018	0.791449	4.72951	4.45834	0.916
SYSCOL_T312	set 1	0.932864	0.553936	0.377204	0.964758	0.769217	4.89332	4.65961	0.899
SYSCOL_T11	set 1	0.932522	0.539862	0.355848	0.965973	0.801606	4.81525	4.55	0.918
SYSCOL_T165	set 1	0.932419	0.566017	0.363936	0.972673	0.768322	5.09419	4.76589	0.91
SYSCOL_T256	set 1	0.93235	0.554584	0.360161	0.965693	0.795724	4.83029	4.58105	0.918
SYSCOL_T263	set 1	0.930688	0.551132	0.36916	0.962166	0.767414	4.90446	4.63628	0.904
SYSCOL_T190	set 1	0.930449	0.574995	0.365142	0.968284	0.747326	4.99749	4.72944	0.894
SYSCOL_T45	set 1	0.929771	0.556435	0.362637	0.964246	0.77405	4.95742	4.7239	0.909
SYSCOL_T15	set 1	0.929534	0.563329	0.325702	0.972755	0.792701	4.87089	4.62033	0.919
SYSCOL_T33	set 1	0.92927	0.578861	0.346701	0.967531	0.742463	5.13326	4.90608	0.893
SYSCOL_T212	set 1	0.928966	0.559769	0.350433	0.963506	0.764623	4.89142	4.62711	0.905
SYSCOL_T247	set 1	0.92883	0.587837	0.39714	0.964725	0.782857	4.82797	4.59144	0.909
SYSCOL_T164	set 1	0.927562	0.563778	0.323297	0.969198	0.821464	4.84319	4.5642	0.931
SYSCOL_N235	set 1	0.927394	0.568346	0.358931	0.963191	0.68498	5.6208	5.40979	0.86
SYSCOL_T166	set 1	0.927379	0.576646	0.333343	0.969949	0.77768	5.00745	4.76163	0.91
SYSCOL_T16	set 1	0.927121	0.564042	0.359839	0.967617	0.79379	4.7211	4.45108	0.912
SYSCOL_T304	set 1	0.926549	0.575465	0.390983	0.963439	0.744719	4.95373	4.69538	0.889
SYSCOL_T43	set 1	0.925013	0.583087	0.385956	0.960295	0.77115	5.10857	4.87237	0.909
SYSCOL_T44	set 1	0.924921	0.586126	0.37971	0.96481	0.761633	4.82431	4.58787	0.895
SYSCOL_T50	set 1	0.923969	0.59472	0.381093	0.965844	0.782968	4.69127	4.40426	0.907
SYSCOL_T243	set 1	0.923553	0.61892	0.388606	0.962411	0.75025	4.88021	4.62741	0.89
SYSCOL_T250	set 1	0.923346	0.602406	0.367561	0.966545	0.795966	4.7827	4.51916	0.919
SYSCOL_T130	set 1	0.923234	0.578002	0.392184	0.961098	0.755052	4.86639	4.62845	0.89
SYSCOL_T74	set 1	0.923201	0.577128	0.372762	0.965325	0.783217	4.81281	4.56668	0.901
SYSCOL_N161	set 1	0.922282	0.627064	0.450433	0.956934	0.665484	5.50607	5.28226	0.858
SYSCOL_T169	set 1	0.922106	0.578187	0.368306	0.966126	0.73801	4.97721	4.72793	0.888
SYSCOL_T188	set 1	0.921684	0.592102	0.383824	0.960643	0.765248	4.83975	4.56195	0.901
SYSCOL_T20	set 1	0.921352	0.589847	0.348893	0.966437	0.779321	5.01437	4.78112	0.914
SYSCOL_T110	set 1	0.921292	0.590639	0.390482	0.961331	0.724214	5.1183	4.87875	0.881
SYSCOL_T88	set 1	0.921055	0.585092	0.384506	0.962688	0.737072	4.9896	4.7641	0.886
SYSCOL_T3	set 1	0.920239	0.579425	0.3468	0.963301	0.759146	5.11816	4.91277	0.899
SYSCOL_T159	set 1	0.920206	0.633227	0.429208	0.957657	0.75348	5.03252	4.7153	0.907
SYSCOL_T31	set 1	0.919437	0.600401	0.361729	0.963528	0.773098	4.9625	4.722	0.912
SYSCOL_T83	set 1	0.918995	0.584607	0.393834	0.959537	0.657278	5.50205	5.27609	0.832
SYSCOL_T208	set 1	0.917069	0.610276	0.381148	0.955453	0.77889	4.88298	4.5893	0.912
SYSCOL_T93	set 1	0.916386	0.594637	0.351389	0.962744	0.772228	5.21796	5.02645	0.906
SYSCOL_T260	set 1	0.914703	0.638777	0.420558	0.954725	0.788245	4.98748	4.74472	0.923
SYSCOL_T64	set 1	0.912407	0.65783	0.446076	0.954219	0.753633	4.9966	4.71235	0.904
SYSCOL_T91	set 1	0.912312	0.64605	0.443216	0.955161	0.733442	5.14645	4.89676	0.893
SYSCOL_T254	set 1	0.912232	0.619547	0.415765	0.954167	0.729288	5.18558	4.95208	0.879
SYSCOL_T24	set 1	0.911949	0.631665	0.414694	0.953127	0.731028	5.31517	5.08733	0.881
SYSCOL_T62	set 1	0.911243	0.620562	0.416026	0.958724	0.789852	4.7502	4.48372	0.908
SYSCOL_T262	set 1	0.911231	0.643716	0.422867	0.954595	0.736497	4.79509	4.50675	0.883
SYSCOL_T280	set 1	0.909598	0.627854	0.412328	0.960062	0.766913	4.92558	4.67819	0.899
SYSCOL_T136	set 1	0.908075	0.667718	0.435331	0.955718	0.726405	5.04675	4.77646	0.882
SYSCOL_T209	set 1	0.907702	0.655123	0.3924	0.949333	0.782328	4.9623	4.64519	0.917
SYSCOL_T87	set 1	0.907462	0.71776	0.502483	0.952385	0.715018	5.16614	4.90822	0.884
SYSCOL_T68	set 1	0.903374	0.650104	0.391677	0.959658	0.760247	5.06648	4.84081	0.895
SYSCOL_T185	set 1	0.901776	0.645629	0.40951	0.956735	0.730997	5.22353	4.9947	0.882
SYSCOL_T157	set 1	0.901282	0.683531	0.418576	0.949509	0.710631	5.15119	4.87055	0.876
SYSCOL_T246	set 1	0.900807	0.684268	0.436756	0.949531	0.745224	4.93595	4.66821	0.89
SYSCOL_T92	set 1	0.899591	0.693397	0.441752	0.950946	0.72966	5.26893	5.03228	0.888
SYSCOL_T301	set 1	0.898334	0.660986	0.458275	0.949646	0.755983	4.78783	4.49004	0.891
SYSCOL_T292	set 1	0.896916	0.684198	0.452715	0.945863	0.761856	4.69316	4.38667	0.885
SYSCOL_T245	set 1	0.896265	0.71404	0.476867	0.946188	0.719615	5.07768	4.80407	0.88
SYSCOL_T67	set 1	0.896094	0.686639	0.473037	0.94551	0.698536	5.14541	4.89228	0.863
SYSCOL_T228	set 1	0.895826	0.718046	0.453482	0.944967	0.724548	5.0781	4.82584	0.884
SYSCOL_T129	set 1	0.893564	0.677143	0.454507	0.952409	0.705893	5.27414	5.02666	0.869
SYSCOL_T150	set 1	0.891873	0.70015	0.459724	0.947669	0.74886	5.06487	4.79924	0.897
SYSCOL_T248	set 1	0.890908	0.692945	0.41199	0.954846	0.677097	5.47421	5.24789	0.852
SYSCOL_T21	set 1	0.890098	0.693623	0.423489	0.945743	0.732013	5.26383	5.03004	0.886
SYSCOL_N260	set 1	0.885268	0.807586	0.587687	0.946049	0.634532	5.7128	5.46842	0.85
SYSCOL_T114	set 1	0.88462	0.764267	0.521924	0.942763	0.647279	5.46732	5.19807	0.846
SYSCOL_N115	set 1	0.88271	0.714226	0.500966	0.92856	0.658908	5.52627	5.28898	0.838
SYSCOL_T274	set 1	0.879432	0.730717	0.513322	0.946291	0.727261	5.19858	4.9746	0.886
SYSCOL_T271	set 1	0.87926	0.736961	0.501761	0.939419	0.720838	4.99813	4.68633	0.879
SYSCOL_T58	set 1	0.876032	0.765124	0.472946	0.942856	0.722681	4.88564	4.60487	0.88
SYSCOL_T253	set 1	0.871105	0.761031	0.530696	0.934805	0.680665	5.20729	4.95493	0.852
SYSCOL_T289	set 1	0.870683	0.756842	0.476886	0.94181	0.758494	4.86274	4.57989	0.888
SYSCOL_T118	set 1	0.865267	0.846059	0.564503	0.936878	0.662592	4.97413	4.65291	0.848
SYSCOL_T7	set 1	0.856443	0.771685	0.458616	0.939972	0.73127	5.01341	4.7854	0.88
SYSCOL_T113	set 1	0.854604	0.820434	0.555404	0.927393	0.698931	4.78719	4.44982	0.861
SYSCOL_T121	set 1	0.848946	0.889008	0.64347	0.920902	0.659174	5.07215	4.72015	0.851
SYSCOL_T135	set 1	0.848554	0.868631	0.611255	0.920012	0.662422	5.20497	4.82009	0.852
SYSCOL_T94	set 1	0.847868	0.804983	0.526461	0.923876	0.7126	5.0759	4.83834	0.868
SYSCOL_T119	set 1	0.846835	0.851259	0.53145	0.929032	0.682552	5.19562	4.94432	0.861
SYSCOL_T252	set 1	0.840632	0.863622	0.597595	0.908953	0.647244	5.0832	4.81236	0.832
SYSCOL_N220	set 1	0.834922	0.835999	0.594865	0.900064	0.622844	5.56369	5.31546	0.805
SYSCOL_N40	set 2	0.964731	0.399954	0.281285	0.979399	0.73804	5.38154	5.18246	0.892
SYSCOL_N80	set 2	0.963451	0.402153	0.275709	0.978617	0.749946	5.23109	5.02885	0.897
SYSCOL_N150	set 2	0.962915	0.41968	0.293693	0.978726	0.728828	5.32056	5.11315	0.891
SYSCOL_N184	set 2	0.956478	0.442819	0.296631	0.975626	0.734994	5.36559	5.15636	0.895
SYSCOL_T193	set 2	0.955247	0.448678	0.286183	0.979169	0.773631	5.09712	4.82723	0.91
SYSCOL_T198	set 2	0.954434	0.455117	0.281792	0.978367	0.773092	5.08626	4.83924	0.911
SYSCOL_T146	set 2	0.952595	0.482888	0.317648	0.975124	0.772555	4.90559	4.63684	0.91
SYSCOL_T32	set 2	0.95235	0.493603	0.345	0.97727	0.811329	4.76256	4.56002	0.922
SYSCOL_T184	set 2	0.951112	0.474435	0.316945	0.97358	0.756451	5.01732	4.7556	0.9
SYSCOL_T282	set 2	0.948839	0.467194	0.33374	0.972059	0.714804	5.26947	5.04002	0.874
SYSCOL_T70	set 2	0.94863	0.467159	0.316702	0.973953	0.788879	4.94526	4.70369	0.914
SYSCOL_T310	set 2	0.948552	0.483599	0.327326	0.973065	0.755887	5.10182	4.87403	0.902
SYSCOL_T160	set 2	0.94668	0.494027	0.310691	0.973973	0.778341	5.20453	4.96486	0.916
SYSCOL_T202	set 2	0.946544	0.487101	0.319306	0.97293	0.783293	4.85108	4.54464	0.909
SYSCOL_T14	set 2	0.945383	0.494	0.334699	0.972726	0.793484	4.86722	4.62781	0.918
SYSCOL_T275	set 2	0.944558	0.525355	0.352754	0.967658	0.736317	5.16292	4.93221	0.89
SYSCOL_T17	set 2	0.944293	0.516009	0.328064	0.974439	0.791321	4.90189	4.66637	0.919
SYSCOL_T9	set 2	0.943406	0.515051	0.361912	0.970231	0.779717	4.86893	4.64228	0.909
SYSCOL_T138	set 2	0.942096	0.514509	0.318739	0.974456	0.784583	4.99087	4.75615	0.916
SYSCOL_T235	set 2	0.942085	0.529005	0.344472	0.970761	0.78992	4.94543	4.70912	0.92
SYSCOL_T155	set 2	0.942013	0.542969	0.368694	0.969212	0.743119	4.961	4.68102	0.894
SYSCOL_N222	set 2	0.941984	0.51917	0.346164	0.972885	0.758036	5.343	5.1343	0.908
SYSCOL_T57	set 2	0.941616	0.529255	0.354331	0.969419	0.796343	4.73623	4.40035	0.921
SYSCOL_T8	set 2	0.941045	0.517464	0.33903	0.970018	0.770023	5.04427	4.83453	0.905
SYSCOL_T239	set 2	0.939698	0.525691	0.349499	0.969861	0.790457	4.85201	4.60882	0.913
SYSCOL_T46	set 2	0.939642	0.537037	0.331851	0.973413	0.786433	4.73303	4.43717	0.916
SYSCOL_T174	set 2	0.93912	0.530912	0.309982	0.972512	0.788967	4.95941	4.69727	0.919
SYSCOL_T290	set 2	0.938572	0.518266	0.336829	0.969475	0.77339	4.99137	4.77325	0.908
SYSCOL_T10	set 2	0.938559	0.522758	0.364467	0.968639	0.787366	4.87594	4.64541	0.913
SYSCOL_T41	set 2	0.93775	0.537337	0.3557	0.970734	0.751065	4.991	4.72234	0.898
SYSCOL_T78	set 2	0.93712	0.521996	0.323397	0.971946	0.796657	4.91947	4.69539	0.917
SYSCOL_T183	set 2	0.936897	0.53682	0.333984	0.973121	0.786964	4.89631	4.61151	0.91
SYSCOL_T306	set 2	0.936609	0.512125	0.343603	0.969527	0.778935	4.89026	4.6503	0.904
SYSCOL_T223	set 2	0.936071	0.561261	0.385608	0.967032	0.776244	4.88195	4.64081	0.912
SYSCOL_T28	set 2	0.935779	0.553312	0.373628	0.967313	0.728678	5.13447	4.91912	0.881
SYSCOL_T278	set 2	0.935351	0.538301	0.345961	0.970266	0.787567	4.71819	4.4539	0.911
SYSCOL_T19	set 2	0.935302	0.567736	0.356014	0.970558	0.763436	4.97568	4.74522	0.901
SYSCOL_T305	set 2	0.934473	0.562864	0.384238	0.96576	0.751778	4.86409	4.61759	0.897
SYSCOL_T255	set 2	0.9342	0.54657	0.349432	0.967874	0.775592	4.93864	4.70597	0.906
SYSCOL_T29	set 2	0.934173	0.536503	0.353909	0.968623	0.771341	5.09073	4.87892	0.907
SYSCOL_T210	set 2	0.933707	0.547529	0.33587	0.970036	0.759213	5.16142	4.93856	0.899
SYSCOL_T123	set 2	0.933665	0.577722	0.415816	0.965319	0.711313	4.99289	4.74665	0.871
SYSCOL_T75	set 2	0.93337	0.57406	0.406313	0.965112	0.744885	5.02472	4.80801	0.886
SYSCOL_T52	set 2	0.933049	0.551584	0.381131	0.964702	0.798982	4.6205	4.2866	0.916
SYSCOL_T163	set 2	0.933006	0.550955	0.342465	0.970269	0.766461	4.89998	4.60351	0.902
SYSCOL_T273	set 2	0.932775	0.561866	0.380453	0.964844	0.789343	4.88116	4.63971	0.91
SYSCOL_T229	set 2	0.932733	0.559443	0.365725	0.96589	0.802117	4.64106	4.34243	0.919
SYSCOL_T60	set 2	0.932036	0.543941	0.358578	0.969107	0.771976	4.93529	4.68068	0.905
SYSCOL_T156	set 2	0.931933	0.556657	0.370698	0.965332	0.767451	4.87503	4.56725	0.903
SYSCOL_T286	set 2	0.931758	0.568706	0.375451	0.968153	0.778154	4.8176	4.59391	0.903
SYSCOL_T37	set 2	0.931635	0.549673	0.376061	0.966439	0.745396	4.92006	4.67506	0.889
SYSCOL_T173	set 2	0.931401	0.56045	0.365155	0.964907	0.745516	5.081	4.80677	0.9
SYSCOL_T79	set 2	0.931089	0.557931	0.365014	0.967054	0.786979	4.72022	4.45031	0.908
SYSCOL_T225	set 2	0.931057	0.553358	0.361275	0.966663	0.774799	4.92179	4.64493	0.909
SYSCOL_T77	set 2	0.931	0.563812	0.379902	0.96493	0.753708	4.86172	4.6004	0.892
SYSCOL_T18	set 2	0.930816	0.564487	0.371149	0.966797	0.777509	4.77083	4.50661	0.904
SYSCOL_T242	set 2	0.93049	0.573641	0.338944	0.970297	0.789987	4.97032	4.74291	0.918
SYSCOL_T104	set 2	0.92945	0.572016	0.385197	0.963877	0.775357	4.7993	4.54165	0.903
SYSCOL_T195	set 2	0.929429	0.575183	0.381959	0.964502	0.739705	4.85535	4.61333	0.886
SYSCOL_T48	set 2	0.92924	0.576136	0.380989	0.966865	0.781428	4.74401	4.46723	0.905
SYSCOL_T297	set 2	0.92915	0.576045	0.354328	0.968594	0.781644	4.91346	4.68556	0.909
SYSCOL_N45	set 2	0.929006	0.553442	0.392741	0.966209	0.748051	5.28369	5.08656	0.888
SYSCOL_T69	set 2	0.928504	0.57041	0.345721	0.970895	0.775448	4.91448	4.68305	0.906
SYSCOL_T220	set 2	0.928153	0.564527	0.380942	0.962666	0.743717	5.1161	4.88405	0.89
SYSCOL_T307	set 2	0.927725	0.571175	0.372432	0.961832	0.7794	4.7643	4.42463	0.913
SYSCOL_T211	set 2	0.9255	0.591276	0.387928	0.962765	0.733257	5.12044	4.85816	0.892
SYSCOL_T147	set 2	0.925383	0.608681	0.415446	0.960627	0.755584	4.93188	4.59877	0.907
SYSCOL_T2	set 2	0.925207	0.599659	0.381017	0.965483	0.798206	4.64448	4.35164	0.915
SYSCOL_T199	set 2	0.924257	0.599586	0.399722	0.963163	0.749872	4.95073	4.66542	0.896
SYSCOL_T171	set 2	0.922573	0.580487	0.38517	0.958016	0.77084	4.86025	4.58316	0.905
SYSCOL_T142	set 2	0.921896	0.607255	0.396718	0.962144	0.793524	4.68145	4.34726	0.912
SYSCOL_T53	set 2	0.921613	0.587261	0.352402	0.968075	0.809441	4.84979	4.60769	0.925
SYSCOL_T266	set 2	0.921309	0.612408	0.418896	0.957368	0.704189	5.07603	4.84649	0.866
SYSCOL_T101	set 2	0.921247	0.594698	0.413512	0.958624	0.787054	4.92887	4.70251	0.913
SYSCOL_T12	set 2	0.921061	0.611423	0.418443	0.959188	0.759575	4.78359	4.52954	0.892
SYSCOL_T122	set 2	0.920954	0.588289	0.401157	0.960353	0.779329	4.72898	4.45029	0.903
SYSCOL_T178	set 2	0.920776	0.580298	0.340329	0.96376	0.774246	5.10351	4.86144	0.908
SYSCOL_T47	set 2	0.919944	0.570225	0.405753	0.956997	0.76034	4.98646	4.74772	0.894
SYSCOL_T264	set 2	0.919841	0.58911	0.390974	0.964357	0.728267	5.04242	4.82003	0.867
SYSCOL_T285	set 2	0.919554	0.580336	0.397594	0.959077	0.761349	5.16294	4.94531	0.899
SYSCOL_T177	set 2	0.919157	0.613259	0.37491	0.959876	0.776804	4.93566	4.67453	0.913
SYSCOL_T127	set 2	0.919013	0.620164	0.411533	0.961504	0.725851	4.92711	4.67956	0.877
SYSCOL_T197	set 2	0.918859	0.5951	0.368901	0.967031	0.784111	5.03844	4.77313	0.915
SYSCOL_T132	set 2	0.918708	0.596295	0.418968	0.959057	0.72242	5.20096	4.97236	0.882
SYSCOL_T206	set 2	0.917757	0.590241	0.406107	0.957074	0.662063	5.34275	5.10426	0.837
SYSCOL_T295	set 2	0.917007	0.611645	0.400219	0.960063	0.684857	5.06845	4.76123	0.898
SYSCOL_T302	set 2	0.915798	0.638683	0.439282	0.955268	0.767922	4.76736	4.40304	0.904
SYSCOL_T215	set 2	0.915027	0.637627	0.444196	0.954924	0.743366	5.07992	4.84882	0.895
SYSCOL_T236	set 2	0.914797	0.630623	0.432111	0.958188	0.777788	4.86812	4.63912	0.902
SYSCOL_T161	set 2	0.91449	0.634911	0.402065	0.956737	0.761855	4.97203	4.71035	0.911
SYSCOL_T30	set 2	0.913435	0.63792	0.437161	0.955849	0.738723	4.79221	4.54092	0.878
SYSCOL_T131	set 2	0.913124	0.62643	0.386744	0.961795	0.733004	5.05013	4.79088	0.888
SYSCOL_T49	set 2	0.912593	0.644359	0.397273	0.955092	0.785494	4.89919	4.63552	0.92
SYSCOL_T293	set 2	0.910959	0.6174	0.411603	0.953368	0.748044	4.86034	4.58199	0.881
SYSCOL_T125	set 2	0.910759	0.629767	0.449892	0.953084	0.723297	5.01827	4.76438	0.881
SYSCOL_T214	set 2	0.910388	0.691586	0.475594	0.95594	0.720211	5.01229	4.73004	0.89
SYSCOL_T277	set 2	0.909012	0.641981	0.426264	0.95663	0.728011	4.90368	4.63616	0.885
SYSCOL_T54	set 2	0.908237	0.673325	0.459091	0.950979	0.739901	5.07112	4.80281	0.897
SYSCOL_T108	set 2	0.906948	0.705949	0.4749	0.95062	0.747598	4.96291	4.65193	0.905
SYSCOL_T296	set 2	0.905541	0.658378	0.444166	0.952895	0.742963	4.84446	4.60452	0.882
SYSCOL_T288	set 2	0.904684	0.661959	0.434006	0.954274	0.728708	5.02814	4.79769	0.878
SYSCOL_T217	set 2	0.902371	0.661753	0.456945	0.94955	0.754591	4.84961	4.56623	0.898
SYSCOL_T311	set 2	0.901497	0.663707	0.43895	0.947609	0.749563	4.89122	4.6375	0.887
SYSCOL_T97	set 2	0.900766	0.674819	0.417994	0.957999	0.779255	4.86723	4.6263	0.908
SYSCOL_N284	set 2	0.899612	0.707022	0.467556	0.95997	0.686435	5.54402	5.32054	0.877
SYSCOL_T237	set 2	0.89894	0.695639	0.479138	0.950372	0.730194	5.01131	4.77065	0.874
SYSCOL_T133	set 2	0.898926	0.67589	0.432214	0.952926	0.720827	5.01182	4.76188	0.881
SYSCOL_T284	set 2	0.898091	0.670149	0.428585	0.944188	0.778961	4.87878	4.61458	0.913
SYSCOL_T267	set 2	0.893282	0.671437	0.468143	0.945885	0.734384	4.84072	4.55988	0.876
SYSCOL_T55	set 2	0.891659	0.699875	0.417162	0.95756	0.755559	4.82663	4.53653	0.886
SYSCOL_T226	set 2	0.890051	0.709789	0.469489	0.941277	0.712182	4.96824	4.67745	0.867
SYSCOL_T100	set 2	0.889813	0.677847	0.433388	0.941313	0.751969	4.96195	4.71719	0.889
SYSCOL_T272	set 2	0.88919	0.695323	0.45093	0.950312	0.761424	5.02632	4.7767	0.898
SYSCOL_T218	set 2	0.88832	0.728141	0.481175	0.940548	0.714003	4.96632	4.6848	0.874
SYSCOL_T124	set 2	0.887947	0.691718	0.45823	0.946416	0.727314	5.03299	4.76386	0.88
SYSCOL_T116	set 2	0.8854	0.752394	0.518197	0.941514	0.67537	5.36783	5.10954	0.862
SYSCOL_T231	set 2	0.882607	0.768668	0.49062	0.941118	0.728241	4.96591	4.64575	0.888
SYSCOL_T207	set 2	0.881058	0.728988	0.437572	0.934385	0.75046	4.78177	4.45224	0.892
SYSCOL_T299	set 2	0.877192	0.760258	0.49023	0.938927	0.696841	5.09843	4.83967	0.868
SYSCOL_T303	set 2	0.877086	0.786135	0.509005	0.941871	0.686611	5.25125	4.98466	0.869
SYSCOL_T313	set 2	0.873434	0.775996	0.500083	0.932079	0.710819	5.05527	4.76472	0.875
SYSCOL_T234	set 2	0.866679	0.813482	0.549986	0.938599	0.640615	5.30732	5.03847	0.829
SYSCOL_T287	set 2	0.844087	0.821482	0.549155	0.920477	0.694578	4.95154	4.67929	0.846
SYSCOL_T298	set 2	0.834805	0.819956	0.499468	0.923493	0.704911	4.99759	4.73404	0.858
SYSCOL_T109	set 2	0.83399	0.912164	0.609326	0.911222	0.655055	5.20455	4.89599	0.856
SYSCOL_T117	set 2	0.830963	0.885777	0.648952	0.907024	0.632522	5.63699	5.38657	0.825
SYSCOL_N99	set 3	0.954977	0.455181	0.318075	0.975914	0.765972	5.17561	4.98244	0.899
SYSCOL_N178	set 3	0.952476	0.502794	0.367838	0.974289	0.691043	5.58356	5.37345	0.873
SYSCOL_N266	set 3	0.951739	0.466873	0.328343	0.974553	0.710016	5.4203	5.21382	0.881
SYSCOL_T145	set 3	0.950613	0.460834	0.300154	0.976484	0.798344	4.90153	4.67412	0.917
SYSCOL_T167	set 3	0.950194	0.474791	0.306128	0.975116	0.762849	5.07077	4.8335	0.904
SYSCOL_N109	set 3	0.949227	0.503597	0.34821	0.976231	0.706521	5.53621	5.32	0.881
SYSCOL_T90	set 3	0.948498	0.485842	0.333811	0.972169	0.776571	4.99743	4.76359	0.912
SYSCOL_T63	set 3	0.948172	0.479114	0.329669	0.972572	0.780394	4.9471	4.73209	0.912
SYSCOL_T232	set 3	0.946404	0.500928	0.334611	0.97137	0.788995	4.82471	4.57688	0.914
SYSCOL_T257	set 3	0.944363	0.499499	0.334566	0.971908	0.769663	4.99427	4.74407	0.906
SYSCOL_T270	set 3	0.944064	0.51289	0.346847	0.97162	0.749947	5.10789	4.91022	0.891
SYSCOL_T95	set 3	0.939755	0.509567	0.330521	0.97059	0.78328	4.79924	4.54645	0.909
SYSCOL_T27	set 3	0.938464	0.548977	0.380417	0.96833	0.778301	4.86862	4.62198	0.916
SYSCOL_T300	set 3	0.938146	0.523869	0.348368	0.969012	0.749761	5.06574	4.82766	0.897
SYSCOL_T71	set 3	0.937359	0.563551	0.354692	0.97388	0.770847	4.82575	4.59756	0.898
SYSCOL_N216	set 3	0.936301	0.539221	0.375224	0.965794	0.665349	5.48124	5.25079	0.852
SYSCOL_T96	set 3	0.934488	0.542665	0.377773	0.965807	0.794471	4.81763	4.56293	0.919
SYSCOL_T170	set 3	0.934333	0.558152	0.357143	0.97026	0.780299	4.88827	4.65531	0.913
SYSCOL_T39	set 3	0.934208	0.549483	0.374759	0.965295	0.762085	4.91906	4.6755	0.9
SYSCOL_T99	set 3	0.934037	0.530534	0.35893	0.965114	0.778628	4.98376	4.75209	0.91
SYSCOL_T200	set 3	0.932045	0.562468	0.373842	0.967157	0.69139	5.44223	5.23215	0.861
SYSCOL_T294	set 3	0.930098	0.55635	0.373869	0.962008	0.730185	5.17737	4.95078	0.877
SYSCOL_T59	set 3	0.929963	0.562158	0.358693	0.969356	0.782679	4.86975	4.64669	0.905
SYSCOL_T89	set 3	0.928883	0.57401	0.384396	0.966271	0.794056	4.71223	4.45315	0.915
SYSCOL_T283	set 3	0.927306	0.568932	0.366039	0.963971	0.744311	5.068	4.85582	0.888
SYSCOL_T258	set 3	0.926987	0.583354	0.379153	0.962181	0.759173	5.0742	4.84762	0.9
SYSCOL_T153	set 3	0.926744	0.605415	0.424164	0.961831	0.799123	4.75325	4.4727	0.916
SYSCOL_T261	set 3	0.926026	0.578102	0.356983	0.965564	0.793874	4.93043	4.68541	0.922
SYSCOL_T279	set 3	0.924252	0.56382	0.379559	0.962021	0.751862	4.96774	4.74444	0.89
SYSCOL_T314	set 3	0.923069	0.605852	0.402595	0.962846	0.781954	4.82725	4.56602	0.913
SYSCOL_T111	set 3	0.922902	0.598346	0.416392	0.960418	0.727269	5.08723	4.82927	0.885
SYSCOL_T309	set 3	0.922585	0.628245	0.453816	0.955423	0.701209	5.21932	4.963	0.872
SYSCOL_T251	set 3	0.921977	0.604322	0.408848	0.958893	0.688563	5.1652	4.92533	0.858
SYSCOL_T103	set 3	0.920716	0.6273	0.445747	0.96023	0.75077	5.00913	4.79075	0.889
SYSCOL_T120	set 3	0.920576	0.620808	0.420677	0.95802	0.760303	4.82373	4.50281	0.903
SYSCOL_T22	set 3	0.919739	0.595254	0.361522	0.963929	0.783149	4.9575	4.71861	0.915
SYSCOL_T102	set 3	0.919106	0.607141	0.402907	0.959689	0.771993	5.0464	4.81491	0.907
SYSCOL_T106	set 3	0.918071	0.609819	0.411111	0.958703	0.754682	5.00284	4.76332	0.899
SYSCOL_T244	set 3	0.917683	0.623993	0.454058	0.95753	0.787663	4.78467	4.55938	0.908
SYSCOL_T84	set 3	0.914328	0.613405	0.417185	0.957506	0.772098	4.88309	4.64741	0.905
SYSCOL_T4	set 3	0.912841	0.635183	0.419931	0.956321	0.777863	4.93151	4.6925	0.908
SYSCOL_T291	set 3	0.911776	0.614176	0.40626	0.951705	0.787036	4.89723	4.64098	0.911
SYSCOL_T268	set 3	0.911593	0.632624	0.427083	0.95541	0.724997	5.11595	4.88212	0.877
SYSCOL_T98	set 3	0.911505	0.657784	0.446179	0.953094	0.790614	4.7446	4.47038	0.919
SYSCOL_T26	set 3	0.910177	0.628561	0.425555	0.953026	0.712577	5.31582	5.09075	0.871
SYSCOL_T13	set 3	0.908698	0.654378	0.405447	0.958284	0.770545	4.90288	4.64041	0.91
SYSCOL_T265	set 3	0.906552	0.640806	0.435216	0.94864	0.6752	5.32238	5.10022	0.838
SYSCOL_T105	set 3	0.905545	0.667559	0.446216	0.952623	0.771978	4.74155	4.49355	0.901
SYSCOL_T269	set 3	0.905444	0.658546	0.436043	0.955843	0.731537	5.0295	4.81744	0.872
SYSCOL_T241	set 3	0.903001	0.662388	0.447227	0.950383	0.790194	4.96005	4.72976	0.914
SYSCOL_T23	set 3	0.902868	0.668166	0.426089	0.956593	0.811781	4.68177	4.36472	0.926
SYSCOL_T249	set 3	0.902779	0.6903	0.466754	0.951123	0.731567	5.05485	4.77847	0.894
SYSCOL_T216	set 3	0.897444	0.724334	0.462091	0.953781	0.70224	4.75525	4.42554	0.897
SYSCOL_T107	set 3	0.895567	0.638904	0.44677	0.942335	0.683514	5.31842	5.0633	0.848
SYSCOL_T179	set 3	0.892884	0.703458	0.415039	0.957804	0.799723	4.82724	4.54615	0.917
SYSCOL_T112	set 3	0.892741	0.679461	0.477862	0.944958	0.714516	5.09635	4.81774	0.871
SYSCOL_T196	set 3	0.889299	0.739783	0.449678	0.942421	0.731025	5.2472	4.95957	0.893
SYSCOL_T259	set 3	0.888387	0.709885	0.46141	0.945507	0.757494	4.82898	4.52871	0.896
SYSCOL_T126	set 3	0.87961	0.759521	0.509176	0.941816	0.680356	5.3556	5.09417	0.863
SYSCOL_T128	set 3	0.879083	0.777539	0.532877	0.948295	0.735084	5.12128	4.81805	0.894
SYSCOL_T36	set 3	0.877388	0.731574	0.438616	0.950166	0.693987	5.40312	5.18531	0.863
SYSCOL_T222	set 3	0.867931	0.759386	0.494382	0.930133	0.663374	5.30151	5.04951	0.836
