# Supplementary material for: MethCORR modelling of methylomes from formalin-fixed paraffin-embedded tissue enables characterization and prognostication of colorectal cancer
Source: Nat Commun. 2020 Apr 24;11:2025. doi: 10.1038/s41467-020-16000-6 (PMC7181739; doi:10.1038/s41467-020-16000-6)
Supplement: Supplementary file 9 — Supplementary Data 6 [file 41467_2020_16000_MOESM9_ESM.xlsx]

## Sheet: SYSCOL MethCORR samples
Supplementary Data 6: SYSCOL samples used for development of the SYSCOL MethCORR matrix and regression models
List of ID´s for the SYSCOL samples used for development of the SYSCOL MethCORR matrix and regression models.
Genome-wide Spearman correlations between RNA expresssion and DNA methylation (450K) were independently identified in set 1 and set 2, whereas set 3 was only used for validation of regression models.
SYSCOL Patient ID	MethCORR set	Description
SYSCOL_T94	set 1	Discovery set
SYSCOL_T93	set 1	Discovery set
SYSCOL_T92	set 1	Discovery set
SYSCOL_T91	set 1	Discovery set
SYSCOL_T88	set 1	Discovery set
SYSCOL_T87	set 1	Discovery set
SYSCOL_T86	set 1	Discovery set
SYSCOL_T85	set 1	Discovery set
SYSCOL_T83	set 1	Discovery set
SYSCOL_T82	set 1	Discovery set
SYSCOL_T81	set 1	Discovery set
SYSCOL_T80	set 1	Discovery set
SYSCOL_T76	set 1	Discovery set
SYSCOL_T74	set 1	Discovery set
SYSCOL_T73	set 1	Discovery set
SYSCOL_T72	set 1	Discovery set
SYSCOL_T7	set 1	Discovery set
SYSCOL_T68	set 1	Discovery set
SYSCOL_T67	set 1	Discovery set
SYSCOL_T65	set 1	Discovery set
SYSCOL_T64	set 1	Discovery set
SYSCOL_T62	set 1	Discovery set
SYSCOL_T61	set 1	Discovery set
SYSCOL_T6	set 1	Discovery set
SYSCOL_T58	set 1	Discovery set
SYSCOL_T51	set 1	Discovery set
SYSCOL_T50	set 1	Discovery set
SYSCOL_T5	set 1	Discovery set
SYSCOL_T45	set 1	Discovery set
SYSCOL_T44	set 1	Discovery set
SYSCOL_T43	set 1	Discovery set
SYSCOL_T42	set 1	Discovery set
SYSCOL_T40	set 1	Discovery set
SYSCOL_T35	set 1	Discovery set
SYSCOL_T33	set 1	Discovery set
SYSCOL_T312	set 1	Discovery set
SYSCOL_T31	set 1	Discovery set
SYSCOL_T304	set 1	Discovery set
SYSCOL_T301	set 1	Discovery set
SYSCOL_T3	set 1	Discovery set
SYSCOL_T292	set 1	Discovery set
SYSCOL_T289	set 1	Discovery set
SYSCOL_T280	set 1	Discovery set
SYSCOL_T274	set 1	Discovery set
SYSCOL_T271	set 1	Discovery set
SYSCOL_T263	set 1	Discovery set
SYSCOL_T262	set 1	Discovery set
SYSCOL_T260	set 1	Discovery set
SYSCOL_T256	set 1	Discovery set
SYSCOL_T254	set 1	Discovery set
SYSCOL_T253	set 1	Discovery set
SYSCOL_T252	set 1	Discovery set
SYSCOL_T250	set 1	Discovery set
SYSCOL_T248	set 1	Discovery set
SYSCOL_T247	set 1	Discovery set
SYSCOL_T246	set 1	Discovery set
SYSCOL_T245	set 1	Discovery set
SYSCOL_T243	set 1	Discovery set
SYSCOL_T240	set 1	Discovery set
SYSCOL_T24	set 1	Discovery set
SYSCOL_T230	set 1	Discovery set
SYSCOL_T228	set 1	Discovery set
SYSCOL_T227	set 1	Discovery set
SYSCOL_T221	set 1	Discovery set
SYSCOL_T219	set 1	Discovery set
SYSCOL_T213	set 1	Discovery set
SYSCOL_T212	set 1	Discovery set
SYSCOL_T21	set 1	Discovery set
SYSCOL_T209	set 1	Discovery set
SYSCOL_T208	set 1	Discovery set
SYSCOL_T205	set 1	Discovery set
SYSCOL_T203	set 1	Discovery set
SYSCOL_T20	set 1	Discovery set
SYSCOL_T194	set 1	Discovery set
SYSCOL_T190	set 1	Discovery set
SYSCOL_T188	set 1	Discovery set
SYSCOL_T187	set 1	Discovery set
SYSCOL_T185	set 1	Discovery set
SYSCOL_T182	set 1	Discovery set
SYSCOL_T181	set 1	Discovery set
SYSCOL_T180	set 1	Discovery set
SYSCOL_T176	set 1	Discovery set
SYSCOL_T175	set 1	Discovery set
SYSCOL_T169	set 1	Discovery set
SYSCOL_T166	set 1	Discovery set
SYSCOL_T165	set 1	Discovery set
SYSCOL_T164	set 1	Discovery set
SYSCOL_T162	set 1	Discovery set
SYSCOL_T16	set 1	Discovery set
SYSCOL_T159	set 1	Discovery set
SYSCOL_T157	set 1	Discovery set
SYSCOL_T154	set 1	Discovery set
SYSCOL_T152	set 1	Discovery set
SYSCOL_T150	set 1	Discovery set
SYSCOL_T15	set 1	Discovery set
SYSCOL_T149	set 1	Discovery set
SYSCOL_T144	set 1	Discovery set
SYSCOL_T143	set 1	Discovery set
SYSCOL_T141	set 1	Discovery set
SYSCOL_T140	set 1	Discovery set
SYSCOL_T139	set 1	Discovery set
SYSCOL_T136	set 1	Discovery set
SYSCOL_T135	set 1	Discovery set
SYSCOL_T130	set 1	Discovery set
SYSCOL_T129	set 1	Discovery set
SYSCOL_T121	set 1	Discovery set
SYSCOL_T119	set 1	Discovery set
SYSCOL_T118	set 1	Discovery set
SYSCOL_T115	set 1	Discovery set
SYSCOL_T114	set 1	Discovery set
SYSCOL_T113	set 1	Discovery set
SYSCOL_T110	set 1	Discovery set
SYSCOL_T11	set 1	Discovery set
SYSCOL_N81	set 1	Discovery set
SYSCOL_N5	set 1	Discovery set
SYSCOL_N314	set 1	Discovery set
SYSCOL_N306	set 1	Discovery set
SYSCOL_N301	set 1	Discovery set
SYSCOL_N295	set 1	Discovery set
SYSCOL_N260	set 1	Discovery set
SYSCOL_N235	set 1	Discovery set
SYSCOL_N220	set 1	Discovery set
SYSCOL_N181	set 1	Discovery set
SYSCOL_N177	set 1	Discovery set
SYSCOL_N161	set 1	Discovery set
SYSCOL_N115	set 1	Discovery set
SYSCOL_T97	set 2	Discovery set
SYSCOL_T9	set 2	Discovery set
SYSCOL_T8	set 2	Discovery set
SYSCOL_T79	set 2	Discovery set
SYSCOL_T78	set 2	Discovery set
SYSCOL_T77	set 2	Discovery set
SYSCOL_T75	set 2	Discovery set
SYSCOL_T70	set 2	Discovery set
SYSCOL_T69	set 2	Discovery set
SYSCOL_T60	set 2	Discovery set
SYSCOL_T57	set 2	Discovery set
SYSCOL_T55	set 2	Discovery set
SYSCOL_T54	set 2	Discovery set
SYSCOL_T53	set 2	Discovery set
SYSCOL_T52	set 2	Discovery set
SYSCOL_T49	set 2	Discovery set
SYSCOL_T48	set 2	Discovery set
SYSCOL_T47	set 2	Discovery set
SYSCOL_T46	set 2	Discovery set
SYSCOL_T41	set 2	Discovery set
SYSCOL_T37	set 2	Discovery set
SYSCOL_T32	set 2	Discovery set
SYSCOL_T313	set 2	Discovery set
SYSCOL_T311	set 2	Discovery set
SYSCOL_T310	set 2	Discovery set
SYSCOL_T307	set 2	Discovery set
SYSCOL_T306	set 2	Discovery set
SYSCOL_T305	set 2	Discovery set
SYSCOL_T303	set 2	Discovery set
SYSCOL_T302	set 2	Discovery set
SYSCOL_T30	set 2	Discovery set
SYSCOL_T299	set 2	Discovery set
SYSCOL_T298	set 2	Discovery set
SYSCOL_T297	set 2	Discovery set
SYSCOL_T296	set 2	Discovery set
SYSCOL_T295	set 2	Discovery set
SYSCOL_T293	set 2	Discovery set
SYSCOL_T290	set 2	Discovery set
SYSCOL_T29	set 2	Discovery set
SYSCOL_T288	set 2	Discovery set
SYSCOL_T287	set 2	Discovery set
SYSCOL_T286	set 2	Discovery set
SYSCOL_T285	set 2	Discovery set
SYSCOL_T284	set 2	Discovery set
SYSCOL_T282	set 2	Discovery set
SYSCOL_T28	set 2	Discovery set
SYSCOL_T278	set 2	Discovery set
SYSCOL_T277	set 2	Discovery set
SYSCOL_T275	set 2	Discovery set
SYSCOL_T273	set 2	Discovery set
SYSCOL_T272	set 2	Discovery set
SYSCOL_T267	set 2	Discovery set
SYSCOL_T266	set 2	Discovery set
SYSCOL_T264	set 2	Discovery set
SYSCOL_T255	set 2	Discovery set
SYSCOL_T242	set 2	Discovery set
SYSCOL_T239	set 2	Discovery set
SYSCOL_T237	set 2	Discovery set
SYSCOL_T236	set 2	Discovery set
SYSCOL_T235	set 2	Discovery set
SYSCOL_T234	set 2	Discovery set
SYSCOL_T231	set 2	Discovery set
SYSCOL_T229	set 2	Discovery set
SYSCOL_T226	set 2	Discovery set
SYSCOL_T225	set 2	Discovery set
SYSCOL_T223	set 2	Discovery set
SYSCOL_T220	set 2	Discovery set
SYSCOL_T218	set 2	Discovery set
SYSCOL_T217	set 2	Discovery set
SYSCOL_T215	set 2	Discovery set
SYSCOL_T214	set 2	Discovery set
SYSCOL_T211	set 2	Discovery set
SYSCOL_T210	set 2	Discovery set
SYSCOL_T207	set 2	Discovery set
SYSCOL_T206	set 2	Discovery set
SYSCOL_T202	set 2	Discovery set
SYSCOL_T2	set 2	Discovery set
SYSCOL_T199	set 2	Discovery set
SYSCOL_T198	set 2	Discovery set
SYSCOL_T197	set 2	Discovery set
SYSCOL_T195	set 2	Discovery set
SYSCOL_T193	set 2	Discovery set
SYSCOL_T19	set 2	Discovery set
SYSCOL_T184	set 2	Discovery set
SYSCOL_T183	set 2	Discovery set
SYSCOL_T18	set 2	Discovery set
SYSCOL_T178	set 2	Discovery set
SYSCOL_T177	set 2	Discovery set
SYSCOL_T174	set 2	Discovery set
SYSCOL_T173	set 2	Discovery set
SYSCOL_T171	set 2	Discovery set
SYSCOL_T17	set 2	Discovery set
SYSCOL_T163	set 2	Discovery set
SYSCOL_T161	set 2	Discovery set
SYSCOL_T160	set 2	Discovery set
SYSCOL_T156	set 2	Discovery set
SYSCOL_T155	set 2	Discovery set
SYSCOL_T147	set 2	Discovery set
SYSCOL_T146	set 2	Discovery set
SYSCOL_T142	set 2	Discovery set
SYSCOL_T14	set 2	Discovery set
SYSCOL_T138	set 2	Discovery set
SYSCOL_T133	set 2	Discovery set
SYSCOL_T132	set 2	Discovery set
SYSCOL_T131	set 2	Discovery set
SYSCOL_T127	set 2	Discovery set
SYSCOL_T125	set 2	Discovery set
SYSCOL_T124	set 2	Discovery set
SYSCOL_T123	set 2	Discovery set
SYSCOL_T122	set 2	Discovery set
SYSCOL_T12	set 2	Discovery set
SYSCOL_T117	set 2	Discovery set
SYSCOL_T116	set 2	Discovery set
SYSCOL_T109	set 2	Discovery set
SYSCOL_T108	set 2	Discovery set
SYSCOL_T104	set 2	Discovery set
SYSCOL_T101	set 2	Discovery set
SYSCOL_T100	set 2	Discovery set
SYSCOL_T10	set 2	Discovery set
SYSCOL_N80	set 2	Discovery set
SYSCOL_N45	set 2	Discovery set
SYSCOL_N40	set 2	Discovery set
SYSCOL_N284	set 2	Discovery set
SYSCOL_N222	set 2	Discovery set
SYSCOL_N184	set 2	Discovery set
SYSCOL_N150	set 2	Discovery set
SYSCOL_T99	set 3	Validation set
SYSCOL_T98	set 3	Validation set
SYSCOL_T96	set 3	Validation set
SYSCOL_T95	set 3	Validation set
SYSCOL_T90	set 3	Validation set
SYSCOL_T89	set 3	Validation set
SYSCOL_T84	set 3	Validation set
SYSCOL_T71	set 3	Validation set
SYSCOL_T63	set 3	Validation set
SYSCOL_T59	set 3	Validation set
SYSCOL_T4	set 3	Validation set
SYSCOL_T39	set 3	Validation set
SYSCOL_T36	set 3	Validation set
SYSCOL_T314	set 3	Validation set
SYSCOL_T309	set 3	Validation set
SYSCOL_T300	set 3	Validation set
SYSCOL_T294	set 3	Validation set
SYSCOL_T291	set 3	Validation set
SYSCOL_T283	set 3	Validation set
SYSCOL_T279	set 3	Validation set
SYSCOL_T270	set 3	Validation set
SYSCOL_T27	set 3	Validation set
SYSCOL_T269	set 3	Validation set
SYSCOL_T268	set 3	Validation set
SYSCOL_T265	set 3	Validation set
SYSCOL_T261	set 3	Validation set
SYSCOL_T26	set 3	Validation set
SYSCOL_T259	set 3	Validation set
SYSCOL_T258	set 3	Validation set
SYSCOL_T257	set 3	Validation set
SYSCOL_T251	set 3	Validation set
SYSCOL_T249	set 3	Validation set
SYSCOL_T244	set 3	Validation set
SYSCOL_T241	set 3	Validation set
SYSCOL_T232	set 3	Validation set
SYSCOL_T23	set 3	Validation set
SYSCOL_T222	set 3	Validation set
SYSCOL_T22	set 3	Validation set
SYSCOL_T216	set 3	Validation set
SYSCOL_T200	set 3	Validation set
SYSCOL_T196	set 3	Validation set
SYSCOL_T179	set 3	Validation set
SYSCOL_T170	set 3	Validation set
SYSCOL_T167	set 3	Validation set
SYSCOL_T153	set 3	Validation set
SYSCOL_T145	set 3	Validation set
SYSCOL_T13	set 3	Validation set
SYSCOL_T128	set 3	Validation set
SYSCOL_T126	set 3	Validation set
SYSCOL_T120	set 3	Validation set
SYSCOL_T112	set 3	Validation set
SYSCOL_T111	set 3	Validation set
SYSCOL_T107	set 3	Validation set
SYSCOL_T106	set 3	Validation set
SYSCOL_T105	set 3	Validation set
SYSCOL_T103	set 3	Validation set
SYSCOL_T102	set 3	Validation set
SYSCOL_N99	set 3	Validation set
SYSCOL_N266	set 3	Validation set
SYSCOL_N216	set 3	Validation set
SYSCOL_N178	set 3	Validation set
SYSCOL_N109	set 3	Validation set
