# Supplementary material for: MethCORR modelling of methylomes from formalin-fixed paraffin-embedded tissue enables characterization and prognostication of colorectal cancer
Source: Nat Commun. 2020 Apr 24;11:2025. doi: 10.1038/s41467-020-16000-6 (PMC7181739; doi:10.1038/s41467-020-16000-6)
Supplement: Supplementary file 10 — Supplementary Data 7 [file 41467_2020_16000_MOESM10_ESM.xlsx]

## Sheet: SYSCOL inter-sample fit
Supplementary Data 7: Inter-sample model fit for the SYSCOL cohort
Inter-sample (per gene) model fit (R2, RMSE, MAE) for the SYSCOL discovery (set 1+2) and validation (set 3) sets.
MethCORR gene status and the selected regression model type are indicated.
Gene	Selected model	R2 discovery	R2 validation	RMSE discovery	RMSE validation	MAE discovery	MAE validation
DEC1	Simpel linear regression model	0.22375	0.14982	0.255	0.22013	0.17337	0.17461
SEPT2	Simpel linear regression model	0.23967	0.0598	0.3066	0.38901	0.2347	0.29712
SEPT4	Simpel linear regression model	0.42376	0.29396	0.43755	0.47486	0.35127	0.36913
SEPT5	Simpel linear regression model	0.40882	0.42982	0.55235	0.44048	0.42134	0.35308
SEPT6	Simpel linear regression model	0.26715	0.29125	0.61434	0.48716	0.44961	0.39206
SEPT7	Simpel linear regression model	0.436	0.16308	0.30319	0.39272	0.23233	0.29201
SEPT8	Simpel linear regression model	0.20263	0.03981	0.31173	0.30363	0.24485	0.23571
SEPT9	Simpel linear regression model	0.27063	0.25149	0.33723	0.26185	0.25335	0.20555
SEPT10	Simpel linear regression model	0.08601	0.009	0.35045	0.36624	0.26863	0.28007
SEPT11	Simpel linear regression model	0.22154	0.03015	0.44481	0.48781	0.33916	0.37557
A1BG	Simpel linear regression model	0.3122	0.47979	0.4967	0.41158	0.39755	0.31842
A1BG.AS1	Simpel linear regression model	0.32048	0.43168	0.29548	0.24508	0.22126	0.20485
A1CF	Simpel linear regression model	0.45883	0.44402	0.61229	0.57177	0.46697	0.44727
A2M	Simpel linear regression model	0.30123	0.2914	0.7066	0.70162	0.53385	0.56201
A2M.AS1	Simpel linear regression model	0.12153	0.00045	0.14562	0.16089	0.11078	0.12666
A4GALT	Simpel linear regression model	0.496	0.32227	0.57335	0.67291	0.43767	0.50268
ABAT	Simpel linear regression model	0.44342	0.36679	0.71214	0.7628	0.53194	0.60742
ABCA1	Simpel linear regression model	0.12161	0.18231	0.48341	0.4921	0.37765	0.42107
ABCA10	Simpel linear regression model	0.34331	0.30385	0.30398	0.29609	0.23131	0.22856
ABCA12	Simpel linear regression model	0.26775	0.16384	0.56616	0.48407	0.37728	0.34088
ABCA13	Simpel linear regression model	0.10892	0.00304	0.47568	0.34242	0.29768	0.23628
ABCA2	Simpel linear regression model	0.28762	0.00912	0.58737	0.6698	0.4588	0.5158
ABCA3	Simpel linear regression model	0.45682	0.46001	0.70045	0.54952	0.49929	0.4272
ABCA5	Simpel linear regression model	0.314	0.21225	0.56229	0.65255	0.42427	0.49427
ABCA6	Simpel linear regression model	0.47487	0.37903	0.27331	0.29204	0.21025	0.22164
ABCA9	Simpel linear regression model	0.48113	0.43134	0.18834	0.20134	0.13736	0.15933
ABCB1	Simpel linear regression model	0.40469	0.28217	1.07319	1.15273	0.85115	0.92497
ABCB10	Simpel linear regression model	0.19161	0.14824	0.32589	0.30842	0.25709	0.24468
ABCB4	Simpel linear regression model	0.35212	0.25793	0.98235	0.95327	0.77779	0.77451
ABCB6	Simpel linear regression model	0.37046	0.24432	0.52749	0.49142	0.417	0.34968
ABCB7	Simpel linear regression model	0.36842	0.19289	0.31768	0.31229	0.24445	0.25279
ABCB8	Simpel linear regression model	0.37976	0.06309	0.37403	0.43763	0.29386	0.35397
ABCB9	Simpel linear regression model	0.21888	0.06138	0.49268	0.51652	0.36247	0.38709
ABCC1	Simpel linear regression model	0.45408	0.41393	0.40666	0.44692	0.31837	0.35098
ABCC10	Simpel linear regression model	0.29444	0.35307	0.38377	0.31782	0.28841	0.26548
ABCC2	Simpel linear regression model	0.39258	0.27927	0.8076	0.68324	0.57355	0.54649
ABCC3	Simpel linear regression model	0.38308	0.20615	0.60009	0.63345	0.4461	0.49744
ABCC4	Simpel linear regression model	0.34633	0.27599	0.61284	0.59175	0.46783	0.46656
ABCC5	Simpel linear regression model	0.41112	0.15794	0.40816	0.47357	0.32655	0.35014
ABCC6	Simpel linear regression model	0.40987	0.28767	0.76558	0.72264	0.58978	0.56984
ABCC8	Simpel linear regression model	0.35058	0.1906	0.28146	0.36907	0.21845	0.24994
ABCC9	Simpel linear regression model	0.35778	0.30047	0.30654	0.27839	0.23572	0.21731
ABCD1	Simpel linear regression model	0.21959	0.16176	0.52017	0.45446	0.3777	0.34594
ABCD3	Simpel linear regression model	0.39324	0.46925	0.35697	0.34882	0.27928	0.29819
ABCD4	Simpel linear regression model	0.28522	0.1975	0.34927	0.36329	0.26792	0.27146
ABCE1	Simpel linear regression model	0.46256	0.27695	0.39488	0.49245	0.3066	0.39658
ABCF1	Simpel linear regression model	0.36357	0.43715	0.29743	0.29441	0.23434	0.23282
ABCF2	Simpel linear regression model	0.48748	0.37876	0.33207	0.36119	0.27027	0.28701
ABCF3	Simpel linear regression model	0.27872	0.26684	0.26499	0.32692	0.1996	0.23593
ABCG1	Simpel linear regression model	0.31227	0.09979	0.6193	0.6708	0.47186	0.55094
ABCG5	Simpel linear regression model	0.24879	0.18513	0.25907	0.34185	0.17376	0.18955
ABCG8	Simpel linear regression model	0.26841	0.24647	0.29845	0.29698	0.19453	0.19664
ABHD1	Simpel linear regression model	0.16684	0.06415	0.29698	0.32394	0.23005	0.25568
ABHD10	Simpel linear regression model	0.29872	0.27884	0.32675	0.3305	0.24767	0.24473
ABHD11	Simpel linear regression model	0.35552	0.13706	0.44516	0.48312	0.33661	0.3935
ABHD11.AS1	Simpel linear regression model	0.24439	0.16853	0.81936	0.82841	0.66118	0.67133
ABHD12	Simpel linear regression model	0.36699	0.24993	0.49134	0.49622	0.37259	0.36943
ABHD12B	Simpel linear regression model	0.39922	0.26056	1.19147	1.36455	0.94438	1.1059
ABHD13	Simpel linear regression model	0.34452	0.17893	0.29894	0.37923	0.23274	0.2948
ABHD14A	Simpel linear regression model	0.38291	0.2698	0.49157	0.49469	0.3897	0.37053
ABHD14A.ACY1	Simpel linear regression model	0.17027	0.19117	0.41631	0.44071	0.33383	0.35228
ABHD14B	Simpel linear regression model	0.28412	0.01386	0.41259	0.57203	0.30467	0.40064
ABHD15	Simpel linear regression model	0.1914	0.09786	0.36474	0.36965	0.27885	0.2894
ABHD15.AS1	Simpel linear regression model	0.06193	0.00056	2.01701	1.986	1.16752	1.25737
ABHD16A	Simpel linear regression model	0.39045	0.43814	0.30061	0.26829	0.23558	0.21406
ABHD16B	Simpel linear regression model	0.46982	0.44138	0.47275	0.45619	0.36947	0.37338
ABHD17A	Simpel linear regression model	0.20545	0.00323	0.30917	0.32131	0.23332	0.26188
ABHD17B	Simpel linear regression model	0.34296	0.15087	0.36409	0.32433	0.26705	0.24872
ABHD17C	Simpel linear regression model	0.22503	0.14328	0.46937	0.47185	0.34376	0.34028
ABHD18	Simpel linear regression model	0.2748	0.14143	0.29085	0.30171	0.22981	0.23648
ABHD2	Simpel linear regression model	0.23588	0.39845	0.75223	0.64275	0.5295	0.50581
ABHD3	Simpel linear regression model	0.60006	0.69568	0.46768	0.39589	0.36807	0.30848
ABHD4	Simpel linear regression model	0.34195	0.3392	0.46	0.43374	0.35589	0.3606
ABHD5	Simpel linear regression model	0.29875	0.37921	0.37486	0.35796	0.28944	0.28749
ABHD6	Simpel linear regression model	0.25854	0.16833	0.40623	0.37808	0.30826	0.28261
ABHD8	Simpel linear regression model	0.22231	0.23002	0.4641	0.41668	0.36683	0.33038
ABI2	Simpel linear regression model	0.32665	0.27317	0.46511	0.50272	0.35494	0.41216
ABI3	Simpel linear regression model	0.29545	0.40693	0.52543	0.44155	0.41235	0.34215
ABI3BP	Simpel linear regression model	0.39317	0.19811	0.71719	0.78622	0.58095	0.61293
ABITRAM	Simpel linear regression model	0.29816	0.1495	0.34116	0.35404	0.26087	0.27867
ABL2	Simpel linear regression model	0.29175	0.1784	0.32439	0.42596	0.2546	0.31006
ABLIM1	Simpel linear regression model	0.44867	0.36722	0.4656	0.49703	0.35774	0.37818
ABLIM2	Simpel linear regression model	0.31903	0.34902	0.63775	0.70441	0.50147	0.58351
ABLIM3	Simpel linear regression model	0.3361	0.2838	0.61931	0.64213	0.43669	0.47272
ABO	Simpel linear regression model	0.38486	0.29165	0.78455	0.73624	0.61692	0.63023
ABR	Simpel linear regression model	0.37789	0.4099	0.37144	0.35794	0.28178	0.26986
ABRACL	Simpel linear regression model	0.31534	0.10231	0.44572	0.43843	0.34717	0.33363
ABRAXAS1	Simpel linear regression model	0.24276	0.08498	0.41385	0.43151	0.32696	0.32735
ABRAXAS2	Simpel linear regression model	0.26727	0.03167	0.26498	0.32769	0.20604	0.24625
ABT1	Simpel linear regression model	0.36338	0.45915	0.29945	0.33022	0.2431	0.26031
ABTB1	Simpel linear regression model	0.3794	0.1578	0.48839	0.50646	0.39751	0.37862
ABTB2	Simpel linear regression model	0.18232	0.00912	0.54856	0.52001	0.43992	0.41841
AC000032.1	Simpel linear regression model	0.18656	0.10138	0.38886	0.453	0.30915	0.37722
AC000068.1	Simpel linear regression model	0.13454	3e-05	0.17711	0.17745	0.13403	0.13913
AC000123.1	Simpel linear regression model	0.17512	0.0494	0.41166	0.43486	0.32566	0.34987
AC002094.1	Simpel linear regression model	0.07439	0.02487	0.20011	0.1775	0.10784	0.10542
AC002116.1	Simpel linear regression model	0.23728	0.13992	0.59767	0.65879	0.46725	0.54522
AC002116.2	Simpel linear regression model	0.2366	0.07881	0.30277	0.38184	0.24581	0.31292
AC002310.2	Simpel linear regression model	0.26463	0.08642	0.22516	0.24242	0.17592	0.18181
AC002398.2	Simpel linear regression model	0.43815	0.28425	0.92951	0.95424	0.7409	0.70772
AC002401.1	Simpel linear regression model	0.27794	0.02696	0.12838	0.14039	0.10049	0.1165
AC002401.2	Simpel linear regression model	0.11882	0.04449	0.30175	0.30842	0.23738	0.26124
AC002451.1	Simpel linear regression model	0.25634	0.11814	0.36574	0.32992	0.2825	0.2732
AC002467.1	Simpel linear regression model	0.27439	0.01446	0.43558	0.47397	0.32606	0.38672
AC002511.1	Simpel linear regression model	0.40061	0.50257	0.34554	0.34343	0.24404	0.26636
AC002511.2	Simpel linear regression model	0.37601	0.4117	0.46339	0.49895	0.34608	0.38736
AC002550.1	Simpel linear regression model	0.24171	0.08046	0.30165	0.43645	0.23932	0.32359
AC003002.3	Simpel linear regression model	0.10094	0.0382	0.2188	0.27335	0.16715	0.21134
AC003070.1	Simpel linear regression model	0.23068	0.01611	0.47079	0.57604	0.37429	0.46241
AC003102.1	Simpel linear regression model	0.24023	0.11932	0.42724	0.49156	0.33497	0.39836
AC003112.1	Simpel linear regression model	0.45448	0.41291	0.2574	0.26084	0.19145	0.20968
AC003665.1	Simpel linear regression model	0.23453	0.11869	0.51988	0.54696	0.39845	0.43271
AC003688.1	Simpel linear regression model	0.27873	0.14142	0.15177	0.19799	0.09653	0.10736
AC003956.1	Simpel linear regression model	0.19629	0.01486	0.27695	0.26632	0.2163	0.22568
AC003965.1	Simpel linear regression model	0.14034	0.09359	0.27615	0.28423	0.22231	0.23733
AC003965.2	Simpel linear regression model	0.27156	0.19111	0.59396	0.53992	0.43988	0.37212
AC003991.1	Simpel linear regression model	0.27191	0.16199	0.3649	0.36088	0.28661	0.27531
AC004034.1	Simpel linear regression model	0.3399	0.08708	0.63982	0.47995	0.46811	0.37783
AC004066.2	Simpel linear regression model	0.19822	0.16657	0.22325	0.20861	0.18106	0.17207
AC004069.1	Simpel linear regression model	0.35874	0.20694	0.45841	0.40892	0.34624	0.33189
AC004076.1	Simpel linear regression model	0.16583	0.07468	0.17403	0.17324	0.12286	0.1316
AC004080.1	Simpel linear regression model	0.34296	0.32485	0.72752	0.62472	0.52062	0.47966
AC004080.2	Simpel linear regression model	0.48678	0.41585	0.46827	0.47222	0.38495	0.37905
AC004080.3	Simpel linear regression model	0.20683	0.08684	0.35694	0.38695	0.26761	0.29125
AC004086.1	Simpel linear regression model	0.26903	0.24539	0.52334	0.48129	0.42126	0.41327
AC004151.1	Simpel linear regression model	0.30042	0.38522	0.47316	0.34126	0.37202	0.28351
AC004156.1	Simpel linear regression model	0.29978	0.23486	0.3862	0.34873	0.29732	0.26338
AC004160.1	Simpel linear regression model	0.20994	0.06288	0.19665	0.21538	0.15691	0.15846
AC004223.3	Simpel linear regression model	0.08398	0.03545	0.16841	0.17796	0.0961	0.10611
AC004224.2	Simpel linear regression model	0.0801	0.0097	0.20753	0.18942	0.14433	0.14359
AC004233.1	Simpel linear regression model	0.27227	0.13662	0.23134	0.22029	0.18185	0.17778
AC004241.1	Simpel linear regression model	0.0918	0.19826	0.41714	0.31322	0.3328	0.2474
AC004448.2	Simpel linear regression model	0.32063	0.23879	0.36705	0.40784	0.29234	0.33949
AC004466.1	Simpel linear regression model	0.1627	0.04753	0.33362	0.3121	0.24514	0.25737
AC004471.1	Simpel linear regression model	0.07587	0.01043	0.25091	0.20496	0.18974	0.16887
AC004475.1	Simpel linear regression model	0.30074	0.22668	0.24904	0.26523	0.18589	0.20957
AC004477.1	Simpel linear regression model	0.24496	0.05959	0.3255	0.38433	0.25033	0.31198
AC004494.1	Simpel linear regression model	0.18501	0.12329	0.14133	0.14652	0.10737	0.11596
AC004540.1	Simpel linear regression model	0.38873	0.09121	0.3896	0.46324	0.30942	0.36661
AC004551.1	Simpel linear regression model	0.18299	0.07982	0.73811	0.74805	0.55509	0.60581
AC004585.1	Simpel linear regression model	0.16749	0.23346	0.43313	0.35243	0.29614	0.26205
AC004593.1	Simpel linear regression model	0.34828	0.15824	0.36642	0.31707	0.2398	0.24287
AC004597.1	Simpel linear regression model	0.29667	0.20085	0.34565	0.32538	0.27128	0.2596
AC004637.1	Simpel linear regression model	0.18301	0.14808	0.18111	0.13479	0.10818	0.10111
AC004687.1	Simpel linear regression model	0.23191	0.11159	0.56472	0.48685	0.39836	0.38323
AC004702.1	Simpel linear regression model	0.00059	0.05054	0.56075	0.27775	0.20603	0.19319
AC004771.1	Simpel linear regression model	0.08265	0.00031	0.25858	0.24096	0.19844	0.18768
AC004771.3	Simpel linear regression model	0.24326	0.07491	0.43663	0.4705	0.34593	0.3965
AC004771.4	Simpel linear regression model	0.19822	0.05241	0.65176	0.65891	0.51007	0.48458
AC004771.5	Simpel linear regression model	0.19616	0.00888	0.34544	0.39892	0.27512	0.29651
AC004803.1	Simpel linear regression model	0.13478	0.00097	0.27021	0.25702	0.20261	0.20626
AC004832.3	Simpel linear regression model	0.26788	0.04558	0.51343	0.59786	0.42793	0.5041
AC004835.1	Simpel linear regression model	0.19149	0.08246	0.59749	0.53375	0.47119	0.40098
AC004837.2	Simpel linear regression model	0.16727	0.0059	0.24776	0.26249	0.17379	0.21066
AC004846.2	Simpel linear regression model	0.17754	0.02613	0.28624	0.33198	0.22311	0.27571
AC004847.1	Simpel linear regression model	0.2844	0.24457	0.24443	0.23158	0.17342	0.17714
AC004865.2	Simpel linear regression model	0.27141	0.08846	0.22523	0.23114	0.16422	0.18074
AC004870.2	Simpel linear regression model	0.25481	0.30662	0.25442	0.23078	0.15549	0.16579
AC004889.1	Simpel linear regression model	0.27341	0.16375	0.47967	0.42508	0.36285	0.32711
AC004918.1	Simpel linear regression model	0.25022	0.07082	0.45274	0.48554	0.36214	0.3746
AC004923.1	Simpel linear regression model	0.30762	0.04367	0.38164	0.42473	0.30864	0.31516
AC004943.2	Simpel linear regression model	0.14226	0.12937	0.49416	0.48207	0.40522	0.39468
AC004947.1	Simpel linear regression model	0.13372	0.04956	0.08575	0.10571	0.05554	0.0648
AC004969.1	Simpel linear regression model	0.24674	0.0557	0.13777	0.13674	0.1036	0.10896
AC004975.2	Simpel linear regression model	0.28993	0.01122	0.34275	0.39835	0.26312	0.31218
AC004990.1	Simpel linear regression model	0.37508	0.20324	0.57075	0.61676	0.43897	0.4632
AC005000.1	Simpel linear regression model	0.23777	0.17282	0.42461	0.42623	0.3119	0.31782
AC005013.1	Simpel linear regression model	0.04682	0.01841	0.30723	0.26579	0.19727	0.18309
AC005041.1	Simpel linear regression model	0.16149	0.15906	0.39647	0.32602	0.31344	0.26416
AC005062.1	Simpel linear regression model	0.21922	0.16346	0.84167	0.78529	0.60473	0.60465
AC005083.1	Simpel linear regression model	0.21913	0.05712	0.58481	0.50228	0.44376	0.39065
AC005165.1	Simpel linear regression model	0.18373	0.09781	0.22562	0.23726	0.17793	0.18976
AC005180.1	Simpel linear regression model	0.32412	0.34502	0.19746	0.18024	0.14637	0.12951
AC005180.2	Simpel linear regression model	0.35056	0.44154	0.15685	0.14182	0.1032	0.11176
AC005225.2	Simpel linear regression model	0.08199	0.01779	0.21392	0.22953	0.15956	0.18016
AC005253.1	Simpel linear regression model	0.28149	0.0955	0.32034	0.36855	0.24614	0.29955
AC005253.2	Simpel linear regression model	0.04319	0.00624	1.2545	1.05372	1.02166	0.88945
AC005256.1	Simpel linear regression model	0.44601	0.56002	0.66632	0.51884	0.47444	0.36671
AC005261.1	Simpel linear regression model	0.48786	0.52611	0.36755	0.34287	0.28382	0.2885
AC005261.2	Simpel linear regression model	0.2119	0.14797	0.45274	0.40944	0.3543	0.33036
AC005277.1	Simpel linear regression model	0.51646	0.37719	0.75881	0.72349	0.60392	0.57028
AC005280.1	Simpel linear regression model	0.32224	0.14336	0.36011	0.38656	0.2854	0.31808
AC005288.1	Simpel linear regression model	0.35402	0.03391	0.30774	0.97463	0.23368	0.39951
AC005306.1	Simpel linear regression model	0.14847	0.01325	0.48361	0.61029	0.37039	0.48153
AC005307.1	Simpel linear regression model	0.10787	0.11522	0.5466	0.4586	0.30537	0.28767
AC005339.1	Simpel linear regression model	0.14356	0.06261	0.65097	0.64828	0.51358	0.49723
AC005381.1	Simpel linear regression model	0.14023	0.00646	0.34883	0.32454	0.21652	0.20801
AC005392.2	Simpel linear regression model	0.23479	0.27332	0.84884	0.79289	0.64932	0.62027
AC005476.2	Simpel linear regression model	0.13074	0.04935	0.43562	0.38662	0.3261	0.30726
AC005479.1	Simpel linear regression model	0.13973	0.01065	0.22652	0.21781	0.1716	0.16614
AC005498.2	Simpel linear regression model	0.13495	0.0304	0.20816	0.18266	0.14388	0.13218
AC005498.3	Simpel linear regression model	0.25397	0.2714	0.17066	0.12121	0.11663	0.09863
AC005519.1	Simpel linear regression model	0.17513	0.09436	0.31869	0.34674	0.25327	0.27124
AC005520.2	Simpel linear regression model	0.22121	9e-05	0.6207	0.66441	0.49778	0.54596
AC005523.2	Simpel linear regression model	0.11423	0.02355	0.44225	0.39871	0.33595	0.28678
AC005540.1	Simpel linear regression model	0.09116	0.01487	0.30945	0.32651	0.24644	0.26115
AC005550.2	Simpel linear regression model	0.18418	0.12371	0.56203	0.4011	0.33226	0.30911
AC005562.1	Simpel linear regression model	0.19939	0.00317	0.31406	0.38377	0.24629	0.29506
AC005586.1	Simpel linear regression model	0.32017	0.31825	0.57788	0.5381	0.45652	0.44062
AC005586.2	Simpel linear regression model	0.17169	0.01595	0.21795	0.25716	0.15362	0.19986
AC005606.1	Simpel linear regression model	0.23495	0.15929	0.53757	0.52448	0.4046	0.4397
AC005670.3	Simpel linear regression model	0.22931	0.11183	0.45106	0.44279	0.35281	0.34798
AC005674.1	Simpel linear regression model	0.20989	0.31191	0.22512	0.17763	0.15314	0.1315
AC005674.2	Simpel linear regression model	0.22525	0.02238	0.30587	0.35521	0.24393	0.29512
AC005696.1	Simpel linear regression model	0.25747	0.1504	0.49615	0.39604	0.39645	0.31674
AC005725.1	Simpel linear regression model	0.18543	0.21457	0.30065	0.25571	0.18892	0.17917
AC005726.1	Simpel linear regression model	0.28381	0.1819	0.59657	0.61745	0.46415	0.51526
AC005726.2	Simpel linear regression model	0.46503	0.17858	0.29588	0.32707	0.22222	0.27552
AC005747.1	Simpel linear regression model	0.38472	0.33754	0.60096	0.62415	0.47078	0.51012
AC005759.1	Simpel linear regression model	0.31659	0.31715	0.97551	0.97127	0.78227	0.79357
AC005833.1	Simpel linear regression model	0.20888	0.10632	0.76225	0.74723	0.61373	0.60702
AC005840.1	Simpel linear regression model	0.20863	0.19372	0.34562	0.29934	0.2589	0.24521
AC005884.1	Simpel linear regression model	0.15388	0.03719	0.14314	0.10895	0.08624	0.07616
AC005884.2	Simpel linear regression model	0.20518	0.11204	0.76933	0.7043	0.5336	0.54664
AC005920.1	Simpel linear regression model	0.22032	0.00303	0.16719	0.16714	0.12696	0.13826
AC005920.4	Simpel linear regression model	0.22479	0.08391	0.32727	0.30504	0.21326	0.23108
AC005943.1	Simpel linear regression model	0.11977	0.00888	0.75325	0.74282	0.5508	0.59914
AC005944.1	Simpel linear regression model	0.28349	0.06057	0.49372	0.52209	0.37374	0.42871
AC005954.1	Simpel linear regression model	0.23772	0.12741	0.3588	0.35597	0.2735	0.28822
AC005993.1	Simpel linear regression model	0.31298	0.16154	0.5005	0.56941	0.37978	0.45384
AC006001.2	Simpel linear regression model	0.23717	0.07876	0.46259	0.49461	0.37146	0.3856
AC006001.3	Simpel linear regression model	0.43584	0.1288	0.33527	0.42454	0.26845	0.33122
AC006042.1	Simpel linear regression model	0.24719	0.098	0.52244	0.63983	0.41107	0.48583
AC006058.1	Simpel linear regression model	0.20244	0.02251	0.16574	0.19363	0.09097	0.12379
AC006111.1	Simpel linear regression model	0.25488	0.2841	0.32934	0.26812	0.24769	0.21095
AC006116.10	Simpel linear regression model	0.33922	0.2673	0.36941	0.37859	0.28419	0.30885
AC006146.1	Simpel linear regression model	0.31815	0.2353	0.28509	0.24646	0.21447	0.19175
AC006206.2	Simpel linear regression model	0.15182	0.00144	0.33732	0.34921	0.23432	0.24892
AC006213.1	Simpel linear regression model	0.17283	0.0102	0.16174	0.16052	0.1268	0.13232
AC006213.2	Simpel linear regression model	0.20469	0.14954	0.36763	0.3381	0.28455	0.26424
AC006252.1	Simpel linear regression model	0.27296	0.08967	0.19162	0.22861	0.15198	0.18203
AC006254.1	Simpel linear regression model	0.33265	0.37565	0.43365	0.42141	0.3384	0.33975
AC006329.1	Simpel linear regression model	0.41228	0.36094	1.00552	0.99244	0.80189	0.80437
AC006435.2	Simpel linear regression model	0.0241	0.00089	0.35352	0.33218	0.26915	0.25744
AC006504.5	Simpel linear regression model	0.27856	0.08285	0.57193	0.53254	0.41317	0.42862
AC006538.1	Simpel linear regression model	0.45064	0.40797	0.3931	0.39249	0.30697	0.31193
AC006538.3	Simpel linear regression model	0.02274	0.00026	0.26967	0.19361	0.12147	0.10802
AC006547.1	Simpel linear regression model	0.1669	0.00875	0.19537	0.19694	0.15541	0.16514
AC006547.3	Simpel linear regression model	0.05708	0.00549	0.59871	0.59412	0.51152	0.51806
AC006967.3	Simpel linear regression model	0.1956	0.09311	0.24668	0.1713	0.15503	0.12316
AC007009.1	Simpel linear regression model	0.11641	0.00224	0.90096	0.85137	0.71322	0.68894
AC007038.1	Simpel linear regression model	0.20992	0.02882	0.18467	0.21291	0.14187	0.16744
AC007099.1	Simpel linear regression model	0.25689	0.2318	0.59257	0.56534	0.39578	0.40748
AC007114.1	Simpel linear regression model	0.16635	0.04781	0.52355	0.56104	0.39378	0.4357
AC007128.1	Simpel linear regression model	0.38876	0.2638	0.54549	0.59491	0.42325	0.47266
AC007216.4	Simpel linear regression model	0.15411	0.00205	0.21852	0.18609	0.17016	0.15641
AC007255.1	Simpel linear regression model	0.35506	0.10651	0.53037	0.57587	0.41568	0.43082
AC007277.1	Simpel linear regression model	0.18563	0.24586	0.73991	0.68414	0.46088	0.42895
AC007342.4	Simpel linear regression model	0.32614	0.17889	0.63637	0.68859	0.49611	0.55119
AC007342.5	Simpel linear regression model	0.35105	0.22516	0.44804	0.43923	0.35085	0.32998
AC007383.2	Simpel linear regression model	0.27788	0.14251	0.45156	0.50402	0.35386	0.41389
AC007383.3	Simpel linear regression model	0.24968	0.15354	0.43211	0.46008	0.30107	0.294
AC007384.1	Simpel linear regression model	0.36906	0.28346	0.435	0.57362	0.30097	0.37687
AC007405.1	Simpel linear regression model	0.50547	0.5181	0.18862	0.1995	0.14372	0.16187
AC007405.3	Simpel linear regression model	0.36257	0.20945	0.67558	0.72957	0.54852	0.57076
AC007406.3	Simpel linear regression model	0.31919	0.22756	0.33447	0.33569	0.25607	0.26439
AC007527.1	Simpel linear regression model	0.0843	0.03644	0.43251	0.46168	0.24035	0.25016
AC007541.1	Simpel linear regression model	0.19861	0.07208	0.15778	0.18238	0.11849	0.1189
AC007556.1	Simpel linear regression model	0.26881	0.31207	0.23874	0.23949	0.15269	0.16712
AC007566.1	Simpel linear regression model	0.18495	0.04105	0.44766	0.48718	0.35495	0.38948
AC007569.1	Simpel linear regression model	0.28714	0.19936	0.36472	0.38006	0.27408	0.28716
AC007570.1	Simpel linear regression model	0.19532	0.03389	0.14429	0.18469	0.10734	0.12884
AC007611.1	Simpel linear regression model	0.22972	0.01484	0.31418	0.32105	0.24786	0.24156
AC007620.2	Simpel linear regression model	0.35119	0.31901	0.45549	0.4402	0.36125	0.34849
AC007637.1	Simpel linear regression model	0.29713	0.29142	0.38827	0.36269	0.30364	0.29569
AC007639.1	Simpel linear regression model	0.25147	0.00597	0.26216	0.27332	0.19416	0.21897
AC007679.1	Simpel linear regression model	0.04267	0.01272	0.34675	0.34884	0.23536	0.24677
AC007728.2	Simpel linear regression model	0.25682	0.18419	0.20289	0.18945	0.15296	0.14734
AC007773.1	Simpel linear regression model	0.05476	0.06101	0.86002	0.30048	0.26683	0.24223
AC007785.3	Simpel linear regression model	0.24565	0.02033	0.22514	0.30305	0.17401	0.20864
AC007879.3	Simpel linear regression model	0.14878	0.13415	0.24928	0.23784	0.1933	0.19236
AC007952.1	Simpel linear regression model	0.10479	0.00196	0.26769	0.23805	0.20141	0.18157
AC007952.2	Simpel linear regression model	0.09797	0.0598	0.29894	0.23432	0.2247	0.20023
AC007952.4	Simpel linear regression model	0.10928	0.00318	0.40755	0.33449	0.29179	0.24476
AC007993.1	Simpel linear regression model	0.19835	0.1322	0.23571	0.16276	0.15861	0.13025
AC008074.2	Simpel linear regression model	0.35826	0.08796	0.25786	0.23546	0.18252	0.1805
AC008105.2	Simpel linear regression model	0.2076	0.08831	0.49157	0.45291	0.38294	0.38003
AC008105.3	Simpel linear regression model	0.38138	0.39301	0.45989	0.45055	0.36729	0.35951
AC008127.1	Simpel linear regression model	0.19372	0.20344	0.23499	0.24365	0.18748	0.18385
AC008132.1	Simpel linear regression model	0.13661	0.01326	0.32596	0.37049	0.25863	0.28537
AC008267.5	Simpel linear regression model	0.34114	0.08777	0.49	0.56689	0.39313	0.45681
AC008403.3	Simpel linear regression model	0.18762	0.20626	0.25088	0.20145	0.18841	0.15922
AC008429.1	Simpel linear regression model	0.14106	0.10079	0.17017	0.158	0.12662	0.10841
AC008443.1	Simpel linear regression model	0.24889	0.10475	0.52897	0.61567	0.41883	0.47848
AC008443.4	Simpel linear regression model	0.30227	0.21445	0.35478	0.31063	0.2296	0.23142
AC008456.1	Simpel linear regression model	0.19131	0.05014	0.23133	0.22538	0.15976	0.15641
AC008514.1	Simpel linear regression model	0.05865	0.04995	0.61438	0.42507	0.32432	0.28841
AC008537.2	Simpel linear regression model	0.10538	0.00538	0.24735	0.27348	0.19243	0.20409
AC008543.1	Simpel linear regression model	0.40369	0.2889	0.25731	0.29663	0.203	0.22844
AC008543.4	Simpel linear regression model	0.13895	0.00667	0.14885	0.23351	0.1157	0.13725
AC008551.1	Simpel linear regression model	0.15011	0.16209	0.32293	0.17176	0.21565	0.14632
AC008554.1	Simpel linear regression model	0.38033	0.3638	0.57792	0.56385	0.46047	0.44348
AC008569.1	Simpel linear regression model	0.19675	0.03468	0.29869	0.36059	0.22965	0.28029
AC008581.1	Simpel linear regression model	0.25755	0.11194	0.54565	0.62072	0.41659	0.47226
AC008610.1	Simpel linear regression model	0.20749	0.05644	0.45173	0.48417	0.34071	0.38888
AC008629.1	Simpel linear regression model	0.10129	0.02873	0.16146	0.17978	0.12616	0.13612
AC008655.1	Simpel linear regression model	0.2177	0.09152	0.62792	0.63306	0.4619	0.53103
AC008655.2	Simpel linear regression model	0.24131	0.00091	0.45476	0.51319	0.36339	0.42912
AC008735.2	Simpel linear regression model	0.32918	0.2146	0.54507	0.63084	0.42832	0.51068
AC008736.2	Simpel linear regression model	0.14149	0.07113	0.38034	0.36507	0.26885	0.29477
AC008738.2	Simpel linear regression model	0.37122	0.15679	0.27771	0.27025	0.21452	0.21389
AC008738.3	Simpel linear regression model	0.40192	0.20735	0.7561	0.69108	0.57376	0.54429
AC008738.5	Simpel linear regression model	0.24948	0.03611	1.07981	1.26291	0.85043	1.00342
AC008750.8	Simpel linear regression model	0.17674	0.01567	0.25493	0.30559	0.20076	0.26001
AC008755.1	Simpel linear regression model	0.176	0.01562	0.33599	0.3736	0.27115	0.29914
AC008758.4	Simpel linear regression model	0.2309	0.11106	0.1626	0.16266	0.12007	0.12415
AC008758.5	Simpel linear regression model	0.24135	0.10271	0.29665	0.32721	0.24143	0.2666
AC008758.6	Simpel linear regression model	0.08874	0.03675	0.17342	0.16529	0.12629	0.12993
AC008760.1	Simpel linear regression model	0.21888	0.12543	0.42779	0.46703	0.33863	0.37414
AC008761.1	Simpel linear regression model	0.00045	0.00232	0.44501	0.26964	0.21633	0.21721
AC008763.1	Simpel linear regression model	0.25958	0.00039	0.30714	0.33633	0.22805	0.27414
AC008763.2	Simpel linear regression model	0.04658	6e-05	0.62023	0.67953	0.49841	0.54879
AC008764.4	Simpel linear regression model	0.1324	0.011	0.87587	0.9303	0.62562	0.66075
AC008764.6	Simpel linear regression model	0.2595	0.13461	0.3233	0.34837	0.25627	0.2719
AC008770.1	Simpel linear regression model	0.0843	1e-05	0.21875	0.27228	0.17086	0.21354
AC008770.3	Simpel linear regression model	0.22386	0.16324	0.24294	0.24617	0.19109	0.20323
AC008771.1	Simpel linear regression model	0.37849	0.24062	0.45939	0.45171	0.35993	0.35436
AC008808.2	Simpel linear regression model	0.09483	0.07425	0.15944	0.1585	0.10614	0.11793
AC008870.1	Simpel linear regression model	0.23384	0.00121	0.34905	0.5101	0.27307	0.40578
AC008870.3	Simpel linear regression model	0.41109	0.281	0.38878	0.44146	0.29452	0.30287
AC008894.2	Simpel linear regression model	0.20142	0.09394	0.28573	0.28669	0.22706	0.22828
AC008914.1	Simpel linear regression model	0.32043	0.30573	0.43263	0.39313	0.31677	0.31074
AC008966.1	Simpel linear regression model	0.21891	0.1171	0.35862	0.29061	0.28729	0.23912
AC008969.1	Simpel linear regression model	0.22165	0.33654	0.37221	0.29257	0.25379	0.2346
AC009021.1	Simpel linear regression model	0.22639	0.26427	0.60567	0.46846	0.49217	0.40157
AC009021.2	Simpel linear regression model	0.35319	0.20671	0.36834	0.35399	0.28057	0.29144
AC009034.1	Simpel linear regression model	0.2569	0.11684	0.38734	0.43265	0.30559	0.36099
AC009041.2	Simpel linear regression model	0.3244	0.43277	0.86225	0.65246	0.63748	0.53854
AC009065.2	Simpel linear regression model	0.0869	0.01464	1.44231	1.60469	1.06822	1.24796
AC009065.3	Simpel linear regression model	0.07517	0.03827	1.43998	1.51843	1.12574	1.16211
AC009065.4	Simpel linear regression model	0.21981	0.07397	0.423	0.46305	0.33197	0.36976
AC009065.5	Simpel linear regression model	0.15506	0.01326	1.05894	1.16721	0.81539	0.92678
AC009088.1	Simpel linear regression model	0.05286	0.02282	0.17378	0.18981	0.1376	0.14743
AC009088.3	Simpel linear regression model	0.24622	0.15117	1.14603	1.13268	0.87981	0.86752
AC009090.1	Simpel linear regression model	0.11868	0.0011	0.1558	0.19676	0.12528	0.15317
AC009093.1	Simpel linear regression model	0.3372	0.33571	0.33913	0.30253	0.25357	0.24232
AC009097.2	Simpel linear regression model	0.27906	0.07833	0.32772	0.40362	0.26102	0.3048
AC009113.1	Simpel linear regression model	0.29571	0.09901	0.38251	0.38432	0.30043	0.30668
AC009120.3	Simpel linear regression model	0.086	0.00486	0.23101	0.21887	0.17359	0.1773
AC009121.1	Simpel linear regression model	0.17318	0.01676	0.26729	0.27183	0.20034	0.21769
AC009126.1	Simpel linear regression model	0.18848	0.01726	0.20638	0.18629	0.16204	0.16151
AC009133.1	Simpel linear regression model	0.2141	0.07387	0.62936	0.79004	0.46458	0.59804
AC009133.2	Simpel linear regression model	0.24985	0.07413	1.40642	1.76143	1.12928	1.46912
AC009133.3	Simpel linear regression model	0.43079	0.29861	0.11404	0.11229	0.08339	0.08948
AC009148.1	Simpel linear regression model	0.19213	0.11523	0.15101	0.17281	0.11303	0.12686
AC009163.2	Simpel linear regression model	0.5596	0.3204	1.02102	1.22833	0.8258	1.06219
AC009167.1	Simpel linear regression model	0.26793	0.05593	0.22622	0.21914	0.1769	0.1734
AC009237.3	Simpel linear regression model	0.24821	0.08304	0.26447	0.26617	0.2007	0.20317
AC009264.1	Simpel linear regression model	0.08015	0.18577	0.43792	0.34694	0.30415	0.26294
AC009403.1	Simpel linear regression model	0.35154	0.12159	0.46463	0.51334	0.3536	0.39199
AC009404.1	Simpel linear regression model	0.27244	0.09817	0.36317	0.34273	0.28625	0.26323
AC009407.1	Simpel linear regression model	0.26349	0.06728	0.43317	0.46979	0.32261	0.35229
AC009495.1	Simpel linear regression model	0.16631	0.05806	0.43846	0.41998	0.35712	0.36435
AC009495.3	Simpel linear regression model	0.26619	0.03399	0.31842	0.32491	0.24661	0.26175
AC009506.1	Simpel linear regression model	0.35647	0.17338	0.35303	0.36534	0.27338	0.29691
AC009509.1	Simpel linear regression model	0.52635	0.41562	0.63058	0.60669	0.47677	0.48533
AC009563.1	Simpel linear regression model	0.29033	0.11381	0.1457	0.1694	0.11266	0.13093
AC009630.2	Simpel linear regression model	0.21737	0.14466	0.54174	0.41226	0.43423	0.3448
AC009630.3	Simpel linear regression model	0.10771	0.03184	0.62672	0.6319	0.50497	0.52911
AC009690.1	Simpel linear regression model	0.30631	0.2718	0.1976	0.22749	0.15429	0.16825
AC009690.2	Simpel linear regression model	0.18887	0.04742	0.1936	0.17803	0.15171	0.14534
AC009779.2	Simpel linear regression model	0.18992	0.01752	0.40864	0.44212	0.3167	0.33694
AC009806.1	Simpel linear regression model	0.06771	0.0141	0.17787	0.15084	0.13398	0.12714
AC009812.4	Simpel linear regression model	0.16903	0.11978	0.23428	0.22433	0.17464	0.18392
AC009902.2	Simpel linear regression model	0.21923	0.04826	0.28218	0.32071	0.21052	0.26719
AC009962.1	Simpel linear regression model	0.22179	0.08002	0.14948	0.15682	0.11301	0.12495
AC010132.3	Simpel linear regression model	0.41974	0.23978	0.31364	0.30318	0.23893	0.23658
AC010148.1	Simpel linear regression model	0.16225	0.01798	0.21097	0.199	0.16103	0.16071
AC010149.1	Simpel linear regression model	0.19367	0.032	0.12867	0.10177	0.08478	0.08257
AC010168.2	Simpel linear regression model	0.20983	0.05698	0.36895	0.35875	0.26537	0.29049
AC010175.1	Simpel linear regression model	0.02115	0.00745	0.25644	0.35979	0.11972	0.16056
AC010203.2	Simpel linear regression model	0.31161	0.10143	0.1663	0.17598	0.12901	0.13783
AC010210.1	Simpel linear regression model	0.33255	0.00489	0.15571	0.17235	0.11872	0.13369
AC010260.1	Simpel linear regression model	0.27718	0.07975	0.36056	0.4181	0.27881	0.34177
AC010273.2	Simpel linear regression model	0.18787	0.04919	0.24846	0.24384	0.18676	0.19449
AC010280.1	Simpel linear regression model	0.2524	0.13762	0.62701	0.65891	0.44565	0.49254
AC010280.2	Simpel linear regression model	0.05511	0.02964	0.33908	0.44334	0.23043	0.27766
AC010326.3	Simpel linear regression model	0.32614	0.15002	0.49178	0.52875	0.40415	0.4168
AC010327.1	Simpel linear regression model	0.3805	0.3014	0.64245	0.65533	0.5016	0.53009
AC010327.5	Simpel linear regression model	0.22445	0.00407	0.25815	0.28124	0.19257	0.22934
AC010328.3	Simpel linear regression model	0.2932	0.24592	0.38107	0.47642	0.30603	0.39065
AC010336.3	Simpel linear regression model	0.14713	0.00091	0.66152	0.85131	0.51004	0.65726
AC010343.3	Simpel linear regression model	0.15381	0.06537	0.42604	0.33266	0.22328	0.24117
AC010422.2	Simpel linear regression model	0.16693	0.03916	0.15029	0.21777	0.11498	0.15037
AC010422.6	Simpel linear regression model	0.18712	4e-05	0.25171	0.25273	0.19408	0.21071
AC010442.1	Simpel linear regression model	0.34088	0.35246	1.12761	1.18892	0.84609	0.8924
AC010463.3	Simpel linear regression model	0.058	0	0.29957	0.30296	0.24056	0.25181
AC010478.1	Simpel linear regression model	0.37469	0.2263	0.20545	0.16544	0.13945	0.11596
AC010487.2	Simpel linear regression model	0.30002	0.2374	0.3872	0.39016	0.29723	0.31916
AC010491.1	Simpel linear regression model	0.02514	0.00979	0.65682	0.96887	0.2487	0.30805
AC010503.1	Simpel linear regression model	0.18744	0.07329	0.17744	0.10826	0.08198	0.06844
AC010503.2	Simpel linear regression model	0.07575	0.08385	0.1343	0.17352	0.07442	0.09937
AC010504.1	Simpel linear regression model	0.22374	0.0036	0.18479	0.23707	0.15226	0.20364
AC010536.1	Simpel linear regression model	0.34553	0.12311	0.16796	0.19512	0.12466	0.15523
AC010542.2	Simpel linear regression model	0.09828	0.00943	0.55363	0.62532	0.4268	0.48418
AC010547.2	Simpel linear regression model	0.23996	0.27238	0.46524	0.38879	0.31354	0.29705
AC010605.1	Simpel linear regression model	0.23337	0.15862	0.38911	0.30441	0.27589	0.25371
AC010615.2	Simpel linear regression model	0.27118	0.06413	0.21254	0.33189	0.13998	0.18561
AC010636.2	Simpel linear regression model	0.17046	0.09482	0.38412	0.42148	0.31473	0.35268
AC010745.1	Simpel linear regression model	0.2104	0.15689	0.24842	0.22751	0.16884	0.17061
AC010761.1	Simpel linear regression model	0.23419	0.19402	0.37649	0.39851	0.30051	0.31107
AC010761.2	Simpel linear regression model	0.19128	0.04022	0.42024	0.41943	0.34145	0.35436
AC010761.4	Simpel linear regression model	0.05788	0.0055	0.29041	0.28286	0.23194	0.23422
AC010761.5	Simpel linear regression model	0.17279	0.08922	0.51885	0.53922	0.40332	0.44109
AC010776.2	Simpel linear regression model	0.09758	0.01559	0.15428	0.08619	0.07891	0.06569
AC010789.1	Simpel linear regression model	0.07506	0.05653	0.44662	0.54026	0.29905	0.36764
AC010883.1	Simpel linear regression model	0.18271	0.00724	0.46052	0.62853	0.35823	0.48365
AC010894.2	Simpel linear regression model	0.28171	0.01837	0.43969	0.5277	0.34959	0.4247
AC010894.3	Simpel linear regression model	0.10351	0.07723	0.2195	0.13645	0.14049	0.09677
AC010973.2	Simpel linear regression model	0.28893	0.13765	0.41214	0.50103	0.31859	0.40212
AC010976.1	Simpel linear regression model	0.15192	0.01034	0.10924	0.1278	0.08552	0.10288
AC011298.1	Simpel linear regression model	0.32123	0.30207	0.45902	0.45758	0.32931	0.32301
AC011365.2	Simpel linear regression model	0.37901	0.45648	0.20049	0.23675	0.14115	0.16649
AC011379.2	Simpel linear regression model	0.16503	0.03587	0.23343	0.29172	0.16776	0.22582
AC011447.3	Simpel linear regression model	0.25441	0.18156	0.45217	0.40717	0.33704	0.31004
AC011450.1	Simpel linear regression model	0.1008	0.0172	0.22883	0.16041	0.15392	0.12901
AC011452.1	Simpel linear regression model	0.0596	0.00113	0.44144	0.5044	0.36123	0.41195
AC011462.2	Simpel linear regression model	0.42956	0.23543	0.6707	0.70212	0.51187	0.55331
AC011468.1	Simpel linear regression model	0.10386	0.01927	0.31758	0.27758	0.22773	0.23607
AC011468.3	Simpel linear regression model	0.24642	0.21089	0.57568	0.52009	0.42852	0.39242
AC011472.3	Simpel linear regression model	0.23123	0.01232	0.88967	0.92174	0.68838	0.73225
AC011473.2	Simpel linear regression model	0.3895	0.26424	1.33492	1.51224	1.02496	1.22505
AC011476.2	Simpel linear regression model	0.02269	0.00437	0.56346	0.44566	0.19073	0.18472
AC011477.1	Simpel linear regression model	0.06515	0.00223	0.43294	0.4136	0.35204	0.3304
AC011477.2	Simpel linear regression model	0.28911	0.16802	0.37521	0.33863	0.29534	0.26239
AC011477.4	Simpel linear regression model	0.11385	0.00137	0.22687	0.20254	0.1789	0.17632
AC011481.1	Simpel linear regression model	0.24378	0.10855	0.21817	0.2432	0.17075	0.20264
AC011499.1	Simpel linear regression model	0.14509	0.0992	0.41751	0.44169	0.31654	0.34339
AC011511.1	Simpel linear regression model	0.184	0.02156	0.28625	0.33527	0.21919	0.26664
AC011511.3	Simpel linear regression model	0.26144	0.22246	0.5476	0.59293	0.42535	0.47323
AC011523.1	Simpel linear regression model	0.50596	0.39346	0.50952	0.42469	0.36781	0.33441
AC011603.2	Simpel linear regression model	0.22853	0.08518	0.60872	0.59473	0.4749	0.45342
AC011603.3	Simpel linear regression model	0.23445	0.07618	0.40892	0.45749	0.30109	0.36845
AC011611.3	Simpel linear regression model	0.40027	0.32933	1.0809	1.14594	0.81501	0.91068
AC011676.1	Simpel linear regression model	0.27787	0.13427	0.3306	0.3441	0.24503	0.2547
AC011676.3	Simpel linear regression model	0.21486	0.22097	0.15623	0.15613	0.09839	0.10059
AC011773.1	Simpel linear regression model	0.11465	1e-05	0.19683	0.21458	0.15161	0.16768
AC011815.1	Simpel linear regression model	0.34316	0.17664	0.18716	0.20409	0.14419	0.14967
AC011825.3	Simpel linear regression model	0.29273	0.06091	0.56027	0.60449	0.44959	0.52514
AC011891.1	Simpel linear regression model	0.38345	0.23549	0.39003	0.40707	0.29435	0.32108
AC011921.1	Simpel linear regression model	0.06896	0.00464	0.18549	0.17846	0.14654	0.14414
AC011978.2	Simpel linear regression model	0.13131	0.00931	0.18517	0.18805	0.14432	0.13844
AC012063.1	Simpel linear regression model	0.2319	0.12225	0.15253	0.15054	0.12216	0.11831
AC012146.1	Simpel linear regression model	0.21851	0.09419	0.53943	0.55244	0.41868	0.45722
AC012170.3	Simpel linear regression model	0.10218	0.00027	0.17103	0.2146	0.13255	0.14219
AC012173.1	Simpel linear regression model	0.0874	0.02152	0.23576	0.21208	0.16288	0.16937
AC012181.1	Simpel linear regression model	0.25227	0.19437	0.46116	0.46304	0.36635	0.37619
AC012184.3	Simpel linear regression model	0.34131	0.17408	0.3128	0.34652	0.24802	0.29135
AC012236.1	Simpel linear regression model	0.39228	0.34646	0.60409	0.57673	0.48539	0.44767
AC012254.1	Simpel linear regression model	0.03017	0.00068	0.41563	0.31626	0.23959	0.19649
AC012313.1	Simpel linear regression model	0.21887	0.0843	0.50433	0.53835	0.38655	0.42897
AC012313.2	Simpel linear regression model	0.11421	0.13122	0.18046	0.16214	0.14178	0.13306
AC012313.6	Simpel linear regression model	0.2532	0.01175	0.24804	0.30042	0.20086	0.2198
AC012317.1	Simpel linear regression model	0.2954	0.30735	0.37627	0.29493	0.28459	0.21768
AC012321.1	Simpel linear regression model	0.21554	0.09808	0.72766	0.7206	0.57612	0.55787
AC012358.3	Simpel linear regression model	0.22123	0.09232	0.2198	0.19796	0.1685	0.15455
AC012363.1	Simpel linear regression model	0.401	0.27612	0.52954	0.68604	0.43342	0.5609
AC012368.1	Simpel linear regression model	0.26106	0.08074	0.48262	0.46444	0.35755	0.38802
AC012485.1	Simpel linear regression model	0.13027	0.02402	0.13584	0.10743	0.09736	0.08655
AC012485.2	Simpel linear regression model	0.28759	0.09138	0.2639	0.26635	0.1944	0.21855
AC012501.1	Simpel linear regression model	0.31608	0.09528	0.77143	0.84766	0.58732	0.7005
AC012507.1	Simpel linear regression model	0.09645	0.06829	0.24642	0.23545	0.18238	0.17314
AC012507.2	Simpel linear regression model	0.16814	0.03107	0.10434	0.12027	0.07033	0.0867
AC012555.1	Simpel linear regression model	0.19524	0.27885	0.2771	0.26157	0.20805	0.20551
AC012615.1	Simpel linear regression model	0.35744	0.17452	0.3834	0.39619	0.29649	0.32262
AC012615.3	Simpel linear regression model	0.27561	0.12103	0.46442	0.54319	0.35323	0.46184
AC012636.1	Simpel linear regression model	0.28372	0.10861	0.17446	0.1775	0.12885	0.1421
AC012651.1	Simpel linear regression model	0.3068	0.13333	0.49368	0.58023	0.35795	0.46297
AC013268.1	Simpel linear regression model	0.23549	0.22431	0.38429	0.24252	0.23888	0.19215
AC013287.1	Simpel linear regression model	0.29433	0.08989	0.19096	0.22021	0.14592	0.17137
AC013356.4	Simpel linear regression model	0.39089	0.34288	0.3494	0.33899	0.2561	0.26296
AC013470.2	Simpel linear regression model	0.2492	0.01299	0.26878	0.30768	0.18957	0.21079
AC013652.1	Simpel linear regression model	0.29281	0.0876	0.45233	0.49797	0.35587	0.3906
AC015660.1	Simpel linear regression model	0.32011	0.23677	0.22968	0.22945	0.17138	0.19899
AC015660.2	Simpel linear regression model	0.17463	0.07786	0.58311	0.70566	0.39626	0.48326
AC015674.1	Simpel linear regression model	0.0624	0.01135	1.57652	1.67861	1.37582	1.48422
AC015688.6	Simpel linear regression model	0.20075	0.1784	0.54436	0.47691	0.41241	0.37173
AC015689.1	Simpel linear regression model	0.14322	0.14244	0.32623	0.34188	0.25159	0.26128
AC015712.1	Simpel linear regression model	0.16927	0.00109	0.17911	0.18355	0.1328	0.1415
AC015712.2	Simpel linear regression model	0.28559	0.0598	0.32095	0.35393	0.24821	0.29059
AC015795.1	Simpel linear regression model	0.24839	0.09583	0.10021	0.11348	0.07747	0.08851
AC015802.4	Simpel linear regression model	0.15532	0.00684	0.30109	0.35289	0.23364	0.2877
AC015813.1	Simpel linear regression model	0.23702	0.0678	0.67776	0.81136	0.50732	0.61419
AC015813.2	Simpel linear regression model	0.22525	0.04776	0.58383	0.73518	0.45388	0.58211
AC015853.3	Simpel linear regression model	0.22189	0.08524	0.13405	0.13149	0.10339	0.10246
AC015908.2	Simpel linear regression model	0.31677	0.36806	0.29494	0.26815	0.22072	0.1997
AC015908.3	Simpel linear regression model	0.19917	0.13031	0.2899	0.21887	0.17081	0.17347
AC015911.3	Simpel linear regression model	0.22282	0.3079	0.15096	0.15897	0.11243	0.12828
AC015911.9	Simpel linear regression model	0.03811	0.02085	0.28216	0.347	0.14517	0.19934
AC015922.2	Simpel linear regression model	0.36973	0.19969	0.68731	0.75414	0.55552	0.56927
AC015971.1	Simpel linear regression model	0.07859	0.00243	0.32414	0.28734	0.20667	0.24349
AC016065.1	Simpel linear regression model	0.27122	0.15252	0.38658	0.35076	0.3138	0.27654
AC016394.1	Simpel linear regression model	0.18923	0.02274	0.47725	0.46461	0.35886	0.38413
AC016396.1	Simpel linear regression model	0.05479	0.00395	0.1803	0.12465	0.111	0.09142
AC016582.3	Simpel linear regression model	0.27215	0.04416	0.22558	0.25128	0.17306	0.19346
AC016586.1	Simpel linear regression model	0.39473	0.26277	0.42703	0.42574	0.33311	0.36564
AC016590.1	Simpel linear regression model	0.1532	0.00619	0.40885	0.41357	0.3287	0.33564
AC016705.2	Simpel linear regression model	0.06537	0.02014	0.22334	0.13177	0.1357	0.10412
AC016735.1	Simpel linear regression model	0.17407	0.01936	0.83411	0.86198	0.65463	0.71236
AC016738.1	Simpel linear regression model	0.16027	0.00469	0.19414	0.22105	0.137	0.17912
AC016745.1	Simpel linear regression model	0.17859	0.03653	0.25489	0.22562	0.16588	0.1827
AC016747.1	Simpel linear regression model	0.29806	0.14025	0.27253	0.36668	0.21111	0.28154
AC016825.1	Simpel linear regression model	0.28487	0.11034	0.2847	0.32083	0.21743	0.25801
AC016831.1	Simpel linear regression model	0.17425	0.11167	0.50273	0.41684	0.3414	0.33073
AC016866.1	Simpel linear regression model	0.09412	0.00543	0.21421	0.1678	0.13426	0.13659
AC016876.1	Simpel linear regression model	0.23805	0.14188	0.5991	0.51974	0.46014	0.374
AC016876.2	Simpel linear regression model	0.16566	0.02026	0.40963	0.38005	0.29846	0.27478
AC016888.1	Simpel linear regression model	0.30265	0.0623	0.58335	0.57151	0.46265	0.44019
AC017002.3	Simpel linear regression model	0.44491	0.35256	0.4634	0.53942	0.3673	0.43346
AC017074.1	Simpel linear regression model	0.44938	0.314	0.51568	0.44584	0.40485	0.35602
AC017100.1	Simpel linear regression model	0.28383	0.18907	0.36458	0.37126	0.28585	0.3025
AC017104.1	Simpel linear regression model	0.10656	0.16322	0.3421	0.28048	0.24141	0.22246
AC017116.1	Simpel linear regression model	0.14936	0.00132	0.65129	0.8009	0.52517	0.60718
AC018413.1	Simpel linear regression model	0.16734	0.10164	0.24801	0.21762	0.18738	0.16516
AC018521.1	Simpel linear regression model	0.23574	0.00101	0.22601	0.25658	0.15765	0.21006
AC018521.5	Simpel linear regression model	0.08911	0.0297	0.55052	0.63175	0.44127	0.47935
AC018521.6	Simpel linear regression model	0.10772	3e-05	0.29661	0.34089	0.23124	0.28088
AC018541.1	Simpel linear regression model	0.13265	0.10402	0.36855	0.25541	0.21539	0.19268
AC018647.1	Simpel linear regression model	0.19365	0.08985	0.12097	0.15944	0.092	0.12422
AC018653.3	Simpel linear regression model	0.22776	0.23691	0.46581	0.42465	0.35585	0.34985
AC018697.1	Simpel linear regression model	0.08985	0.00916	0.24188	0.21979	0.15285	0.16608
AC018752.1	Simpel linear regression model	0.1126	0.05678	0.19954	0.26751	0.13483	0.15129
AC018761.2	Simpel linear regression model	0.14955	0.0147	0.28164	0.29971	0.21839	0.24644
AC018761.4	Simpel linear regression model	0.14028	0.00986	0.92226	1.0008	0.77444	0.82907
AC018816.1	Simpel linear regression model	0.14432	0.00025	0.48694	0.53003	0.37399	0.41345
AC018845.3	Simpel linear regression model	0.18543	0.09283	0.15468	0.15359	0.11141	0.12284
AC018904.1	Simpel linear regression model	0.09709	0.0735	0.31752	0.31882	0.24827	0.26222
AC019080.1	Simpel linear regression model	0.15398	0.04223	0.26057	0.28993	0.20739	0.24227
AC019117.1	Simpel linear regression model	0.06783	0.05509	0.4645	0.39296	0.33076	0.29789
AC019205.1	Simpel linear regression model	0.17547	0.06025	0.13046	0.15266	0.09552	0.11763
AC019209.3	Simpel linear regression model	0.26292	0.14893	0.14379	0.14549	0.11023	0.11704
AC019257.1	Simpel linear regression model	0.16337	0.03887	0.53943	0.43902	0.40805	0.35516
AC019330.1	Simpel linear regression model	0.28564	0.30353	0.30521	0.29436	0.22481	0.2287
AC020656.1	Simpel linear regression model	0.2011	0.1402	2.48069	2.19486	1.98642	1.76685
AC020658.2	Simpel linear regression model	0.16805	0.0524	0.40064	0.47498	0.27835	0.34402
AC020659.2	Simpel linear regression model	0.1261	0.00497	0.46579	0.47433	0.37337	0.37429
AC020718.1	Simpel linear regression model	0.17054	0.01524	0.14996	0.15148	0.11018	0.11717
AC020779.2	Simpel linear regression model	0.3075	0.26768	0.26466	0.27358	0.18034	0.21082
AC020907.1	Simpel linear regression model	0.21204	0.11837	0.39754	0.24842	0.22312	0.18591
AC020908.1	Simpel linear regression model	0.20669	0.15576	0.18802	0.22387	0.14771	0.18886
AC020909.1	Simpel linear regression model	0.32484	0.21399	0.42324	0.47331	0.33548	0.38142
AC020909.3	Simpel linear regression model	0.19838	0.03063	0.30532	0.4518	0.24006	0.34426
AC020915.1	Simpel linear regression model	0.20012	0.22727	0.18152	0.15512	0.14037	0.11903
AC020915.2	Simpel linear regression model	0.08425	0.01761	0.23859	0.20494	0.18473	0.17831
AC020915.3	Simpel linear regression model	0.25641	0.02707	0.31414	0.32828	0.24107	0.26269
AC020922.1	Simpel linear regression model	0.12812	0.03719	0.33082	0.20764	0.19324	0.15845
AC020922.2	Simpel linear regression model	0.17284	0.13473	0.29117	0.31846	0.21409	0.23368
AC020931.1	Simpel linear regression model	0.17628	0.0105	0.22257	0.25722	0.17487	0.19478
AC020978.5	Simpel linear regression model	0.2876	0.11242	0.38632	0.43453	0.30324	0.34294
AC021016.2	Simpel linear regression model	0.13293	0.0897	0.23065	0.22273	0.17811	0.19099
AC021054.1	Simpel linear regression model	0.31348	0.22925	0.50437	0.46724	0.37603	0.38099
AC021078.1	Simpel linear regression model	0.16911	0.06699	0.41171	0.38366	0.31607	0.31488
AC021087.3	Simpel linear regression model	0.40035	0.17144	0.31577	0.32765	0.25672	0.23228
AC021092.1	Simpel linear regression model	0.17124	0.09559	0.27497	0.29085	0.21211	0.22514
AC021188.1	Simpel linear regression model	0.23509	0.14806	0.19042	0.21295	0.1499	0.16049
AC021218.1	Simpel linear regression model	0.39812	0.31655	0.91482	0.91776	0.7172	0.74432
AC021351.1	Simpel linear regression model	0.30417	0.27393	0.65768	0.7473	0.54659	0.62649
AC021683.1	Simpel linear regression model	0.24946	0.16216	0.2898	0.23718	0.19497	0.19648
AC021683.2	Simpel linear regression model	0.25126	0.19359	0.38287	0.28868	0.26923	0.23503
AC021739.2	Simpel linear regression model	0.01803	0.00463	0.4684	0.4997	0.33306	0.35537
AC022007.1	Simpel linear regression model	0.18764	0.00573	0.46084	0.48546	0.28393	0.32051
AC022034.1	Simpel linear regression model	0.23334	0.12482	0.24649	0.30612	0.18343	0.20106
AC022075.1	Simpel linear regression model	0.29921	0.21724	0.54926	0.55334	0.40876	0.40516
AC022101.1	Simpel linear regression model	0.37683	0.25756	0.70345	0.6968	0.57219	0.56586
AC022144.1	Simpel linear regression model	0.19357	0.07231	0.41256	0.46379	0.28894	0.32185
AC022150.2	Simpel linear regression model	0.3825	0.40113	0.39158	0.32627	0.30308	0.27831
AC022150.3	Simpel linear regression model	0.19235	0.00028	0.27632	0.28032	0.20125	0.22676
AC022150.4	Simpel linear regression model	0.42438	0.30126	0.49031	0.50416	0.37384	0.40641
AC022165.1	Simpel linear regression model	0.13841	0.00571	0.17004	0.1674	0.13651	0.12913
AC022167.1	Simpel linear regression model	0.19377	0.02485	0.53337	0.55166	0.38104	0.43911
AC022167.2	Simpel linear regression model	0.05324	0.00694	0.42943	0.48751	0.34349	0.38777
AC022182.1	Simpel linear regression model	0.27882	0.01648	0.21812	0.20045	0.16082	0.1665
AC022182.2	Simpel linear regression model	0.21546	0.05549	0.51045	0.51613	0.40176	0.40013
AC022211.1	Simpel linear regression model	0.15685	0.00572	0.38539	0.47666	0.31362	0.37812
AC022211.2	Simpel linear regression model	0.26459	0.08376	0.24736	0.27564	0.19483	0.22007
AC022211.3	Simpel linear regression model	0.13461	0.00814	0.41743	0.48089	0.3276	0.39997
AC022217.3	Simpel linear regression model	0.25131	0.26367	0.13216	0.10715	0.09225	0.08186
AC022336.2	Simpel linear regression model	0.19035	0.06887	0.21735	0.16661	0.14921	0.14394
AC022364.1	Simpel linear regression model	0.13209	0.07843	0.27538	0.25057	0.19894	0.2111
AC022400.1	Simpel linear regression model	0.17455	0.00109	0.36099	0.43738	0.28372	0.34439
AC022400.3	Simpel linear regression model	0.1794	0.12379	0.37168	0.32526	0.28917	0.25589
AC022509.1	Simpel linear regression model	0.04579	0.00801	0.26316	0.22381	0.18324	0.18241
AC022509.3	Simpel linear regression model	0.39219	0.33908	0.45773	0.42959	0.3444	0.33009
AC022613.1	Simpel linear regression model	0.33474	0.17709	0.53232	0.54583	0.36385	0.42253
AC022706.1	Simpel linear regression model	0.2516	0.0346	0.33327	0.3475	0.24857	0.29334
AC022784.1	Simpel linear regression model	0.25028	0.28652	0.27915	0.31538	0.18374	0.21378
AC022826.2	Simpel linear regression model	0.13348	0.02182	0.61161	0.61221	0.5164	0.50945
AC022872.1	Simpel linear regression model	0.21381	0.069	0.24381	0.24676	0.1924	0.20078
AC022893.1	Simpel linear regression model	0.2826	0.21666	0.21345	0.17615	0.15298	0.13729
AC022966.1	Simpel linear regression model	0.50015	0.53745	0.34465	0.34929	0.2734	0.27099
AC022966.2	Simpel linear regression model	0.06382	0.03124	0.64103	0.41011	0.38627	0.28313
AC022973.4	Simpel linear regression model	0.19424	0.33326	0.25625	0.18736	0.15059	0.14392
AC023024.1	Simpel linear regression model	0.05807	0.00814	0.29238	0.27449	0.22747	0.23315
AC023043.1	Simpel linear regression model	0.26559	0.10333	0.55871	0.67168	0.42785	0.52425
AC023090.1	Simpel linear regression model	0.18808	0.22353	0.42888	0.50142	0.27834	0.32336
AC023644.1	Simpel linear regression model	0.25303	0.13921	0.48977	0.48864	0.37172	0.40419
AC023825.2	Simpel linear regression model	0.36706	0.25598	0.38077	0.4127	0.30265	0.34671
AC023908.3	Simpel linear regression model	0.26819	0.01242	0.22727	0.25675	0.17976	0.2133
AC023946.1	Simpel linear regression model	0.27764	0.24453	0.52448	0.52818	0.37827	0.41384
AC024022.1	Simpel linear regression model	0.03236	0.01621	0.30422	0.30877	0.2078	0.21063
AC024560.1	Simpel linear regression model	0.28381	0.33213	0.54692	0.63738	0.41786	0.42976
AC024575.1	Simpel linear regression model	0.24658	0.07595	0.32171	0.34266	0.26035	0.2694
AC024592.2	Simpel linear regression model	0.2394	0.12905	0.46301	0.49283	0.31635	0.35775
AC024592.3	Simpel linear regression model	0.26567	0.07646	0.36511	0.32901	0.29824	0.27049
AC025034.1	Simpel linear regression model	0.13517	0.01595	0.28823	0.32571	0.21207	0.24208
AC025048.2	Simpel linear regression model	0.19134	0.05998	0.42352	0.50923	0.32706	0.4
AC025154.2	Simpel linear regression model	0.17577	0.08086	0.3869	0.36059	0.23167	0.25446
AC025159.1	Simpel linear regression model	0.2202	0.0039	0.45008	0.4954	0.35317	0.40112
AC025165.1	Simpel linear regression model	0.25671	0.24115	0.11874	0.12784	0.09344	0.10462
AC025171.1	Simpel linear regression model	0.36834	0.36897	0.36259	0.30811	0.27868	0.24887
AC025171.2	Simpel linear regression model	0.2106	0.06997	0.34196	0.35127	0.26414	0.27461
AC025176.1	Simpel linear regression model	0.0937	0.02075	0.40146	0.42091	0.3063	0.33635
AC025257.1	Simpel linear regression model	0.07978	0.00055	0.57152	0.51641	0.36271	0.38153
AC025259.1	Simpel linear regression model	0.17573	0.01567	0.8599	0.84622	0.67701	0.66932
AC025265.1	Simpel linear regression model	0.25464	0.28291	0.53335	0.53158	0.39979	0.41762
AC025265.3	Simpel linear regression model	0.22224	0.19144	0.28049	0.22685	0.1904	0.18063
AC025287.1	Simpel linear regression model	0.08458	0.0061	0.14692	0.18362	0.08241	0.09976
AC025370.1	Simpel linear regression model	0.23575	0.06844	0.13548	0.12663	0.10047	0.10452
AC025423.4	Simpel linear regression model	0.40415	0.51597	0.49261	0.47111	0.38609	0.36339
AC025569.1	Simpel linear regression model	0.08871	0.07919	0.31257	0.32516	0.16692	0.17556
AC025575.2	Simpel linear regression model	0.07686	0.04427	0.25187	0.23455	0.13883	0.14178
AC025580.1	Simpel linear regression model	0.40459	0.23169	0.79704	0.80658	0.64203	0.6815
AC025580.2	Simpel linear regression model	0.54114	0.30976	0.55041	0.57994	0.45318	0.4415
AC025917.1	Simpel linear regression model	0.30819	0.09266	0.28513	0.29306	0.22802	0.23206
AC026150.1	Simpel linear regression model	0.3297	0.38298	0.37711	0.34307	0.29463	0.28038
AC026167.1	Simpel linear regression model	0.00169	0.0416	0.31833	0.24647	0.15612	0.13679
AC026191.1	Simpel linear regression model	0.11562	0.00358	0.58301	0.51874	0.45954	0.45527
AC026202.2	Simpel linear regression model	0.35585	0.33751	0.24286	0.24601	0.18786	0.19789
AC026250.1	Simpel linear regression model	0.15811	0.00708	0.22106	0.23357	0.15598	0.17695
AC026362.1	Simpel linear regression model	0.14103	0.0209	0.35989	0.3636	0.26962	0.28132
AC026369.2	Simpel linear regression model	0.30861	0.15124	0.32532	0.35868	0.25195	0.2758
AC026369.3	Simpel linear regression model	0.1638	0.0711	0.18704	0.21298	0.12706	0.15012
AC026461.2	Simpel linear regression model	0.0269	0.01518	0.15718	0.10797	0.07321	0.0614
AC026462.3	Simpel linear regression model	0.27417	0.25435	0.48005	0.44657	0.37254	0.35435
AC026470.1	Simpel linear regression model	0.29768	0.08048	0.30291	0.34041	0.24156	0.27158
AC026471.3	Simpel linear regression model	0.2734	0.02975	0.64696	0.83079	0.50678	0.6431
AC026471.4	Simpel linear regression model	0.19957	0.02243	0.41744	0.48312	0.32628	0.40597
AC026704.1	Simpel linear regression model	0.15305	0.10966	0.29112	0.2999	0.22833	0.24236
AC026785.2	Simpel linear regression model	0.279	0.12498	0.90025	0.94963	0.68941	0.7869
AC026803.2	Simpel linear regression model	0.13294	0.02719	0.19235	0.20011	0.15024	0.14366
AC026954.2	Simpel linear regression model	0.12288	0.01245	0.24157	0.22443	0.1819	0.18206
AC026954.3	Simpel linear regression model	0.0674	0.00764	0.53106	0.55075	0.41581	0.43179
AC027020.1	Simpel linear regression model	0.13166	0.0391	0.18568	0.19681	0.1446	0.1512
AC027031.2	Simpel linear regression model	0.19653	0.13454	0.39361	0.36145	0.2888	0.28156
AC027097.1	Simpel linear regression model	0.15809	0.01328	0.2996	0.28951	0.21999	0.23857
AC027097.2	Simpel linear regression model	0.2208	0.09046	0.17903	0.19024	0.12231	0.14174
AC027117.1	Simpel linear regression model	0.10239	0.0343	0.40256	0.38244	0.27873	0.28619
AC027228.2	Simpel linear regression model	0.27346	0.29111	0.41495	0.39809	0.32517	0.32672
AC027237.1	Simpel linear regression model	0.42082	0.29723	0.47843	0.47642	0.38033	0.37816
AC027237.4	Simpel linear regression model	0.19027	0.08858	0.18749	0.18656	0.13625	0.14191
AC027290.1	Simpel linear regression model	0.34086	0.09406	0.48974	0.51005	0.38747	0.38262
AC027307.3	Simpel linear regression model	0.22371	0.05913	0.20582	0.23352	0.15834	0.18173
AC027319.1	Simpel linear regression model	0.06392	0.01465	0.9909	1.07667	0.75553	0.85543
AC027559.1	Simpel linear regression model	0.3098	0.19072	0.29726	0.37084	0.23233	0.29121
AC027601.1	Simpel linear regression model	0.28816	0.17809	0.50571	0.53928	0.40286	0.41603
AC027607.1	Simpel linear regression model	0.21984	0.28042	0.28476	0.29658	0.22103	0.24141
AC027682.3	Simpel linear regression model	0.07301	0.0054	0.9472	0.96695	0.80553	0.82953
AC027702.1	Simpel linear regression model	0.18614	0.08102	0.25374	0.25294	0.1775	0.1754
AC027796.4	Simpel linear regression model	0.1666	0.01258	0.4819	0.52251	0.36708	0.40969
AC032044.1	Simpel linear regression model	0.17033	0.03779	0.19633	0.19922	0.14912	0.16018
AC034102.1	Simpel linear regression model	0.43736	0.4839	0.25544	0.24283	0.19197	0.19475
AC034102.5	Simpel linear regression model	0.26101	0.08967	0.57513	0.68423	0.44743	0.51264
AC034206.1	Simpel linear regression model	0.16429	0.12573	0.34014	0.4183	0.23966	0.29354
AC034231.1	Simpel linear regression model	0.27987	0.133	0.4803	0.46193	0.38523	0.38001
AC036176.1	Simpel linear regression model	0.2696	0.15564	0.27662	0.24752	0.22222	0.18984
AC037459.1	Simpel linear regression model	0.24505	0.17944	0.74956	0.81285	0.62962	0.71943
AC037459.2	Simpel linear regression model	0.19628	0.1269	0.32486	0.33948	0.25972	0.26799
AC037459.3	Simpel linear regression model	0.24923	0.00337	0.34694	0.39955	0.28173	0.32744
AC040160.1	Simpel linear regression model	0.09267	0.08717	0.17155	0.16617	0.12599	0.12574
AC040162.1	Simpel linear regression model	0.25828	0.20381	0.43687	0.50307	0.35458	0.41184
AC040162.3	Simpel linear regression model	0.1769	0.00692	0.21439	0.29326	0.16296	0.23183
AC040169.1	Simpel linear regression model	0.25094	0.13372	0.46781	0.44045	0.37933	0.36121
AC040977.1	Simpel linear regression model	0.07371	0.02167	0.43639	0.49048	0.34661	0.4007
AC044802.2	Simpel linear regression model	0.28764	0.00982	0.60568	0.63849	0.49108	0.53915
AC046130.1	Simpel linear regression model	0.21016	0.04178	0.16264	0.17097	0.12637	0.13221
AC046134.2	Simpel linear regression model	0.17474	0.00118	0.42254	0.50257	0.30516	0.36593
AC048341.1	Simpel linear regression model	0.18526	2e-05	0.19561	0.21536	0.1516	0.17293
AC048382.2	Simpel linear regression model	0.19621	0.07556	0.42979	0.42624	0.3331	0.35806
AC048382.4	Simpel linear regression model	0.10121	0.02826	0.21302	0.22226	0.15656	0.17445
AC051619.5	Simpel linear regression model	0.31079	0.14775	0.4235	0.39573	0.27934	0.29365
AC051619.6	Simpel linear regression model	0.19589	0.07246	0.35726	0.2665	0.25086	0.21739
AC051619.7	Simpel linear regression model	0.01191	0.00276	0.18207	0.1592	0.14395	0.13176
AC053503.2	Simpel linear regression model	0.24548	0.01111	0.22992	0.26641	0.17618	0.20791
AC053513.2	Simpel linear regression model	0.18715	0.1397	0.17445	0.19818	0.13281	0.16694
AC055713.1	Simpel linear regression model	0.11873	0.00557	0.19829	0.22146	0.15837	0.17088
AC055717.2	Simpel linear regression model	0.54103	0.35312	0.59809	0.69526	0.43376	0.52906
AC055855.1	Simpel linear regression model	0.08768	0.02066	0.24013	0.24211	0.18543	0.19544
AC060234.1	Simpel linear regression model	0.38466	0.472	0.09479	0.09897	0.07231	0.07331
AC060766.7	Simpel linear regression model	0.21424	0.19043	0.27355	0.26721	0.1917	0.20357
AC060780.1	Simpel linear regression model	0.28	0.16386	0.36976	0.40169	0.29769	0.32371
AC061992.1	Simpel linear regression model	0.24256	0.03438	0.35915	0.3344	0.27546	0.27145
AC063948.1	Simpel linear regression model	0.18937	0.01566	0.25794	0.32754	0.19421	0.27063
AC064807.1	Simpel linear regression model	0.22865	0.23238	0.4382	0.48209	0.33893	0.37015
AC064807.2	Simpel linear regression model	0.18316	0.19966	0.39449	0.31009	0.26289	0.23943
AC066613.1	Simpel linear regression model	0.24554	0.11132	0.29521	0.26373	0.23848	0.20742
AC067852.2	Simpel linear regression model	0.2992	0.11127	0.31381	0.29145	0.2444	0.22365
AC067852.3	Simpel linear regression model	0.16247	0.00028	0.16757	0.19193	0.12465	0.15348
AC067930.2	Simpel linear regression model	0.2272	0.13637	0.18761	0.19622	0.13503	0.14303
AC067930.4	Simpel linear regression model	0.26894	0.06199	0.58557	0.6514	0.45879	0.51093
AC068234.2	Simpel linear regression model	0.22813	0.23312	0.13476	0.10825	0.09781	0.08429
AC068338.2	Simpel linear regression model	0.28093	0.10524	0.28211	0.30211	0.21006	0.23291
AC068385.1	Simpel linear regression model	0.28226	0.30824	0.55965	0.52383	0.43863	0.43211
AC068533.3	Simpel linear regression model	0.23218	0.11592	0.11396	0.11352	0.08549	0.08709
AC068533.4	Simpel linear regression model	0.18108	0.09797	0.81673	0.77428	0.66097	0.61606
AC068580.1	Simpel linear regression model	0.09122	0.01356	0.44118	0.40632	0.34465	0.33282
AC068580.2	Simpel linear regression model	0.08274	0.01825	0.43213	0.32852	0.27902	0.27358
AC068580.3	Simpel linear regression model	0.26673	0.00244	0.24839	0.34171	0.18831	0.28182
AC068594.1	Simpel linear regression model	0.31537	0.16966	0.18121	0.19591	0.1348	0.15042
AC068633.1	Simpel linear regression model	0.10941	0.03191	0.27538	0.35796	0.19181	0.2007
AC068658.1	Simpel linear regression model	0.16646	0.13046	0.2801	0.25176	0.19497	0.17596
AC068775.1	Simpel linear regression model	0.19428	0.12633	0.22294	0.20083	0.1554	0.16395
AC068789.1	Simpel linear regression model	0.27726	0.16198	0.26779	0.25836	0.19438	0.22351
AC068831.1	Simpel linear regression model	0.06156	0.00596	0.17245	0.1869	0.11893	0.14256
AC068888.1	Simpel linear regression model	0.24925	0.14856	0.40795	0.49231	0.32205	0.36915
AC068987.2	Simpel linear regression model	0.28881	0.15876	0.35959	0.27747	0.25903	0.22668
AC069120.1	Simpel linear regression model	0.13561	0.11379	0.31422	0.21203	0.19812	0.16868
AC069224.1	Simpel linear regression model	0.31715	0.0439	0.23605	0.25138	0.1811	0.19204
AC069234.3	Simpel linear regression model	0.19284	0.04597	0.54139	0.56022	0.42355	0.4419
AC069277.1	Simpel linear regression model	0.13858	0.00079	0.46391	0.42756	0.34969	0.32577
AC069549.1	Simpel linear regression model	0.40754	0.47022	0.17536	0.16808	0.12086	0.13105
AC072061.1	Simpel linear regression model	0.31407	0.08528	0.1718	0.22145	0.1343	0.15976
AC073050.1	Simpel linear regression model	0.5109	0.4035	0.38386	0.41986	0.2813	0.31432
AC073283.1	Simpel linear regression model	0.22786	0.12722	0.34208	0.36308	0.25815	0.29063
AC073332.1	Simpel linear regression model	0.11982	0.07923	0.47377	0.45693	0.37691	0.37434
AC073342.1	Simpel linear regression model	0.27461	0.15823	0.22754	0.25246	0.17242	0.19654
AC073343.2	Simpel linear regression model	0.12549	0.04653	0.21468	0.23717	0.16587	0.19558
AC073349.1	Simpel linear regression model	0.37446	0.36729	0.37216	0.35952	0.28437	0.2557
AC073365.1	Simpel linear regression model	0.12482	0.10067	0.6436	0.57405	0.39205	0.38994
AC073389.1	Simpel linear regression model	0.17358	0.0091	0.3326	0.34544	0.26527	0.28133
AC073508.2	Simpel linear regression model	0.09986	0.06818	0.26587	0.22585	0.19085	0.1743
AC073529.1	Simpel linear regression model	0.29651	0.07162	0.32464	0.31503	0.2585	0.25288
AC073571.1	Simpel linear regression model	0.29689	0.24975	0.33829	0.25385	0.24562	0.18846
AC073611.2	Simpel linear regression model	0.18057	0.04297	0.27171	0.2171	0.20823	0.16683
AC073657.1	Simpel linear regression model	0.14515	0.01928	0.21582	0.19595	0.16342	0.16213
AC073864.1	Simpel linear regression model	0.23664	0.19	0.25985	0.22585	0.1856	0.15701
AC073896.1	Simpel linear regression model	0.24931	0.04506	1.06708	1.19591	0.87772	1.01438
AC073896.3	Simpel linear regression model	0.17157	0.01455	0.28647	0.30903	0.23343	0.25235
AC074050.3	Simpel linear regression model	0.35324	0.24869	0.31745	0.34839	0.25343	0.26439
AC074117.1	Simpel linear regression model	0.46133	0.2481	0.41029	0.43579	0.3337	0.3421
AC074124.1	Simpel linear regression model	0.23631	0.02664	0.37145	0.53371	0.25079	0.31267
AC074135.1	Simpel linear regression model	0.33636	0.0853	0.56641	0.72455	0.41779	0.53518
AC074143.1	Simpel linear regression model	0.33871	0.30422	0.54823	0.49668	0.43604	0.40184
AC074183.1	Simpel linear regression model	0.20074	0.04097	0.42101	0.47525	0.33299	0.37455
AC074212.1	Simpel linear regression model	0.28526	0.08865	0.49474	0.46947	0.40396	0.35933
AC078860.1	Simpel linear regression model	0.18247	0.08306	0.35289	0.43489	0.25961	0.2784
AC078881.1	Simpel linear regression model	0.06974	0.02094	0.25239	0.30796	0.16355	0.20286
AC078883.1	Simpel linear regression model	0.30646	0.03527	0.38911	0.46146	0.29764	0.38518
AC078909.1	Simpel linear regression model	0.15035	0.03912	0.29936	0.28296	0.23662	0.24499
AC078923.1	Simpel linear regression model	0.2056	0.17959	0.47902	0.46816	0.36694	0.34409
AC078993.1	Simpel linear regression model	0.31512	0.17207	1.2739	1.24512	0.88509	0.90432
AC079015.1	Simpel linear regression model	0.20361	0.05109	0.16717	0.21159	0.12441	0.16978
AC079148.1	Simpel linear regression model	0.16728	0.01674	0.19042	0.19043	0.14446	0.15994
AC079160.1	Simpel linear regression model	0.24056	0.16185	0.28125	0.22421	0.21197	0.16574
AC079174.1	Simpel linear regression model	0.19849	0.0957	0.166	0.15663	0.12102	0.12056
AC079209.1	Simpel linear regression model	0.22577	0.01347	0.17653	0.19767	0.13212	0.16004
AC079305.1	Simpel linear regression model	0.16722	0.00308	0.19632	0.19802	0.14949	0.1638
AC079313.2	Simpel linear regression model	0.19797	0.04295	0.11455	0.09986	0.0739	0.07733
AC079322.1	Simpel linear regression model	0.16826	0.03541	0.19185	0.19236	0.14746	0.15723
AC079328.2	Simpel linear regression model	0.25436	0.18559	0.6768	0.70124	0.54048	0.56033
AC079329.1	Simpel linear regression model	0.17566	0.00389	0.49475	0.49127	0.38146	0.36293
AC079336.2	Simpel linear regression model	0.13993	0.02857	0.13851	0.12637	0.10279	0.10422
AC079336.5	Simpel linear regression model	0.21368	0.09923	0.11726	0.14807	0.08792	0.11334
AC079354.2	Simpel linear regression model	0.16641	0.0079	0.32979	0.34908	0.2611	0.29647
AC079447.1	Simpel linear regression model	0.44797	0.26317	0.33891	0.40367	0.25331	0.30088
AC079807.1	Simpel linear regression model	0.23341	0.04909	0.26033	0.28445	0.20264	0.21141
AC079848.1	Simpel linear regression model	0.20261	0.00822	0.33044	0.33573	0.25919	0.27289
AC079907.1	Simpel linear regression model	0.08161	0.09588	0.29576	0.2298	0.22126	0.18589
AC079921.1	Simpel linear regression model	0.34451	0.17579	0.22234	0.21488	0.16407	0.16544
AC079921.2	Simpel linear regression model	0.23632	0.122	0.27861	0.31046	0.21634	0.24839
AC079922.2	Simpel linear regression model	0.25965	0.07551	0.26595	0.25906	0.20601	0.19791
AC079949.1	Simpel linear regression model	0.49034	0.37873	0.46568	0.51483	0.3709	0.43198
AC080013.1	Simpel linear regression model	0.25431	0.15898	0.29899	0.33772	0.2252	0.24767
AC080038.1	Simpel linear regression model	0.45451	0.48501	0.65739	0.51397	0.49903	0.42563
AC080112.1	Simpel linear regression model	0.27142	0.07851	0.45161	0.70099	0.33475	0.38568
AC080129.2	Simpel linear regression model	0.29938	0.15783	0.58666	0.54952	0.45303	0.4373
AC083843.3	Simpel linear regression model	0.24884	0.18604	0.38608	0.37752	0.31395	0.29713
AC083900.1	Simpel linear regression model	0.24246	0.18251	0.41925	0.33714	0.30524	0.26015
AC083949.1	Simpel linear regression model	0.04042	0.18181	0.44496	0.1757	0.18459	0.14459
AC084357.2	Simpel linear regression model	0.10217	0.00427	0.56151	0.5695	0.38968	0.43063
AC084375.1	Simpel linear regression model	0.20069	0.24013	0.38505	0.22457	0.22673	0.18417
AC084809.1	Simpel linear regression model	0.21304	0.01344	0.29921	0.29678	0.23095	0.24608
AC084809.2	Simpel linear regression model	0.12046	0.18289	0.2569	0.21407	0.1959	0.1729
AC084855.1	Simpel linear regression model	0.08586	0.01768	0.16316	0.13722	0.1127	0.11095
AC084859.1	Simpel linear regression model	0.26586	0.04704	0.4068	0.4691	0.3175	0.37595
AC087190.1	Simpel linear regression model	0.24599	0.25721	0.41694	0.36912	0.33127	0.27792
AC087190.3	Simpel linear regression model	0.22051	0.17314	0.29653	0.26082	0.23597	0.20823
AC087276.1	Simpel linear regression model	0.10356	0.0219	0.28318	0.23186	0.20711	0.18737
AC087277.2	Simpel linear regression model	0.31678	0.41683	0.35769	0.30606	0.20815	0.22409
AC087289.1	Simpel linear regression model	0.28359	0.228	0.52082	0.44085	0.39728	0.34635
AC087289.3	Simpel linear regression model	0.15102	0.11867	0.16798	0.14163	0.12636	0.11466
AC087289.6	Simpel linear regression model	0.06999	0.00533	0.23811	0.22871	0.18531	0.1908
AC087294.1	Simpel linear regression model	0.12282	0.0022	0.18588	0.2448	0.14724	0.19529
AC087301.1	Simpel linear regression model	0.12226	0.0153	0.23504	0.20692	0.1702	0.15792
AC087362.2	Simpel linear regression model	0.09315	0.02241	0.21004	0.23038	0.15938	0.18191
AC087393.2	Simpel linear regression model	0.12976	0.00486	1.14316	1.26343	0.86691	1.03631
AC087491.1	Simpel linear regression model	0.20698	0.07326	0.29005	0.33083	0.19269	0.2314
AC087500.1	Simpel linear regression model	0.162	0.00553	0.38573	0.42771	0.31528	0.35344
AC087521.1	Simpel linear regression model	0.28605	0.22655	0.15923	0.14582	0.11066	0.1107
AC087521.2	Simpel linear regression model	0.30806	0.10512	0.19853	0.20239	0.14942	0.16664
AC087623.1	Simpel linear regression model	0.1944	0.17448	0.34286	0.29056	0.24156	0.23233
AC087632.1	Simpel linear regression model	0.22643	0.0381	0.29749	0.36621	0.23364	0.28697
AC087645.2	Simpel linear regression model	0.14422	0.02252	0.19804	0.18002	0.14697	0.14989
AC087651.1	Simpel linear regression model	0.16045	0.14345	0.45753	0.28786	0.27037	0.2279
AC087752.3	Simpel linear regression model	0.11631	0.0639	0.29431	0.29584	0.22937	0.22425
AC087854.1	Simpel linear regression model	0.21341	0.05377	0.12796	0.14587	0.09809	0.10301
AC089984.1	Simpel linear regression model	0.26199	0.16472	0.24152	0.30423	0.1741	0.23294
AC090152.1	Simpel linear regression model	0.59804	0.38408	0.45867	0.52115	0.36512	0.40443
AC090181.1	Simpel linear regression model	0.28434	0.21038	0.26371	0.30126	0.21038	0.2511
AC090192.2	Simpel linear regression model	0.09296	0.00789	0.32511	0.26382	0.19359	0.21878
AC090198.1	Simpel linear regression model	0.26962	0.23475	0.27102	0.27253	0.20333	0.22808
AC090204.1	Simpel linear regression model	0.30052	0.02129	0.54681	0.66273	0.38652	0.46662
AC090409.1	Simpel linear regression model	0.18028	0.06175	0.21386	0.19594	0.14828	0.15814
AC090510.1	Simpel linear regression model	0.07373	0.00605	0.30451	0.31677	0.23805	0.25876
AC090515.4	Simpel linear regression model	0.04455	0.00204	0.31589	0.30983	0.16102	0.16155
AC090579.1	Simpel linear regression model	0.18675	0.02852	0.27556	0.30324	0.20127	0.23936
AC090587.1	Simpel linear regression model	0.09209	0.01898	0.24618	0.25361	0.19829	0.21386
AC090617.5	Simpel linear regression model	0.22486	0.15817	0.25647	0.24495	0.19493	0.20358
AC090709.1	Simpel linear regression model	0.14049	0.1739	0.50535	0.57909	0.32826	0.37001
AC090739.1	Simpel linear regression model	0.20981	0.10337	0.36802	0.42813	0.29164	0.328
AC090825.1	Simpel linear regression model	0.33249	0.19416	0.29086	0.35917	0.22931	0.2836
AC090844.2	Simpel linear regression model	0.06508	0.0048	0.24219	0.23008	0.17294	0.18399
AC090877.2	Simpel linear regression model	0.17263	0.00272	0.30115	0.33273	0.19046	0.21652
AC090907.2	Simpel linear regression model	0.34764	0.11909	0.0859	0.10385	0.06636	0.08168
AC090912.1	Simpel linear regression model	0.16302	0.03157	0.21028	0.21562	0.16138	0.16751
AC091021.1	Simpel linear regression model	0.30303	0.29882	0.3245	0.31271	0.24551	0.24008
AC091043.1	Simpel linear regression model	0.18507	0.03511	0.50401	0.49798	0.40077	0.41382
AC091053.1	Simpel linear regression model	0.14755	0.0263	0.96865	1.03439	0.75383	0.86519
AC091057.1	Simpel linear regression model	0.29074	0.26122	0.52041	0.48371	0.4084	0.34858
AC091057.2	Simpel linear regression model	0.25394	0.33861	0.38255	0.36165	0.30659	0.27851
AC091117.1	Simpel linear regression model	0.32417	0.19214	0.72306	0.74984	0.5298	0.62241
AC091132.1	Simpel linear regression model	0.23655	0.20685	0.51856	0.52324	0.4109	0.43919
AC091132.2	Simpel linear regression model	0.19772	0.10082	0.12646	0.11694	0.08612	0.08635
AC091132.4	Simpel linear regression model	0.17349	0.16703	0.51298	0.46649	0.39241	0.36167
AC091133.1	Simpel linear regression model	0.15251	0.0011	0.22144	0.23783	0.1723	0.18817
AC091153.3	Simpel linear regression model	0.13368	0.0808	0.79195	0.75623	0.57071	0.59413
AC091179.1	Simpel linear regression model	0.65758	0.59743	1.05929	1.07515	0.83415	0.89321
AC091180.2	Simpel linear regression model	0.14446	0.1225	0.17157	0.16038	0.12161	0.12173
AC091182.1	Simpel linear regression model	0.27713	0.33831	0.24742	0.20332	0.1659	0.17162
AC091182.2	Simpel linear regression model	0.31602	0.15474	0.34139	0.39004	0.2637	0.3038
AC091185.1	Simpel linear regression model	0.15031	0.0025	0.22646	0.23941	0.18672	0.19611
AC091551.1	Simpel linear regression model	0.22084	0.0073	0.33162	0.28524	0.24024	0.22368
AC091563.1	Simpel linear regression model	0.30999	0.02503	0.44047	0.4751	0.34734	0.38986
AC091564.4	Simpel linear regression model	0.38962	0.26206	0.5826	0.60072	0.41728	0.4936
AC091588.3	Simpel linear regression model	0.37838	0.34837	0.2913	0.26739	0.23171	0.22371
AC091685.1	Simpel linear regression model	0.1715	0.05487	0.33953	0.33718	0.24304	0.24461
AC091729.3	Simpel linear regression model	0.30096	0.11955	0.48914	0.50803	0.38703	0.41581
AC091849.2	Simpel linear regression model	0.2525	0.00049	0.18293	0.13214	0.12607	0.11146
AC092070.3	Simpel linear regression model	0.10003	0.08013	0.15753	0.15181	0.12478	0.13079
AC092072.1	Simpel linear regression model	0.3153	0.2145	0.39118	0.41288	0.29597	0.34235
AC092073.1	Simpel linear regression model	0.17698	0.14727	0.30898	0.32886	0.2366	0.26769
AC092112.1	Simpel linear regression model	0.17606	0.0841	0.64589	0.36526	0.35477	0.28033
AC092115.3	Simpel linear regression model	0.12438	0.02678	0.45132	0.44321	0.37186	0.35842
AC092143.1	Simpel linear regression model	0.21964	0.07103	0.3044	0.34407	0.2346	0.27013
AC092143.3	Simpel linear regression model	0.09883	0.00271	0.28714	0.31743	0.22476	0.24977
AC092161.1	Simpel linear regression model	0.36813	0.17834	0.31323	0.34374	0.25186	0.27375
AC092164.1	Simpel linear regression model	0.21502	0.0083	0.24574	0.24753	0.19507	0.20822
AC092171.1	Simpel linear regression model	0.1946	0.15864	0.28987	0.2324	0.2274	0.19104
AC092171.2	Simpel linear regression model	0.2491	0.06943	0.35909	0.41068	0.29125	0.34601
AC092171.3	Simpel linear regression model	0.3465	0.24224	0.36874	0.36249	0.28987	0.26901
AC092279.1	Simpel linear regression model	0.23475	0.21182	0.34553	0.37049	0.25597	0.32169
AC092295.2	Simpel linear regression model	0.1785	0.24568	0.2678	0.22276	0.21242	0.1802
AC092296.2	Simpel linear regression model	0.1872	0.02721	0.23162	0.24327	0.15873	0.18487
AC092329.1	Simpel linear regression model	0.3793	0.21829	0.3899	0.39737	0.32038	0.32094
AC092338.1	Simpel linear regression model	0.28969	0.11908	0.32715	0.33422	0.25769	0.27031
AC092368.3	Simpel linear regression model	0.1135	0.02094	0.35315	0.32288	0.27209	0.2585
AC092375.2	Simpel linear regression model	0.37032	0.20653	0.38568	0.37587	0.29269	0.31363
AC092384.1	Simpel linear regression model	0.40748	0.22253	0.18094	0.14366	0.12044	0.1005
AC092384.2	Simpel linear regression model	0.27442	0.07569	0.1695	0.15258	0.12293	0.11456
AC092573.2	Simpel linear regression model	0.28448	0.23033	0.32435	0.38101	0.23786	0.30356
AC092614.1	Simpel linear regression model	0.34129	0.16269	0.2286	0.26394	0.18172	0.18681
AC092634.3	Simpel linear regression model	0.26874	0.11184	0.11043	0.11032	0.08061	0.08419
AC092647.5	Simpel linear regression model	0.15258	0.02443	0.36719	0.3436	0.25071	0.27589
AC092683.1	Simpel linear regression model	0.16421	0.03208	0.79093	0.92488	0.60287	0.73448
AC092718.2	Simpel linear regression model	0.31737	0.18047	0.18207	0.17353	0.13937	0.13272
AC092718.3	Simpel linear regression model	0.13451	0.00206	0.35379	0.3458	0.28214	0.29239
AC092718.4	Simpel linear regression model	0.35547	0.17845	0.51239	0.49469	0.38659	0.38976
AC092718.6	Simpel linear regression model	0.17135	0.01567	0.26048	0.24747	0.15844	0.16738
AC092720.1	Simpel linear regression model	0.11488	0.02568	0.22218	0.26203	0.17351	0.20336
AC092723.1	Simpel linear regression model	0.43831	0.55264	0.28772	0.20356	0.21266	0.15861
AC092724.1	Simpel linear regression model	0.30803	0.11103	0.4834	0.40465	0.36891	0.32587
AC092755.1	Simpel linear regression model	0.17417	0.09688	0.18502	0.11937	0.12143	0.09722
AC092756.1	Simpel linear regression model	0.19891	0.09162	0.16616	0.13629	0.11967	0.11023
AC092757.2	Simpel linear regression model	0.1573	0.0498	0.14186	0.1214	0.10874	0.10561
AC092802.1	Simpel linear regression model	0.20751	0.00149	0.19597	0.22739	0.14573	0.18598
AC092802.2	Simpel linear regression model	0.04926	1e-05	0.27302	0.23454	0.20481	0.20347
AC092802.3	Simpel linear regression model	0.11478	0.01631	0.17343	0.17158	0.12463	0.13548
AC092803.2	Simpel linear regression model	0.2351	0.04793	0.29223	0.30033	0.23073	0.2461
AC092811.1	Simpel linear regression model	0.20368	0.16502	0.30348	0.39206	0.18504	0.23138
AC092834.1	Simpel linear regression model	0.40861	0.33609	0.46682	0.43794	0.25777	0.31549
AC092835.1	Simpel linear regression model	0.2449	0.1605	0.31919	0.34725	0.25796	0.275
AC092849.1	Simpel linear regression model	0.15271	0.06696	0.2906	0.28032	0.20952	0.23863
AC092849.2	Simpel linear regression model	0.38811	0.47101	0.45647	0.39359	0.34409	0.3303
AC092881.1	Simpel linear regression model	0.17102	0.06525	0.27574	0.42366	0.20938	0.25914
AC092894.1	Simpel linear regression model	0.4014	0.09598	0.37916	0.38753	0.29001	0.29667
AC092903.2	Simpel linear regression model	0.22279	0.13753	0.35806	0.30712	0.2718	0.24328
AC092910.3	Simpel linear regression model	0.38348	0.19679	0.37974	0.4341	0.2949	0.32386
AC092919.1	Simpel linear regression model	0.04463	0.0709	0.39125	0.3372	0.23845	0.23167
AC093010.3	Simpel linear regression model	0.25069	0.13267	0.46355	0.45533	0.35162	0.33807
AC093019.2	Simpel linear regression model	0.05787	0.04929	0.19503	0.16968	0.11027	0.10462
AC093157.1	Simpel linear regression model	0.19696	0.08436	0.47708	0.61184	0.37283	0.43583
AC093227.1	Simpel linear regression model	0.21783	0.13104	0.2908	0.26279	0.23133	0.21607
AC093249.2	Simpel linear regression model	0.12231	0.11075	0.16766	0.16289	0.12892	0.11465
AC093249.6	Simpel linear regression model	0.17389	0.04055	0.38367	0.33743	0.29439	0.24556
AC093323.1	Simpel linear regression model	0.18743	0.19813	0.44079	0.41209	0.32371	0.32282
AC093425.1	Simpel linear regression model	0.09368	0.07441	0.43928	0.27792	0.23942	0.20598
AC093484.3	Simpel linear regression model	0.20384	0.06221	0.48554	0.47088	0.36867	0.36936
AC093484.4	Simpel linear regression model	0.23281	0.02253	0.50054	0.66894	0.39762	0.54329
AC093525.2	Simpel linear regression model	0.18363	0.00014	0.18808	0.1999	0.1386	0.15721
AC093525.4	Simpel linear regression model	0.15094	0.0059	0.37329	0.32908	0.28794	0.25086
AC093525.5	Simpel linear regression model	0.01061	0.0058	0.20674	0.19427	0.15017	0.1445
AC093585.1	Simpel linear regression model	0.34695	0.34909	0.34054	0.36231	0.26309	0.30043
AC093607.1	Simpel linear regression model	0.23979	0.29924	0.32167	0.27592	0.19003	0.1809
AC093620.1	Simpel linear regression model	0.30583	0.07771	0.39967	0.41855	0.31045	0.32325
AC093627.4	Simpel linear regression model	0.18011	0.03589	0.39587	0.30817	0.22127	0.23001
AC093627.5	Simpel linear regression model	0.24083	0.02946	0.37936	0.40875	0.30368	0.34379
AC093627.6	Simpel linear regression model	0.22788	0.08424	0.17557	0.15481	0.12167	0.13025
AC093673.1	Simpel linear regression model	0.40781	0.22897	0.51693	0.58015	0.39582	0.46665
AC093732.1	Simpel linear regression model	0.25672	0.13673	0.40759	0.36543	0.3105	0.27581
AC093752.3	Simpel linear regression model	0.23478	0.13433	0.37433	0.37557	0.28652	0.30458
AC093866.1	Simpel linear regression model	0.30233	0.26835	0.93923	0.8348	0.68625	0.64848
AC093899.2	Simpel linear regression model	0.14929	0.03882	0.19979	0.24804	0.15529	0.18055
AC093904.2	Simpel linear regression model	0.28283	0.05208	0.41826	0.35839	0.31118	0.27171
AC095057.3	Simpel linear regression model	0.14914	0.05617	0.30625	0.26064	0.22281	0.20702
AC096540.1	Simpel linear regression model	0.25937	0.10813	0.16492	0.18245	0.12695	0.15081
AC096677.2	Simpel linear regression model	0.18554	0.08891	0.49377	0.56958	0.39852	0.43952
AC096751.1	Simpel linear regression model	0.29963	0.26513	0.19409	0.18134	0.14672	0.13853
AC096751.2	Simpel linear regression model	0.26961	0.20755	0.36776	0.30943	0.25924	0.23967
AC096921.2	Simpel linear regression model	0.24925	0.00597	0.23238	0.24225	0.17462	0.18452
AC097468.1	Simpel linear regression model	0.28178	0.18785	0.14101	0.12123	0.10039	0.09552
AC097637.1	Simpel linear regression model	0.13356	0.06165	0.32599	0.19599	0.2122	0.15979
AC097639.1	Simpel linear regression model	0.403	0.12338	0.36527	0.39458	0.2913	0.3084
AC097713.1	Simpel linear regression model	0.25668	0.19417	0.34845	0.42877	0.2824	0.33884
AC098484.1	Simpel linear regression model	0.21534	0.15997	0.26678	0.25581	0.21103	0.20904
AC098487.1	Simpel linear regression model	0.2746	0.12778	0.41499	0.49491	0.32732	0.3632
AC098613.1	Simpel linear regression model	0.27676	0.06119	0.52179	0.58917	0.42534	0.48894
AC098820.1	Simpel linear regression model	0.16308	0.07188	0.23592	0.27877	0.18984	0.22698
AC098850.3	Simpel linear regression model	0.49677	0.38271	0.44556	0.3947	0.34167	0.31441
AC098869.2	Simpel linear regression model	0.23223	0.1102	0.29408	0.32585	0.22849	0.2635
AC098934.2	Simpel linear regression model	0.50046	0.36487	0.3172	0.33224	0.23926	0.25114
AC099063.1	Simpel linear regression model	0.29405	0.32108	0.23204	0.25568	0.15034	0.16974
AC099314.1	Simpel linear regression model	0.2395	0.11335	0.20727	0.21297	0.15776	0.17161
AC099329.1	Simpel linear regression model	0.18302	0.07703	0.10193	0.09911	0.07205	0.07051
AC099398.1	Simpel linear regression model	0.18247	0.01823	0.19806	0.19939	0.15159	0.16537
AC099489.1	Simpel linear regression model	0.12684	0.0058	2.19491	2.4804	2.04962	2.33689
AC099518.5	Simpel linear regression model	0.11856	0.1565	0.77483	0.67014	0.60567	0.5133
AC099520.1	Simpel linear regression model	0.16096	0.00158	0.22753	0.13739	0.13767	0.10488
AC099522.1	Simpel linear regression model	0.21451	0.03339	0.62467	0.65901	0.46192	0.53366
AC099524.1	Simpel linear regression model	0.26729	0.12753	0.22834	0.24428	0.16244	0.169
AC099654.1	Simpel linear regression model	0.43497	0.34322	0.66375	0.63961	0.50233	0.50042
AC099687.1	Simpel linear regression model	0.23156	0.12087	0.22193	0.20099	0.14894	0.13955
AC099778.1	Simpel linear regression model	0.12741	0.01126	0.23861	0.27204	0.18847	0.20646
AC099792.1	Simpel linear regression model	0.26586	0.31778	0.38279	0.35149	0.26143	0.25724
AC099850.1	Simpel linear regression model	0.33206	0.15428	0.17513	0.21546	0.13705	0.16194
AC099850.2	Simpel linear regression model	0.30462	0.34095	0.29923	0.25272	0.20292	0.20268
AC099850.3	Simpel linear regression model	0.42976	0.35869	0.45853	0.4786	0.35739	0.36106
AC100786.2	Simpel linear regression model	0.06417	0.00134	0.28978	0.23815	0.20825	0.20199
AC100791.2	Simpel linear regression model	0.30149	0.19204	0.29881	0.26969	0.22409	0.21515
AC100810.1	Simpel linear regression model	0.12896	0.05785	0.53136	0.50863	0.40297	0.36493
AC100823.1	Simpel linear regression model	0.24419	0.29087	0.37907	0.25289	0.24655	0.18782
AC100827.3	Simpel linear regression model	0.20902	0.01835	0.18475	0.20226	0.14323	0.16814
AC100861.1	Simpel linear regression model	0.27425	0.22194	0.49771	0.43667	0.38641	0.34763
AC100861.2	Simpel linear regression model	0.17691	1e-05	0.55471	0.6303	0.44385	0.51452
AC103681.2	Simpel linear regression model	0.29741	0.26281	0.15466	0.15866	0.11558	0.11741
AC103706.1	Simpel linear regression model	0.36562	0.20842	0.42518	0.48052	0.32384	0.37941
AC103736.1	Simpel linear regression model	0.03486	0.02999	0.15741	0.17182	0.10836	0.11289
AC103739.1	Simpel linear regression model	0.06179	0.02494	0.1954	0.15738	0.15351	0.12644
AC103740.1	Simpel linear regression model	0.06145	0.06021	0.20333	0.14202	0.12395	0.11461
AC103760.1	Simpel linear regression model	0.37314	0.1729	0.38779	0.35658	0.28066	0.27642
AC103810.2	Simpel linear regression model	0.18926	0.07931	0.5678	0.55879	0.43608	0.43528
AC103923.1	Simpel linear regression model	0.36615	0.34592	0.1247	0.11905	0.09637	0.09166
AC103957.2	Simpel linear regression model	0.075	0.06966	0.30814	0.28362	0.23542	0.23199
AC103974.1	Simpel linear regression model	0.27311	0.23653	0.28339	0.27926	0.2196	0.22422
AC104024.2	Simpel linear regression model	0.28342	0.28159	0.28728	0.20797	0.17178	0.14706
AC104031.1	Simpel linear regression model	0.14	0.02748	0.26952	0.37427	0.1871	0.24543
AC104035.1	Simpel linear regression model	0.36733	0.31877	0.53258	0.49132	0.34183	0.35891
AC104072.1	Simpel linear regression model	0.09256	4e-05	0.3575	0.38386	0.24898	0.27927
AC104083.1	Simpel linear regression model	0.51081	0.40304	0.48477	0.52896	0.37627	0.41328
AC104088.1	Simpel linear regression model	0.219	0.09069	0.45627	0.41601	0.33781	0.33142
AC104116.1	Simpel linear regression model	0.13749	0.01982	0.52778	0.52778	0.39068	0.40495
AC104170.1	Simpel linear regression model	0.16333	0.02087	0.74792	0.96778	0.60986	0.79903
AC104248.1	Simpel linear regression model	0.07701	0.07587	0.17052	0.17564	0.12704	0.1266
AC104365.1	Simpel linear regression model	0.19825	0.02362	0.45629	0.42741	0.27264	0.30238
AC104365.3	Simpel linear regression model	0.15994	0.07066	0.37036	0.29848	0.29029	0.24372
AC104461.1	Simpel linear regression model	0.05917	0.00427	0.19978	0.18093	0.12633	0.13791
AC104463.2	Simpel linear regression model	0.17647	0.09406	0.22616	0.22518	0.17646	0.18738
AC104532.1	Simpel linear regression model	0.1395	0.01246	0.24061	0.28945	0.19037	0.23094
AC104581.2	Simpel linear regression model	0.14133	0.05828	0.18869	0.20506	0.14116	0.1427
AC104667.2	Simpel linear regression model	0.18346	0.11413	0.24531	0.27464	0.18658	0.2099
AC104699.1	Simpel linear regression model	0.39901	0.45294	0.35333	0.3072	0.27423	0.25361
AC104791.1	Simpel linear regression model	0.23171	0.11165	0.32242	0.28267	0.23507	0.21223
AC104794.2	Simpel linear regression model	0.30496	0.28015	0.30639	0.29748	0.23585	0.24687
AC104809.2	Simpel linear regression model	0.11662	0.03551	0.70605	0.94627	0.4247	0.54722
AC104823.1	Simpel linear regression model	0.13205	0.01343	1.3397	1.16967	0.86155	0.92562
AC104825.1	Simpel linear regression model	0.2762	0.266	0.20119	0.19008	0.14595	0.15811
AC105020.1	Simpel linear regression model	0.14492	0.14728	0.15378	0.15414	0.11967	0.12412
AC105052.3	Simpel linear regression model	0.20917	0.18782	0.50789	0.43807	0.38229	0.36117
AC105105.1	Simpel linear regression model	0.23897	0.15629	0.14716	0.12426	0.10339	0.09644
AC105219.4	Simpel linear regression model	0.35683	0.18888	0.18254	0.23819	0.1379	0.16424
AC105277.1	Simpel linear regression model	0.27704	0.17222	0.45641	0.43955	0.34884	0.33029
AC105285.1	Simpel linear regression model	0.25557	0.03094	0.34249	0.41451	0.26712	0.33216
AC105339.3	Simpel linear regression model	0.0626	0.03895	0.15692	0.15924	0.12061	0.12613
AC105402.3	Simpel linear regression model	0.15234	0.08989	0.16756	0.15021	0.10624	0.10394
AC105411.1	Simpel linear regression model	0.19043	0.11709	0.49324	0.42074	0.33079	0.313
AC105446.1	Simpel linear regression model	0.14303	0.01222	0.79715	0.83215	0.62367	0.65462
AC105460.1	Simpel linear regression model	0.20224	0.0594	1.07819	1.19552	0.60863	0.66519
AC105942.1	Simpel linear regression model	0.37198	0.20238	0.50286	0.55865	0.40601	0.47497
AC106028.3	Simpel linear regression model	0.11684	0.04496	0.21138	0.24064	0.14347	0.17205
AC106772.1	Simpel linear regression model	0.30002	0.07095	0.30701	0.33805	0.21988	0.26394
AC106772.2	Simpel linear regression model	0.20454	0.25956	0.454	0.40709	0.30815	0.32284
AC106779.1	Simpel linear regression model	0.01217	0.02919	0.49359	0.67019	0.16967	0.18566
AC106782.1	Simpel linear regression model	0.07172	0.00766	0.44921	0.40358	0.35393	0.30037
AC106786.1	Simpel linear regression model	0.22186	0.18764	0.19679	0.26497	0.14332	0.19782
AC106795.2	Simpel linear regression model	0.17744	0.03684	0.40653	0.40656	0.29757	0.33785
AC106876.1	Simpel linear regression model	0.4634	0.45056	0.65618	0.55547	0.48194	0.45696
AC106886.2	Simpel linear regression model	0.25258	0.19252	0.52916	0.48958	0.41218	0.40639
AC106897.1	Simpel linear regression model	0.29181	0.13674	0.27927	0.31217	0.22106	0.24888
AC107027.3	Simpel linear regression model	0.3185	0.20551	0.21128	0.25171	0.16483	0.19304
AC107068.1	Simpel linear regression model	0.1716	0.0463	0.23622	0.2371	0.18289	0.18478
AC107375.1	Simpel linear regression model	0.36791	0.27987	0.32974	0.33599	0.2524	0.28607
AC107871.1	Simpel linear regression model	0.17064	0.08156	0.45749	0.43576	0.35687	0.33275
AC107884.1	Simpel linear regression model	0.21258	0.08999	0.43681	0.3835	0.32982	0.31923
AC107959.1	Simpel linear regression model	0.3348	0.24928	0.20776	0.22277	0.167	0.185
AC107959.3	Simpel linear regression model	0.27198	0.16664	0.44262	0.44266	0.33649	0.3535
AC107982.3	Simpel linear regression model	0.05295	0.01628	0.20895	0.14661	0.15572	0.11576
AC108047.1	Simpel linear regression model	0.13807	0.01612	0.65981	0.69853	0.42975	0.49912
AC108134.2	Simpel linear regression model	0.19272	0.00376	0.22263	0.23979	0.17531	0.18092
AC108134.3	Simpel linear regression model	0.60708	0.52966	0.75985	0.81232	0.5588	0.63706
AC108449.2	Simpel linear regression model	0.30308	0.01577	0.38176	0.47541	0.30694	0.34042
AC108449.3	Simpel linear regression model	0.20417	0.0355	0.76417	0.82875	0.57529	0.67363
AC108463.2	Simpel linear regression model	0.28141	0.14885	0.16693	0.19401	0.13354	0.15877
AC108471.2	Simpel linear regression model	0.11062	0	0.25808	0.27213	0.19767	0.22272
AC108488.1	Simpel linear regression model	0.22588	0.06318	0.52542	0.52958	0.39668	0.41833
AC108516.2	Simpel linear regression model	0.25574	0.09207	0.18002	0.14628	0.13117	0.11717
AC108860.2	Simpel linear regression model	0.33879	0.1433	0.36476	0.39913	0.28719	0.31985
AC108865.1	Simpel linear regression model	0.33371	0.38342	1.81399	1.71184	1.37891	1.19917
AC109322.1	Simpel linear regression model	0.30746	0.22474	0.34336	0.34573	0.2664	0.28226
AC109446.3	Simpel linear regression model	0.25406	0.28302	0.70994	0.52691	0.53943	0.43989
AC109460.2	Simpel linear regression model	0.16806	0.00071	0.46188	0.58502	0.37411	0.50528
AC109460.3	Simpel linear regression model	0.22741	0.00897	0.54159	0.62564	0.43782	0.49284
AC109460.4	Simpel linear regression model	0.04839	0.00369	0.27849	0.20205	0.16338	0.15868
AC110079.1	Simpel linear regression model	0.2597	0.17835	0.38855	0.37469	0.29741	0.30013
AC110275.1	Simpel linear regression model	0.03811	0.11602	0.45185	0.2565	0.2715	0.20254
AC110285.2	Simpel linear regression model	0.45203	0.25783	0.61672	0.68094	0.45792	0.53861
AC110597.3	Simpel linear regression model	0.15158	0.166	0.16097	0.1549	0.11285	0.11088
AC110619.1	Simpel linear regression model	0.27021	0.24121	0.38539	0.28688	0.23069	0.21233
AC110772.1	Simpel linear regression model	0.23456	0.07887	0.20612	0.25955	0.13329	0.13442
AC110772.2	Simpel linear regression model	0.31388	0.23402	0.79668	0.83807	0.56693	0.55993
AC111000.4	Simpel linear regression model	0.51436	0.43279	0.63833	0.66139	0.4763	0.53507
AC111152.2	Simpel linear regression model	0.17674	0.10735	0.36896	0.48141	0.28267	0.37207
AC112229.1	Simpel linear regression model	0.25644	0.24215	0.43958	0.27625	0.27973	0.21884
AC112229.3	Simpel linear regression model	0.31338	0.1948	0.45217	0.50315	0.31607	0.39392
AC112484.1	Simpel linear regression model	0.16733	0.01015	0.38336	0.38581	0.30396	0.32691
AC112907.3	Simpel linear regression model	0.16802	0.00258	0.17005	0.14486	0.12018	0.11788
AC113383.1	Simpel linear regression model	0.24021	0.18315	0.32678	0.35755	0.23925	0.27901
AC114291.1	Simpel linear regression model	0.14709	0.20736	0.38868	0.18641	0.20236	0.15319
AC114296.1	Simpel linear regression model	0.27372	0.25293	0.34546	0.39514	0.24675	0.26867
AC114316.1	Simpel linear regression model	0.14023	0.07955	0.3878	0.48578	0.30114	0.37969
AC114488.1	Simpel linear regression model	0.36355	0.20839	0.73281	0.68728	0.58294	0.55906
AC114490.1	Simpel linear regression model	0.20788	0.06418	0.24752	0.27944	0.19694	0.2275
AC114730.3	Simpel linear regression model	0.17364	0.06626	0.38108	0.42402	0.2867	0.36143
AC114763.1	Simpel linear regression model	0.24839	0.19996	0.22049	0.21925	0.16999	0.17718
AC114956.3	Simpel linear regression model	0.12871	0.05979	0.7464	0.73524	0.51901	0.57054
AC115522.1	Simpel linear regression model	0.21535	0.09505	0.24749	0.24487	0.19541	0.18705
AC115618.2	Simpel linear regression model	0.2955	0.07253	0.44815	0.469	0.34978	0.36421
AC116025.2	Simpel linear regression model	0.18136	0.12192	0.27443	0.22584	0.20799	0.17943
AC116345.1	Simpel linear regression model	0.34637	0.36037	0.69831	0.51509	0.4915	0.40263
AC116348.1	Simpel linear regression model	0.19025	0.06977	0.31647	0.29293	0.20456	0.17717
AC116348.2	Simpel linear regression model	0.20328	0.00893	0.46873	0.4851	0.32275	0.33597
AC116366.1	Simpel linear regression model	0.3003	0.14051	0.19234	0.21061	0.15371	0.15539
AC116407.1	Simpel linear regression model	0.20943	0.05769	0.20806	0.21831	0.16073	0.18065
AC116903.1	Simpel linear regression model	0.11077	0.00282	0.21251	0.2556	0.12706	0.13574
AC116913.1	Simpel linear regression model	0.11032	0.02652	0.3664	0.36082	0.27069	0.28945
AC118549.1	Simpel linear regression model	0.30374	0.1875	0.34206	0.39101	0.26869	0.32727
AC118553.1	Simpel linear regression model	0.33455	0.09397	0.28253	0.24245	0.2221	0.20014
AC118754.1	Simpel linear regression model	0.23812	0.16499	0.93092	0.91013	0.71666	0.70062
AC118754.2	Simpel linear regression model	0.178	0.00411	0.32641	0.30151	0.23854	0.23405
AC118755.2	Simpel linear regression model	0.10351	0.02302	0.27959	0.25341	0.17807	0.17876
AC119150.1	Simpel linear regression model	0.1639	0.09621	0.25261	0.27288	0.17538	0.17908
AC119403.1	Simpel linear regression model	0.08612	0.05525	0.19061	0.27764	0.14412	0.18026
AC120049.1	Simpel linear regression model	0.30266	0.18877	0.11667	0.14594	0.0889	0.10852
AC120057.2	Simpel linear regression model	0.11922	0	0.25847	0.57413	0.16445	0.24122
AC120114.1	Simpel linear regression model	0.22653	0.12366	0.2637	0.25669	0.19075	0.20466
AC120498.6	Simpel linear regression model	0.35538	0.28405	0.47819	0.474	0.35449	0.34075
AC123023.1	Simpel linear regression model	0.36166	0.31409	0.59078	0.62298	0.4613	0.48117
AC123768.3	Simpel linear regression model	0.27133	0.19365	0.40641	0.42811	0.3209	0.33784
AC123912.1	Simpel linear regression model	0.28769	0.23823	0.30447	0.35094	0.22631	0.25059
AC123912.4	Simpel linear regression model	0.45316	0.51339	0.26805	0.20499	0.16118	0.14928
AC124067.2	Simpel linear regression model	0.41328	0.17553	0.82023	0.94869	0.64811	0.77423
AC124067.3	Simpel linear regression model	0.32154	0.074	0.25	0.25233	0.18019	0.19684
AC124067.4	Simpel linear regression model	0.50361	0.33994	0.79222	0.78843	0.60869	0.62134
AC124242.1	Simpel linear regression model	0.23843	0.02725	0.25064	0.24965	0.19154	0.19908
AC124248.1	Simpel linear regression model	0.33754	0.05859	0.58095	0.54367	0.45705	0.44152
AC124283.2	Simpel linear regression model	0.34049	0.22677	0.32055	0.37885	0.24528	0.27435
AC124283.3	Simpel linear regression model	0.17899	0.07396	0.18101	0.19927	0.13531	0.15017
AC124312.1	Simpel linear regression model	0.50707	0.5024	0.79587	0.72855	0.61713	0.6099
AC124312.2	Simpel linear regression model	0.36537	0.15269	0.14047	0.16525	0.10086	0.1189
AC124312.3	Simpel linear regression model	0.35107	0.29513	0.13868	0.15123	0.10845	0.11186
AC124319.1	Simpel linear regression model	0.49091	0.52698	0.44681	0.40646	0.34971	0.30154
AC124319.2	Simpel linear regression model	0.19355	0.11797	0.40238	0.54731	0.31782	0.36951
AC124798.1	Simpel linear regression model	0.30839	0.32488	0.57122	0.59344	0.43996	0.45231
AC124944.2	Simpel linear regression model	0.28864	0.14039	0.41814	0.47548	0.32438	0.3706
AC125257.1	Simpel linear regression model	0.35459	0.09043	0.30275	0.35348	0.24179	0.26066
AC125437.1	Simpel linear regression model	0.20268	0.03545	0.20609	0.22162	0.1501	0.17835
AC125603.2	Simpel linear regression model	0.15129	0.00576	0.66219	0.70041	0.41379	0.4513
AC125611.3	Simpel linear regression model	0.08887	8e-05	2.13775	2.14553	1.86815	1.89383
AC125616.1	Simpel linear regression model	0.15847	0.21015	0.2625	0.27232	0.18598	0.19387
AC125807.2	Simpel linear regression model	0.31337	0.31193	0.35692	0.32974	0.27415	0.25736
AC126177.3	Simpel linear regression model	0.06754	0.0057	0.33455	0.21228	0.14349	0.12251
AC126335.1	Simpel linear regression model	0.10573	0.04156	0.14608	0.14517	0.10924	0.10876
AC126365.1	Simpel linear regression model	0.21537	0.1156	0.27832	0.33475	0.20298	0.24378
AC126755.2	Simpel linear regression model	0.21127	0.02538	0.22825	0.30587	0.17779	0.23875
AC126755.3	Simpel linear regression model	0.14516	0.10377	0.24018	0.20414	0.17303	0.16158
AC126763.1	Simpel linear regression model	0.1772	0.07627	0.35109	0.2985	0.25651	0.23381
AC127024.4	Simpel linear regression model	0.06733	0.00311	0.32737	0.42172	0.25596	0.32613
AC127024.5	Simpel linear regression model	0.27138	0.08696	0.48894	0.48511	0.37952	0.38335
AC127496.5	Simpel linear regression model	0.1503	0.01689	0.2007	0.20041	0.13405	0.14841
AC127521.1	Simpel linear regression model	0.40386	0.39337	0.51903	0.45876	0.41869	0.36758
AC127526.1	Simpel linear regression model	0.27282	0.07653	0.17734	0.21912	0.13338	0.154
AC127526.2	Simpel linear regression model	0.15866	0.16726	0.37077	0.29208	0.27476	0.23426
AC129492.1	Simpel linear regression model	0.28144	0.29018	0.64912	0.64453	0.52552	0.56313
AC129507.1	Simpel linear regression model	0.28841	0.337	0.14157	0.17977	0.10795	0.1324
AC129507.2	Simpel linear regression model	0.32891	0.20234	0.4302	0.37674	0.33835	0.30755
AC129507.4	Simpel linear regression model	0.1005	0.04646	0.34294	0.22059	0.19166	0.17992
AC129510.1	Simpel linear regression model	0.16862	0.14277	0.35685	0.42002	0.28298	0.34182
AC130343.1	Simpel linear regression model	0.08113	0.00489	0.2696	0.21568	0.152	0.16186
AC130456.2	Simpel linear regression model	0.17559	1e-05	0.67618	0.76177	0.52601	0.60196
AC131009.1	Simpel linear regression model	0.15806	0.03992	0.22609	0.23397	0.18308	0.19253
AC131097.1	Simpel linear regression model	0.27331	0.11109	0.50508	0.60881	0.40347	0.4404
AC131097.2	Simpel linear regression model	0.37149	0.22312	0.68707	0.72545	0.55156	0.58097
AC131157.1	Simpel linear regression model	0.17495	0.03744	0.3425	0.36405	0.25488	0.2956
AC131532.1	Simpel linear regression model	0.15035	0.13685	0.46403	0.45592	0.31148	0.29527
AC132192.1	Simpel linear regression model	0.33847	0.2653	0.15286	0.16203	0.11809	0.12344
AC132217.1	Simpel linear regression model	0.15656	0.03119	2.23593	2.79376	1.48252	1.9842
AC132219.1	Simpel linear regression model	0.21699	0.10343	0.13022	0.16307	0.09829	0.12433
AC132803.1	Simpel linear regression model	0.25717	0.05873	0.39203	0.3657	0.31228	0.29135
AC132825.2	Simpel linear regression model	0.17549	0.16595	0.22475	0.20065	0.15035	0.15754
AC132872.1	Simpel linear regression model	0.29415	0.14551	0.47259	0.54004	0.37802	0.42101
AC134312.5	Simpel linear regression model	0.33245	0.32966	0.29173	0.24866	0.22402	0.20777
AC134312.6	Simpel linear regression model	0.14897	0.09907	0.26808	0.22183	0.18142	0.17385
AC135012.2	Simpel linear regression model	0.10162	0.02391	0.15603	0.16112	0.12581	0.13825
AC135012.3	Simpel linear regression model	0.32609	0.31043	0.08971	0.12568	0.06769	0.09149
AC135048.1	Simpel linear regression model	0.17656	0.07379	0.48615	0.52485	0.37782	0.36742
AC135050.2	Simpel linear regression model	0.22361	0.11297	0.29923	0.32228	0.22237	0.27042
AC135050.5	Simpel linear regression model	0.03132	0.03321	0.30226	0.23623	0.2085	0.18812
AC135178.3	Simpel linear regression model	0.33417	0.25602	0.13538	0.11349	0.09302	0.0848
AC135388.1	Simpel linear regression model	0.30477	0.23196	0.30749	0.30827	0.20765	0.21096
AC135586.2	Simpel linear regression model	0.13303	0.0085	0.6709	0.84677	0.54906	0.7134
AC135983.1	Simpel linear regression model	0.11967	0.21017	0.41736	0.3696	0.32362	0.28361
AC136443.3	Simpel linear regression model	0.23005	0.01673	0.20165	0.27325	0.15171	0.20216
AC136443.4	Simpel linear regression model	0.27143	0.04221	0.22983	0.22523	0.17389	0.17517
AC136475.1	Simpel linear regression model	0.24287	0.25308	0.24135	0.21447	0.18255	0.17261
AC136475.3	Simpel linear regression model	0.38281	0.1505	1.42115	1.61629	1.13698	1.27288
AC136475.4	Simpel linear regression model	0.20591	0.17302	0.36199	0.34092	0.27811	0.28044
AC136475.5	Simpel linear regression model	0.28722	0.36752	0.42349	0.35168	0.29135	0.27705
AC136618.1	Simpel linear regression model	0.33721	0.211	0.29362	0.29568	0.22821	0.22727
AC136624.2	Simpel linear regression model	0.24399	0.09989	0.16638	0.19848	0.13146	0.15437
AC137056.1	Simpel linear regression model	0.0391	0.01127	0.14648	0.15663	0.09747	0.10678
AC137630.1	Simpel linear regression model	0.15567	0.02003	0.23417	0.26202	0.18007	0.21127
AC137767.1	Simpel linear regression model	0.12434	0.02726	0.39619	0.45106	0.31091	0.34116
AC137894.1	Simpel linear regression model	0.36424	0.15052	0.43208	0.40485	0.30219	0.2981
AC137932.3	Simpel linear regression model	0.1521	0.14299	0.25167	0.31209	0.18054	0.22996
AC138028.4	Simpel linear regression model	0.25612	0.07016	0.46419	0.47305	0.36683	0.37891
AC138150.1	Simpel linear regression model	0.21159	0.01765	0.4125	0.40829	0.30522	0.33252
AC138150.2	Simpel linear regression model	0.39752	0.28402	0.44783	0.45232	0.33673	0.3475
AC138207.1	Simpel linear regression model	0.1815	0.03276	0.2528	0.22926	0.19015	0.186
AC138207.4	Simpel linear regression model	0.20877	0.08833	0.19899	0.21421	0.15509	0.17936
AC138207.5	Simpel linear regression model	0.22247	0.12352	0.32333	0.40645	0.25842	0.32018
AC138305.1	Simpel linear regression model	0.25508	0.13911	0.41941	0.33206	0.27485	0.25603
AC138393.1	Simpel linear regression model	0.26771	0.11203	0.42092	0.49118	0.33675	0.39452
AC138466.1	Simpel linear regression model	0.24612	0.05283	0.25957	0.26352	0.17341	0.16015
AC138512.1	Simpel linear regression model	0.14657	0.11135	0.17607	0.15626	0.1273	0.11942
AC138696.1	Simpel linear regression model	0.19985	0.0671	0.25896	0.2684	0.18797	0.21431
AC138811.2	Simpel linear regression model	0.14216	0.20307	0.49214	0.36051	0.31384	0.2886
AC138819.1	Simpel linear regression model	0.18599	0.23648	0.17679	0.20453	0.12895	0.15639
AC138894.1	Simpel linear regression model	0.4347	0.34478	0.16334	0.18399	0.12492	0.14676
AC138904.1	Simpel linear regression model	0.28233	0.20895	0.29469	0.3167	0.20902	0.24104
AC138932.2	Simpel linear regression model	0.189	0.10139	0.2482	0.22065	0.17719	0.17582
AC138969.1	Simpel linear regression model	0.23726	0.30859	0.47302	0.41615	0.34368	0.32685
AC138969.3	Simpel linear regression model	0.15768	0.09398	0.22307	0.19569	0.15974	0.15713
AC139491.2	Simpel linear regression model	0.44756	0.45135	0.32463	0.34797	0.24495	0.25951
AC139530.1	Simpel linear regression model	0.23059	0.25138	0.35955	0.37229	0.27192	0.30103
AC139530.2	Simpel linear regression model	0.17252	0.13414	0.4631	0.43182	0.34749	0.35479
AC139720.1	Simpel linear regression model	0.15139	0.01593	0.54283	0.54315	0.41649	0.43115
AC139768.1	Simpel linear regression model	0.25089	0.02568	0.42152	0.46419	0.33019	0.36874
AC139769.2	Simpel linear regression model	0.21276	0.05019	0.16815	0.2825	0.11589	0.14387
AC139795.2	Simpel linear regression model	0.15132	0.22666	0.36919	0.3218	0.27644	0.2601
AC140125.2	Simpel linear regression model	0.1107	0.00128	0.16808	0.19035	0.11866	0.14118
AC140479.4	Simpel linear regression model	0.33216	0.26137	0.89285	0.88199	0.68803	0.70327
AC141424.1	Simpel linear regression model	0.06641	0.0233	0.25421	0.19634	0.15409	0.13546
AC141586.2	Simpel linear regression model	0.23336	0.17843	0.37343	0.27131	0.29037	0.19827
AC141930.1	Simpel linear regression model	0.3758	0.40081	0.31661	0.34072	0.2138	0.21306
AC142381.1	Simpel linear regression model	0.2989	0.30855	1.53504	1.56346	1.31085	1.30386
AC144450.1	Simpel linear regression model	0.35129	0.38494	0.27597	0.22546	0.17941	0.15131
AC144548.1	Simpel linear regression model	0.17559	0.2819	0.39014	0.36231	0.31093	0.27638
AC144831.1	Simpel linear regression model	0.44391	0.42184	0.17783	0.17142	0.13574	0.1356
AC144836.1	Simpel linear regression model	0.12782	0.12594	0.2017	0.38698	0.15121	0.2078
AC145124.1	Simpel linear regression model	0.19983	0.05953	0.30532	0.31339	0.24711	0.24577
AC145207.1	Simpel linear regression model	0.33494	0.18405	0.25323	0.24033	0.18969	0.18411
AC145207.2	Simpel linear regression model	0.20325	0.02661	1.16331	1.05798	0.84149	0.69795
AC145207.4	Simpel linear regression model	0.26835	0.1958	0.95845	0.99311	0.72818	0.77998
AC145207.5	Simpel linear regression model	0.18062	0.09827	0.38432	0.3347	0.30616	0.28535
AC145207.6	Simpel linear regression model	0.19369	0.21819	0.50617	0.46802	0.39387	0.38201
AC145343.1	Simpel linear regression model	0.15114	0.00964	0.31861	0.34088	0.25067	0.2692
AC145350.2	Simpel linear regression model	0.30619	0.00298	0.219	0.50585	0.16277	0.22456
AC145422.1	Simpel linear regression model	0.14503	0.06904	0.25861	0.21762	0.19782	0.17685
AC147067.1	Simpel linear regression model	0.47493	0.28462	0.4047	0.39327	0.31743	0.32056
AC147651.4	Simpel linear regression model	0.32704	0.26814	0.30966	0.27805	0.23336	0.22702
AC148477.2	Simpel linear regression model	0.11169	0.09392	0.25531	0.23273	0.16658	0.16567
AC148477.3	Simpel linear regression model	0.16885	0.19539	0.32406	0.24907	0.22659	0.20154
AC156455.1	Simpel linear regression model	0.27976	0.0982	0.82434	0.85762	0.66371	0.70752
AC226101.1	Simpel linear regression model	0.2879	0.07844	0.34454	0.31661	0.21737	0.20767
AC226118.1	Simpel linear regression model	0.17776	0.03362	0.23996	0.21726	0.16515	0.17042
AC233266.2	Simpel linear regression model	0.08799	0.0357	0.29011	0.3552	0.20029	0.23681
AC233992.1	Simpel linear regression model	0.26089	0.17086	0.60742	0.64388	0.47748	0.51341
AC234582.1	Simpel linear regression model	0.30452	0.13225	0.40382	0.35096	0.28789	0.29194
AC234775.3	Simpel linear regression model	0.18677	3e-05	0.28586	0.33145	0.22599	0.26975
AC234781.1	Simpel linear regression model	0.30621	0.1143	0.1431	0.12353	0.11001	0.09854
AC239584.1	Simpel linear regression model	0.2249	0.25777	0.43754	0.44246	0.28408	0.27897
AC239800.1	Simpel linear regression model	0.29989	0.19904	0.24421	0.32204	0.18946	0.26318
AC239809.3	Simpel linear regression model	0.17281	0.06002	0.38641	0.41059	0.25967	0.29769
AC239868.1	Simpel linear regression model	0.27906	0.05372	0.35984	0.38498	0.27231	0.31409
AC242426.2	Simpel linear regression model	0.21108	0.11722	0.34122	0.29419	0.27077	0.23533
AC243562.3	Simpel linear regression model	0.20646	0.16493	0.61903	0.5776	0.47651	0.46191
AC243960.1	Simpel linear regression model	0.40645	0.38172	0.49365	0.48752	0.36549	0.38849
AC243964.2	Simpel linear regression model	0.17442	0.00242	0.48841	0.48606	0.37613	0.3907
AC243967.1	Simpel linear regression model	0.33067	0.08921	1.03759	1.06603	0.79104	0.89225
AC243967.2	Simpel linear regression model	0.04142	0.00604	0.30293	0.30601	0.15312	0.16499
AC244205.1	Simpel linear regression model	0.37577	0.30922	0.67978	0.66136	0.54875	0.53909
AC244394.2	Simpel linear regression model	0.15446	0.03286	0.35869	0.32323	0.27705	0.26329
AC244502.1	Simpel linear regression model	0.13886	0.12241	0.41683	0.60619	0.29544	0.41177
AC245452.1	Simpel linear regression model	0.42835	0.39193	0.20903	0.21756	0.1669	0.17634
AC245595.1	Simpel linear regression model	0.22297	0.1477	1.0456	0.8942	0.75866	0.73494
AC245884.8	Simpel linear regression model	0.22294	0.15819	0.48655	0.49049	0.36314	0.37134
AC246680.1	Simpel linear regression model	0.13045	0.00279	0.2114	0.25515	0.16142	0.19827
AC246787.2	Simpel linear regression model	0.1939	0.20156	0.33398	0.37853	0.21046	0.23462
AC246817.1	Simpel linear regression model	0.10714	0.20067	0.24045	0.20757	0.16298	0.14736
AC246817.2	Simpel linear regression model	0.30695	0.51191	0.43637	0.33545	0.3271	0.26261
AC254562.2	Simpel linear regression model	0.31201	0.10757	0.21474	0.2342	0.16878	0.18647
ACACB	Simpel linear regression model	0.3403	0.12625	0.43674	0.49513	0.35857	0.38883
ACAD8	Simpel linear regression model	0.24139	0.07753	0.31247	0.31111	0.22903	0.26388
ACAD9	Simpel linear regression model	0.24712	0.26731	0.2881	0.25577	0.22214	0.19902
ACADM	Simpel linear regression model	0.34216	0.43965	0.53446	0.47167	0.40287	0.39689
ACADS	Simpel linear regression model	0.56988	0.59197	0.57134	0.58514	0.45623	0.46277
ACADSB	Simpel linear regression model	0.27663	0.30305	0.5064	0.54363	0.4002	0.43026
ACADVL	Simpel linear regression model	0.32967	0.12668	0.51193	0.6141	0.40847	0.5071
ACAN	Simpel linear regression model	0.48624	0.39864	0.67378	0.70612	0.51023	0.57304
ACAP1	Simpel linear regression model	0.39171	0.34212	0.56498	0.48745	0.42518	0.36952
ACAP2	Simpel linear regression model	0.20445	0.08208	0.31345	0.34427	0.24181	0.26314
ACAP2.IT1	Simpel linear regression model	0.11022	0.03071	0.17652	0.19491	0.14389	0.15918
ACAP3	Simpel linear regression model	0.26892	0.15371	0.48329	0.43596	0.38144	0.3672
ACAT1	Simpel linear regression model	0.26162	0.08625	0.5327	0.50854	0.3952	0.41856
ACAT2	Simpel linear regression model	0.2681	0.04169	0.52224	0.6207	0.42033	0.48223
ACBD3	Simpel linear regression model	0.29594	0.08219	0.3418	0.3435	0.25298	0.26554
ACBD3.AS1	Simpel linear regression model	0.13765	0.00865	0.26498	0.28648	0.17083	0.2129
ACBD4	Simpel linear regression model	0.29222	0.02919	0.4359	0.46839	0.32867	0.3627
ACBD5	Simpel linear regression model	0.39395	0.30997	0.40857	0.39524	0.31468	0.30879
ACBD6	Simpel linear regression model	0.25175	0.09153	0.40214	0.5307	0.31279	0.377
ACBD7	Simpel linear regression model	0.27913	0.08305	0.46987	0.47266	0.36574	0.3692
ACCS	Simpel linear regression model	0.26712	0.00836	0.60721	0.70443	0.47678	0.57279
ACD	Simpel linear regression model	0.53223	0.55176	0.3965	0.35197	0.31593	0.29575
ACE2	Simpel linear regression model	0.52415	0.39013	1.14855	1.00545	0.9259	0.83874
ACER2	Simpel linear regression model	0.40222	0.29242	0.43148	0.43688	0.33769	0.34913
ACER3	Simpel linear regression model	0.19537	0.11991	0.57682	0.56201	0.45149	0.44283
ACHE	Simpel linear regression model	0.33357	0.32571	1.07621	0.94703	0.79402	0.79637
ACIN1	Simpel linear regression model	0.20722	0.38859	0.3225	0.2743	0.24846	0.21535
ACKR1	Simpel linear regression model	0.3415	0.29622	0.80464	0.81175	0.63609	0.65379
ACKR3	Simpel linear regression model	0.43227	0.2817	0.65787	0.70812	0.52453	0.53954
ACKR4	Simpel linear regression model	0.27544	0.25218	0.25326	0.20402	0.17396	0.16027
ACLY	Simpel linear regression model	0.46483	0.35587	0.37216	0.40946	0.29442	0.26177
ACO1	Simpel linear regression model	0.28376	0.14394	0.38522	0.38557	0.2926	0.29757
ACO2	Simpel linear regression model	0.39004	0.38567	0.37905	0.3186	0.29414	0.25071
ACOT1	Simpel linear regression model	0.30349	0.0486	0.39602	0.43191	0.31221	0.34983
ACOT11	Simpel linear regression model	0.45985	0.44639	0.48338	0.43621	0.37302	0.34583
ACOT13	Simpel linear regression model	0.30191	0.07081	0.48643	0.54968	0.37796	0.43412
ACOT2	Simpel linear regression model	0.25504	0.05691	0.46546	0.46311	0.35137	0.36901
ACOT7	Simpel linear regression model	0.31924	0.18968	0.51844	0.45831	0.41392	0.36268
ACOT8	Simpel linear regression model	0.61722	0.66426	0.42796	0.39735	0.30953	0.30635
ACOT9	Simpel linear regression model	0.43065	0.26367	0.36625	0.3627	0.27398	0.29704
ACOX1	Simpel linear regression model	0.39074	0.26851	0.45066	0.48169	0.3351	0.3865
ACOX2	Simpel linear regression model	0.52283	0.36746	0.68912	0.84349	0.55217	0.72419
ACOX3	Simpel linear regression model	0.28242	0.06044	0.32193	0.36436	0.25425	0.29256
ACOXL	Simpel linear regression model	0.2538	0.14206	0.3088	0.29573	0.21908	0.22874
ACP1	Simpel linear regression model	0.39293	0.29811	0.29527	0.30741	0.22811	0.2431
ACP2	Simpel linear regression model	0.26064	0.2088	0.34979	0.3223	0.26782	0.26654
ACP5	Simpel linear regression model	0.29948	0.25664	0.75769	0.79978	0.60876	0.63096
ACP6	Simpel linear regression model	0.34878	0.06412	0.45639	0.55529	0.34334	0.45797
ACPP	Simpel linear regression model	0.32404	0.11523	0.76479	0.72893	0.61101	0.60791
ACR	Simpel linear regression model	0.27282	0.13816	0.38918	0.34664	0.30577	0.27278
ACSBG1	Simpel linear regression model	0.13147	0.1778	0.24596	0.14479	0.13936	0.12005
ACSF2	Simpel linear regression model	0.39188	0.17508	0.65973	0.86061	0.50441	0.687
ACSL1	Simpel linear regression model	0.29852	0.05961	0.62254	0.84829	0.48348	0.67562
ACSL4	Simpel linear regression model	0.48456	0.22517	0.55171	0.68634	0.43509	0.54925
ACSL5	Simpel linear regression model	0.19944	0.09019	0.96738	1.21827	0.50592	0.54639
ACSL6	Simpel linear regression model	0.489	0.46797	1.05141	1.15023	0.84719	0.93082
ACSM1	Simpel linear regression model	0.32157	0.12098	0.31201	0.31601	0.2374	0.23772
ACSM2B	Simpel linear regression model	0.10549	0.00019	0.12032	0.12247	0.08791	0.10392
ACSM3	Simpel linear regression model	0.42934	0.17778	0.91604	0.8807	0.70132	0.6603
ACSM5	Simpel linear regression model	0.32155	0.2221	0.17742	0.1819	0.12833	0.14038
ACSS1	Simpel linear regression model	0.33116	0.29446	0.66093	0.59259	0.50396	0.45914
ACSS2	Simpel linear regression model	0.31244	0.23191	0.58386	0.50898	0.42955	0.4048
ACSS3	Simpel linear regression model	0.17606	0.13468	0.4533	0.36587	0.27781	0.26892
ACTA1	Simpel linear regression model	0.12422	0.00906	0.71728	1.03971	0.50979	0.63458
ACTA2	Simpel linear regression model	0.32316	0.2362	0.77319	0.70088	0.58196	0.57109
ACTA2.AS1	Simpel linear regression model	0.32981	0.18996	0.4486	0.51278	0.34963	0.39809
ACTB	Simpel linear regression model	0.27821	0.05306	0.3361	0.35466	0.26605	0.28189
ACTC1	Simpel linear regression model	0.12757	0.19289	0.43726	0.35515	0.29393	0.27379
ACTG1	Simpel linear regression model	0.13827	0.17838	0.7759	0.47253	0.3589	0.36763
ACTG2	Simpel linear regression model	0.34036	0.13322	1.04846	1.01307	0.81072	0.81002
ACTL10	Simpel linear regression model	0.32821	0.20644	0.52987	0.61888	0.4157	0.46683
ACTL6A	Simpel linear regression model	0.47557	0.43409	0.33958	0.35845	0.27475	0.28248
ACTL8	Simpel linear regression model	0.23942	0.2182	0.78757	0.82335	0.46951	0.48251
ACTN1	Simpel linear regression model	0.34428	0.38448	0.46781	0.42072	0.34834	0.34243
ACTR10	Simpel linear regression model	0.24576	0.22971	0.31478	0.30605	0.2389	0.23298
ACTR1A	Simpel linear regression model	0.27571	0.14239	0.24685	0.24525	0.18673	0.20253
ACTR1B	Simpel linear regression model	0.26851	0.11985	0.2912	0.31041	0.21859	0.24162
ACTR3	Simpel linear regression model	0.05544	0.0136	0.42081	0.42474	0.29341	0.32275
ACTR3B	Simpel linear regression model	0.39268	0.39245	0.3935	0.35948	0.31015	0.29239
ACTR3C	Simpel linear regression model	0.45151	0.3926	0.34578	0.34427	0.27011	0.28514
ACTR5	Simpel linear regression model	0.6549	0.58426	0.31836	0.35536	0.25248	0.27918
ACTR6	Simpel linear regression model	0.25596	0.17002	0.28707	0.28942	0.21957	0.23194
ACVR1	Simpel linear regression model	0.31451	0.14158	0.32093	0.41226	0.2472	0.32002
ACVR1B	Simpel linear regression model	0.39879	0.3337	0.4317	0.38714	0.31889	0.28804
ACVR1C	Simpel linear regression model	0.34753	0.26662	0.55304	0.57466	0.43743	0.4601
ACVR2A	Simpel linear regression model	0.26441	0.055	0.35895	0.37115	0.28051	0.28834
ACVR2B	Simpel linear regression model	0.10408	0.13	0.30754	0.2453	0.23915	0.20524
ACVR2B.AS1	Simpel linear regression model	0.16717	0.04379	0.2441	0.25011	0.18047	0.19703
ACVRL1	Simpel linear regression model	0.48244	0.39656	0.5773	0.62358	0.45429	0.5023
ACY1	Simpel linear regression model	0.28213	0.02557	0.48505	0.5593	0.38026	0.40823
ACY3	Simpel linear regression model	0.18045	0.10084	0.73016	0.60902	0.5269	0.47702
ACYP1	Simpel linear regression model	0.23812	0.02576	0.42531	0.43978	0.33217	0.35903
ACYP2	Simpel linear regression model	0.30431	0.22371	0.43404	0.47336	0.34122	0.38159
ACAA1	Simpel linear regression model	0.31101	0.15808	0.38373	0.39003	0.30719	0.30606
AD000671.2	Simpel linear regression model	0.16255	0.06976	0.34681	0.40369	0.2737	0.32404
ADA	Simpel linear regression model	0.50259	0.454	0.63789	0.54379	0.49953	0.44223
ADA2	Simpel linear regression model	0.33658	0.35816	0.81582	0.79112	0.6454	0.61207
ADAL	Simpel linear regression model	0.23717	0.26821	0.38674	0.39387	0.30132	0.30975
ADAM10	Simpel linear regression model	0.27373	0.33885	0.39164	0.36598	0.29405	0.30181
ADAM12	Simpel linear regression model	0.46937	0.4339	0.68358	0.68169	0.54001	0.56404
ADAM15	Simpel linear regression model	0.4554	0.2037	0.39932	0.40684	0.32058	0.30071
ADAM17	Simpel linear regression model	0.3888	0.26692	0.28926	0.32687	0.21762	0.23894
ADAM19	Simpel linear regression model	0.36308	0.31483	0.63498	0.65477	0.46109	0.4768
ADAM28	Simpel linear regression model	0.37815	0.38516	0.69711	0.71103	0.55143	0.58959
ADAM32	Simpel linear regression model	0.29466	0.18632	0.58765	0.64108	0.47578	0.51712
ADAM33	Simpel linear regression model	0.5641	0.54387	0.48435	0.48313	0.37317	0.39258
ADAM8	Simpel linear regression model	0.31644	0.28822	0.73208	0.6536	0.54228	0.53904
ADAM9	Simpel linear regression model	0.25552	0.21418	0.54954	0.57491	0.40553	0.38204
ADAMDEC1	Simpel linear regression model	0.47681	0.39078	1.08255	1.26452	0.83916	0.98251
ADAMTS1	Simpel linear regression model	0.33719	0.29882	0.73447	0.70456	0.58096	0.55501
ADAMTS10	Simpel linear regression model	0.40718	0.31188	0.49611	0.49065	0.38762	0.37998
ADAMTS12	Simpel linear regression model	0.4737	0.41133	0.61578	0.59835	0.47821	0.5015
ADAMTS14	Simpel linear regression model	0.4255	0.33851	0.48507	0.5271	0.38368	0.41002
ADAMTS15	Simpel linear regression model	0.34588	0.45162	0.7021	0.69792	0.52283	0.53212
ADAMTS16	Simpel linear regression model	0.1164	0.08193	0.35693	0.33014	0.19809	0.20574
ADAMTS17	Simpel linear regression model	0.13181	0.02284	0.60167	0.69873	0.4003	0.37252
ADAMTS19	Simpel linear regression model	0.07248	0.00013	0.37121	0.26272	0.19997	0.20007
ADAMTS2	Simpel linear regression model	0.55519	0.48615	0.77073	0.74889	0.61	0.61448
ADAMTS4	Simpel linear regression model	0.52121	0.4359	0.85591	0.77573	0.67052	0.60963
ADAMTS5	Simpel linear regression model	0.33956	0.22106	0.28169	0.27145	0.21794	0.22011
ADAMTS6	Simpel linear regression model	0.1826	0.15568	0.38252	0.32919	0.28167	0.25399
ADAMTS7	Simpel linear regression model	0.44644	0.22648	0.51608	0.51758	0.40513	0.401
ADAMTS8	Simpel linear regression model	0.20657	0.18629	0.3114	0.33452	0.24818	0.24861
ADAMTS9	Simpel linear regression model	0.35129	0.14037	0.49478	0.54972	0.37514	0.43615
ADAMTS9.AS2	Simpel linear regression model	0.30067	0.32075	0.20305	0.196	0.12309	0.14228
ADAMTSL1	Simpel linear regression model	0.47842	0.44392	0.45672	0.45453	0.34512	0.33975
ADAMTSL2	Simpel linear regression model	0.29331	0.19409	0.55334	0.6387	0.39652	0.48346
ADAMTSL3	Simpel linear regression model	0.30281	0.09326	0.27619	0.37912	0.20248	0.27616
ADAMTSL4	Simpel linear regression model	0.37257	0.35358	0.49158	0.4763	0.37639	0.39305
ADAMTSL4.AS1	Simpel linear regression model	0.28221	0.06189	0.26294	0.25936	0.20383	0.21273
ADAMTSL5	Simpel linear regression model	0.33249	0.36535	0.58326	0.55504	0.45167	0.4637
ADAP1	Simpel linear regression model	0.26264	0.18651	0.52147	0.56327	0.39185	0.42646
ADAP2	Simpel linear regression model	0.26565	0.16464	0.4853	0.47364	0.37777	0.38715
ADAR	Simpel linear regression model	0.38051	0.31686	0.36852	0.32769	0.28572	0.26403
ADARB1	Simpel linear regression model	0.41819	0.22674	0.38082	0.3869	0.29873	0.31201
ADARB2	Simpel linear regression model	0.09167	0.17285	0.25619	0.25187	0.18951	0.19541
ADAT1	Simpel linear regression model	0.2662	0.14456	0.34271	0.39368	0.26031	0.3064
ADAT2	Simpel linear regression model	0.29369	0.2819	0.48816	0.41482	0.38993	0.32101
ADCK1	Simpel linear regression model	0.19662	0.13355	0.32821	0.35356	0.26532	0.27587
ADCK2	Simpel linear regression model	0.26431	0.01149	0.32564	0.41939	0.25524	0.331
ADCK5	Simpel linear regression model	0.30295	0.39383	0.46903	0.41091	0.36586	0.32207
ADCY1	Simpel linear regression model	0.15778	0.27642	0.39868	0.35853	0.26008	0.24488
ADCY2	Simpel linear regression model	0.2173	0.18979	0.39788	0.39577	0.31514	0.32789
ADCY3	Simpel linear regression model	0.47569	0.51622	0.47927	0.387	0.37898	0.31714
ADCY4	Simpel linear regression model	0.22682	0.10398	0.49677	0.47451	0.37846	0.37228
ADCY6	Simpel linear regression model	0.39741	0.47259	0.37227	0.34912	0.28317	0.28076
ADCY7	Simpel linear regression model	0.24978	0.07202	0.63794	0.70163	0.49458	0.58289
ADCY9	Simpel linear regression model	0.33658	0.28379	0.42706	0.43184	0.33677	0.35066
ADCYAP1	Simpel linear regression model	0.19299	0.17133	0.41543	0.41688	0.31496	0.33234
ADCYAP1R1	Simpel linear regression model	0.19121	0.06848	0.18244	0.17293	0.11141	0.12226
ADD1	Simpel linear regression model	0.32906	0.04626	0.24531	0.30803	0.19292	0.23015
ADD2	Simpel linear regression model	0.07035	0.04514	0.63849	0.62472	0.3697	0.3934
ADD3	Simpel linear regression model	0.27104	0.08976	0.46698	0.55188	0.35793	0.40372
ADD3.AS1	Simpel linear regression model	0.33287	0.15653	0.42306	0.46726	0.31347	0.32985
ADGB	Simpel linear regression model	0.28636	0.24533	0.39022	0.31259	0.2879	0.25977
ADGRA2	Simpel linear regression model	0.37389	0.31441	0.6466	0.63944	0.51431	0.5099
ADGRA3	Simpel linear regression model	0.45261	0.3113	0.39334	0.39712	0.29549	0.30947
ADGRB1	Simpel linear regression model	0.28937	0.06785	0.23198	0.27827	0.17211	0.21167
ADGRB2	Simpel linear regression model	0.32234	0.24216	0.53026	0.45338	0.39098	0.36891
ADGRD1	Simpel linear regression model	0.2541	0.04406	0.47528	0.5857	0.3582	0.4655
ADGRE3	Simpel linear regression model	0.2481	0.23117	0.25152	0.25473	0.19411	0.20219
ADGRE5	Simpel linear regression model	0.18797	0.07899	0.36209	0.4347	0.27203	0.36607
ADGRF1	Simpel linear regression model	0.28395	0.08097	0.73318	0.67823	0.5306	0.51159
ADGRF3	Simpel linear regression model	0.15114	0.07774	0.22039	0.20843	0.16869	0.1753
ADGRF4	Simpel linear regression model	0.43114	0.2271	0.59239	0.60253	0.45939	0.48294
ADGRF5	Simpel linear regression model	0.38393	0.29289	0.53218	0.49182	0.40476	0.37234
ADGRG1	Simpel linear regression model	0.4009	0.37708	0.52266	0.50682	0.40462	0.40705
ADGRG2	Simpel linear regression model	0.06643	0.11432	0.39745	0.47237	0.1988	0.23894
ADGRG3	Simpel linear regression model	0.3053	0.18511	0.56018	0.5479	0.44036	0.46012
ADGRG5	Simpel linear regression model	0.29016	0.11321	0.50953	0.52908	0.38223	0.4339
ADGRG6	Simpel linear regression model	0.45165	0.40065	0.70951	0.62182	0.5622	0.48723
ADGRG7	Simpel linear regression model	0.36623	0.15911	0.82533	0.93431	0.65206	0.72772
ADGRL1	Simpel linear regression model	0.27971	0.11073	0.66773	0.77768	0.50609	0.56919
ADGRL2	Simpel linear regression model	0.41724	0.27831	0.55383	0.61997	0.42409	0.5259
ADGRL3	Simpel linear regression model	0.52807	0.47499	0.34959	0.3812	0.26956	0.30397
ADGRL4	Simpel linear regression model	0.39751	0.2861	0.50082	0.54463	0.38344	0.42185
ADGRV1	Simpel linear regression model	0.14259	0.03212	0.32655	0.2996	0.23368	0.22892
ADH1A	Simpel linear regression model	0.55381	0.5226	1.38443	1.54475	1.10802	1.26377
ADH1B	Simpel linear regression model	0.5942	0.49834	0.88429	1.00702	0.68482	0.78715
ADH4	Simpel linear regression model	0.29325	0.26926	0.62024	0.48788	0.45888	0.39792
ADH5	Simpel linear regression model	0.27735	0.05798	0.42969	0.47285	0.32993	0.36005
ADH6	Simpel linear regression model	0.52212	0.43969	0.71657	0.715	0.56553	0.55813
ADHFE1	Simpel linear regression model	0.52902	0.39648	0.34113	0.37258	0.27397	0.28404
ADI1	Simpel linear regression model	0.13772	0.02602	0.38851	0.40906	0.3022	0.32772
ADIPOR1	Simpel linear regression model	0.35822	0.1418	0.28436	0.29867	0.21927	0.23649
ADIRF	Simpel linear regression model	0.34573	0.25492	1.22427	1.22639	0.96504	0.98163
ADK	Simpel linear regression model	0.28951	0.15652	0.53708	0.54741	0.40597	0.39376
ADM	Simpel linear regression model	0.21624	0.15953	0.87551	0.94358	0.7092	0.77504
ADM2	Simpel linear regression model	0.25402	0.20845	0.55254	0.52649	0.43248	0.43052
ADM5	Simpel linear regression model	0.27591	0.10546	0.51165	0.55668	0.38672	0.45267
ADNP	Simpel linear regression model	0.65288	0.59567	0.29896	0.3359	0.24184	0.26718
ADNP.AS1	Simpel linear regression model	0.36231	0.29021	0.4093	0.4142	0.31904	0.34008
ADNP2	Simpel linear regression model	0.239	0.27227	0.46504	0.34022	0.28521	0.26372
ADO	Simpel linear regression model	0.34451	0.19423	0.31116	0.32878	0.23418	0.23471
ADORA1	Simpel linear regression model	0.26274	0.16355	0.43596	0.38795	0.28462	0.29841
ADORA2A	Simpel linear regression model	0.31249	0.2471	0.43093	0.45856	0.33492	0.36007
ADORA2B	Simpel linear regression model	0.3119	0.32975	0.64346	0.48453	0.5047	0.37082
ADPGK	Simpel linear regression model	0.28111	0.11095	0.2839	0.27603	0.21554	0.22441
ADPRH	Simpel linear regression model	0.27182	0.15583	0.40987	0.40674	0.30881	0.3243
ADPRHL1	Simpel linear regression model	0.16105	0.11114	0.54622	0.43051	0.42579	0.3562
ADPRHL2	Simpel linear regression model	0.32942	0.3547	0.32855	0.2948	0.24924	0.24402
ADPRM	Simpel linear regression model	0.27007	0.11609	0.34309	0.32255	0.26888	0.24989
ADRA1B	Simpel linear regression model	0.17043	0.0113	0.16081	0.14205	0.11087	0.11204
ADRA2A	Simpel linear regression model	0.35513	0.4606	0.83755	0.82432	0.67023	0.68886
ADRA2C	Simpel linear regression model	0.28907	0.21215	0.78015	0.7928	0.5798	0.64417
ADRB2	Simpel linear regression model	0.25814	0.06682	0.31229	0.31386	0.2309	0.24598
ADRM1	Simpel linear regression model	0.69084	0.71232	0.37635	0.34154	0.29607	0.26904
ADSL	Simpel linear regression model	0.35124	0.15345	0.33855	0.41237	0.27133	0.33378
ADSS	Simpel linear regression model	0.30265	0.25191	0.29733	0.29957	0.22713	0.22437
ADTRP	Simpel linear regression model	0.51295	0.4453	1.12906	1.24241	0.92288	1.036
AEBP1	Simpel linear regression model	0.44909	0.39878	0.79339	0.77649	0.59999	0.63606
AEBP2	Simpel linear regression model	0.27439	0.11298	0.32737	0.3664	0.24934	0.29885
AEN	Simpel linear regression model	0.48518	0.38939	0.46442	0.54352	0.35405	0.40433
AF064858.1	Simpel linear regression model	0.24369	0.31319	0.49412	0.4363	0.37358	0.31725
AF064858.2	Simpel linear regression model	0.19306	0.12618	0.41887	0.4076	0.33063	0.35016
AF064860.2	Simpel linear regression model	0.24271	0.11261	0.15409	0.20263	0.10805	0.13661
AF111167.2	Simpel linear regression model	0.20712	0.18947	0.17572	0.17301	0.13401	0.13706
AF117829.1	Simpel linear regression model	0.33336	0.22356	0.44798	0.4561	0.3421	0.37202
AF127577.4	Simpel linear regression model	0.21087	0.10362	0.3655	0.45152	0.28266	0.35342
AF127936.1	Simpel linear regression model	0.30318	0.0547	0.18922	0.24526	0.15223	0.19453
AF131215.5	Simpel linear regression model	0.49435	0.67172	0.42001	0.33371	0.33242	0.27048
AF165147.1	Simpel linear regression model	0.11213	0.09325	0.14022	0.12054	0.10944	0.10298
AF186192.1	Simpel linear regression model	0.21476	0.08129	0.22535	0.22847	0.1445	0.15362
AF196972.1	Simpel linear regression model	0.16087	0.01004	0.21262	0.25148	0.14291	0.19236
AF213884.3	Simpel linear regression model	0.13116	0.08178	0.22037	0.23296	0.17638	0.17283
AF241726.2	Simpel linear regression model	0.07045	0.00182	0.53652	0.43672	0.29584	0.32943
AFAP1	Simpel linear regression model	0.29082	0.17509	0.36464	0.42712	0.29024	0.33303
AFAP1L1	Simpel linear regression model	0.4248	0.23742	0.41391	0.4045	0.30268	0.2939
AFAP1L2	Simpel linear regression model	0.40826	0.52044	0.51337	0.45543	0.39995	0.37234
AFDN	Simpel linear regression model	0.27213	0.36594	0.37412	0.38327	0.30015	0.27727
AFDN.DT	Simpel linear regression model	0.27273	0.27508	0.42489	0.44873	0.33824	0.37103
AFF1	Simpel linear regression model	0.29522	0.16414	0.37518	0.35492	0.2937	0.27764
AFF3	Simpel linear regression model	0.31024	0.31803	0.38811	0.32088	0.25258	0.24325
AFF4	Simpel linear regression model	0.21039	0.08305	0.33341	0.32599	0.25478	0.24294
AFG3L2	Simpel linear regression model	0.42298	0.38806	0.38807	0.3902	0.31045	0.29741
AFMID	Simpel linear regression model	0.32408	0.22921	0.38967	0.40895	0.30632	0.32005
AFP	Simpel linear regression model	0.25851	0.31153	0.23721	0.20083	0.18044	0.16246
AFTPH	Simpel linear regression model	0.25068	0.03667	0.21019	0.2668	0.16407	0.21302
AGA	Simpel linear regression model	0.25265	0.05777	0.46493	0.49719	0.35901	0.40372
AGAP1	Simpel linear regression model	0.13297	0.01069	0.36771	0.4308	0.28997	0.34051
AGAP1.IT1	Simpel linear regression model	0.24511	0.13912	0.40381	0.5267	0.29149	0.34724
AGAP2	Simpel linear regression model	0.39193	0.34066	0.51729	0.4453	0.39032	0.34067
AGAP2.AS1	Simpel linear regression model	0.38514	0.41637	0.50758	0.50576	0.39039	0.41179
AGAP3	Simpel linear regression model	0.53474	0.58214	0.38415	0.33137	0.30557	0.27836
AGAP4	Simpel linear regression model	0.26741	0.16703	0.41404	0.39564	0.31407	0.30102
AGAP5	Simpel linear regression model	0.1853	0.04813	0.66775	0.73728	0.51124	0.58674
AGAP6	Simpel linear regression model	0.27635	0.19241	0.43381	0.41276	0.32188	0.32121
AGAP9	Simpel linear regression model	0.21157	0.06513	0.45059	0.4705	0.33986	0.35773
AGBL2	Simpel linear regression model	0.21386	0.10499	0.50405	0.45199	0.40176	0.35623
AGBL3	Simpel linear regression model	0.09847	0.01307	0.33625	0.3543	0.26179	0.27805
AGBL4	Simpel linear regression model	0.41565	0.44225	0.29918	0.24911	0.22576	0.20118
AGBL5	Simpel linear regression model	0.27563	0.13281	0.38672	0.45217	0.30108	0.34412
AGER	Simpel linear regression model	0.17841	0.02555	0.47586	0.49831	0.36447	0.39126
AGFG1	Simpel linear regression model	0.16506	0.07469	0.34587	0.41789	0.25876	0.33129
AGFG2	Simpel linear regression model	0.29407	0.35604	0.51554	0.48663	0.39919	0.40015
AGGF1	Simpel linear regression model	0.20928	0.07015	0.26733	0.30109	0.20324	0.22705
AGK	Simpel linear regression model	0.32071	0.20903	0.39568	0.38081	0.28709	0.28689
AGL	Simpel linear regression model	0.40184	0.38594	0.33414	0.34371	0.25807	0.25835
AGMAT	Simpel linear regression model	0.31407	0.09664	0.59596	0.62395	0.44638	0.4746
AGO1	Simpel linear regression model	0.26881	0.15169	0.36964	0.37342	0.28325	0.29939
AGO2	Simpel linear regression model	0.37076	0.30123	0.46238	0.49604	0.37275	0.39836
AGO4	Simpel linear regression model	0.19161	0.00422	0.44106	0.416	0.35826	0.33152
AGPAT1	Simpel linear regression model	0.1368	0.00166	0.31974	0.33601	0.25155	0.27646
AGPAT3	Simpel linear regression model	0.16919	0.06349	0.36342	0.36635	0.28537	0.30565
AGPAT4	Simpel linear regression model	0.3328	0.21039	0.66101	0.65443	0.53815	0.54075
AGPAT5	Simpel linear regression model	0.27777	0.18111	0.42589	0.53571	0.32907	0.41327
AGR2	Simpel linear regression model	0.47232	0.41195	1.00342	0.90191	0.74956	0.72145
AGR3	Simpel linear regression model	0.55768	0.39088	1.26943	1.35545	0.94567	1.08745
AGRN	Simpel linear regression model	0.35376	0.29012	0.56161	0.52344	0.44573	0.41379
AGT	Simpel linear regression model	0.37157	0.18985	0.93331	0.8796	0.74039	0.68238
AGTPBP1	Simpel linear regression model	0.28501	0.2516	0.36359	0.38402	0.28703	0.31746
AGTR1	Simpel linear regression model	0.30783	0.2114	0.21086	0.19136	0.12713	0.14663
AGTRAP	Simpel linear regression model	0.46862	0.34153	0.424	0.43771	0.33475	0.33836
AGXT	Simpel linear regression model	0.29332	0.13833	0.37821	0.38463	0.26853	0.26564
AHCTF1	Simpel linear regression model	0.2706	0.29008	0.39847	0.42819	0.31366	0.30714
AHCY	Simpel linear regression model	0.59036	0.60921	0.48023	0.47046	0.38373	0.38721
AHCYL1	Simpel linear regression model	0.21959	0.27923	0.34987	0.35618	0.26656	0.29051
AHCYL2	Simpel linear regression model	0.44034	0.55268	0.82857	0.67104	0.67698	0.54579
AHDC1	Simpel linear regression model	0.27731	0.19021	0.37295	0.37308	0.28492	0.29263
AHNAK	Simpel linear regression model	0.47984	0.5902	0.52865	0.40349	0.41277	0.32172
AHNAK2	Simpel linear regression model	0.4618	0.40944	0.7402	0.80337	0.57539	0.65414
AHR	Simpel linear regression model	0.3901	0.26201	0.48993	0.47567	0.38457	0.38366
AHRR	Simpel linear regression model	0.24699	0.12576	0.41728	0.44955	0.31396	0.33465
AHSA1	Simpel linear regression model	0.44818	0.30162	0.34846	0.39016	0.27613	0.32517
AHSA2P	Simpel linear regression model	0.17407	0.09199	0.52534	0.54797	0.41433	0.40508
AIDA	Simpel linear regression model	0.40853	0.23115	0.36818	0.42343	0.27091	0.30426
AIF1	Simpel linear regression model	0.27191	0.31224	0.6956	0.66172	0.55208	0.52724
AIF1L	Simpel linear regression model	0.33028	0.2099	0.60898	0.6081	0.46323	0.47249
AIFM1	Simpel linear regression model	0.34722	0.20265	0.40055	0.36938	0.3139	0.27788
AIFM2	Simpel linear regression model	0.21326	0.00163	0.46671	0.50534	0.35285	0.37925
AIG1	Simpel linear regression model	0.20215	0.16639	0.59931	0.50362	0.42495	0.40928
AIM2	Simpel linear regression model	0.39097	0.24376	0.80603	0.71163	0.58504	0.57458
AIMP1	Simpel linear regression model	0.29841	0.14008	0.28838	0.343	0.22774	0.27422
AIMP2	Simpel linear regression model	0.31143	0.11442	0.38504	0.40632	0.29401	0.31668
AIP	Simpel linear regression model	0.32026	0.2776	0.35487	0.33248	0.27254	0.28239
AIRE	Simpel linear regression model	0.19918	0.14828	0.37476	0.30631	0.22574	0.22148
AJM1	Simpel linear regression model	0.33076	0.17065	0.56667	0.59382	0.42581	0.45504
AJUBA	Simpel linear regression model	0.54523	0.4565	0.55543	0.56728	0.45006	0.41608
AK1	Simpel linear regression model	0.26258	0.07	0.76342	0.73001	0.59673	0.57137
AK2	Simpel linear regression model	0.15952	0.1004	0.33284	0.34177	0.26096	0.27007
AK3	Simpel linear regression model	0.20827	0.09181	0.37081	0.39517	0.26015	0.31196
AK4	Simpel linear regression model	0.33952	0.23902	0.73389	0.74409	0.56391	0.56659
AK5	Simpel linear regression model	0.11435	0.02472	0.49901	0.46873	0.33542	0.3465
AK6	Simpel linear regression model	0.31118	0.05967	0.31216	0.43001	0.23359	0.32589
AK7	Simpel linear regression model	0.28707	0.22741	0.44948	0.41861	0.35957	0.34289
AK8	Simpel linear regression model	0.19254	0.09215	0.45635	0.40135	0.31811	0.33092
AK9	Simpel linear regression model	0.33304	0.2849	0.34942	0.36621	0.2723	0.29277
AKAP1	Simpel linear regression model	0.46535	0.34369	0.34879	0.31435	0.27301	0.24372
AKAP11	Simpel linear regression model	0.41669	0.35144	0.36706	0.36933	0.28926	0.29831
AKAP12	Simpel linear regression model	0.3043	0.39864	0.66922	0.76038	0.46048	0.53687
AKAP13	Simpel linear regression model	0.46907	0.28129	0.34264	0.32791	0.2708	0.25513
AKAP14	Simpel linear regression model	0.10689	0.00746	0.30325	0.26528	0.18629	0.19982
AKAP17A	Simpel linear regression model	0.18804	0.06148	0.36674	0.34725	0.28528	0.27445
AKAP2	Simpel linear regression model	0.4778	0.22189	0.56434	0.65364	0.44296	0.50176
AKAP3	Simpel linear regression model	0.27251	0.13209	0.35573	0.33052	0.28335	0.26669
AKAP5	Simpel linear regression model	0.50831	0.55725	0.61323	0.47621	0.4824	0.37798
AKAP7	Simpel linear regression model	0.43959	0.37348	0.7411	0.65228	0.53799	0.51145
AKAP8	Simpel linear regression model	0.3502	0.32602	0.25043	0.25723	0.19998	0.20533
AKAP9	Simpel linear regression model	0.46752	0.48521	0.37592	0.39873	0.29937	0.32622
AKIP1	Simpel linear regression model	0.4575	0.22278	0.36698	0.4111	0.28559	0.31843
AKIRIN1	Simpel linear regression model	0.28677	0.07438	0.34719	0.40597	0.25318	0.33949
AKIRIN2	Simpel linear regression model	0.38841	0.29106	0.33077	0.37376	0.25937	0.28225
AKNA	Simpel linear regression model	0.2642	0.26295	0.36794	0.33057	0.27009	0.24463
AKNAD1	Simpel linear regression model	0.18862	0.09234	0.2746	0.22977	0.18091	0.16091
AKR1A1	Simpel linear regression model	0.33201	0.28223	0.30684	0.30414	0.24054	0.23255
AKR1B1	Simpel linear regression model	0.41987	0.22294	0.67754	0.72714	0.53981	0.5992
AKR1B10	Simpel linear regression model	0.45752	0.44176	1.21133	1.15119	0.96333	0.94537
AKR1B15	Simpel linear regression model	0.39896	0.3863	0.43423	0.45757	0.30606	0.35209
AKR1C1	Simpel linear regression model	0.30209	0.14829	0.83542	0.8675	0.63818	0.6785
AKR1C2	Simpel linear regression model	0.35721	0.20063	0.83705	0.86617	0.64203	0.68933
AKR1C3	Simpel linear regression model	0.3508	0.2044	0.96022	1.0024	0.73722	0.77078
AKR1C4	Simpel linear regression model	0.30231	0.15329	0.81535	0.83413	0.6124	0.65002
AKR1E2	Simpel linear regression model	0.54024	0.63453	0.55608	0.44655	0.44084	0.35693
AKR7A2	Simpel linear regression model	0.26179	0.21125	0.43889	0.37596	0.34225	0.27993
AKR7A3	Simpel linear regression model	0.31743	0.35886	0.67068	0.65322	0.51137	0.51062
AKT1	Simpel linear regression model	0.33207	0.18271	0.34829	0.35036	0.25566	0.27701
AKT1S1	Simpel linear regression model	0.26603	0.09491	0.35274	0.3604	0.26133	0.27925
AKT2	Simpel linear regression model	0.23995	0.21213	0.32395	0.31334	0.2341	0.23484
AKT3	Simpel linear regression model	0.36667	0.2954	0.52717	0.51865	0.41897	0.41277
AL008633.1	Simpel linear regression model	0.20328	0.00691	0.27162	0.26107	0.19939	0.20257
AL009178.2	Simpel linear regression model	0.38417	0.29967	0.32729	0.28216	0.24666	0.23064
AL020995.1	Simpel linear regression model	0.18801	0.18662	0.14531	0.152	0.11476	0.12082
AL020996.2	Simpel linear regression model	0.14844	0.02996	0.18886	0.18448	0.14391	0.14816
AL021154.1	Simpel linear regression model	0.19678	0.16656	0.22248	0.2172	0.1691	0.17523
AL021707.1	Simpel linear regression model	0.15054	0.01675	0.35043	0.47338	0.26931	0.35149
AL021707.2	Simpel linear regression model	0.09838	0.03419	0.29701	0.31635	0.23447	0.25536
AL022157.1	Simpel linear regression model	0.24621	0.04966	0.24744	0.23906	0.20004	0.18026
AL022316.1	Simpel linear regression model	0.2677	0.10051	0.45511	0.49167	0.31169	0.35372
AL022323.1	Simpel linear regression model	0.18617	0.13365	0.34639	0.39538	0.28662	0.32238
AL022341.1	Simpel linear regression model	0.22429	0.0108	0.27435	0.30548	0.21421	0.24296
AL031123.1	Simpel linear regression model	0.31236	0.26411	0.21844	0.29589	0.15955	0.21232
AL031123.2	Simpel linear regression model	0.33515	0.1272	0.31214	0.33662	0.25486	0.27526
AL031275.1	Simpel linear regression model	0.17557	0.11472	0.54924	0.59129	0.409	0.41449
AL031600.1	Simpel linear regression model	0.29865	0.30221	0.47407	0.40465	0.38465	0.32593
AL031600.3	Simpel linear regression model	0.26559	0.10807	0.91093	0.98741	0.70761	0.75279
AL031714.1	Simpel linear regression model	0.22352	0.1417	0.35986	0.41077	0.28505	0.32067
AL031716.1	Simpel linear regression model	0.23914	0.13619	0.29764	0.34944	0.23045	0.283
AL031722.1	Simpel linear regression model	0.13602	0.03076	0.21719	0.23007	0.14471	0.14305
AL031726.1	Simpel linear regression model	0.19804	0.11804	0.24141	0.31114	0.17804	0.20863
AL031847.1	Simpel linear regression model	0.29652	0.25013	0.36091	0.30506	0.274	0.23873
AL033397.1	Simpel linear regression model	0.19852	0.03103	0.3497	0.29806	0.19494	0.2102
AL033504.1	Simpel linear regression model	0.19885	0.07591	0.48148	0.50437	0.37938	0.42312
AL033527.3	Simpel linear regression model	0.1847	0.08817	0.3008	0.28262	0.23461	0.22866
AL034346.1	Simpel linear regression model	0.24146	0.20765	0.12876	0.14499	0.09909	0.11266
AL034380.1	Simpel linear regression model	0.19899	0.12862	0.29488	0.31519	0.22484	0.2576
AL034550.1	Simpel linear regression model	0.39369	0.13463	0.30035	0.35418	0.2191	0.2775
AL035045.1	Simpel linear regression model	0.16022	0.09792	0.26952	0.15393	0.15285	0.12845
AL035071.1	Simpel linear regression model	0.30489	0.32662	0.58474	0.58408	0.44827	0.47
AL035071.2	Simpel linear regression model	0.40931	0.37152	0.14294	0.16409	0.11143	0.12713
AL035420.1	Simpel linear regression model	0.08668	0.01096	0.2183	0.20298	0.13876	0.15273
AL035458.2	Simpel linear regression model	0.1973	0.07832	0.4402	0.3559	0.29609	0.28499
AL035587.1	Simpel linear regression model	0.30367	0.19109	0.35283	0.38424	0.26843	0.30748
AL049555.1	Simpel linear regression model	0.30464	0.22077	0.50245	0.5406	0.38106	0.38791
AL049612.1	Simpel linear regression model	0.16072	0.00718	0.23107	0.25711	0.15926	0.18913
AL049634.2	Simpel linear regression model	0.11556	0.00383	0.31191	0.28518	0.23131	0.23083
AL049650.1	Simpel linear regression model	0.17906	0.05918	0.35453	0.32167	0.29017	0.26967
AL049834.1	Simpel linear regression model	0.27354	0.19105	0.3508	0.30502	0.27989	0.2408
AL049836.1	Simpel linear regression model	0.41987	0.41484	0.60035	0.53501	0.47032	0.41815
AL049838.1	Simpel linear regression model	0.17014	0.05163	0.22073	0.21168	0.15922	0.16532
AL049870.3	Simpel linear regression model	0.02578	0.00012	0.29642	0.28432	0.14835	0.16944
AL050309.1	Simpel linear regression model	0.22296	0.00214	0.3293	0.3288	0.2618	0.2574
AL050341.2	Simpel linear regression model	0.29725	0.11158	0.41501	0.39677	0.3368	0.30894
AL078581.1	Simpel linear regression model	0.14164	0.20787	0.43961	0.42644	0.34802	0.32237
AL078587.1	Simpel linear regression model	0.28831	0.3058	0.39964	0.34381	0.30714	0.26403
AL080317.1	Simpel linear regression model	0.18541	0.05343	0.39754	0.40277	0.3073	0.32196
AL096701.3	Simpel linear regression model	0.11229	0.00824	0.17078	0.20595	0.13063	0.1485
AL096870.1	Simpel linear regression model	0.30138	0.32123	0.32817	0.36137	0.25645	0.30606
AL096870.2	Simpel linear regression model	0.19362	0.04767	0.31546	0.31586	0.24982	0.25625
AL109613.1	Simpel linear regression model	0.10928	0.16445	1.03044	0.69493	0.6261	0.56453
AL109615.3	Simpel linear regression model	0.31743	0.1728	0.38342	0.52722	0.26418	0.31369
AL109741.1	Simpel linear regression model	0.16919	0.04015	0.23016	0.23062	0.18149	0.1919
AL109917.1	Simpel linear regression model	0.20037	0.13837	0.23774	0.2536	0.18247	0.20472
AL110118.2	Simpel linear regression model	0.07012	0.02876	0.25507	0.20597	0.17077	0.13585
AL117190.1	Simpel linear regression model	0.14464	0.11207	0.29514	0.25807	0.21935	0.20752
AL117378.1	Simpel linear regression model	0.25465	0.05535	0.45368	0.46028	0.31107	0.33556
AL118516.1	Simpel linear regression model	0.32474	0.30389	0.51517	0.46633	0.39856	0.36167
AL121594.1	Simpel linear regression model	0.21374	0.1199	0.28034	0.2598	0.22118	0.20599
AL121601.1	Simpel linear regression model	0.11307	6e-05	0.42158	0.39823	0.33904	0.34355
AL121603.2	Simpel linear regression model	0.31741	0.04821	0.27461	0.27502	0.21373	0.22429
AL121694.1	Simpel linear regression model	0.19298	0.00023	0.30656	0.28187	0.21925	0.22394
AL121753.1	Simpel linear regression model	0.41085	0.37243	0.27792	0.28793	0.22219	0.22863
AL121757.1	Simpel linear regression model	0.27149	0.13849	0.33523	0.34012	0.24542	0.25412
AL121768.1	Simpel linear regression model	0.29289	0.26466	0.23373	0.20636	0.18245	0.15566
AL121790.2	Simpel linear regression model	0.46036	0.54857	0.552	0.53686	0.39686	0.43046
AL121832.1	Simpel linear regression model	0.3392	0.23543	0.59182	0.61053	0.42615	0.44517
AL121839.2	Simpel linear regression model	0.38463	0.07275	0.35212	0.34057	0.2677	0.27364
AL121845.1	Simpel linear regression model	0.17544	0.06544	0.42851	0.44591	0.331	0.36022
AL121872.1	Simpel linear regression model	0.13653	0.04382	0.1731	0.19538	0.1122	0.12261
AL121899.1	Simpel linear regression model	0.28803	0.29574	0.51437	0.4704	0.39957	0.36696
AL121917.1	Simpel linear regression model	0.26831	0.17217	0.47223	0.40019	0.35203	0.31492
AL121983.2	Simpel linear regression model	0.06671	0.00431	0.2231	0.17062	0.1741	0.14152
AL121988.1	Simpel linear regression model	0.20863	0.17167	0.46939	0.5596	0.35791	0.43894
AL122010.1	Simpel linear regression model	0.16506	0.04506	0.32903	0.29846	0.26697	0.25975
AL122035.1	Simpel linear regression model	0.17855	0.00255	0.39412	0.4198	0.31971	0.33083
AL132639.2	Simpel linear regression model	0.24395	0.18708	0.31628	0.31251	0.25606	0.23841
AL132639.3	Simpel linear regression model	0.1749	0.00343	0.24886	0.28523	0.19992	0.22377
AL132655.2	Simpel linear regression model	0.28733	0.24897	0.40155	0.47044	0.27579	0.3299
AL132656.2	Simpel linear regression model	0.22699	0.0941	0.41661	0.37278	0.31221	0.30836
AL132712.1	Simpel linear regression model	0.24079	0.11909	0.171	0.13109	0.12776	0.10554
AL132800.1	Simpel linear regression model	0.05939	0.05429	0.17832	0.18624	0.1303	0.12657
AL133153.2	Simpel linear regression model	0.14023	0.0281	0.29469	0.32441	0.22085	0.25659
AL133215.1	Simpel linear regression model	0.20052	0.03539	0.33526	0.40264	0.25652	0.34079
AL133264.2	Simpel linear regression model	0.02974	0.08498	0.4751	0.57082	0.29138	0.39414
AL133299.1	Simpel linear regression model	0.25368	0.14177	0.26088	0.26195	0.17961	0.17883
AL133338.1	Simpel linear regression model	0.23381	0.03681	0.31397	0.27356	0.24295	0.22271
AL133346.1	Simpel linear regression model	0.07171	0.04982	0.2377	0.22242	0.1714	0.17474
AL133352.1	Simpel linear regression model	0.16738	0.05799	0.74177	0.82514	0.59803	0.67724
AL133355.1	Simpel linear regression model	0.34354	0.19934	0.24727	0.2617	0.19674	0.21388
AL133367.1	Simpel linear regression model	0.17832	0.09161	0.37636	0.37694	0.29449	0.29713
AL133370.1	Simpel linear regression model	0.33337	0.19625	1.10437	1.25305	0.88478	1.01491
AL133383.1	Simpel linear regression model	0.34284	0.413	0.19728	0.16577	0.14173	0.1417
AL133406.2	Simpel linear regression model	0.29203	0.03393	0.36692	0.40596	0.29488	0.32361
AL133410.1	Simpel linear regression model	0.18263	0.01138	0.53378	0.57715	0.42884	0.46677
AL133410.2	Simpel linear regression model	0.16926	0.00048	0.60377	0.70559	0.47804	0.55261
AL133467.1	Simpel linear regression model	0.31735	0.16605	0.24023	0.23625	0.17142	0.16366
AL135791.1	Simpel linear regression model	0.09362	0.00018	0.21163	0.23016	0.15947	0.19443
AL135905.1	Simpel linear regression model	0.48357	0.43258	0.41016	0.41439	0.32086	0.3075
AL136084.2	Simpel linear regression model	0.11213	0.00342	0.45243	0.50953	0.33549	0.39245
AL136295.2	Simpel linear regression model	0.12792	0.06895	0.32914	0.30343	0.27143	0.23751
AL136295.3	Simpel linear regression model	0.22286	0.03845	0.13711	0.15376	0.104	0.12553
AL136295.5	Simpel linear regression model	0.23071	0.06777	0.27171	0.29154	0.2056	0.24527
AL136307.1	Simpel linear regression model	0.2982	0.24743	0.27307	0.25946	0.18647	0.20649
AL136368.1	Simpel linear regression model	0.21151	0.13964	0.20322	0.21059	0.15846	0.17631
AL136418.1	Simpel linear regression model	0.27046	0.10256	0.4317	0.39627	0.33013	0.30455
AL136456.1	Simpel linear regression model	0.16393	0.03149	0.65401	0.7036	0.46157	0.52807
AL136982.1	Simpel linear regression model	0.39714	0.48141	1.04384	0.91259	0.82339	0.75613
AL136982.2	Simpel linear regression model	0.23594	0.00657	0.57154	0.63741	0.43858	0.49182
AL137003.1	Simpel linear regression model	0.2489	0.1851	0.44764	0.40952	0.34921	0.32468
AL137186.2	Simpel linear regression model	0.16271	0.17309	0.43418	0.37274	0.31993	0.29802
AL137191.1	Simpel linear regression model	0.1422	0.07509	0.37658	0.37332	0.28817	0.27757
AL137230.2	Simpel linear regression model	0.07208	0.02937	0.79345	0.95648	0.3988	0.44701
AL137779.1	Simpel linear regression model	0.3392	0.04958	0.13721	0.13366	0.10358	0.10612
AL137779.2	Simpel linear regression model	0.16951	0.10248	0.28765	0.25243	0.22929	0.20401
AL137782.1	Simpel linear regression model	0.29934	0.20019	0.30677	0.29307	0.23105	0.23539
AL137802.2	Simpel linear regression model	0.15331	0.01327	0.67945	0.80092	0.53434	0.65182
AL138733.1	Simpel linear regression model	0.10613	0.00178	0.50259	0.64693	0.38619	0.4998
AL138756.1	Simpel linear regression model	0.36187	0.20911	0.29764	0.30636	0.2432	0.2331
AL138789.1	Simpel linear regression model	0.15837	0.09191	0.40731	0.24652	0.2355	0.19118
AL138831.1	Simpel linear regression model	0.09315	0.00941	0.39922	0.27741	0.26075	0.21751
AL138976.2	Simpel linear regression model	0.09526	0.00141	0.25609	0.24831	0.20191	0.19089
AL139011.1	Simpel linear regression model	0.11183	0.03494	0.6691	0.68299	0.55308	0.57533
AL139099.1	Simpel linear regression model	0.15996	0.06135	1.14486	1.16748	0.98571	0.97419
AL139220.2	Simpel linear regression model	0.13479	0.03389	0.68899	0.69914	0.50583	0.52985
AL139246.2	Simpel linear regression model	0.27465	0.1725	0.21376	0.20884	0.15974	0.16699
AL139246.3	Simpel linear regression model	0.42579	0.40373	0.57176	0.46528	0.46021	0.36133
AL139260.1	Simpel linear regression model	0.10709	0.00127	0.36157	0.3673	0.29743	0.29055
AL139287.1	Simpel linear regression model	0.07727	0.0165	0.42184	0.42298	0.33171	0.34602
AL139288.1	Simpel linear regression model	0.15573	0.0723	0.21993	0.19062	0.16526	0.15472
AL139289.2	Simpel linear regression model	0.20923	0.05337	0.45179	0.56006	0.34679	0.43292
AL139300.1	Simpel linear regression model	0.14187	0.00463	0.58153	0.64284	0.42989	0.51528
AL139349.1	Simpel linear regression model	0.29759	0.09768	0.40117	0.42547	0.309	0.33434
AL139353.2	Simpel linear regression model	0.08481	0.01888	0.17483	0.23319	0.13562	0.17013
AL139383.1	Simpel linear regression model	0.14509	0.01298	0.2568	0.25631	0.19509	0.19567
AL139412.1	Simpel linear regression model	0.21762	0.0947	0.25711	0.22464	0.1841	0.18446
AL157392.3	Simpel linear regression model	0.05855	0.00205	0.56633	0.62419	0.43201	0.48596
AL157394.1	Simpel linear regression model	0.34053	0.19393	0.23637	0.24726	0.18185	0.1941
AL157400.2	Simpel linear regression model	0.06303	0.00174	0.22561	0.23451	0.17703	0.18707
AL157700.1	Simpel linear regression model	0.21393	0.00874	0.16843	0.17811	0.12128	0.14603
AL157786.1	Simpel linear regression model	0.33705	0.20724	0.38206	0.41041	0.29221	0.30707
AL157838.1	Simpel linear regression model	0.15534	0.15957	0.24648	0.24254	0.19019	0.19442
AL157871.1	Simpel linear regression model	0.13432	0.07544	1.00496	1.1292	0.77742	0.91382
AL157895.1	Simpel linear regression model	0.15845	0.08964	0.20262	0.20005	0.14513	0.16212
AL157932.1	Simpel linear regression model	0.2429	0.07137	0.2877	0.32006	0.22175	0.25718
AL157935.1	Simpel linear regression model	0.25822	0.04222	0.26493	0.25143	0.17852	0.20085
AL157935.2	Simpel linear regression model	0.49627	0.18412	0.96145	1.25251	0.77232	0.9591
AL157955.1	Simpel linear regression model	0.20611	0.31284	0.15252	0.12189	0.10596	0.10227
AL158066.1	Simpel linear regression model	0.44789	0.52234	0.42992	0.34984	0.30448	0.2617
AL158071.1	Simpel linear regression model	0.15012	0.19456	0.3005	0.37178	0.21348	0.23152
AL158206.1	Simpel linear regression model	0.41079	0.26117	0.5369	0.57709	0.43158	0.46062
AL158212.3	Simpel linear regression model	0.24907	0.13511	0.26131	0.30279	0.19909	0.2564
AL158837.1	Simpel linear regression model	0.32558	0.17429	0.25163	0.26907	0.19314	0.21274
AL160004.1	Simpel linear regression model	0.17626	0.0262	0.28811	0.29503	0.22166	0.24156
AL160006.1	Simpel linear regression model	0.16771	0.09782	0.36021	0.36846	0.27259	0.29896
AL160236.2	Simpel linear regression model	0.03474	0.00532	0.85812	0.83736	0.53634	0.53697
AL160291.1	Simpel linear regression model	0.23665	0.072	0.14767	0.2333	0.10149	0.10865
AL160408.2	Simpel linear regression model	0.21639	0.249	0.41704	0.36213	0.32362	0.2972
AL161457.2	Simpel linear regression model	0.14069	0.00998	0.46837	0.39645	0.37114	0.32034
AL161630.1	Simpel linear regression model	0.30071	0.05786	0.3758	0.37804	0.2899	0.29341
AL161668.3	Simpel linear regression model	0.26711	0.44463	0.49062	0.28797	0.31959	0.24677
AL161668.4	Simpel linear regression model	0.23943	0.02927	0.23248	0.22344	0.16423	0.17696
AL161669.1	Simpel linear regression model	0.20857	0.09478	0.43503	0.46266	0.33452	0.37001
AL161719.1	Simpel linear regression model	0.18969	0.03523	0.19817	0.22161	0.1517	0.19207
AL161733.1	Simpel linear regression model	0.14681	0.15396	0.28746	0.3044	0.19009	0.23358
AL161747.2	Simpel linear regression model	0.17032	0.08947	0.17657	0.15889	0.1323	0.13283
AL161756.1	Simpel linear regression model	0.21244	0.04432	0.14434	0.15454	0.11091	0.1272
AL161785.1	Simpel linear regression model	0.24732	0.09309	0.26405	0.30634	0.2006	0.25213
AL162171.1	Simpel linear regression model	0.45981	0.38907	0.34501	0.36057	0.26983	0.26975
AL162171.2	Simpel linear regression model	0.303	0.08551	0.21123	0.23494	0.16637	0.18615
AL162231.1	Simpel linear regression model	0.29402	0.11426	0.49815	0.53676	0.38782	0.41458
AL162231.3	Simpel linear regression model	0.20937	0.01043	0.31581	0.36505	0.2477	0.29106
AL162311.3	Simpel linear regression model	0.3706	0.18416	0.17288	0.20065	0.13608	0.14349
AL162377.1	Simpel linear regression model	0.34559	0.06536	0.3232	0.40807	0.25077	0.3368
AL162411.1	Simpel linear regression model	0.16001	0.194	0.37187	0.22736	0.23717	0.18667
AL162431.2	Simpel linear regression model	0.19973	0.21355	0.25366	0.22671	0.17886	0.17228
AL162582.1	Simpel linear regression model	0.31248	0.25999	0.81459	0.99323	0.5977	0.75056
AL162586.1	Simpel linear regression model	0.36331	0.28429	0.50034	0.43602	0.3693	0.34847
AL162595.1	Simpel linear regression model	0.38348	0.18911	0.56041	0.60875	0.44792	0.47629
AL163540.1	Simpel linear regression model	0.39793	0.31467	0.30892	0.34532	0.24509	0.281
AL163636.1	Simpel linear regression model	0.30746	0.3291	0.11192	0.07453	0.07899	0.05919
AL163636.2	Simpel linear regression model	0.41466	0.41133	0.83083	0.64331	0.6325	0.51171
AL163953.1	Simpel linear regression model	0.27911	0.03086	0.53015	0.64363	0.38522	0.47391
AL352979.2	Simpel linear regression model	0.0605	0.00479	0.40629	0.40899	0.29652	0.33344
AL353150.1	Simpel linear regression model	0.22835	0.07602	0.6906	0.70705	0.51573	0.57105
AL353194.1	Simpel linear regression model	0.21787	0.06828	0.42269	0.44185	0.33687	0.36007
AL353608.2	Simpel linear regression model	0.18023	0.02162	0.39799	0.4198	0.30913	0.32777
AL353689.2	Simpel linear regression model	0.08075	0.00442	0.31798	0.35046	0.23543	0.28566
AL353693.1	Simpel linear regression model	0.25579	0.09433	0.40904	0.39804	0.31392	0.3192
AL353747.2	Simpel linear regression model	0.05605	0.02669	0.58536	0.48447	0.38522	0.36733
AL353747.3	Simpel linear regression model	0.20608	0.11079	0.2728	0.23676	0.16815	0.17742
AL353796.1	Simpel linear regression model	0.28635	0.19359	0.24876	0.25016	0.18427	0.20646
AL353804.1	Simpel linear regression model	0.14819	0.18268	0.33579	0.28294	0.25952	0.21753
AL353807.2	Simpel linear regression model	0.10711	0.07402	0.19873	0.21938	0.15639	0.16588
AL354707.1	Simpel linear regression model	0.41991	0.14588	0.63658	0.7734	0.52129	0.63477
AL354733.3	Simpel linear regression model	0.12437	0.00771	0.68996	0.68917	0.54362	0.52879
AL354740.1	Simpel linear regression model	0.19693	0.04822	0.34913	0.43647	0.2667	0.3331
AL354892.2	Simpel linear regression model	0.36755	0.18744	0.39216	0.4485	0.32146	0.36989
AL354989.1	Simpel linear regression model	0.12791	0.01986	0.13454	0.14889	0.09722	0.11913
AL354993.2	Simpel linear regression model	0.16036	0.14894	0.33092	0.26595	0.24377	0.20494
AL355102.4	Simpel linear regression model	0.11039	0.0449	0.14253	0.11055	0.08142	0.07752
AL355140.1	Simpel linear regression model	0.41587	0.19278	0.52543	0.56013	0.41503	0.46219
AL355306.2	Simpel linear regression model	0.36548	0.12329	0.51747	0.64135	0.41255	0.50662
AL355310.1	Simpel linear regression model	0.11807	0.05808	0.18572	0.18642	0.14173	0.14058
AL355310.2	Simpel linear regression model	0.27012	0.18201	0.37268	0.35063	0.28244	0.27905
AL355388.1	Simpel linear regression model	0.45644	0.23748	0.25351	0.27261	0.20013	0.22464
AL355490.2	Simpel linear regression model	0.18123	0.03062	0.239	0.24996	0.19023	0.20143
AL355574.1	Simpel linear regression model	0.25745	0.12112	0.28986	0.30457	0.22839	0.2413
AL355922.4	Simpel linear regression model	0.18221	0.08493	0.29483	0.25488	0.20197	0.20558
AL356017.1	Simpel linear regression model	0.47331	0.3447	0.52147	0.46233	0.41408	0.37728
AL356056.1	Simpel linear regression model	0.24849	0.00027	0.38008	0.40433	0.29717	0.32521
AL356215.1	Simpel linear regression model	0.16083	0.03778	0.30529	0.282	0.21523	0.2307
AL356234.2	Simpel linear regression model	0.06961	5e-05	0.27388	0.23414	0.17544	0.17997
AL356356.1	Simpel linear regression model	0.24069	0.17337	0.21806	0.19591	0.14893	0.15341
AL356599.1	Simpel linear regression model	0.20679	0.02724	0.27321	0.32912	0.21318	0.26369
AL356740.1	Simpel linear regression model	0.21246	0.13795	0.41379	0.41488	0.33038	0.31972
AL357033.1	Simpel linear regression model	0.29357	0.25944	0.38109	0.25893	0.24446	0.20164
AL357060.1	Simpel linear regression model	0.26296	0.16026	0.25128	0.27184	0.19841	0.22072
AL357079.1	Simpel linear regression model	0.34716	0.20399	0.41732	0.43423	0.33179	0.35931
AL357140.1	Simpel linear regression model	0.20271	0.00434	0.78392	0.82117	0.61298	0.64248
AL357507.1	Simpel linear regression model	0.26136	0.24224	0.3951	0.37761	0.31599	0.31673
AL358333.3	Simpel linear regression model	0.23557	0.1363	0.64254	0.701	0.52711	0.57259
AL358394.1	Simpel linear regression model	0.34003	0.05071	0.45419	0.43105	0.3101	0.30758
AL359076.1	Simpel linear regression model	0.25887	0.12922	0.27656	0.30512	0.21843	0.2477
AL359220.1	Simpel linear regression model	0.196	0.17288	0.2249	0.2016	0.17572	0.15476
AL359232.1	Simpel linear regression model	0.18956	0.0369	0.52119	0.58365	0.418	0.45726
AL359258.1	Simpel linear regression model	0.20901	0.06528	0.43023	0.49413	0.3277	0.37171
AL359258.2	Simpel linear regression model	0.24608	0.20076	0.20839	0.20733	0.15968	0.17048
AL359397.2	Simpel linear regression model	0.35853	0.20568	0.32413	0.32712	0.25893	0.24385
AL359711.2	Simpel linear regression model	0.31687	0.01672	0.21475	0.23717	0.16756	0.1813
AL359715.1	Simpel linear regression model	0.2025	0.00017	0.39172	0.42955	0.29754	0.33344
AL359853.1	Simpel linear regression model	0.1988	0.11426	0.2323	0.21469	0.1586	0.16806
AL359921.1	Simpel linear regression model	0.12808	0.00019	0.32912	0.36918	0.27188	0.28022
AL360270.1	Simpel linear regression model	0.36906	0.1081	0.15799	0.1554	0.12272	0.12627
AL365205.1	Simpel linear regression model	0.22841	0.07234	0.48562	0.47748	0.37012	0.37447
AL365226.2	Simpel linear regression model	0.38648	0.1158	1.98487	2.14108	1.64272	1.82076
AL365361.1	Simpel linear regression model	0.56237	0.55171	0.3526	0.33439	0.2642	0.25322
AL390038.1	Simpel linear regression model	0.22167	0.03948	0.42364	0.50287	0.31938	0.36997
AL390066.1	Simpel linear regression model	0.04304	0.04181	0.19915	0.16722	0.14915	0.13514
AL390067.1	Simpel linear regression model	0.16243	0.12126	0.19125	0.20195	0.14888	0.15988
AL390195.1	Simpel linear regression model	0.23371	0.06649	0.61848	0.71193	0.48278	0.55067
AL390195.2	Simpel linear regression model	0.1613	0.10451	0.23707	0.26243	0.19025	0.19712
AL390198.1	Simpel linear regression model	0.11934	0.05481	0.9417	0.77053	0.75648	0.64552
AL390879.1	Simpel linear regression model	0.3437	0.13714	0.39546	0.41762	0.31069	0.33938
AL391056.1	Simpel linear regression model	0.40973	0.32102	0.49014	0.48728	0.36226	0.35088
AL391095.1	Simpel linear regression model	0.20264	0.27182	0.26711	0.27093	0.18736	0.21551
AL391684.1	Simpel linear regression model	0.30069	0.12122	0.31392	0.32606	0.24636	0.24852
AL391883.1	Simpel linear regression model	0.30963	0.03887	0.37216	0.47665	0.28312	0.3491
AL391987.2	Simpel linear regression model	0.15964	0.04573	0.41372	0.44337	0.31283	0.35807
AL392089.1	Simpel linear regression model	0.13023	0.00624	0.57255	0.68015	0.43751	0.53211
AL392172.1	Simpel linear regression model	0.18019	0.0011	0.74919	0.83259	0.51204	0.58509
AL441883.1	Simpel linear regression model	0.19127	0.04471	0.31668	0.3112	0.2476	0.23769
AL441992.1	Simpel linear regression model	0.27236	0.18202	0.47756	0.47683	0.36454	0.36048
AL445231.1	Simpel linear regression model	0.16894	0.02708	0.19666	0.21124	0.15463	0.16708
AL445426.1	Simpel linear regression model	0.17352	0.09532	0.20092	0.18094	0.12024	0.12546
AL445433.2	Simpel linear regression model	0.06351	0.02427	0.1435	0.27738	0.09857	0.13103
AL445524.1	Simpel linear regression model	0.26971	0.06841	0.57332	0.59515	0.45197	0.47423
AL445644.1	Simpel linear regression model	0.14246	0.06633	0.14881	0.16399	0.09339	0.11364
AL445645.1	Simpel linear regression model	0.2014	0.00197	0.26022	0.26957	0.20621	0.22087
AL445665.1	Simpel linear regression model	0.12195	0.02922	0.19118	0.16575	0.14483	0.1287
AL445686.2	Simpel linear regression model	0.28956	0.10717	0.37422	0.38372	0.29492	0.31481
AL450263.1	Simpel linear regression model	0.3025	0.12974	0.31203	0.31656	0.25002	0.26671
AL450322.1	Simpel linear regression model	0.09839	0.00057	0.22842	0.28141	0.15177	0.19543
AL450998.2	Simpel linear regression model	0.23089	0.11258	0.3644	0.32894	0.28957	0.2583
AL451042.1	Simpel linear regression model	0.18024	0.04784	0.2746	0.29955	0.22139	0.24155
AL451042.2	Simpel linear regression model	0.20823	0.02356	0.32489	0.32339	0.25498	0.25839
AL451069.2	Simpel linear regression model	0.17757	0.19001	0.19971	0.1848	0.13442	0.1184
AL512274.1	Simpel linear regression model	0.26585	0.24536	0.42009	0.3234	0.30588	0.25859
AL512306.2	Simpel linear regression model	0.26372	0.2949	0.20491	0.14315	0.13844	0.12122
AL512306.3	Simpel linear regression model	0.24087	0.1806	0.10606	0.10499	0.07401	0.08479
AL512310.10	Simpel linear regression model	0.07701	0.03577	0.23272	0.27804	0.17967	0.23116
AL512330.1	Simpel linear regression model	0.1276	0.06302	1.0604	1.07326	0.95476	0.94853
AL512353.1	Simpel linear regression model	0.23985	0.04937	0.32481	0.38481	0.26056	0.32816
AL512356.1	Simpel linear regression model	0.0878	0.00791	0.49841	0.38921	0.29632	0.29318
AL512363.1	Simpel linear regression model	0.2388	0.40377	0.44235	0.35906	0.3336	0.28341
AL512625.3	Simpel linear regression model	0.19536	0.02506	0.52659	0.54604	0.42434	0.42112
AL512785.2	Simpel linear regression model	0.18228	0.02181	0.52198	0.57427	0.39657	0.43062
AL513123.1	Simpel linear regression model	0.19469	0.14077	0.25631	0.24052	0.20217	0.19028
AL513165.2	Simpel linear regression model	0.12424	0.15319	0.24823	0.31313	0.19056	0.22003
AL513217.1	Simpel linear regression model	0.15195	0.11072	0.13784	0.12847	0.08705	0.08672
AL513534.2	Simpel linear regression model	0.22333	0.05293	0.14101	0.11444	0.10635	0.08408
AL513548.1	Simpel linear regression model	0.2161	0.13702	0.49528	0.52946	0.38249	0.40572
AL583722.1	Simpel linear regression model	0.36263	0.18834	0.2483	0.1921	0.17896	0.15207
AL583722.2	Simpel linear regression model	0.22207	0.05078	0.46078	0.52611	0.34962	0.40386
AL583785.1	Simpel linear regression model	0.25899	0.16528	0.27942	0.32484	0.2048	0.23886
AL583810.1	Simpel linear regression model	0.21496	0.02344	0.21213	0.22412	0.16729	0.1859
AL589765.6	Simpel linear regression model	0.19204	0.12971	0.28307	0.31296	0.2075	0.25027
AL589843.1	Simpel linear regression model	0.24669	0.434	0.4441	0.36612	0.32495	0.26056
AL590226.1	Simpel linear regression model	0.18758	0.02423	0.21223	0.26007	0.16109	0.19202
AL590399.1	Simpel linear regression model	0.1865	0.0161	0.52411	0.57269	0.39899	0.45423
AL590399.3	Simpel linear regression model	0.18004	0.04345	0.40367	0.39901	0.30566	0.33129
AL590440.1	Simpel linear regression model	0.14289	0.10672	0.43658	0.43497	0.34312	0.34181
AL590483.1	Simpel linear regression model	0.3186	0.22908	0.22629	0.21951	0.18025	0.17981
AL590560.1	Simpel linear regression model	0.18763	0.05582	0.4024	0.36134	0.29684	0.28207
AL590617.2	Simpel linear regression model	0.36895	0.29141	0.4007	0.42504	0.31869	0.35584
AL590652.1	Simpel linear regression model	0.19661	0.0764	0.13418	0.1367	0.10158	0.10301
AL590666.2	Simpel linear regression model	0.28557	0.30022	0.73244	0.76846	0.56872	0.63743
AL590705.1	Simpel linear regression model	0.36155	0.17065	0.30696	0.27762	0.22815	0.22667
AL590705.3	Simpel linear regression model	0.17088	0.08843	0.27916	0.22011	0.20889	0.17472
AL590708.1	Simpel linear regression model	0.2656	0.12693	0.52386	0.47289	0.4036	0.39486
AL590723.1	Simpel linear regression model	0.14679	0.13944	0.17804	0.13686	0.14221	0.11108
AL590999.1	Simpel linear regression model	0.12678	0.02296	0.19683	0.22781	0.15595	0.16544
AL591043.2	Simpel linear regression model	0.05976	0.00015	0.21073	0.18702	0.14462	0.1494
AL591379.1	Simpel linear regression model	0.17279	0.0282	0.24981	0.21679	0.18982	0.17527
AL591684.1	Simpel linear regression model	0.16467	0.00636	0.4408	0.49655	0.34545	0.39939
AL591684.2	Simpel linear regression model	0.15343	0.14677	0.43283	0.43899	0.3418	0.32907
AL591845.1	Simpel linear regression model	0.29102	0.15284	0.73311	0.7055	0.55399	0.59564
AL591848.2	Simpel linear regression model	0.18351	0.00233	0.19822	0.20699	0.14763	0.14768
AL591895.1	Simpel linear regression model	0.27018	0.14662	0.63382	0.70385	0.49095	0.52934
AL592146.1	Simpel linear regression model	0.28187	0.1065	0.34225	0.36457	0.25639	0.28762
AL592435.1	Simpel linear regression model	0.27121	0.12211	0.43253	0.44646	0.34795	0.35401
AL592490.1	Simpel linear regression model	0.31089	0.25092	0.72725	0.71555	0.56551	0.54444
AL592494.1	Simpel linear regression model	0.09739	0.08098	0.20229	0.17095	0.14777	0.1243
AL596202.1	Simpel linear regression model	0.17997	0.05518	0.2565	0.28051	0.19445	0.2298
AL596223.1	Simpel linear regression model	0.38097	0.24995	0.17649	0.22162	0.12035	0.15006
AL596223.2	Simpel linear regression model	0.14918	0.00778	0.42655	0.35597	0.28464	0.28269
AL596244.1	Simpel linear regression model	0.17202	0.08198	0.25337	0.24667	0.19712	0.1863
AL603839.2	Simpel linear regression model	0.08674	0.04545	0.22993	0.24595	0.17238	0.19573
AL603839.3	Simpel linear regression model	0.13911	0.06101	0.29201	0.24704	0.22886	0.21088
AL604028.1	Simpel linear regression model	0.25597	0.07043	0.30144	0.28174	0.22997	0.22749
AL606491.1	Simpel linear regression model	0.12254	0.04731	0.22022	0.20275	0.15714	0.16197
AL606760.1	Simpel linear regression model	0.36592	0.16535	0.29361	0.36203	0.22692	0.26559
AL606970.1	Simpel linear regression model	0.27392	0.19168	0.32164	0.32193	0.24406	0.25879
AL611929.1	Simpel linear regression model	0.1084	0.00185	0.48748	0.36886	0.25858	0.24468
AL627309.2	Simpel linear regression model	0.1487	0.03959	0.6626	0.58866	0.51697	0.46726
AL627309.5	Simpel linear regression model	0.20712	0.06163	0.42131	0.4076	0.33827	0.32526
AL645608.5	Simpel linear regression model	0.26145	0.00658	0.87717	1.04964	0.70747	0.83593
AL645922.1	Simpel linear regression model	0.28693	0.1486	0.7491	0.81545	0.59804	0.68858
AL645941.3	Simpel linear regression model	0.12533	0.02395	0.58132	0.50262	0.38912	0.37427
AL662791.1	Simpel linear regression model	0.17332	0.13821	0.50684	0.48911	0.40101	0.4087
AL662860.1	Simpel linear regression model	0.31203	0.06026	0.10437	0.1025	0.06842	0.06718
AL662890.1	Simpel linear regression model	0.24448	0.07519	0.18929	0.18346	0.14406	0.14243
AL662899.1	Simpel linear regression model	0.36319	0.25701	0.55885	0.51867	0.43346	0.39805
AL662899.2	Simpel linear regression model	0.21384	0.08813	0.5112	0.6221	0.39868	0.50765
AL669831.1	Simpel linear regression model	0.28898	0.23534	0.39067	0.3263	0.29252	0.26185
AL669831.3	Simpel linear regression model	0.24734	0.316	0.95266	0.82339	0.7386	0.63801
AL669831.5	Simpel linear regression model	0.16351	0.05286	0.55099	0.49484	0.42033	0.38673
AL669918.1	Simpel linear regression model	0.26207	0.044	0.67742	0.75516	0.5221	0.5757
AL683807.1	Simpel linear regression model	0.18433	0.15723	0.25249	0.22534	0.1815	0.17974
AL683813.1	Simpel linear regression model	0.23394	0.04683	0.18624	0.19407	0.13897	0.15522
AL691447.2	Simpel linear regression model	0.14439	0.05468	0.34857	0.3519	0.27242	0.29507
AL691459.1	Simpel linear regression model	0.17864	0.08058	0.21482	0.23571	0.1505	0.17682
AL731569.1	Simpel linear regression model	0.25966	0.03838	0.3072	0.36058	0.24415	0.28405
AL732372.2	Simpel linear regression model	0.23288	0.21482	0.55196	0.47576	0.39354	0.36612
AL772337.3	Simpel linear regression model	0.13334	0.21008	0.27668	0.20197	0.18724	0.16391
AL807752.3	Simpel linear regression model	0.21004	0.05939	0.91237	0.97195	0.68645	0.69153
AL928654.1	Simpel linear regression model	0.16745	0.13043	0.23333	0.20425	0.18103	0.16235
AL928654.2	Simpel linear regression model	0.10257	0.01622	0.65544	0.65093	0.48556	0.50034
AL928742.1	Simpel linear regression model	0.2464	0.1875	1.99181	1.84983	1.61125	1.4856
AL928970.1	Simpel linear regression model	0.16785	0.07171	0.21275	0.19341	0.16367	0.14911
AL929236.1	Simpel linear regression model	0.37691	0.23148	0.23803	0.23424	0.18507	0.19385
AL929472.2	Simpel linear regression model	0.17171	0.07518	0.60982	0.63897	0.46341	0.49815
AL929472.3	Simpel linear regression model	0.2113	0.0934	0.76176	0.71634	0.58848	0.55292
AL929554.1	Simpel linear regression model	0.13382	0.00813	0.28343	0.20072	0.17774	0.14211
AL935212.1	Simpel linear regression model	0.2069	0.16935	0.37629	0.31086	0.28434	0.25092
ALAD	Simpel linear regression model	0.34861	0.23103	0.34255	0.33048	0.26271	0.27788
ALAS1	Simpel linear regression model	0.21995	0.2085	0.42083	0.35228	0.32489	0.2736
ALCAM	Simpel linear regression model	0.32766	0.22304	0.69869	0.80553	0.55112	0.66266
ALDH16A1	Simpel linear regression model	0.19837	0.08206	0.43637	0.42321	0.32946	0.32373
ALDH1A1	Simpel linear regression model	0.32669	0.15133	1.34436	1.61076	0.995	1.26073
ALDH1A3	Simpel linear regression model	0.0992	0.04905	0.85544	0.87039	0.62043	0.71355
ALDH1B1	Simpel linear regression model	0.31211	0.13003	0.65555	0.55292	0.50029	0.43558
ALDH1L1	Simpel linear regression model	0.49477	0.40432	1.16699	1.20579	0.93972	1.02549
ALDH1L2	Simpel linear regression model	0.19849	0.11152	0.62702	0.44582	0.43509	0.35476
ALDH2	Simpel linear regression model	0.27078	0.23588	0.47143	0.43432	0.35569	0.34461
ALDH3A1	Simpel linear regression model	0.33163	0.49082	0.94254	0.7528	0.71129	0.61856
ALDH3A2	Simpel linear regression model	0.32484	0.44999	0.49507	0.46054	0.37254	0.36784
ALDH3B1	Simpel linear regression model	0.22648	0.2868	0.59138	0.50576	0.44629	0.35625
ALDH3B2	Simpel linear regression model	0.17692	0.123	0.65063	0.62976	0.51264	0.47716
ALDH4A1	Simpel linear regression model	0.39448	0.40136	0.73638	0.67695	0.58834	0.55406
ALDH5A1	Simpel linear regression model	0.16841	0.08466	0.58404	0.67307	0.42863	0.46362
ALDH6A1	Simpel linear regression model	0.41809	0.59037	0.55017	0.47614	0.44017	0.39708
ALDH7A1	Simpel linear regression model	0.20551	0.10969	0.55245	0.56361	0.4251	0.4602
ALDH9A1	Simpel linear regression model	0.20286	0.13522	0.31949	0.33869	0.23917	0.26398
ALDOA	Simpel linear regression model	0.24718	0.12447	0.427	0.42064	0.33967	0.33107
ALDOB	Simpel linear regression model	0.22567	0.16419	1.32481	1.49449	1.07322	1.21504
ALDOC	Simpel linear regression model	0.30241	0.19833	0.75874	0.8055	0.5875	0.63505
ALG1	Simpel linear regression model	0.20836	0.07372	0.41415	0.48654	0.31841	0.39384
ALG10	Simpel linear regression model	0.1781	0.0531	0.44854	0.45059	0.3426	0.33674
ALG10B	Simpel linear regression model	0.24331	0.15036	0.45224	0.47207	0.34943	0.38244
ALG11	Simpel linear regression model	0.24401	0.1639	0.36287	0.40817	0.27458	0.31186
ALG13	Simpel linear regression model	0.22352	0.21502	0.35401	0.34714	0.27565	0.26203
ALG13.AS1	Simpel linear regression model	0.14034	0.02616	0.44354	0.35825	0.28136	0.25878
ALG1L	Simpel linear regression model	0.40952	0.13119	0.45353	0.78882	0.35122	0.42542
ALG2	Simpel linear regression model	0.30177	0.03924	0.29606	0.33889	0.23264	0.26678
ALG3	Simpel linear regression model	0.43739	0.40276	0.35769	0.40401	0.28094	0.32089
ALG5	Simpel linear regression model	0.43816	0.30261	0.38397	0.41871	0.28883	0.3273
ALG6	Simpel linear regression model	0.2557	0.10424	0.25678	0.29083	0.20391	0.23578
ALG8	Simpel linear regression model	0.33988	0.20172	0.35795	0.37021	0.28032	0.3035
ALG9	Simpel linear regression model	0.24826	0.01615	0.31654	0.33195	0.23718	0.25335
ALKAL1	Simpel linear regression model	0.29785	0.17134	0.77342	0.85975	0.57638	0.66885
ALKAL2	Simpel linear regression model	0.50095	0.3666	0.53565	0.68592	0.42968	0.54222
ALKBH1	Simpel linear regression model	0.31074	0.16588	0.26315	0.33125	0.20405	0.25435
ALKBH2	Simpel linear regression model	0.48446	0.3628	0.42599	0.47739	0.33777	0.37877
ALKBH3	Simpel linear regression model	0.25979	0.2167	0.55493	0.42329	0.40241	0.33091
ALKBH3.AS1	Simpel linear regression model	0.11073	0.00042	0.21038	0.20281	0.17234	0.17513
ALKBH4	Simpel linear regression model	0.25757	0.21484	0.29463	0.26945	0.23725	0.20526
ALKBH5	Simpel linear regression model	0.35546	0.26014	0.32137	0.31917	0.25233	0.25301
ALKBH6	Simpel linear regression model	0.31745	0.22969	0.34497	0.37249	0.26079	0.26912
ALKBH7	Simpel linear regression model	0.26357	0.26054	0.38336	0.3335	0.29563	0.27611
ALKBH8	Simpel linear regression model	0.27268	0.09768	0.29049	0.34731	0.22364	0.28495
ALMS1.IT1	Simpel linear regression model	0.29654	0.3746	0.171	0.20437	0.12877	0.16628
ALOX12.AS1	Simpel linear regression model	0.23635	0.14258	0.40385	0.42231	0.3039	0.32323
ALOX12B	Simpel linear regression model	0.28455	0.18506	0.38865	0.3053	0.27757	0.23938
ALOX15B	Simpel linear regression model	0.24035	0.20721	0.55122	0.60963	0.37001	0.3563
ALOX5	Simpel linear regression model	0.39394	0.43984	0.86882	0.64176	0.67588	0.52383
ALOX5AP	Simpel linear regression model	0.30232	0.38792	0.71079	0.59739	0.57771	0.45222
ALPG	Simpel linear regression model	0.22201	0.14567	0.73337	0.87311	0.44452	0.47639
ALPK1	Simpel linear regression model	0.23169	0.10672	0.31893	0.34507	0.25677	0.2798
ALPK2	Simpel linear regression model	0.40751	0.13839	0.28421	0.62912	0.21133	0.28089
ALPK3	Simpel linear regression model	0.30057	0.17879	0.88366	0.88906	0.66465	0.7135
ALPL	Simpel linear regression model	0.31292	0.30558	0.50372	0.45301	0.39011	0.36122
ALPP	Simpel linear regression model	0.1868	0.0445	0.35171	0.40805	0.18739	0.2019
ALS2	Simpel linear regression model	0.41562	0.46398	0.30594	0.33487	0.24704	0.25277
ALS2CL	Simpel linear regression model	0.30961	0.08212	0.54938	0.64757	0.41168	0.50452
ALYREF	Simpel linear regression model	0.47275	0.47985	0.41701	0.39567	0.32168	0.31628
AMACR	Simpel linear regression model	0.39219	0.18186	0.78645	0.83669	0.59859	0.64385
AMBP	Simpel linear regression model	0.25346	0.12213	0.4648	0.42161	0.34489	0.3469
AMBRA1	Simpel linear regression model	0.19428	0.11997	0.32236	0.25081	0.24328	0.18314
AMD1	Simpel linear regression model	0.38721	0.1209	0.32873	0.43647	0.25856	0.32914
[truncated: 15,506 more rows]
