# Supplementary material for: MethCORR modelling of methylomes from formalin-fixed paraffin-embedded tissue enables characterization and prognostication of colorectal cancer
Source: Nat Commun. 2020 Apr 24;11:2025. doi: 10.1038/s41467-020-16000-6 (PMC7181739; doi:10.1038/s41467-020-16000-6)
Supplement: Supplementary file 11 — Supplementary Data 8 [file 41467_2020_16000_MOESM11_ESM.xlsx]

## Sheet: GDC COREAD MethCORR samples
Supplementary Data 8: TCGA COREAD samples used for development of the NCI GDC TCGA COREAD MethCORR matrix and regression models
List of sample ID´s for TCGA COREAD samples used for development of the NCI GDC TCGA COREAD MethCORR matrix and regression models.
Normalized RNA sequencing and 450K methylation data sets for the TCGA COAD and READ (COREAD) cohort were aquired via the NCI GDC database. ([https://portal.gdc.cancer.gov/]; RNA sequencing as "Experimental strategy=RNA-Seq” and Workflow Type= HTSeq FPKM”; 450K methylation as datatype=methylation beta value” and “platform=”illumina human methylation 450")
Genome-wide Spearman correlations between RNA expresssion and DNA methylation (450K) were independently identified in set 1 and set 2, whereas set 3 was only used for validation of regression models.
COREAD Patient ID	MethCORR set	Description
TCGA-CM-6162-01A	set 1	Discovery set
TCGA-F5-6863-01A	set 1	Discovery set
TCGA-G4-6314-01A	set 1	Discovery set
TCGA-A6-5667-01A	set 1	Discovery set
TCGA-QG-A5Z1-01A	set 1	Discovery set
TCGA-D5-6533-01A	set 1	Discovery set
TCGA-G4-6321-01A	set 1	Discovery set
TCGA-D5-6538-01A	set 1	Discovery set
TCGA-AF-6672-01A	set 1	Discovery set
TCGA-DC-4745-01A	set 1	Discovery set
TCGA-A6-5667-11A	set 1	Discovery set
TCGA-A6-6649-01A	set 1	Discovery set
TCGA-CI-6624-01C	set 1	Discovery set
TCGA-DM-A0X9-01A	set 1	Discovery set
TCGA-A6-6651-01A	set 1	Discovery set
TCGA-DY-A1DD-01A	set 1	Discovery set
TCGA-AD-5900-01A	set 1	Discovery set
TCGA-NH-A6GB-01A	set 1	Discovery set
TCGA-D5-5541-01A	set 1	Discovery set
TCGA-RU-A8FL-01A	set 1	Discovery set
TCGA-D5-6926-01A	set 1	Discovery set
TCGA-DY-A1DE-01A	set 1	Discovery set
TCGA-CI-6621-01A	set 1	Discovery set
TCGA-F5-6813-01A	set 1	Discovery set
TCGA-AZ-6601-11A	set 1	Discovery set
TCGA-A6-2686-01A	set 1	Discovery set
TCGA-AZ-6605-01A	set 1	Discovery set
TCGA-AG-3592-01A	set 1	Discovery set
TCGA-AD-6890-01A	set 1	Discovery set
TCGA-A6-A565-01A	set 1	Discovery set
TCGA-DM-A28K-01A	set 1	Discovery set
TCGA-F4-6569-01A	set 1	Discovery set
TCGA-NH-A50T-01A	set 1	Discovery set
TCGA-A6-6142-01A	set 1	Discovery set
TCGA-D5-6931-01A	set 1	Discovery set
TCGA-AG-3731-01A	set 1	Discovery set
TCGA-AZ-6601-01A	set 1	Discovery set
TCGA-A6-5664-01A	set 1	Discovery set
TCGA-CK-4947-01B	set 1	Discovery set
TCGA-AD-A5EJ-01A	set 1	Discovery set
TCGA-AF-A56K-01A	set 1	Discovery set
TCGA-DC-5337-01A	set 1	Discovery set
TCGA-EI-6884-01A	set 1	Discovery set
TCGA-5M-AAT5-01A	set 1	Discovery set
TCGA-G4-6294-01A	set 1	Discovery set
TCGA-WS-AB45-01A	set 1	Discovery set
TCGA-DC-6157-01A	set 1	Discovery set
TCGA-D5-6534-01A	set 1	Discovery set
TCGA-DM-A0XD-01A	set 1	Discovery set
TCGA-DT-5265-01A	set 1	Discovery set
TCGA-F4-6459-01A	set 1	Discovery set
TCGA-F4-6855-01A	set 1	Discovery set
TCGA-AY-A54L-01A	set 1	Discovery set
TCGA-EI-6513-01A	set 1	Discovery set
TCGA-G5-6235-01A	set 1	Discovery set
TCGA-A6-2675-01A	set 1	Discovery set
TCGA-DY-A1DF-01A	set 1	Discovery set
TCGA-NH-A5IV-01A	set 1	Discovery set
TCGA-D5-6929-01A	set 1	Discovery set
TCGA-DM-A282-01A	set 1	Discovery set
TCGA-EI-7002-01A	set 1	Discovery set
TCGA-D5-6924-01A	set 1	Discovery set
TCGA-DC-4749-01A	set 1	Discovery set
TCGA-EI-6506-01A	set 1	Discovery set
TCGA-DM-A1DB-01A	set 1	Discovery set
TCGA-CA-5254-01A	set 1	Discovery set
TCGA-CM-5348-01A	set 1	Discovery set
TCGA-T9-A92H-01A	set 1	Discovery set
TCGA-DM-A1HA-01A	set 1	Discovery set
TCGA-NH-A6GC-01A	set 1	Discovery set
TCGA-5M-AAT6-01A	set 1	Discovery set
TCGA-CK-6746-01A	set 1	Discovery set
TCGA-G4-6317-01A	set 1	Discovery set
TCGA-AY-A8YK-01A	set 1	Discovery set
TCGA-EF-5830-01A	set 1	Discovery set
TCGA-CM-6169-01A	set 1	Discovery set
TCGA-5M-AATA-01A	set 1	Discovery set
TCGA-A6-6652-01A	set 1	Discovery set
TCGA-CM-5868-01A	set 1	Discovery set
TCGA-D5-5539-01A	set 1	Discovery set
TCGA-DC-6155-01A	set 1	Discovery set
TCGA-CM-6172-01A	set 1	Discovery set
TCGA-QG-A5YW-01A	set 1	Discovery set
TCGA-CK-5916-01A	set 1	Discovery set
TCGA-AZ-6599-11A	set 1	Discovery set
TCGA-DM-A0XF-01A	set 1	Discovery set
TCGA-D5-6927-01A	set 1	Discovery set
TCGA-DM-A1D9-01A	set 1	Discovery set
TCGA-AZ-6600-11A	set 1	Discovery set
TCGA-CK-6748-01A	set 1	Discovery set
TCGA-AF-2687-01A	set 1	Discovery set
TCGA-G5-6572-02A	set 1	Discovery set
TCGA-NH-A50U-01A	set 1	Discovery set
TCGA-G4-6323-01A	set 1	Discovery set
TCGA-G4-6309-01A	set 1	Discovery set
TCGA-F4-6808-01A	set 1	Discovery set
TCGA-D5-6531-01A	set 1	Discovery set
TCGA-CK-5914-01A	set 1	Discovery set
TCGA-A6-6138-01A	set 1	Discovery set
TCGA-CM-6170-01A	set 1	Discovery set
TCGA-A6-A567-01A	set 1	Discovery set
TCGA-A6-5666-01A	set 1	Discovery set
TCGA-D5-6537-01A	set 1	Discovery set
TCGA-CM-6165-01A	set 1	Discovery set
TCGA-AG-4021-01A	set 1	Discovery set
TCGA-CM-6676-01A	set 1	Discovery set
TCGA-F5-6571-01A	set 1	Discovery set
TCGA-CM-6674-01A	set 1	Discovery set
TCGA-D5-6928-01A	set 1	Discovery set
TCGA-AZ-5407-01A	set 1	Discovery set
TCGA-EI-6917-01A	set 1	Discovery set
TCGA-F5-6864-01A	set 1	Discovery set
TCGA-AH-6549-01A	set 1	Discovery set
TCGA-F4-6807-01A	set 1	Discovery set
TCGA-DM-A28H-01A	set 1	Discovery set
TCGA-AG-3732-01A	set 1	Discovery set
TCGA-CM-6678-01A	set 1	Discovery set
TCGA-D5-6922-01A	set 1	Discovery set
TCGA-4T-AA8H-01A	set 1	Discovery set
TCGA-G5-6233-01A	set 1	Discovery set
TCGA-AZ-4313-01A	set 1	Discovery set
TCGA-F5-6465-01A	set 1	Discovery set
TCGA-G4-6317-02A	set 1	Discovery set
TCGA-NH-A8F7-06A	set 1	Discovery set
TCGA-F4-6703-01A	set 1	Discovery set
TCGA-A6-2682-11A	set 1	Discovery set
TCGA-AG-3725-01A	set 1	Discovery set
TCGA-A6-A56B-01A	set 1	Discovery set
TCGA-AM-5820-01A	set 1	Discovery set
TCGA-DM-A1D0-01A	set 1	Discovery set
TCGA-A6-5660-01A	set 1	Discovery set
TCGA-AA-3662-01A	set 1	Discovery set
TCGA-AD-6895-01A	set 1	Discovery set
TCGA-AA-3509-01A	set 1	Discovery set
TCGA-DM-A288-01A	set 1	Discovery set
TCGA-D5-5537-01A	set 1	Discovery set
TCGA-CI-6622-01A	set 1	Discovery set
TCGA-F4-6856-01A	set 1	Discovery set
TCGA-G4-6297-01A	set 1	Discovery set
TCGA-D5-6529-01A	set 1	Discovery set
TCGA-CK-4948-01B	set 1	Discovery set
TCGA-F4-6461-01A	set 1	Discovery set
TCGA-F5-6861-01A	set 1	Discovery set
TCGA-CM-5862-01A	set 1	Discovery set
TCGA-G4-6303-01A	set 1	Discovery set
TCGA-AA-3697-11A	set 1	Discovery set
TCGA-DC-6681-01A	set 1	Discovery set
TCGA-A6-4105-01A	set 1	Discovery set
TCGA-DC-6683-01A	set 1	Discovery set
TCGA-CA-5797-01A	set 1	Discovery set
TCGA-DM-A28A-01A	set 1	Discovery set
TCGA-CA-6717-01A	set 1	Discovery set
TCGA-A6-2671-01A	set 1	Discovery set
TCGA-A6-2679-01A	set 1	Discovery set
TCGA-A6-2680-01A	set 1	Discovery set
TCGA-A6-2681-01A	set 1	Discovery set
TCGA-A6-4107-01A	set 1	Discovery set
TCGA-AG-A01W-01A	set 1	Discovery set
TCGA-AG-A02N-01A	set 1	Discovery set
TCGA-AG-A036-01A	set 1	Discovery set
TCGA-CM-4750-01A	set 1	Discovery set
TCGA-CM-4752-01A	set 1	Discovery set
TCGA-A6-2675-11A	set 2	Discovery set
TCGA-AG-3591-01A	set 2	Discovery set
TCGA-D5-6898-01A	set 2	Discovery set
TCGA-AZ-4323-01A	set 2	Discovery set
TCGA-AG-3731-11A	set 2	Discovery set
TCGA-D5-5540-01A	set 2	Discovery set
TCGA-F4-6570-01A	set 2	Discovery set
TCGA-CM-6163-01A	set 2	Discovery set
TCGA-AA-3712-11A	set 2	Discovery set
TCGA-F5-6702-01A	set 2	Discovery set
TCGA-DM-A1DA-01A	set 2	Discovery set
TCGA-AG-3725-11A	set 2	Discovery set
TCGA-CI-6623-01B	set 2	Discovery set
TCGA-CM-5349-01A	set 2	Discovery set
TCGA-DC-6156-01A	set 2	Discovery set
TCGA-AD-6899-01A	set 2	Discovery set
TCGA-A6-2682-01A	set 2	Discovery set
TCGA-D5-6540-01A	set 2	Discovery set
TCGA-A6-6654-01A	set 2	Discovery set
TCGA-A6-6782-01A	set 2	Discovery set
TCGA-AA-3495-01A	set 2	Discovery set
TCGA-3L-AA1B-01A	set 2	Discovery set
TCGA-A6-5657-01A	set 2	Discovery set
TCGA-AA-3660-01A	set 2	Discovery set
TCGA-CI-6619-01B	set 2	Discovery set
TCGA-AZ-6608-01A	set 2	Discovery set
TCGA-AZ-4684-01A	set 2	Discovery set
TCGA-EI-6509-01A	set 2	Discovery set
TCGA-CM-6171-01A	set 2	Discovery set
TCGA-AY-6386-01A	set 2	Discovery set
TCGA-CM-5861-01A	set 2	Discovery set
TCGA-CA-5796-01A	set 2	Discovery set
TCGA-BM-6198-01A	set 2	Discovery set
TCGA-F4-6460-01A	set 2	Discovery set
TCGA-D5-5538-01A	set 2	Discovery set
TCGA-AZ-5403-01A	set 2	Discovery set
TCGA-G4-6311-01A	set 2	Discovery set
TCGA-D5-6536-01A	set 2	Discovery set
TCGA-D5-6539-01A	set 2	Discovery set
TCGA-A6-A566-01A	set 2	Discovery set
TCGA-AA-3502-01A	set 2	Discovery set
TCGA-AU-3779-01A	set 2	Discovery set
TCGA-A6-6653-01A	set 2	Discovery set
TCGA-EI-6510-01A	set 2	Discovery set
TCGA-F4-6704-01A	set 2	Discovery set
TCGA-DY-A1DG-01A	set 2	Discovery set
TCGA-CM-6167-01A	set 2	Discovery set
TCGA-D5-6532-01A	set 2	Discovery set
TCGA-EI-6512-01A	set 2	Discovery set
TCGA-AZ-6606-01A	set 2	Discovery set
TCGA-AD-6965-01A	set 2	Discovery set
TCGA-5M-AAT4-01A	set 2	Discovery set
TCGA-G4-6315-01A	set 2	Discovery set
TCGA-CA-6718-01A	set 2	Discovery set
TCGA-CM-4743-01A	set 2	Discovery set
TCGA-F4-6805-01A	set 2	Discovery set
TCGA-CM-4744-01A	set 2	Discovery set
TCGA-G4-6307-01A	set 2	Discovery set
TCGA-DY-A0XA-01A	set 2	Discovery set
TCGA-AF-4110-01A	set 2	Discovery set
TCGA-D5-6541-01A	set 2	Discovery set
TCGA-AY-5543-01A	set 2	Discovery set
TCGA-DM-A28E-01A	set 2	Discovery set
TCGA-AA-3697-01A	set 2	Discovery set
TCGA-AH-6903-01A	set 2	Discovery set
TCGA-G4-6293-01A	set 2	Discovery set
TCGA-AH-6643-01A	set 2	Discovery set
TCGA-G5-6641-01A	set 2	Discovery set
TCGA-CM-5860-01A	set 2	Discovery set
TCGA-AA-3506-01A	set 2	Discovery set
TCGA-AA-3496-01A	set 2	Discovery set
TCGA-AZ-4615-01A	set 2	Discovery set
TCGA-AH-6644-01A	set 2	Discovery set
TCGA-AG-4022-01A	set 2	Discovery set
TCGA-D5-6920-01A	set 2	Discovery set
TCGA-CM-5344-01A	set 2	Discovery set
TCGA-AD-6548-01A	set 2	Discovery set
TCGA-AD-6901-01A	set 2	Discovery set
TCGA-CK-6751-01A	set 2	Discovery set
TCGA-CM-4747-01A	set 2	Discovery set
TCGA-DC-6682-01A	set 2	Discovery set
TCGA-NH-A8F8-01A	set 2	Discovery set
TCGA-EI-6511-01A	set 2	Discovery set
TCGA-CM-6168-01A	set 2	Discovery set
TCGA-CM-6164-01A	set 2	Discovery set
TCGA-DM-A28G-01A	set 2	Discovery set
TCGA-AZ-4616-01A	set 2	Discovery set
TCGA-AZ-6603-01A	set 2	Discovery set
TCGA-AA-3712-01A	set 2	Discovery set
TCGA-EI-6508-01A	set 2	Discovery set
TCGA-G5-6572-01A	set 2	Discovery set
TCGA-AZ-6598-01A	set 2	Discovery set
TCGA-F4-6806-01A	set 2	Discovery set
TCGA-DC-6160-01A	set 2	Discovery set
TCGA-DM-A1D4-01A	set 2	Discovery set
TCGA-DM-A28C-01A	set 2	Discovery set
TCGA-DC-5869-01A	set 2	Discovery set
TCGA-CK-6747-01A	set 2	Discovery set
TCGA-G4-6310-01A	set 2	Discovery set
TCGA-AD-6963-01A	set 2	Discovery set
TCGA-F5-6811-01A	set 2	Discovery set
TCGA-AG-3742-01A	set 2	Discovery set
TCGA-A6-2685-11A	set 2	Discovery set
TCGA-QG-A5YX-01A	set 2	Discovery set
TCGA-G4-6320-01A	set 2	Discovery set
TCGA-CK-4952-01A	set 2	Discovery set
TCGA-NH-A50V-01A	set 2	Discovery set
TCGA-EI-7004-01A	set 2	Discovery set
TCGA-AA-3713-01A	set 2	Discovery set
TCGA-DY-A1DC-01A	set 2	Discovery set
TCGA-CA-6719-01A	set 2	Discovery set
TCGA-CK-5912-01A	set 2	Discovery set
TCGA-DM-A280-01A	set 2	Discovery set
TCGA-EI-6883-01A	set 2	Discovery set
TCGA-D5-6932-01A	set 2	Discovery set
TCGA-A6-A5ZU-01A	set 2	Discovery set
TCGA-AF-3911-01A	set 2	Discovery set
TCGA-F4-6809-01A	set 2	Discovery set
TCGA-G4-6625-01A	set 2	Discovery set
TCGA-CA-5255-01A	set 2	Discovery set
TCGA-AA-3663-01A	set 2	Discovery set
TCGA-EF-5831-01A	set 2	Discovery set
TCGA-CL-5918-01A	set 2	Discovery set
TCGA-D5-6530-01A	set 2	Discovery set
TCGA-F5-6464-01A	set 2	Discovery set
TCGA-CA-6716-01A	set 2	Discovery set
TCGA-A6-2686-11A	set 2	Discovery set
TCGA-AA-3492-01A	set 2	Discovery set
TCGA-DM-A285-01A	set 2	Discovery set
TCGA-A6-6648-01A	set 2	Discovery set
TCGA-CM-6166-01A	set 2	Discovery set
TCGA-AZ-4614-01A	set 2	Discovery set
TCGA-AA-3655-01A	set 2	Discovery set
TCGA-AF-6655-01A	set 2	Discovery set
TCGA-EI-6885-01A	set 2	Discovery set
TCGA-CK-5915-01A	set 2	Discovery set
TCGA-AM-5821-01A	set 2	Discovery set
TCGA-CM-6679-01A	set 2	Discovery set
TCGA-5M-AATE-01A	set 2	Discovery set
TCGA-AZ-6607-01A	set 2	Discovery set
TCGA-AD-6888-01A	set 2	Discovery set
TCGA-G4-6588-01A	set 2	Discovery set
TCGA-G4-6322-01A	set 2	Discovery set
TCGA-G4-6302-01A	set 2	Discovery set
TCGA-CK-5913-01A	set 2	Discovery set
TCGA-AA-3663-11A	set 2	Discovery set
TCGA-AY-A71X-01A	set 2	Discovery set
TCGA-A6-2679-11A	set 2	Discovery set
TCGA-D5-6923-01A	set 2	Discovery set
TCGA-4N-A93T-01A	set 2	Discovery set
TCGA-A6-6140-01A	set 2	Discovery set
TCGA-F5-6812-01A	set 2	Discovery set
TCGA-CL-5917-01A	set 2	Discovery set
TCGA-AA-3655-11A	set 2	Discovery set
TCGA-A6-5662-01A	set 2	Discovery set
TCGA-AA-3511-01A	set 2	Discovery set
TCGA-AG-A01Y-01A	set 2	Discovery set
TCGA-AG-A020-01A	set 2	Discovery set
TCGA-AZ-4308-01A	set 2	Discovery set
TCGA-CM-4746-01A	set 2	Discovery set
TCGA-CM-5341-01A	set 2	Discovery set
TCGA-AA-3488-01A	set 2	Discovery set
TCGA-AA-3713-11A	set 3	Validation set
TCGA-AY-6196-01A	set 3	Validation set
TCGA-CM-6677-01A	set 3	Validation set
TCGA-G4-6295-01A	set 3	Validation set
TCGA-CM-4751-01A	set 3	Validation set
TCGA-CM-6680-01A	set 3	Validation set
TCGA-CM-6161-01A	set 3	Validation set
TCGA-G4-6304-01A	set 3	Validation set
TCGA-CM-5864-01A	set 3	Validation set
TCGA-EI-6882-01A	set 3	Validation set
TCGA-A6-2671-11A	set 3	Validation set
TCGA-G4-6627-01A	set 3	Validation set
TCGA-CK-4950-01A	set 3	Validation set
TCGA-EI-6514-01A	set 3	Validation set
TCGA-AA-3489-01A	set 3	Validation set
TCGA-AA-3660-11A	set 3	Validation set
TCGA-QG-A5Z2-01A	set 3	Validation set
TCGA-AZ-6600-01A	set 3	Validation set
TCGA-G4-6299-01A	set 3	Validation set
TCGA-CM-5863-01A	set 3	Validation set
TCGA-CM-6675-01A	set 3	Validation set
TCGA-DM-A28M-01A	set 3	Validation set
TCGA-DY-A1H8-01A	set 3	Validation set
TCGA-DM-A1D8-01A	set 3	Validation set
TCGA-A6-2680-11A	set 3	Validation set
TCGA-AD-6889-01A	set 3	Validation set
TCGA-D5-7000-01A	set 3	Validation set
TCGA-EI-6881-01A	set 3	Validation set
TCGA-CK-4951-01A	set 3	Validation set
TCGA-G4-6298-01A	set 3	Validation set
TCGA-NH-A6GA-01A	set 3	Validation set
TCGA-G4-6306-01A	set 3	Validation set
TCGA-A6-6137-01A	set 3	Validation set
TCGA-CL-4957-01A	set 3	Validation set
TCGA-AH-6897-01A	set 3	Validation set
TCGA-D5-6535-01A	set 3	Validation set
TCGA-F5-6814-01A	set 3	Validation set
TCGA-NH-A8F7-01A	set 3	Validation set
TCGA-DM-A28F-01A	set 3	Validation set
TCGA-AZ-4682-01B	set 3	Validation set
TCGA-AZ-6598-11A	set 3	Validation set
TCGA-G4-6586-01A	set 3	Validation set
TCGA-QG-A5YV-01A	set 3	Validation set
TCGA-A6-2685-01A	set 3	Validation set
TCGA-A6-2684-11A	set 3	Validation set
TCGA-AU-6004-01A	set 3	Validation set
TCGA-CI-6620-01A	set 3	Validation set
TCGA-F4-6854-01A	set 3	Validation set
TCGA-DC-6158-01A	set 3	Validation set
TCGA-DC-6154-01A	set 3	Validation set
TCGA-AF-2690-01A	set 3	Validation set
TCGA-G4-6628-01A	set 3	Validation set
TCGA-AF-A56N-01A	set 3	Validation set
TCGA-DM-A1D7-01A	set 3	Validation set
TCGA-AY-A69D-01A	set 3	Validation set
TCGA-CA-6715-01A	set 3	Validation set
TCGA-EI-6507-01A	set 3	Validation set
TCGA-QL-A97D-01A	set 3	Validation set
TCGA-SS-A7HO-01A	set 3	Validation set
TCGA-AY-6197-01A	set 3	Validation set
TCGA-AZ-6599-01A	set 3	Validation set
TCGA-AD-6964-01A	set 3	Validation set
TCGA-AZ-4315-01A	set 3	Validation set
TCGA-AF-6136-01A	set 3	Validation set
TCGA-AD-A5EK-01A	set 3	Validation set
TCGA-AH-6544-01A	set 3	Validation set
TCGA-CA-5256-01A	set 3	Validation set
TCGA-AF-2693-01A	set 3	Validation set
TCGA-G4-6626-01A	set 3	Validation set
TCGA-A6-6141-01A	set 3	Validation set
TCGA-AH-6547-01A	set 3	Validation set
TCGA-AF-A56L-01A	set 3	Validation set
TCGA-DM-A1D6-01A	set 3	Validation set
TCGA-D5-6930-01A	set 3	Validation set
TCGA-F5-6810-01A	set 3	Validation set
TCGA-DM-A1HB-01A	set 3	Validation set
TCGA-F4-6463-01A	set 3	Validation set
TCGA-AG-A026-01A	set 3	Validation set
TCGA-CM-4748-01A	set 3	Validation set
TCGA-AA-3494-01A	set 3	Validation set
TCGA-AA-3510-01A	set 3	Validation set
