# Supplementary material for: MethCORR modelling of methylomes from formalin-fixed paraffin-embedded tissue enables characterization and prognostication of colorectal cancer
Source: Nat Commun. 2020 Apr 24;11:2025. doi: 10.1038/s41467-020-16000-6 (PMC7181739; doi:10.1038/s41467-020-16000-6)
Supplement: Supplementary file 12 — Supplementary Data 9 [file 41467_2020_16000_MOESM12_ESM.xlsx]

## Sheet: GDC COREAD inter-sample fit
Supplementary Data 9: Inter-sample model fit for the NCI GDC TCGA COREAD cohort
Inter-sample (per gene) model fit (R2, RMSE, MAE) for the NCI GDC TCGA COREAD discovery (set 1+2) and validation (set 3) sets.
MethCORR gene status and the selected regression model type are indicated.
Ensembl Gene ID	Selected model	R2 discovery	R2 validation	RMSE discovery	RMSE validation	MAE discovery	MAE validation
ENSG00000137843	Simpel linear regression model	0.03161	0.03066	0.04249	0.0765	0.031	0.04098
ENSG00000105675	Simpel linear regression model	0.01122	0.01068	0.02496	0.17913	0.01182	0.03819
ENSG00000183269	Simpel linear regression model	0.00022	0.00147	0.06632	0.2698	0.01693	0.04794
ENSG00000197617	Simpel linear regression model	0.00163	0.00011	0.02614	0.1715	0.01823	0.03454
ENSG00000127311	Simpel linear regression model	0.04037	0.00667	0.20906	0.23373	0.1574	0.17839
ENSG00000196570	Simpel linear regression model	0.01031	0.00058	0.08149	0.03421	0.02641	0.02307
ENSG00000226784	Simpel linear regression model	0.02311	0.00983	0.1242	0.13787	0.08222	0.09045
ENSG00000171459	Simpel linear regression model	0.00442	0.00096	0.00572	0.08093	0.00164	0.01052
ENSG00000201969	Simpel linear regression model	3e-05	0.00385	0.033	0.01256	0.00619	0.01107
ENSG00000214042	Simpel linear regression model	0.00037	0.03395	0.00945	0.01054	0.00161	0.0093
ENSG00000196235	Simpel linear regression model	0.11999	0.08361	0.34528	0.292	0.23926	0.21464
ENSG00000209645	Simpel linear regression model	0.01194	0.00403	0.20133	0.19737	0.13934	0.13835
ENSG00000196734	Simpel linear regression model	0.0093	0.00509	0.02656	0.02273	0.01304	0.01196
ENSG00000213221	Simpel linear regression model	0.01123	0.00127	0.06608	0.06133	0.04374	0.0447
ENSG00000182652	Simpel linear regression model	0.0022	0.00496	0.00194	0.011	0.00022	0.00951
ENSG00000130385	Simpel linear regression model	0.01165	0.00023	0.00968	0.00997	0.00444	0.00493
ENSG00000184814	Simpel linear regression model	0.00082	0.00058	0.00146	0.0873	0.00023	0.01067
ENSG00000200638	Simpel linear regression model	0.00315	0.00143	0.01523	0.01247	0.00169	0.01113
ENSG00000010379	Simpel linear regression model	0.0806	0	0.04875	0.14051	0.01946	0.0438
ENSG00000202293	Simpel linear regression model	0.00019	0.00056	0.02036	0.01129	0.00226	0.00982
ENSG00000151418	Simpel linear regression model	0.01649	0.00551	0.00777	0.0092	0.00211	0.00327
ENSG00000280204	Simpel linear regression model	0.00015	0.00701	0.0112	0.01132	0.00968	0.00975
ENSG00000199390	Simpel linear regression model	0.00309	0.04281	0.02725	0.01213	0.00422	0.00998
ENSG00000243729	Simpel linear regression model	0.00018	0.02155	0.00551	0.01228	0.00117	0.01089
ENSG00000177186	Simpel linear regression model	0.00305	0.00527	0.01175	0.08771	0.01028	0.01024
ENSG00000172534	Simpel linear regression model	0.07693	0.06636	0.46976	0.50844	0.35521	0.39776
ENSG00000186970	Simpel linear regression model	0.00063	0.01476	0.00558	0.0042	0.00087	0.00091
ENSG00000173898	Simpel linear regression model	0.13888	0.19563	0.68439	0.75339	0.53558	0.61873
ENSG00000215274	Simpel linear regression model	0.01063	0.00018	0.02016	0.13344	0.01257	0.02617
ENSG00000278123	Simpel linear regression model	0.00404	0.00036	0.01151	0.01173	0.00987	0.01028
ENSG00000270831	Simpel linear regression model	0.00015	0.01992	0.00268	0.00133	0.00048	0.00038
ENSG00000110245	Simpel linear regression model	0.00097	0.11188	0.66155	1.27552	0.18917	0.35523
ENSG00000103226	Simpel linear regression model	0.05712	0.03494	0.34481	0.34511	0.27492	0.2797
ENSG00000197409	Simpel linear regression model	0.12095	0.03872	0.5962	0.5346	0.46357	0.42397
ENSG00000088538	Simpel linear regression model	0.25985	0.06858	0.14351	0.20814	0.07745	0.0991
ENSG00000186119	Simpel linear regression model	0.00712	0.00105	0.01109	0.00693	0.00951	0.00143
ENSG00000143847	Simpel linear regression model	0.15373	0.02067	0.16066	0.26659	0.1044	0.15868
ENSG00000161807	Simpel linear regression model	0.00031	0.00334	0.00397	0.01038	0.00058	0.00871
ENSG00000174564	Simpel linear regression model	0.10852	0.18718	0.48363	0.35329	0.25741	0.22841
ENSG00000175229	Simpel linear regression model	0.03251	0.0143	0.04065	0.17172	0.00939	0.02709
ENSG00000075073	Simpel linear regression model	0.55394	0.37437	0.67831	0.77383	0.50001	0.51595
ENSG00000145863	Simpel linear regression model	0.01873	0.01427	0.00935	0.00295	0.00251	0.0018
ENSG00000244537	Simpel linear regression model	0	0.00649	0.00818	0.11068	0.00269	0.01803
ENSG00000185164	Simpel linear regression model	0.10449	0.13429	0.43706	0.43758	0.33474	0.35267
ENSG00000214510	Simpel linear regression model	0.17053	0.19534	0.12898	0.10982	0.06962	0.06184
ENSG00000199798	Simpel linear regression model	7e-05	0.00306	0.02452	0.03519	0.00272	0.00529
ENSG00000256762	Simpel linear regression model	0.0028	0.00414	0.01829	0.03337	0.00804	0.01203
ENSG00000159248	Simpel linear regression model	0.17441	0.04703	0.01612	0.08614	0.00792	0.01688
ENSG00000186103	Simpel linear regression model	0.00579	0.01537	0.00843	0.00699	0.00313	0.00254
ENSG00000075420	Simpel linear regression model	0.20233	0.18086	0.4762	0.47581	0.36267	0.38865
ENSG00000110148	Simpel linear regression model	0.03091	0.02075	0.18213	0.1833	0.05274	0.05647
ENSG00000178252	Simpel linear regression model	0.19084	0.10438	0.44334	0.44891	0.32886	0.359
ENSG00000203581	Simpel linear regression model	0.02178	0.00812	0.02126	0.02606	0.01217	0.01433
ENSG00000171496	Simpel linear regression model	0.07891	0.02324	0.0384	0.03196	0.02887	0.02722
ENSG00000168619	Simpel linear regression model	0.0058	0.00959	0.0283	0.02784	0.0063	0.00819
ENSG00000148156	Simpel linear regression model	0.00898	0.00115	0.01102	0.16055	0.00862	0.02644
ENSG00000169575	Simpel linear regression model	0.13638	5e-05	0.03189	0.24927	0.0169	0.06721
ENSG00000143970	Simpel linear regression model	0.12034	0.06513	0.40207	0.46254	0.3011	0.38938
ENSG00000164326	Simpel linear regression model	0.31147	0.23266	0.53676	0.49023	0.34336	0.30219
ENSG00000183024	Simpel linear regression model	0.00043	3e-05	0.01156	0.00718	0.00358	0.00346
ENSG00000197081	Simpel linear regression model	0.12767	0.07857	0.53869	0.52753	0.41517	0.39591
ENSG00000256812	Simpel linear regression model	0.05429	0.07098	0.07791	0.05863	0.04507	0.04182
ENSG00000068697	Simpel linear regression model	0.14755	0.17942	0.32362	0.31361	0.2441	0.24894
ENSG00000132153	Simpel linear regression model	0.16228	0.09503	0.33107	0.36313	0.24528	0.29303
ENSG00000139287	Simpel linear regression model	0.20936	0.00264	0.0043	0.0841	0.00283	0.01231
ENSG00000152670	Simpel linear regression model	0.02559	0.06528	0.02662	0.01272	0.00719	0.00589
ENSG00000167676	Simpel linear regression model	0.45887	0.31576	0.85137	1.26556	0.54548	0.73853
ENSG00000196242	Simpel linear regression model	0.02951	0.00019	0.00975	0.0097	0.00566	0.00586
ENSG00000175084	Simpel linear regression model	0.55135	0.50338	1.83452	1.95427	1.48438	1.43896
ENSG00000174937	Simpel linear regression model	0.00693	0.0255	0.0016	0.01208	0.00022	0.01075
ENSG00000196604	Simpel linear regression model	0.18452	0.15662	0.06062	0.12438	0.03407	0.05565
ENSG00000226397	Simpel linear regression model	0.18327	0.00031	0.0139	0.07137	0.00711	0.01614
ENSG00000268221	Simpel linear regression model	0.00044	0.01891	0.00111	0.06911	0.00012	0.00774
ENSG00000166507	Simpel linear regression model	0.19462	0.17621	0.11497	0.11277	0.08848	0.09108
ENSG00000213999	Simpel linear regression model	0.3391	0.29868	0.16772	0.17529	0.12355	0.12783
ENSG00000117971	Simpel linear regression model	0.29892	0.10828	0.1126	0.18403	0.06461	0.08713
ENSG00000182253	Simpel linear regression model	0.60968	0.47438	0.91679	1.07459	0.69117	0.69572
ENSG00000270641	Simpel linear regression model	0.40146	0.00912	0.00765	0.03965	0.00408	0.00848
ENSG00000142233	Simpel linear regression model	0.06923	0.00882	0.13525	0.10738	0.08132	0.07017
ENSG00000180481	Simpel linear regression model	0.23251	0.05921	0.08494	0.09583	0.06316	0.07365
ENSG00000187714	Simpel linear regression model	0.36856	0.08195	0.11903	0.23868	0.06547	0.08324
ENSG00000198914	Simpel linear regression model	0.08332	0.16301	0.17397	0.11212	0.05278	0.05584
ENSG00000080644	Simpel linear regression model	0.57667	0.46371	0.38091	0.3656	0.28245	0.23429
ENSG00000131097	Simpel linear regression model	0.27527	0.28538	0.26392	0.29675	0.20613	0.19571
ENSG00000144560	Simpel linear regression model	0.11918	0.06502	0.43954	0.42586	0.33715	0.31178
ENSG00000147256	Simpel linear regression model	0.04057	0.10329	0.19655	0.07318	0.04323	0.0362
ENSG00000166439	Simpel linear regression model	0.14588	0.14712	0.33028	0.34927	0.25937	0.28427
ENSG00000229807	Simpel linear regression model	0.72647	0.70959	0.69489	0.77441	0.40799	0.47078
ENSG00000279761	Simpel linear regression model	0.0001	0.00081	0.01142	0.01163	0.00978	0.01017
ENSG00000105143	Simpel linear regression model	3e-05	0.01423	0.06764	0.08616	0.00908	0.01508
ENSG00000147432	Simpel linear regression model	0.1084	0.00977	0.01112	0.03863	0.00733	0.01143
ENSG00000177963	Simpel linear regression model	0.17917	0.08586	0.24497	0.26459	0.17724	0.20176
ENSG00000182318	Simpel linear regression model	0.14706	0.08104	0.20692	0.21608	0.15934	0.16158
ENSG00000198354	Simpel linear regression model	0.3728	0.07997	0.08559	0.14135	0.04712	0.04981
ENSG00000207031	Simpel linear regression model	0.27557	0.09938	0.54602	0.59098	0.42018	0.46301
ENSG00000207375	Simpel linear regression model	0.00192	0.00183	0.03829	0.06285	0.00802	0.01777
ENSG00000105141	Simpel linear regression model	0.02017	0.0021	0.05433	0.27774	0.01445	0.04631
ENSG00000118729	Simpel linear regression model	0.51895	0.36335	0.69314	0.8112	0.49781	0.52893
ENSG00000135914	Simpel linear regression model	0.45278	0.352	0.36688	0.35858	0.24168	0.22617
ENSG00000143768	Simpel linear regression model	0.1882	0.11315	0.45978	0.48283	0.31155	0.31122
ENSG00000163394	Simpel linear regression model	0.14	0.14942	0.14177	0.05724	0.0521	0.03729
ENSG00000163704	Simpel linear regression model	0.26371	0.1971	0.16913	0.19001	0.12978	0.14622
ENSG00000172179	Simpel linear regression model	0.26214	0.21593	0.13889	0.17464	0.07015	0.07999
ENSG00000183963	Simpel linear regression model	0.31838	0.09883	0.54704	0.62165	0.42021	0.49504
ENSG00000204560	Simpel linear regression model	0.20718	0.13201	0.30609	0.28115	0.23275	0.21268
ENSG00000244094	Simpel linear regression model	0.0018	0.00133	0.61619	0.17796	0.20671	0.13424
ENSG00000269405	Simpel linear regression model	0.03651	0.01789	0.00443	0.00641	0.00125	0.00214
ENSG00000088543	Simpel linear regression model	0.37083	0.20413	0.32163	0.35549	0.24454	0.26924
ENSG00000113296	Simpel linear regression model	0.4766	0.49026	0.99886	0.83515	0.72989	0.57936
ENSG00000134443	Simpel linear regression model	0.29377	0.24187	0.79588	0.78748	0.6359	0.63437
ENSG00000135424	Simpel linear regression model	0.51079	0.31558	0.52443	0.66871	0.40567	0.49604
ENSG00000163017	Simpel linear regression model	0.56504	0.48668	1.30913	1.45269	0.99679	1.08749
ENSG00000179008	Simpel linear regression model	0.16746	0.11731	0.02598	0.02364	0.01305	0.0129
ENSG00000102452	Simpel linear regression model	0.34491	0.18322	0.1551	0.186	0.09958	0.10871
ENSG00000176692	Simpel linear regression model	0.12537	0.07742	0.51146	0.43164	0.31734	0.30609
ENSG00000185437	Simpel linear regression model	0.35554	0.11893	0.42053	0.47005	0.32787	0.37102
ENSG00000170370	Simpel linear regression model	0.01236	0.21876	0.30834	0.09717	0.10951	0.07603
ENSG00000172155	Simpel linear regression model	0.0008	0.00055	0.05285	0.01844	0.0185	0.01281
ENSG00000177627	Simpel linear regression model	0.16633	0.1075	0.06427	0.0403	0.03198	0.03068
ENSG00000198945	Simpel linear regression model	0.18148	0.04588	0.43836	0.53229	0.33987	0.43355
ENSG00000054803	Simpel linear regression model	0.0925	0.00013	0.138	0.47781	0.06775	0.11749
ENSG00000133105	Simpel linear regression model	0.01165	0.00049	0.00825	0.00458	0.00317	0.00294
ENSG00000154478	Simpel linear regression model	0.07124	0.03463	0.03078	0.05957	0.00698	0.01129
ENSG00000213075	Simpel linear regression model	0.0631	0.00081	0.05174	0.16933	0.03209	0.0636
ENSG00000231852	Simpel linear regression model	0.18555	0.12391	0.08257	0.06708	0.03965	0.035
ENSG00000013293	Simpel linear regression model	0.19118	0.23536	0.11925	0.082	0.04302	0.04116
ENSG00000108823	Simpel linear regression model	0.61727	0.45473	0.44879	0.56208	0.32983	0.34495
ENSG00000123572	Simpel linear regression model	0.36221	0.31482	0.17055	0.10827	0.10492	0.07828
ENSG00000143469	Simpel linear regression model	0.11441	0.07198	0.03767	0.06895	0.01927	0.02057
ENSG00000143786	Simpel linear regression model	0.28633	0.26697	0.31583	0.27075	0.24385	0.20608
ENSG00000163346	Simpel linear regression model	0.33451	0.23613	0.51196	0.51925	0.40721	0.40281
ENSG00000167654	Simpel linear regression model	0.19465	0.16752	0.15169	0.16348	0.05621	0.06401
ENSG00000067842	Simpel linear regression model	0.05113	0.03281	0.12716	0.16855	0.0265	0.03591
ENSG00000079150	Simpel linear regression model	0.42873	0.22885	0.38906	0.38219	0.30619	0.31379
ENSG00000132031	Simpel linear regression model	0.33044	0.28963	0.70004	0.68095	0.46891	0.45643
ENSG00000147166	Simpel linear regression model	0.38568	0.1149	0.21006	0.31679	0.15267	0.18769
ENSG00000161960	Simpel linear regression model	0.1159	0.11706	0.41665	0.47602	0.33166	0.38611
ENSG00000173641	Simpel linear regression model	0.55547	0.47372	0.73402	0.81381	0.53848	0.5456
ENSG00000177519	Simpel linear regression model	0.29495	0.22611	0.39654	0.28835	0.22546	0.20291
ENSG00000179921	Simpel linear regression model	0.39273	0.54757	0.35143	0.32451	0.2698	0.24327
ENSG00000198704	Simpel linear regression model	0.00016	0.00315	0.00364	0.04743	0.00129	0.00745
ENSG00000101425	Simpel linear regression model	0.10174	0.23534	0.07577	0.04248	0.03993	0.03417
ENSG00000102230	Simpel linear regression model	0.17654	0.15395	0.11951	0.09649	0.06184	0.0591
ENSG00000105880	Simpel linear regression model	0.09228	0.0585	0.52001	0.70723	0.27605	0.36724
ENSG00000128322	Simpel linear regression model	0.30364	0.12551	0.21224	0.33468	0.11202	0.15212
ENSG00000133169	Simpel linear regression model	0.39746	0.41311	0.41999	0.47811	0.23933	0.25525
ENSG00000151240	Simpel linear regression model	0.41481	0.22954	0.43975	0.44275	0.354	0.35557
ENSG00000169297	Simpel linear regression model	0.00952	0.0301	0.14906	0.07621	0.03128	0.02363
ENSG00000170820	Simpel linear regression model	0.09375	0.00014	0.0043	0.03175	0.00248	0.00641
ENSG00000063660	Simpel linear regression model	0.29618	0.25632	0.68546	0.66858	0.52739	0.51095
ENSG00000099953	Simpel linear regression model	0.26696	0.23168	1.36067	1.18616	1.06236	0.8633
ENSG00000100100	Simpel linear regression model	0.17447	0.09755	0.62586	0.68395	0.50223	0.55318
ENSG00000106483	Simpel linear regression model	0.49307	0.51972	1.34043	1.24645	1.08279	0.9565
ENSG00000113389	Simpel linear regression model	0.35374	0.22854	0.42329	0.35769	0.27371	0.23738
ENSG00000136267	Simpel linear regression model	0.07281	0.05868	0.26297	0.27067	0.09718	0.09954
ENSG00000145358	Simpel linear regression model	0.26736	0.02425	0.33417	0.48267	0.21161	0.23248
ENSG00000164309	Simpel linear regression model	0.43871	0.23513	0.05103	0.04927	0.03676	0.03519
ENSG00000172346	Simpel linear regression model	0.52403	0.46192	0.38622	0.34436	0.26539	0.21423
ENSG00000172461	Simpel linear regression model	0.04179	0.06228	0.03435	0.02253	0.00913	0.00823
ENSG00000181541	Simpel linear regression model	0.62237	0.52356	0.76692	0.81251	0.58587	0.55955
ENSG00000182575	Simpel linear regression model	0.37134	0.12939	0.45707	0.56629	0.34379	0.38293
ENSG00000186868	Simpel linear regression model	0.24742	0.13639	0.21923	0.26075	0.12865	0.14307
ENSG00000196104	Simpel linear regression model	0.16539	0.18953	0.161	0.12041	0.06209	0.06451
ENSG00000219438	Simpel linear regression model	0.47836	0.49432	0.48734	0.43212	0.37908	0.34239
ENSG00000232423	Simpel linear regression model	0.00245	0.01743	0.00183	0.011	0.00022	0.00936
ENSG00000121005	Simpel linear regression model	0.45544	0.48494	0.41123	0.35655	0.30668	0.2457
ENSG00000130294	Simpel linear regression model	0.17975	0.10618	0.34368	0.42115	0.13528	0.16881
ENSG00000139908	Simpel linear regression model	0.12077	0.0005	0.29259	0.33857	0.2305	0.27009
ENSG00000141524	Simpel linear regression model	0.18505	0.05874	0.51228	0.59111	0.40353	0.46232
ENSG00000145244	Simpel linear regression model	0.37028	0.47297	0.27337	0.19167	0.194	0.13421
ENSG00000164776	Simpel linear regression model	0.44278	0.16914	0.22084	0.24243	0.1648	0.17404
ENSG00000166402	Simpel linear regression model	0.54863	0.51909	0.2188	0.20249	0.1553	0.13704
ENSG00000169302	Simpel linear regression model	0.16015	0.11735	0.13494	0.15678	0.07931	0.07985
ENSG00000177283	Simpel linear regression model	0.35937	0.30038	0.55319	0.56291	0.42916	0.47119
ENSG00000180730	Simpel linear regression model	0.28137	0.40814	0.64104	0.53706	0.48599	0.44036
ENSG00000182175	Simpel linear regression model	0.61375	0.61532	0.37352	0.34761	0.27846	0.20832
ENSG00000188662	Simpel linear regression model	0.28427	0.04884	0.05058	0.15772	0.03579	0.05246
ENSG00000002746	Simpel linear regression model	0.33024	0.38134	0.10972	0.0914	0.07398	0.05563
ENSG00000049323	Simpel linear regression model	0.43519	0.25496	0.71047	0.83831	0.56517	0.67659
ENSG00000049540	Simpel linear regression model	0.42176	0.51433	0.91413	0.81335	0.73309	0.64116
ENSG00000082196	Simpel linear regression model	0.43464	0.35731	0.51012	0.47256	0.38593	0.34551
ENSG00000101230	Simpel linear regression model	0.40903	0.28602	0.65861	0.68182	0.45973	0.49763
ENSG00000101335	Simpel linear regression model	0.6381	0.4842	0.8502	1.08871	0.6642	0.81245
ENSG00000109705	Simpel linear regression model	0.59037	0.50937	0.27838	0.28183	0.20961	0.20759
ENSG00000113248	Simpel linear regression model	0.19489	0.05937	0.32717	0.32922	0.19621	0.19646
ENSG00000120328	Simpel linear regression model	0.2546	0.0447	0.21393	0.29619	0.1411	0.19086
ENSG00000120659	Simpel linear regression model	0.24819	0.23493	0.6129	0.58622	0.4939	0.47901
ENSG00000128045	Simpel linear regression model	0.21423	0.05314	0.3306	0.58393	0.21291	0.3276
ENSG00000128346	Simpel linear regression model	0.30402	0.10799	0.20874	0.19841	0.16339	0.15771
ENSG00000133392	Simpel linear regression model	0.60069	0.49861	1.28961	1.40733	1.00212	1.00562
ENSG00000137726	Simpel linear regression model	0.69954	0.55589	0.49229	0.57304	0.37591	0.38333
ENSG00000138135	Simpel linear regression model	0.31019	0.3761	0.72591	0.68873	0.58944	0.56664
ENSG00000150991	Simpel linear regression model	0.1714	0.10498	0.35059	0.3427	0.26535	0.26861
ENSG00000157851	Simpel linear regression model	0.07983	0.12096	0.19904	0.11814	0.05164	0.0476
ENSG00000160094	Simpel linear regression model	0.28679	0.11207	0.48083	0.49669	0.37391	0.40082
ENSG00000167178	Simpel linear regression model	0.35026	0.41242	0.24454	0.24182	0.18139	0.16007
ENSG00000167476	Simpel linear regression model	0.195	0.21433	0.86175	0.77664	0.63828	0.55903
ENSG00000176971	Simpel linear regression model	0.58087	0.45283	0.69629	0.70982	0.56135	0.55594
ENSG00000177108	Simpel linear regression model	0.06772	0.12615	0.12326	0.10787	0.03304	0.03934
ENSG00000184304	Simpel linear regression model	0.56961	0.39752	0.36051	0.37756	0.26789	0.29942
ENSG00000185634	Simpel linear regression model	0.2384	0.30868	0.15244	0.10784	0.0862	0.07591
ENSG00000198467	Simpel linear regression model	0.53463	0.42026	0.84146	0.90894	0.64146	0.70243
ENSG00000277586	Simpel linear regression model	0.21133	0.18405	0.49122	0.53408	0.23934	0.23386
ENSG00000048342	Simpel linear regression model	0.27739	0.13736	0.38172	0.40575	0.29323	0.32557
ENSG00000050628	Simpel linear regression model	0.62071	0.48692	0.25688	0.32003	0.19172	0.18056
ENSG00000082781	Simpel linear regression model	0.21859	0.24001	0.45521	0.42422	0.36056	0.31936
ENSG00000091656	Simpel linear regression model	0.5573	0.37003	0.17877	0.17144	0.12582	0.11282
ENSG00000101938	Simpel linear regression model	0.57966	0.57091	0.85733	0.95588	0.65154	0.65522
ENSG00000127083	Simpel linear regression model	0.44166	0.41077	0.46344	0.45827	0.32078	0.30877
ENSG00000128606	Simpel linear regression model	0.36244	0.28598	0.40065	0.33034	0.28525	0.2647
ENSG00000130176	Simpel linear regression model	0.59637	0.51655	1.17744	1.32614	0.90653	0.9641
ENSG00000146469	Simpel linear regression model	0.44532	0.44739	1.16582	1.29542	0.92386	0.96969
ENSG00000149596	Simpel linear regression model	0.56613	0.37117	0.54424	0.61757	0.40026	0.40908
ENSG00000150764	Simpel linear regression model	0.54742	0.37093	0.34439	0.38097	0.26057	0.29976
ENSG00000155011	Simpel linear regression model	0.30349	0.33251	0.53953	0.45448	0.40761	0.34293
ENSG00000158008	Simpel linear regression model	0.34771	0.16125	0.06645	0.13642	0.03948	0.05693
ENSG00000158301	Simpel linear regression model	0.30686	0.12906	0.32695	0.31842	0.25099	0.25638
ENSG00000162066	Simpel linear regression model	0.27874	0.07771	0.37444	0.47189	0.29064	0.36415
ENSG00000165424	Simpel linear regression model	0.47649	0.38229	0.66476	0.7044	0.535	0.5833
ENSG00000168843	Simpel linear regression model	0.03626	0.19399	0.18131	0.04743	0.0567	0.03116
ENSG00000170558	Simpel linear regression model	0.46258	0.24421	0.3952	0.39961	0.27299	0.24677
ENSG00000173705	Simpel linear regression model	0.39428	0.32782	0.23939	0.23549	0.14756	0.1516
ENSG00000175906	Simpel linear regression model	0.42147	0.29248	0.53631	0.53609	0.41372	0.43681
ENSG00000183715	Simpel linear regression model	0.07011	0.08625	0.13814	0.1105	0.07184	0.05954
ENSG00000185742	Simpel linear regression model	0.0938	0.05785	0.03246	0.02803	0.01963	0.01688
ENSG00000198542	Simpel linear regression model	0.39884	0.3527	0.63858	0.66708	0.48219	0.4668
ENSG00000204843	Simpel linear regression model	0.1795	0.01225	0.32177	0.36497	0.23707	0.27586
ENSG00000229847	Simpel linear regression model	0.02686	0.11647	0.19229	0.11713	0.06602	0.05361
ENSG00000274611	Simpel linear regression model	6e-05	0.08101	0.0232	0.02407	0.01075	0.01193
ENSG00000072952	Simpel linear regression model	0.61786	0.56869	0.54838	0.52289	0.43736	0.38701
ENSG00000119938	Simpel linear regression model	0.54373	0.53424	0.4883	0.40444	0.34767	0.3088
ENSG00000120251	Simpel linear regression model	0.22915	0.03632	0.01215	0.06104	0.00703	0.01467
ENSG00000124212	Simpel linear regression model	0.57658	0.45323	0.68305	0.85529	0.53507	0.57778
ENSG00000134259	Simpel linear regression model	0.36604	0.2322	0.27094	0.35739	0.18595	0.22562
ENSG00000139190	Simpel linear regression model	0.20421	0.11119	0.42647	0.4897	0.33763	0.34977
ENSG00000144810	Simpel linear regression model	0.50547	0.41796	0.882	0.8825	0.70987	0.68167
ENSG00000148798	Simpel linear regression model	0.25997	0.34636	0.33674	0.22619	0.15731	0.12944
ENSG00000154330	Simpel linear regression model	0.52955	0.32363	0.74951	0.9101	0.57936	0.6873
ENSG00000157110	Simpel linear regression model	0.25548	0.24655	0.53562	0.5678	0.4121	0.47008
ENSG00000158164	Simpel linear regression model	0.2126	0.19652	0.36725	0.33446	0.25751	0.25433
ENSG00000162267	Simpel linear regression model	0.08128	0.09918	0.44839	0.24263	0.12265	0.13081
ENSG00000164185	Simpel linear regression model	0.13647	0.04624	0.07584	0.07071	0.04657	0.0453
ENSG00000164197	Simpel linear regression model	0.63936	0.45335	0.15187	0.16461	0.11494	0.11667
ENSG00000169184	Simpel linear regression model	0.53551	0.34265	0.39269	0.46696	0.28601	0.30369
ENSG00000169604	Simpel linear regression model	0.50285	0.51558	0.96594	0.86567	0.79781	0.69336
ENSG00000174099	Simpel linear regression model	0.69193	0.59764	0.59533	0.6439	0.45548	0.47027
ENSG00000176723	Simpel linear regression model	0.36228	0.24916	0.07478	0.08081	0.05593	0.05716
ENSG00000184226	Simpel linear regression model	0.20375	0.1555	0.06984	0.05357	0.02577	0.02882
ENSG00000186310	Simpel linear regression model	0.67776	0.60909	0.26012	0.23978	0.19816	0.16664
ENSG00000198523	Simpel linear regression model	0.64655	0.51782	0.80998	0.95855	0.61759	0.69004
ENSG00000198853	Simpel linear regression model	0.34183	0.16652	0.47547	0.57483	0.37062	0.4712
ENSG00000204403	Simpel linear regression model	0.29213	0.25327	0.0755	0.06527	0.05084	0.04699
ENSG00000095713	Simpel linear regression model	0.38451	0.2235	0.26621	0.34494	0.17578	0.19418
ENSG00000101198	Simpel linear regression model	0.15054	0.21688	0.29115	0.21856	0.1518	0.13293
ENSG00000102466	Simpel linear regression model	0.35191	0.31103	0.04933	0.05964	0.02928	0.03248
ENSG00000106819	Simpel linear regression model	0.53219	0.47047	1.00154	0.89801	0.81685	0.72214
ENSG00000107796	Simpel linear regression model	0.61672	0.45357	0.78929	0.90808	0.60477	0.69889
ENSG00000109061	Simpel linear regression model	0.1733	0.00783	0.00941	0.13538	0.0064	0.02878
ENSG00000109738	Simpel linear regression model	0.55391	0.20749	0.20564	0.31969	0.1526	0.17399
ENSG00000127472	Simpel linear regression model	0.53625	0.31134	0.33343	0.36542	0.23079	0.23046
ENSG00000143125	Simpel linear regression model	0.07126	0.14446	0.18765	0.41434	0.07045	0.11385
ENSG00000144229	Simpel linear regression model	0.09885	0.20105	0.20766	0.11848	0.06964	0.06736
ENSG00000145431	Simpel linear regression model	0.52912	0.42923	0.5355	0.5174	0.41912	0.39542
ENSG00000145536	Simpel linear regression model	0.37806	0.29874	0.35718	0.32531	0.24037	0.21126
ENSG00000145936	Simpel linear regression model	0.6035	0.46964	0.54927	0.59704	0.40773	0.38907
ENSG00000146197	Simpel linear regression model	0.13191	0.12443	0.61478	0.59814	0.42571	0.4199
ENSG00000149591	Simpel linear regression model	0.65839	0.53137	0.90218	1.04218	0.68951	0.7873
ENSG00000157680	Simpel linear regression model	0.41089	0.45611	0.08357	0.05045	0.05095	0.03754
ENSG00000164265	Simpel linear regression model	0.09863	0.07923	0.09433	0.26334	0.04617	0.08329
ENSG00000167552	Simpel linear regression model	0.50172	0.43523	0.68776	0.68624	0.52991	0.54423
ENSG00000167566	Simpel linear regression model	0.29151	0.10282	0.37665	0.49087	0.3001	0.3826
ENSG00000167641	Simpel linear regression model	0.4509	0.36461	0.71161	0.84536	0.55335	0.60925
ENSG00000171812	Simpel linear regression model	0.52295	0.51639	0.64763	0.58952	0.50605	0.42877
ENSG00000185565	Simpel linear regression model	0.51151	0.43373	0.41296	0.42016	0.31959	0.27478
ENSG00000187079	Simpel linear regression model	0.19123	0.06763	0.48566	0.49034	0.35789	0.39294
ENSG00000188783	Simpel linear regression model	0.63794	0.4358	0.83256	1.01222	0.64793	0.71407
ENSG00000196368	Simpel linear regression model	0.41615	0.38756	0.26439	0.19946	0.15273	0.13664
ENSG00000196557	Simpel linear regression model	0.42437	0.37713	0.65849	0.62634	0.46828	0.44037
ENSG00000221866	Simpel linear regression model	0.43675	0.35582	0.22706	0.28911	0.15851	0.16555
ENSG00000250423	Simpel linear regression model	0.11632	0.02701	0.00977	0.04754	0.00584	0.00967
ENSG00000262096	Simpel linear regression model	0.13621	0.04134	0.04842	0.09271	0.03419	0.04962
ENSG00000279514	Simpel linear regression model	0.00133	0.00065	0.01168	0.01182	0.00994	0.01016
ENSG00000072163	Simpel linear regression model	0.5063	0.42351	0.59421	0.62836	0.43506	0.43762
ENSG00000102871	Simpel linear regression model	0.15664	0.02608	0.43259	0.4529	0.3324	0.37017
ENSG00000109846	Simpel linear regression model	0.60589	0.49077	0.66317	0.88561	0.4876	0.62185
ENSG00000116690	Simpel linear regression model	0.15395	0.12968	0.48233	0.57634	0.2171	0.23439
ENSG00000117122	Simpel linear regression model	0.43157	0.3805	0.79344	0.83608	0.61611	0.67956
ENSG00000117425	Simpel linear regression model	0.24964	0.28335	0.28339	0.26462	0.19919	0.17092
ENSG00000121207	Simpel linear regression model	0.14729	0.06974	0.09867	0.28483	0.03908	0.07419
ENSG00000134533	Simpel linear regression model	0.57286	0.54195	0.43189	0.41521	0.31813	0.30025
ENSG00000134874	Simpel linear regression model	0.64583	0.61999	0.22794	0.1947	0.16093	0.14653
ENSG00000140682	Simpel linear regression model	0.55912	0.44252	0.49789	0.52878	0.3855	0.42403
ENSG00000142279	Simpel linear regression model	0.31	0.26772	0.21715	0.19998	0.15186	0.14439
ENSG00000143341	Simpel linear regression model	0.45453	0.34877	0.34466	0.31564	0.26085	0.22662
ENSG00000149633	Simpel linear regression model	0.36051	0.40856	0.38973	0.33284	0.29629	0.2417
ENSG00000168056	Simpel linear regression model	0.37051	0.22899	0.65024	0.77716	0.50194	0.55781
ENSG00000171476	Simpel linear regression model	0.46521	0.43047	0.58441	0.5286	0.44941	0.40852
ENSG00000171951	Simpel linear regression model	0.43732	0.40342	0.65457	0.71795	0.48587	0.53053
ENSG00000172403	Simpel linear regression model	0.60307	0.50539	0.86204	0.95094	0.66118	0.63812
ENSG00000174599	Simpel linear regression model	0.27787	0.01781	0.26583	0.31686	0.19524	0.22807
ENSG00000185052	Simpel linear regression model	0.50945	0.50341	0.60928	0.58926	0.48143	0.48123
ENSG00000197256	Simpel linear regression model	0.63542	0.48087	0.47385	0.53074	0.37057	0.39195
ENSG00000198753	Simpel linear regression model	0.35323	0.29222	0.39737	0.42513	0.27215	0.28512
ENSG00000211448	Simpel linear regression model	0.31099	0.3142	0.65936	0.58054	0.52417	0.45745
ENSG00000254245	Simpel linear regression model	0.20589	0.1185	0.06411	0.0633	0.03973	0.04115
ENSG00000269190	Simpel linear regression model	0.28307	0.12004	0.53207	0.50403	0.32686	0.33348
ENSG00000054938	Simpel linear regression model	0.52817	0.2934	0.96535	1.03599	0.74044	0.71851
ENSG00000070193	Simpel linear regression model	0.55072	0.61842	0.22903	0.19546	0.17103	0.12931
ENSG00000072832	Simpel linear regression model	0.4605	0.55781	0.38024	0.2796	0.26907	0.21462
ENSG00000079931	Simpel linear regression model	0.53597	0.52229	0.58242	0.56575	0.45535	0.43137
ENSG00000102038	Simpel linear regression model	0.39837	0.22038	0.63825	0.7049	0.45675	0.52472
ENSG00000103175	Simpel linear regression model	0.4343	0.35281	0.41948	0.42916	0.31132	0.32156
ENSG00000105664	Simpel linear regression model	0.42505	0.31986	1.34789	1.42553	1.06103	1.04914
ENSG00000106809	Simpel linear regression model	0.51293	0.47356	0.741	0.79279	0.54378	0.56638
ENSG00000135338	Simpel linear regression model	0.39898	0.14726	0.21333	0.23257	0.16952	0.18145
ENSG00000143995	Simpel linear regression model	0.72478	0.63099	0.2731	0.26836	0.20676	0.18822
ENSG00000150281	Simpel linear regression model	0.31511	0.27296	0.50309	0.46187	0.34714	0.35354
ENSG00000154654	Simpel linear regression model	0.49615	0.59957	0.17045	0.11446	0.11864	0.08098
ENSG00000162426	Simpel linear regression model	0.45465	0.26751	0.20025	0.23093	0.15231	0.15792
ENSG00000162576	Simpel linear regression model	0.5735	0.53668	0.70876	0.66974	0.56056	0.51272
ENSG00000162944	Simpel linear regression model	0.3398	0.16366	0.20658	0.20414	0.1544	0.15634
ENSG00000163453	Simpel linear regression model	0.41183	0.39931	0.74373	0.77113	0.57584	0.61887
ENSG00000166603	Simpel linear regression model	0.11042	0.02443	0.04375	0.15744	0.02204	0.03928
ENSG00000166813	Simpel linear regression model	0.16198	0.08812	0.3885	0.38837	0.297	0.29511
ENSG00000170369	Simpel linear regression model	0.15548	0.19937	0.98435	0.93368	0.74028	0.76595
ENSG00000178187	Simpel linear regression model	0.46573	0.33704	0.08748	0.09171	0.06035	0.05233
ENSG00000183114	Simpel linear regression model	0.49924	0.38743	0.11589	0.14027	0.07766	0.08673
ENSG00000184254	Simpel linear regression model	0.38548	0.34618	0.58374	0.64339	0.46315	0.46359
ENSG00000184258	Simpel linear regression model	0.08943	0.12821	0.02302	0.017	0.01071	0.00952
ENSG00000185933	Simpel linear regression model	0.18452	9e-05	0.03779	0.19379	0.02227	0.04919
ENSG00000205795	Simpel linear regression model	0.63156	0.54037	0.38286	0.3859	0.30005	0.27936
ENSG00000206052	Simpel linear regression model	0.50176	0.48326	0.09077	0.07398	0.06201	0.05487
ENSG00000241360	Simpel linear regression model	0.20044	0.04802	0.31139	0.42049	0.23571	0.31912
ENSG00000025423	Simpel linear regression model	0.50048	0.39712	0.50564	0.42235	0.33807	0.30018
ENSG00000072736	Simpel linear regression model	0.13285	0.00372	0.33641	0.35501	0.26244	0.28244
ENSG00000090615	Simpel linear regression model	0.20035	0.04121	0.39542	0.4621	0.30033	0.35624
ENSG00000105696	Simpel linear regression model	0.42501	0.32426	0.28354	0.32415	0.15819	0.17538
ENSG00000113209	Simpel linear regression model	0.31706	0.50481	0.2432	0.11363	0.12179	0.07714
ENSG00000113211	Simpel linear regression model	0.18681	0.27361	0.20561	0.17682	0.09377	0.08469
ENSG00000116774	Simpel linear regression model	0.48017	0.32963	0.73666	0.94104	0.57096	0.72722
ENSG00000139330	Simpel linear regression model	0.26682	0.37263	0.13725	0.08066	0.07458	0.05549
ENSG00000152137	Simpel linear regression model	0.61421	0.48541	0.77583	0.91112	0.58834	0.63526
ENSG00000155229	Simpel linear regression model	0.15029	0.02071	0.32029	0.36325	0.24149	0.28373
ENSG00000158497	Simpel linear regression model	0.10635	0.04055	0.10098	0.09658	0.06374	0.06155
ENSG00000166257	Simpel linear regression model	0.23665	0.06895	0.16682	0.18725	0.07587	0.07793
ENSG00000166482	Simpel linear regression model	0.64402	0.67157	0.90701	0.90417	0.72597	0.71601
ENSG00000166963	Simpel linear regression model	0.61262	0.46262	0.42893	0.4483	0.32807	0.32596
ENSG00000169126	Simpel linear regression model	0.10055	0.0412	0.12562	0.13077	0.06792	0.06964
ENSG00000170624	Simpel linear regression model	0.60815	0.54027	0.359	0.29388	0.27861	0.22057
ENSG00000172061	Simpel linear regression model	0.4126	0.46122	0.81187	0.6838	0.64322	0.52398
ENSG00000175093	Simpel linear regression model	0.10702	0.13044	0.16824	0.13954	0.07202	0.07342
ENSG00000176887	Simpel linear regression model	0.35555	0.25766	0.11995	0.08422	0.08242	0.068
ENSG00000177363	Simpel linear regression model	0.59351	0.62339	0.36505	0.40459	0.27502	0.28744
ENSG00000182667	Simpel linear regression model	0.48187	0.45118	0.58348	0.51818	0.45971	0.42721
ENSG00000185352	Simpel linear regression model	0.17535	0.01508	0.05788	0.17612	0.02715	0.05628
ENSG00000189058	Simpel linear regression model	0.32265	0.37646	1.21452	1.27433	0.96101	0.93149
ENSG00000196526	Simpel linear regression model	0.17345	0.07073	0.43788	0.49786	0.34159	0.40017
ENSG00000197410	Simpel linear regression model	0.12673	0.01675	0.17732	0.26553	0.09316	0.11713
ENSG00000198932	Simpel linear regression model	0.5291	0.3957	0.3179	0.30837	0.23844	0.24055
ENSG00000206561	Simpel linear regression model	0.1984	0.07638	0.17472	0.20593	0.13011	0.14923
ENSG00000213023	Simpel linear regression model	0.09459	0.10249	0.15397	0.08092	0.0635	0.04961
ENSG00000065534	Simpel linear regression model	0.64767	0.53184	0.71733	0.7981	0.55364	0.57264
ENSG00000081853	Simpel linear regression model	0.14882	0.03564	0.12582	0.14899	0.08411	0.09809
ENSG00000101134	Simpel linear regression model	0.57719	0.49338	0.26309	0.29024	0.19931	0.19065
ENSG00000103241	Simpel linear regression model	0.50314	0.51379	0.62216	0.57633	0.48972	0.44199
ENSG00000105270	Simpel linear regression model	0.69297	0.50928	0.45978	0.55467	0.35519	0.37643
ENSG00000108947	Simpel linear regression model	0.35384	0.45401	0.30358	0.21419	0.21011	0.16936
ENSG00000111087	Simpel linear regression model	0.49537	0.42373	0.38731	0.39009	0.30335	0.30189
ENSG00000113212	Simpel linear regression model	0.35033	0.11589	0.2424	0.33551	0.16125	0.17927
ENSG00000121898	Simpel linear regression model	0.53029	0.3562	0.71096	0.85741	0.54681	0.60677
ENSG00000123094	Simpel linear regression model	0.50746	0.26631	0.41576	0.46514	0.29939	0.31654
ENSG00000135299	Simpel linear regression model	0.41202	0.13782	0.19227	0.2605	0.13912	0.17578
ENSG00000140538	Simpel linear regression model	0.04884	0.1758	0.14397	0.08114	0.04028	0.03381
ENSG00000150672	Simpel linear regression model	0.26937	0.36671	0.08862	0.05677	0.04528	0.03745
ENSG00000162694	Simpel linear regression model	0.23041	0.02994	0.355	0.41228	0.27331	0.31528
ENSG00000162885	Simpel linear regression model	0.0869	0.01955	0.38324	0.40877	0.29888	0.31451
ENSG00000164188	Simpel linear regression model	0.2547	0.03914	0.09714	0.13882	0.05166	0.05685
ENSG00000164694	Simpel linear regression model	0.52076	0.40197	0.99601	1.03818	0.79743	0.75935
ENSG00000166086	Simpel linear regression model	0.69262	0.56113	0.37922	0.40416	0.2948	0.30002
ENSG00000168490	Simpel linear regression model	0.47369	0.37243	0.30558	0.33948	0.21179	0.2264
ENSG00000169083	Simpel linear regression model	0.24041	0.18149	0.25846	0.20359	0.13597	0.12516
ENSG00000169515	Simpel linear regression model	0.65065	0.51706	0.39725	0.38378	0.29498	0.2791
ENSG00000179772	Simpel linear regression model	0.34021	0.2984	0.50067	0.53284	0.38505	0.39402
ENSG00000183671	Simpel linear regression model	0.43025	0.40556	0.19212	0.16707	0.12927	0.10721
ENSG00000184702	Simpel linear regression model	0.33522	0.2323	0.36368	0.43059	0.27741	0.34246
ENSG00000184867	Simpel linear regression model	0.38007	0.17981	0.6031	0.66412	0.45775	0.52166
ENSG00000185008	Simpel linear regression model	0.2037	0.14697	0.34064	0.49571	0.24399	0.30462
ENSG00000197321	Simpel linear regression model	0.46382	0.29699	0.55212	0.56524	0.42211	0.44923
ENSG00000213928	Simpel linear regression model	0.21896	0.02337	0.43871	0.54726	0.35469	0.44366
ENSG00000215644	Simpel linear regression model	0.01682	0.00041	0.25461	0.14466	0.06623	0.06663
ENSG00000254535	Simpel linear regression model	0.47067	0.36995	0.09867	0.08837	0.06541	0.059
ENSG00000280090	Simpel linear regression model	0.00063	0.03419	0.01191	0.01106	0.0105	0.00936
ENSG00000005471	Simpel linear regression model	0.14133	0.07637	0.26538	0.19075	0.13925	0.13119
ENSG00000008710	Simpel linear regression model	0.21462	0.09297	0.46617	0.47539	0.35422	0.36666
ENSG00000073712	Simpel linear regression model	0.66719	0.54749	0.49389	0.52313	0.38635	0.40871
ENSG00000079308	Simpel linear regression model	0.64806	0.47805	0.75003	0.8971	0.59093	0.64724
ENSG00000081818	Simpel linear regression model	0.27663	0.16714	0.30075	0.31257	0.17198	0.16886
ENSG00000105989	Simpel linear regression model	0.32572	0.4084	0.79936	0.74648	0.63661	0.5942
ENSG00000109047	Simpel linear regression model	0.287	0.04562	0.0368	0.20143	0.02604	0.04788
ENSG00000116748	Simpel linear regression model	0.35967	0.49034	0.31493	0.289	0.18325	0.19035
ENSG00000120658	Simpel linear regression model	0.59433	0.53513	0.23933	0.21399	0.17614	0.16279
ENSG00000122824	Simpel linear regression model	0.54638	0.33422	0.1746	0.21804	0.12101	0.12534
ENSG00000126947	Simpel linear regression model	0.59542	0.58805	0.47571	0.43871	0.35536	0.33673
ENSG00000129596	Simpel linear regression model	0.37466	0.29791	0.38111	0.45252	0.19589	0.23189
ENSG00000131171	Simpel linear regression model	0.23887	0.12199	0.67487	0.84843	0.50881	0.63768
ENSG00000134198	Simpel linear regression model	0.42945	0.39804	0.74168	0.65506	0.54363	0.53191
ENSG00000137809	Simpel linear regression model	0.42903	0.44201	0.78104	0.72179	0.60233	0.55157
ENSG00000139211	Simpel linear regression model	0.31978	0.17474	0.78906	0.817	0.63524	0.66412
ENSG00000140718	Simpel linear regression model	0.21551	0.05602	0.29213	0.26119	0.22149	0.21228
ENSG00000145147	Simpel linear regression model	0.59212	0.40113	0.38098	0.43851	0.28893	0.32168
ENSG00000147027	Simpel linear regression model	0.49712	0.39969	0.65606	0.64585	0.47183	0.49467
ENSG00000150051	Simpel linear regression model	0.2372	0.09886	0.31826	0.3392	0.24801	0.27669
ENSG00000163431	Simpel linear regression model	0.65148	0.51831	0.89007	1.00797	0.6823	0.70404
ENSG00000163637	Simpel linear regression model	0.53564	0.30749	0.3132	0.35726	0.22988	0.26181
ENSG00000165061	Simpel linear regression model	0.05815	0.02737	0.11761	0.1172	0.03183	0.03906
ENSG00000165202	Simpel linear regression model	0.24337	0.09579	0.05274	0.04638	0.03138	0.03093
ENSG00000168386	Simpel linear regression model	0.46236	0.45317	0.70197	0.59271	0.54742	0.46912
ENSG00000171016	Simpel linear regression model	0.30785	0.55984	0.27277	0.12304	0.15369	0.09245
ENSG00000172201	Simpel linear regression model	0.17989	0.05075	0.8372	0.89993	0.63905	0.71132
ENSG00000172638	Simpel linear regression model	0.59426	0.56966	0.53972	0.52396	0.42022	0.40383
ENSG00000172733	Simpel linear regression model	0.40898	0.09655	0.03264	0.10072	0.0203	0.0289
ENSG00000179796	Simpel linear regression model	0.27364	0.13305	0.03806	0.05593	0.01923	0.01953
ENSG00000185610	Simpel linear regression model	0.19687	0.12835	0.01804	0.02846	0.00978	0.01235
ENSG00000185650	Simpel linear regression model	0.19542	0.06428	0.63953	0.68415	0.50919	0.54592
ENSG00000196159	Simpel linear regression model	0.46016	0.46703	0.3429	0.28181	0.26835	0.22594
ENSG00000204450	Simpel linear regression model	0.00053	0.00016	0.0005	0.01067	6e-05	0.0089
ENSG00000243244	Simpel linear regression model	0.60829	0.44698	0.33458	0.37821	0.24285	0.26302
ENSG00000244486	Simpel linear regression model	0.50363	0.43237	0.58265	0.58795	0.44932	0.46469
ENSG00000253304	Simpel linear regression model	0.70896	0.56353	0.33596	0.35661	0.24896	0.25444
ENSG00000255690	Simpel linear regression model	0.16892	0.09853	0.64355	0.72599	0.44588	0.48593
ENSG00000044524	Simpel linear regression model	0.4181	0.41487	0.40475	0.37661	0.30289	0.28185
ENSG00000073146	Simpel linear regression model	0.39777	0.19609	0.05455	0.09869	0.04013	0.04199
ENSG00000079102	Simpel linear regression model	0.65154	0.57173	0.15556	0.14824	0.11518	0.10183
ENSG00000084731	Simpel linear regression model	0.28512	0.17408	0.44498	0.49226	0.34656	0.38766
ENSG00000100095	Simpel linear regression model	0.32795	0.09543	0.09472	0.37155	0.04882	0.09259
ENSG00000118762	Simpel linear regression model	0.53407	0.33945	0.46047	0.46912	0.36747	0.36567
ENSG00000122870	Simpel linear regression model	0.53106	0.41031	0.48076	0.49148	0.37808	0.38016
ENSG00000126603	Simpel linear regression model	0.5246	0.44013	0.57512	0.59071	0.45763	0.45545
ENSG00000134020	Simpel linear regression model	0.14971	0.11647	0.0933	0.18339	0.04554	0.0585
ENSG00000139174	Simpel linear regression model	0.52741	0.35399	0.23905	0.28367	0.17517	0.16323
ENSG00000140937	Simpel linear regression model	0.45842	0.40825	0.72676	0.74453	0.56525	0.55802
ENSG00000141200	Simpel linear regression model	0.00072	0.00205	0.00355	0.12521	0.00074	0.01458
ENSG00000148516	Simpel linear regression model	0.64548	0.61418	0.44812	0.40456	0.35258	0.30839
ENSG00000152284	Simpel linear regression model	0.51462	0.40432	0.32352	0.34958	0.2475	0.2617
ENSG00000158560	Simpel linear regression model	0.30608	0.13388	0.34931	0.47659	0.21902	0.29054
ENSG00000165323	Simpel linear regression model	0.32128	0.09635	0.03684	0.0706	0.02218	0.0257
ENSG00000166448	Simpel linear regression model	0.4662	0.31023	0.18085	0.25014	0.12498	0.14776
ENSG00000171872	Simpel linear regression model	0.2969	0.26983	0.05965	0.03386	0.03474	0.02566
ENSG00000173175	Simpel linear regression model	0.49758	0.40146	0.45019	0.46288	0.31696	0.31917
ENSG00000175287	Simpel linear regression model	0.4111	0.38012	0.41002	0.3683	0.24145	0.24875
ENSG00000175395	Simpel linear regression model	0.44102	0.40625	0.28646	0.26026	0.22712	0.20216
ENSG00000178498	Simpel linear regression model	0.38458	0.35451	0.53583	0.51733	0.41297	0.39631
ENSG00000179083	Simpel linear regression model	0.00928	0.10076	0.22898	0.11718	0.06065	0.0449
ENSG00000179954	Simpel linear regression model	0.6019	0.56114	0.60938	0.54927	0.47412	0.39698
ENSG00000182264	Simpel linear regression model	0.10203	0.01443	0.092	0.18838	0.05743	0.08067
ENSG00000196503	Simpel linear regression model	0.11508	0.18865	0.41129	0.43147	0.26243	0.26924
ENSG00000197702	Simpel linear regression model	0.36585	0.27525	0.33314	0.29399	0.26578	0.24485
ENSG00000204217	Simpel linear regression model	0.25188	0.15354	0.464	0.50324	0.34467	0.4107
ENSG00000206190	Simpel linear regression model	0.49343	0.29995	0.33817	0.38068	0.26074	0.25494
ENSG00000206432	Simpel linear regression model	0.24302	0.09625	0.1	0.15745	0.06627	0.08426
ENSG00000213626	Simpel linear regression model	0.38481	0.3691	0.6929	0.64029	0.53783	0.52861
ENSG00000011105	Simpel linear regression model	0.36	0.21167	0.46281	0.44939	0.34249	0.33801
ENSG00000013297	Simpel linear regression model	0.40239	0.31028	0.30523	0.41385	0.2025	0.24231
ENSG00000072840	Simpel linear regression model	0.56725	0.57441	0.45184	0.3658	0.35119	0.26273
ENSG00000074047	Simpel linear regression model	0.53179	0.48899	0.31227	0.29058	0.23197	0.20447
ENSG00000100842	Simpel linear regression model	0.65084	0.60357	0.33654	0.31087	0.26044	0.23461
ENSG00000101489	Simpel linear regression model	0.16799	0.16852	0.12057	0.08296	0.04478	0.04291
ENSG00000102271	Simpel linear regression model	0.51699	0.38567	0.10445	0.12306	0.0738	0.07274
ENSG00000105894	Simpel linear regression model	0.51607	0.54976	0.55386	0.51951	0.43623	0.41207
ENSG00000111341	Simpel linear regression model	0.65276	0.56342	0.90419	1.14984	0.71321	0.83779
ENSG00000113657	Simpel linear regression model	0.56892	0.4429	0.80513	0.91693	0.63242	0.72353
ENSG00000115252	Simpel linear regression model	0.60242	0.58788	0.27516	0.28579	0.19857	0.19866
ENSG00000120057	Simpel linear regression model	0.24749	0.13906	0.42768	0.93978	0.25619	0.41632
ENSG00000120669	Simpel linear regression model	0.04312	0.04478	0.25692	0.06644	0.08105	0.04203
ENSG00000124749	Simpel linear regression model	0.24568	0.19272	0.20997	0.16821	0.1362	0.11791
ENSG00000126091	Simpel linear regression model	0.41358	0.25704	0.25534	0.26244	0.2006	0.2139
ENSG00000132958	Simpel linear regression model	0.12064	0.44502	0.04533	0.04619	0.02662	0.03032
ENSG00000133401	Simpel linear regression model	0.28241	0.27906	0.24952	0.237	0.20093	0.17435
ENSG00000144857	Simpel linear regression model	0.62688	0.53357	0.40927	0.44097	0.3034	0.29208
ENSG00000145242	Simpel linear regression model	0.33889	0.19259	0.01785	0.03416	0.01096	0.01296
ENSG00000146352	Simpel linear regression model	0.13892	0.30146	0.06062	0.02399	0.0218	0.01527
ENSG00000146674	Simpel linear regression model	0.33167	0.26048	0.86269	0.81257	0.67629	0.66124
ENSG00000151067	Simpel linear regression model	0.28912	0.20962	0.46131	0.38329	0.33812	0.31071
ENSG00000153956	Simpel linear regression model	0.65008	0.41784	0.27908	0.34446	0.20362	0.21617
ENSG00000154118	Simpel linear regression model	0.09814	0.05071	0.17937	0.2507	0.06104	0.08382
ENSG00000159251	Simpel linear regression model	0.29553	0.22086	0.37122	0.41274	0.25823	0.25825
ENSG00000161281	Simpel linear regression model	0.53541	0.52936	0.54816	0.59222	0.39948	0.45078
ENSG00000162733	Simpel linear regression model	0.64816	0.55081	0.56394	0.56619	0.4469	0.41455
ENSG00000164591	Simpel linear regression model	0.29105	0.23153	0.10167	0.10548	0.05486	0.06179
ENSG00000166333	Simpel linear regression model	0.3268	0.34307	0.40703	0.33668	0.31219	0.25134
ENSG00000179071	Simpel linear regression model	0.26806	0.11372	0.21398	0.23782	0.15362	0.1608
ENSG00000180875	Simpel linear regression model	0.51905	0.53813	0.68371	0.74017	0.50277	0.52189
ENSG00000182463	Simpel linear regression model	0.45934	0.41203	0.31496	0.29726	0.2277	0.19434
ENSG00000185070	Simpel linear regression model	0.5415	0.4679	0.15331	0.1485	0.10166	0.08809
ENSG00000196924	Simpel linear regression model	0.53724	0.38384	0.85235	0.95593	0.66891	0.72695
ENSG00000204442	Simpel linear regression model	0.08137	0.04274	0.32368	0.18878	0.1536	0.12386
ENSG00000204446	Simpel linear regression model	0.26052	0.12346	0.0136	0.01067	0.00897	0.00801
ENSG00000207047	Simpel linear regression model	0.2244	0.02004	0.46461	0.54525	0.36737	0.4333
ENSG00000223609	Simpel linear regression model	0.07526	0.07715	0.15819	0.19008	0.10845	0.12693
ENSG00000008086	Simpel linear regression model	0.20688	0.05271	0.25412	0.27496	0.19717	0.23095
ENSG00000056291	Simpel linear regression model	0.1907	0.22542	0.07138	0.05204	0.04111	0.03559
ENSG00000074590	Simpel linear regression model	0.43441	0.33104	0.48358	0.49956	0.38035	0.36279
ENSG00000077942	Simpel linear regression model	0.60633	0.69168	0.89701	0.84144	0.71457	0.69941
ENSG00000092096	Simpel linear regression model	0.60762	0.55793	0.39326	0.38858	0.27212	0.27366
ENSG00000106823	Simpel linear regression model	0.53197	0.39152	0.42524	0.46928	0.31902	0.31233
ENSG00000110237	Simpel linear regression model	0.509	0.35174	0.47997	0.49871	0.37845	0.36284
ENSG00000112186	Simpel linear regression model	0.49326	0.29308	0.45496	0.47849	0.35178	0.3811
ENSG00000112486	Simpel linear regression model	0.19568	0.20278	0.07632	0.06777	0.05303	0.05548
ENSG00000117586	Simpel linear regression model	0.3555	0.37587	0.55394	0.491	0.42958	0.35382
ENSG00000121297	Simpel linear regression model	0.60573	0.48499	0.36307	0.35069	0.27731	0.26264
ENSG00000121440	Simpel linear regression model	0.41477	0.21614	0.60394	0.67584	0.47727	0.51767
ENSG00000122507	Simpel linear regression model	0.22417	0.09055	0.29375	0.28546	0.22619	0.22301
ENSG00000122786	Simpel linear regression model	0.60131	0.50188	0.79248	0.80518	0.63394	0.65425
ENSG00000135547	Simpel linear regression model	0.30751	0.1983	0.30743	0.33604	0.2255	0.23153
ENSG00000138795	Simpel linear regression model	0.25242	0.10369	0.74067	0.78841	0.54764	0.62215
ENSG00000139329	Simpel linear regression model	0.51577	0.56115	1.03977	0.96865	0.82603	0.7747
ENSG00000140931	Simpel linear regression model	0.53021	0.48695	0.57257	0.55757	0.44181	0.4341
ENSG00000143434	Simpel linear regression model	0.31477	0.18387	0.31538	0.29926	0.23133	0.22973
ENSG00000144331	Simpel linear regression model	0.15539	0.16382	0.2256	0.13742	0.08532	0.07052
ENSG00000147573	Simpel linear regression model	0.02924	0.46219	0.11861	0.02541	0.02523	0.01993
ENSG00000148948	Simpel linear regression model	0.43236	0.36619	0.12709	0.12689	0.06952	0.07655
ENSG00000155254	Simpel linear regression model	0.27448	0.16234	0.51672	0.69015	0.41357	0.53455
ENSG00000161677	Simpel linear regression model	0.09749	0.03988	0.57924	0.49726	0.42233	0.39972
ENSG00000166997	Simpel linear regression model	0.46789	0.41513	0.34531	0.31816	0.27773	0.24357
ENSG00000167244	Simpel linear regression model	0.10904	0.06326	2.35338	2.95412	1.56116	1.86648
ENSG00000169439	Simpel linear regression model	0.55855	0.51737	0.62687	0.61362	0.49635	0.48774
ENSG00000169710	Simpel linear regression model	0.14485	0.1666	0.71731	0.81815	0.565	0.63733
ENSG00000173068	Simpel linear regression model	0.67139	0.57913	0.2269	0.20673	0.16236	0.14365
ENSG00000175356	Simpel linear regression model	0.36301	0.425	0.44577	0.45201	0.30835	0.33181
ENSG00000176697	Simpel linear regression model	0.09024	0.08189	0.15515	0.10468	0.08408	0.07404
ENSG00000177169	Simpel linear regression model	0.16763	0.08983	0.38496	0.48544	0.30187	0.36799
ENSG00000182687	Simpel linear regression model	0.33152	0.16745	0.21495	0.24373	0.12634	0.14009
ENSG00000184470	Simpel linear regression model	0.11838	0.12141	0.36606	0.34054	0.26996	0.26613
ENSG00000187634	Simpel linear regression model	0.42651	0.46582	0.42441	0.37742	0.31676	0.27765
ENSG00000189320	Simpel linear regression model	0.53698	0.47063	0.2904	0.27418	0.20523	0.18918
ENSG00000200661	Simpel linear regression model	0.00018	0.00097	0.02402	0.05999	0.00267	0.01034
ENSG00000241644	Simpel linear regression model	0.46156	0.36145	0.46405	0.54275	0.35262	0.41533
ENSG00000247746	Simpel linear regression model	0.39596	0.15884	0.15433	0.15669	0.11099	0.11588
ENSG00000254585	Simpel linear regression model	0.23568	0.33523	0.17346	0.09119	0.08186	0.06559
ENSG00000260097	Simpel linear regression model	0.16183	0.00043	0.15713	0.24453	0.12258	0.17047
ENSG00000050165	Simpel linear regression model	0.44642	0.40223	0.67791	0.65447	0.55631	0.51378
ENSG00000084636	Simpel linear regression model	0.39258	0.30968	0.74531	0.76024	0.57545	0.57082
ENSG00000100968	Simpel linear regression model	0.2765	0.11009	0.44908	0.49643	0.34114	0.39395
ENSG00000102904	Simpel linear regression model	0.11342	0.04704	0.11713	0.1365	0.0777	0.07545
ENSG00000105419	Simpel linear regression model	0.50708	0.41436	0.38623	0.37187	0.27778	0.26976
ENSG00000112852	Simpel linear regression model	0.11343	0.09733	0.38066	0.39617	0.22846	0.23666
ENSG00000113205	Simpel linear regression model	0.10782	0.0483	0.20456	0.20573	0.09097	0.10279
ENSG00000115468	Simpel linear regression model	0.40448	0.31983	0.40278	0.4595	0.28023	0.34035
ENSG00000120332	Simpel linear regression model	0.25426	0.10855	0.1438	0.14829	0.09129	0.09059
ENSG00000121671	Simpel linear regression model	0.28732	0.18242	0.33224	0.3686	0.25465	0.29469
ENSG00000131471	Simpel linear regression model	0.67017	0.52034	0.72751	0.86841	0.57747	0.64462
ENSG00000134201	Simpel linear regression model	0.45729	0.43935	0.22972	0.26139	0.14704	0.1579
ENSG00000155980	Simpel linear regression model	0.35148	0.28871	0.28806	0.29906	0.19905	0.18625
ENSG00000159899	Simpel linear regression model	0.39738	0.24829	0.37549	0.41185	0.29055	0.31852
ENSG00000171150	Simpel linear regression model	0.229	0.12515	0.31042	0.33602	0.23573	0.27456
ENSG00000174348	Simpel linear regression model	0.59864	0.52939	0.65417	0.70365	0.52627	0.53436
ENSG00000175946	Simpel linear regression model	0.47442	0.20989	0.12941	0.13373	0.0861	0.08246
ENSG00000186340	Simpel linear regression model	0.5056	0.45937	1.2549	1.27789	1.01682	0.99714
ENSG00000187098	Simpel linear regression model	0.63059	0.55645	0.35094	0.31649	0.26792	0.24097
ENSG00000189184	Simpel linear regression model	0.33261	0.26086	0.57269	0.59782	0.47897	0.50403
ENSG00000227051	Simpel linear regression model	0.64394	0.63524	0.34706	0.30807	0.25936	0.2137
ENSG00000273802	Simpel linear regression model	0.11653	0.07462	0.70933	0.68058	0.56697	0.5693
ENSG00000053702	Simpel linear regression model	0.17057	0.22664	0.38971	0.31999	0.26548	0.24619
ENSG00000111058	Simpel linear regression model	0.12499	0.38154	0.32648	0.12703	0.13602	0.09501
ENSG00000113361	Simpel linear regression model	0.25201	0.23398	0.21856	0.20091	0.1692	0.16457
ENSG00000115380	Simpel linear regression model	0.5717	0.53994	0.85758	0.97748	0.69397	0.77383
ENSG00000120324	Simpel linear regression model	0.25686	0.07855	0.3526	0.35718	0.26699	0.28331
ENSG00000120820	Simpel linear regression model	0.57605	0.47264	0.50286	0.51876	0.39054	0.36642
ENSG00000132840	Simpel linear regression model	0.4597	0.38401	0.33784	0.34274	0.17818	0.1961
ENSG00000138650	Simpel linear regression model	0.32623	0.23616	0.0538	0.07422	0.02834	0.03144
ENSG00000143147	Simpel linear regression model	0.2957	0.23628	0.37215	0.45482	0.29184	0.31771
ENSG00000143869	Simpel linear regression model	0.25424	0.11852	0.11149	0.1603	0.06748	0.08699
ENSG00000146250	Simpel linear regression model	0.15165	0.07256	0.21206	0.24584	0.13351	0.14484
ENSG00000152377	Simpel linear regression model	0.56727	0.4666	0.75272	0.73862	0.60158	0.57264
ENSG00000154553	Simpel linear regression model	0.66103	0.54897	0.55959	0.62459	0.42606	0.46878
ENSG00000163430	Simpel linear regression model	0.53121	0.461	0.7061	0.75091	0.56592	0.5804
ENSG00000167634	Simpel linear regression model	0.39149	0.0881	0.0817	0.14982	0.05263	0.06303
ENSG00000172915	Simpel linear regression model	0.37621	0.13229	0.27102	0.27959	0.18798	0.20167
ENSG00000172935	Simpel linear regression model	0.68667	0.5779	0.61439	0.69532	0.46902	0.46019
ENSG00000174226	Simpel linear regression model	0.06435	0.07159	0.0505	0.03435	0.01983	0.01787
ENSG00000183580	Simpel linear regression model	0.67342	0.57246	0.33074	0.33623	0.25372	0.25493
ENSG00000185532	Simpel linear regression model	0.41209	0.26099	0.41635	0.39702	0.33772	0.32281
ENSG00000198892	Simpel linear regression model	0.42398	0.32921	0.54712	0.55493	0.42584	0.44661
ENSG00000268089	Simpel linear regression model	0.03967	0.05754	0.09599	0.06068	0.03203	0.02825
ENSG00000099958	Simpel linear regression model	0.47955	0.57709	0.707	0.6585	0.55376	0.5242
ENSG00000104435	Simpel linear regression model	0.41989	0.4102	0.78777	0.8818	0.51131	0.58404
ENSG00000104936	Simpel linear regression model	0.36654	0.12839	0.49246	0.62845	0.38879	0.50009
ENSG00000105369	Simpel linear regression model	0.74	0.80997	0.75225	0.68094	0.58163	0.5546
ENSG00000107186	Simpel linear regression model	0.61215	0.45405	0.3042	0.30384	0.22918	0.23084
ENSG00000114480	Simpel linear regression model	0.12319	0.01871	0.37956	0.40295	0.29645	0.29635
ENSG00000115526	Simpel linear regression model	0.35014	0.12709	0.36013	0.43616	0.25108	0.28451
ENSG00000122707	Simpel linear regression model	0.57571	0.38386	0.2986	0.38926	0.23569	0.28549
ENSG00000131435	Simpel linear regression model	0.44789	0.48107	0.63143	0.55627	0.4708	0.43596
ENSG00000137507	Simpel linear regression model	0.40549	0.36111	0.66705	0.71643	0.52648	0.54337
ENSG00000137573	Simpel linear regression model	0.4798	0.42277	1.12345	1.13013	0.9157	0.8616
ENSG00000138696	Simpel linear regression model	0.15961	0.06108	0.29253	0.31709	0.16638	0.16912
ENSG00000143196	Simpel linear regression model	0.60046	0.61268	0.93805	1.11124	0.71174	0.8312
ENSG00000158258	Simpel linear regression model	0.06329	0.04204	0.47639	0.74298	0.26317	0.33855
ENSG00000159496	Simpel linear regression model	0.33527	0.22455	0.10885	0.12986	0.0831	0.09675
ENSG00000163909	Simpel linear regression model	0.36771	0.20922	0.58165	0.62605	0.45902	0.49175
ENSG00000165084	Simpel linear regression model	0.20294	0.10237	0.02884	0.06549	0.01787	0.02139
ENSG00000169122	Simpel linear regression model	0.65315	0.5455	0.20349	0.22701	0.14997	0.15252
ENSG00000170242	Simpel linear regression model	0.13236	0.0495	0.33035	0.32504	0.23	0.23575
ENSG00000171621	Simpel linear regression model	0.38434	0.46413	0.47202	0.43742	0.36236	0.33561
ENSG00000175220	Simpel linear regression model	0.22111	0.12128	0.37319	0.37853	0.27288	0.27145
ENSG00000183729	Simpel linear regression model	0.10446	0.0244	0.05182	0.19005	0.02552	0.04151
ENSG00000221890	Simpel linear regression model	0.34675	0.25745	0.64169	0.59544	0.45923	0.41862
ENSG00000035862	Simpel linear regression model	0.61042	0.57555	0.74539	0.78788	0.59291	0.62913
ENSG00000038427	Simpel linear regression model	0.48573	0.37445	0.85752	0.91064	0.68467	0.70792
ENSG00000073910	Simpel linear regression model	0.31005	0.21907	0.38433	0.3468	0.29894	0.27198
ENSG00000099864	Simpel linear regression model	0.54291	0.48245	0.52116	0.59213	0.37903	0.40749
ENSG00000106624	Simpel linear regression model	0.54089	0.52484	1.03498	0.96746	0.81116	0.74318
ENSG00000113578	Simpel linear regression model	0.50839	0.34261	0.21855	0.24674	0.15178	0.14641
ENSG00000132932	Simpel linear regression model	0.31287	0.26278	0.08453	0.07667	0.04604	0.04102
ENSG00000134253	Simpel linear regression model	0.27022	0.19084	0.24209	0.32561	0.184	0.23559
ENSG00000136161	Simpel linear regression model	0.24152	0.22041	0.42209	0.43693	0.33544	0.36276
ENSG00000141750	Simpel linear regression model	0.21113	0.16592	0.14724	0.16331	0.06	0.07044
ENSG00000143297	Simpel linear regression model	0.67064	0.67591	0.21582	0.29963	0.15316	0.17332
ENSG00000144191	Simpel linear regression model	0.19619	0.35571	0.34915	0.15247	0.12542	0.10259
ENSG00000144935	Simpel linear regression model	0.50216	0.29379	0.23879	0.26692	0.18382	0.18946
ENSG00000151967	Simpel linear regression model	0.4302	0.27791	0.05368	0.06504	0.0359	0.03782
ENSG00000152049	Simpel linear regression model	0.55063	0.39082	0.45894	0.50986	0.34913	0.37179
ENSG00000157933	Simpel linear regression model	0.16456	0.06899	0.44253	0.44511	0.32539	0.32595
ENSG00000161513	Simpel linear regression model	0.2333	0.21078	0.563	0.5498	0.44178	0.41994
ENSG00000174740	Simpel linear regression model	0.60243	0.49154	0.09118	0.08833	0.06891	0.06279
ENSG00000182916	Simpel linear regression model	0.61282	0.55346	0.41548	0.41301	0.31011	0.32128
ENSG00000048462	Simpel linear regression model	0.589	0.63924	0.64147	0.64425	0.45008	0.45041
ENSG00000070495	Simpel linear regression model	0.26494	0.26058	0.2907	0.30635	0.22222	0.25378
ENSG00000104946	Simpel linear regression model	0.12451	0.06187	0.3544	0.33434	0.28413	0.25756
ENSG00000109625	Simpel linear regression model	0.35208	0.43874	0.21766	0.17519	0.16275	0.13042
ENSG00000110777	Simpel linear regression model	0.62742	0.56055	0.5309	0.6158	0.35794	0.40122
ENSG00000131634	Simpel linear regression model	0.41454	0.52758	0.54766	0.4845	0.42765	0.37672
ENSG00000132554	Simpel linear regression model	0.08108	0.18079	0.06002	0.08507	0.02785	0.03505
ENSG00000132872	Simpel linear regression model	0.12931	0.32189	0.34369	0.14471	0.11146	0.09296
ENSG00000135365	Simpel linear regression model	0.31263	0.08374	0.27344	0.33631	0.20674	0.24892
ENSG00000136014	Simpel linear regression model	0.26634	0.21325	0.07761	0.05664	0.03865	0.03372
ENSG00000139220	Simpel linear regression model	0.43674	0.48658	0.07602	0.05876	0.04779	0.0376
ENSG00000141433	Simpel linear regression model	0.35665	0.31902	0.35573	0.29208	0.24664	0.19708
ENSG00000153012	Simpel linear regression model	0.33338	0.30124	0.45334	0.41627	0.32827	0.28832
ENSG00000160808	Simpel linear regression model	0.12606	0.04815	0.28645	0.50762	0.16164	0.189
ENSG00000162520	Simpel linear regression model	0.59282	0.63279	0.34007	0.30273	0.26239	0.22874
ENSG00000166025	Simpel linear regression model	0.65887	0.40064	0.46236	0.5536	0.36348	0.39314
ENSG00000166780	Simpel linear regression model	0.61649	0.37325	0.39693	0.59681	0.28896	0.37903
ENSG00000170276	Simpel linear regression model	0.67947	0.55241	0.18148	0.23306	0.13724	0.16087
ENSG00000171450	Simpel linear regression model	0.12356	0.03477	0.38661	0.44212	0.16782	0.21239
ENSG00000176204	Simpel linear regression model	0.01394	0.02187	0.12649	0.05292	0.0443	0.03265
ENSG00000182195	Simpel linear regression model	0.62848	0.56759	0.46141	0.4926	0.33442	0.3796
ENSG00000183496	Simpel linear regression model	0.39407	0.32183	0.2811	0.25704	0.21621	0.20552
ENSG00000183571	Simpel linear regression model	0.0362	0.07724	0.11011	0.02704	0.03317	0.02171
ENSG00000196338	Simpel linear regression model	0.29769	0.32991	0.20831	0.19272	0.16161	0.14859
ENSG00000066629	Simpel linear regression model	0.54057	0.40314	0.38571	0.40465	0.29286	0.30337
ENSG00000068137	Simpel linear regression model	0.15926	0.18907	0.39782	0.43594	0.30968	0.32608
ENSG00000105137	Simpel linear regression model	0.56784	0.45975	0.45207	0.47666	0.36083	0.36402
ENSG00000108797	Simpel linear regression model	0.51522	0.32963	0.49114	0.49308	0.37074	0.36111
ENSG00000109113	Simpel linear regression model	0.6356	0.51647	0.49941	0.54773	0.37652	0.39165
ENSG00000140092	Simpel linear regression model	0.61372	0.56739	0.53706	0.61037	0.42164	0.44543
ENSG00000140836	Simpel linear regression model	0.2636	0.12809	0.39029	0.4148	0.31245	0.32704
ENSG00000149557	Simpel linear regression model	0.66917	0.60683	0.27208	0.2658	0.20359	0.20727
ENSG00000151458	Simpel linear regression model	0.21261	0.05547	0.40876	0.41418	0.31719	0.34441
ENSG00000161594	Simpel linear regression model	0.31864	0.06938	0.02301	0.1006	0.01586	0.02894
ENSG00000166341	Simpel linear regression model	0.33557	0.18165	0.57439	0.58466	0.4532	0.46812
ENSG00000170876	Simpel linear regression model	0.20627	0.11864	0.37453	0.34537	0.28805	0.27429
ENSG00000171596	Simpel linear regression model	0.29464	0.37285	0.29392	0.26177	0.22025	0.18454
ENSG00000173040	Simpel linear regression model	0.61021	0.50225	0.16558	0.17129	0.12261	0.11882
ENSG00000178996	Simpel linear regression model	0.43521	0.33655	0.36334	0.35151	0.28819	0.26899
ENSG00000180543	Simpel linear regression model	0.65212	0.55598	0.31796	0.31743	0.23724	0.22262
ENSG00000180828	Simpel linear regression model	0.42919	0.45863	0.2852	0.27727	0.214	0.19111
ENSG00000181722	Simpel linear regression model	0.18357	0.058	0.04422	0.0441	0.03447	0.03388
ENSG00000185594	Simpel linear regression model	0.14991	0.00672	0.01633	0.11617	0.00992	0.02591
ENSG00000187240	Simpel linear regression model	0.3165	0.21341	0.17559	0.14819	0.12801	0.11482
ENSG00000197360	Simpel linear regression model	0.08799	0.12042	0.02727	0.0308	0.0115	0.01125
ENSG00000224982	Simpel linear regression model	0.17373	0.20864	0.16718	0.13829	0.09575	0.09877
ENSG00000004776	Simpel linear regression model	0.53906	0.39877	1.05553	1.30998	0.84674	1.02646
ENSG00000022267	Simpel linear regression model	0.63997	0.54647	0.71959	0.92627	0.56768	0.66366
ENSG00000060718	Simpel linear regression model	0.47639	0.47865	1.06515	0.89	0.82874	0.6807
ENSG00000067445	Simpel linear regression model	0.47919	0.45598	0.24105	0.20457	0.16193	0.1389
ENSG00000077522	Simpel linear regression model	0.11443	0.13314	0.05784	0.04137	0.02113	0.02427
ENSG00000095637	Simpel linear regression model	0.51089	0.44709	0.70995	0.74555	0.56556	0.57737
ENSG00000102096	Simpel linear regression model	0.45173	0.4746	0.52383	0.54599	0.40892	0.42954
ENSG00000112936	Simpel linear regression model	0.54301	0.51764	0.85684	1.00582	0.65838	0.64441
ENSG00000114948	Simpel linear regression model	0.43304	0.50839	0.2795	0.2258	0.18003	0.16034
ENSG00000115170	Simpel linear regression model	0.28646	0.13151	0.32331	0.38552	0.23919	0.29126
ENSG00000130643	Simpel linear regression model	0.19842	0.25919	0.1945	0.16968	0.09213	0.09037
ENSG00000131080	Simpel linear regression model	0.10745	0.11714	0.47818	0.39176	0.30596	0.28243
ENSG00000143194	Simpel linear regression model	0.02294	0.01235	0.55024	0.36655	0.21496	0.15704
ENSG00000145335	Simpel linear regression model	0.34843	0.42361	0.33988	0.3125	0.22339	0.21742
ENSG00000152527	Simpel linear regression model	0.23744	0.08068	0.30738	0.38733	0.20303	0.22507
ENSG00000172985	Simpel linear regression model	0.24488	0.03596	0.46875	0.65107	0.3647	0.43572
ENSG00000178568	Simpel linear regression model	0.04354	0.10456	0.02638	0.0233	0.00711	0.009
ENSG00000182263	Simpel linear regression model	0.58553	0.38671	0.06795	0.07329	0.04611	0.04523
ENSG00000186479	Simpel linear regression model	0.25194	0.21517	0.16459	0.18025	0.12153	0.12442
ENSG00000010404	Simpel linear regression model	0.25442	0.14589	0.52444	0.55727	0.40051	0.44443
ENSG00000072110	Simpel linear regression model	0.34232	0.14018	0.47063	0.41721	0.37418	0.31967
ENSG00000077279	Simpel linear regression model	0.05435	0.09142	0.04192	0.03145	0.01543	0.01403
ENSG00000100918	Simpel linear regression model	0.17682	0.02209	0.52541	0.67253	0.4226	0.51914
ENSG00000102181	Simpel linear regression model	0.34297	0.21386	0.42504	0.44108	0.33686	0.35628
ENSG00000102349	Simpel linear regression model	0.25406	0.28285	0.19584	0.18004	0.12427	0.12464
ENSG00000103710	Simpel linear regression model	0.62748	0.56964	0.4399	0.45148	0.33517	0.34736
ENSG00000104368	Simpel linear regression model	0.39988	0.408	0.67223	0.59143	0.5257	0.46848
ENSG00000112769	Simpel linear regression model	0.46369	0.37422	0.58424	0.59495	0.46944	0.46284
ENSG00000113327	Simpel linear regression model	0.2078	0.3296	0.10524	0.06483	0.0398	0.03462
ENSG00000135454	Simpel linear regression model	0.41025	0.16784	0.15447	0.20325	0.09861	0.11688
ENSG00000138080	Simpel linear regression model	0.56065	0.46257	0.7924	0.81849	0.6281	0.62957
ENSG00000145777	Simpel linear regression model	0.20837	0.04901	0.12236	0.20605	0.08877	0.11866
ENSG00000149451	Simpel linear regression model	0.54922	0.55005	0.38155	0.39742	0.27857	0.24351
ENSG00000152409	Simpel linear regression model	0.25322	0.07252	0.36329	0.39545	0.27738	0.30612
ENSG00000154027	Simpel linear regression model	0.15393	0.32974	0.17475	0.10559	0.08745	0.0601
ENSG00000154188	Simpel linear regression model	0.4263	0.43898	0.25066	0.26462	0.18952	0.16936
ENSG00000156103	Simpel linear regression model	0.44679	0.36956	0.14339	0.09907	0.09773	0.07711
ENSG00000157654	Simpel linear regression model	0.2878	0.2145	0.0554	0.04431	0.03795	0.03398
ENSG00000176293	Simpel linear regression model	0.46264	0.36105	0.14109	0.14977	0.09096	0.08119
ENSG00000188517	Simpel linear regression model	0.21522	0.0915	0.03075	0.08423	0.01937	0.03268
ENSG00000198626	Simpel linear regression model	0.16052	0.12869	0.28157	0.18179	0.18891	0.14738
ENSG00000213694	Simpel linear regression model	0.43167	0.33839	0.46803	0.44387	0.36549	0.35589
ENSG00000269226	Simpel linear regression model	0.13244	0.04625	0.01777	0.02201	0.01277	0.0145
ENSG00000077782	Simpel linear regression model	0.59655	0.53411	0.49678	0.55088	0.38169	0.39422
ENSG00000079841	Simpel linear regression model	0.22407	0.13222	0.05135	0.04479	0.02898	0.0267
ENSG00000103742	Simpel linear regression model	0.2663	0.33863	0.36567	0.27154	0.2804	0.21917
ENSG00000105287	Simpel linear regression model	0.18398	0.08517	0.35224	0.34168	0.262	0.27641
ENSG00000118257	Simpel linear regression model	0.53047	0.36609	0.57392	0.61829	0.46023	0.47652
ENSG00000118402	Simpel linear regression model	0.60405	0.07066	0.14849	0.32668	0.10617	0.12759
ENSG00000124237	Simpel linear regression model	0.00724	0.01142	0.35261	0.11831	0.10357	0.07124
ENSG00000132854	Simpel linear regression model	0.1391	0.17244	0.34184	0.24405	0.21595	0.17718
ENSG00000139926	Simpel linear regression model	0.55137	0.55124	0.47606	0.39588	0.35979	0.2927
ENSG00000140873	Simpel linear regression model	0.18542	0.19155	0.15361	0.15726	0.07597	0.08233
ENSG00000144642	Simpel linear regression model	0.65072	0.44917	0.18509	0.22233	0.13449	0.14184
ENSG00000148541	Simpel linear regression model	0.55177	0.48231	0.16439	0.14904	0.11734	0.11281
ENSG00000149506	Simpel linear regression model	0.08826	0.04445	0.05943	0.07126	0.03265	0.04431
ENSG00000154165	Simpel linear regression model	0.50618	0.52733	0.63531	0.69478	0.46246	0.47681
ENSG00000159164	Simpel linear regression model	0.48979	0.28444	0.31828	0.36778	0.22219	0.24444
ENSG00000169851	Simpel linear regression model	0.61027	0.43887	0.37458	0.35446	0.28493	0.25739
ENSG00000173452	Simpel linear regression model	0.17567	0.2924	0.02457	0.01963	0.00847	0.0091
ENSG00000174080	Simpel linear regression model	0.41165	0.26287	0.70784	0.80858	0.55776	0.65075
ENSG00000184985	Simpel linear regression model	0.45097	0.44555	0.38334	0.35592	0.28545	0.25952
ENSG00000185585	Simpel linear regression model	0.42482	0.34447	0.49343	0.5191	0.38893	0.40508
ENSG00000198795	Simpel linear regression model	0.5324	0.52054	0.35825	0.33367	0.27062	0.23767
ENSG00000204381	Simpel linear regression model	0.59105	0.48111	0.44325	0.42477	0.34369	0.3045
ENSG00000221643	Simpel linear regression model	0.17893	0.03705	0.28758	0.29428	0.21421	0.22436
ENSG00000243753	Simpel linear regression model	0.22294	0.06455	0.75455	0.73487	0.52607	0.57183
ENSG00000034239	Simpel linear regression model	0.13156	0.05959	0.04893	0.08374	0.01958	0.02498
ENSG00000071967	Simpel linear regression model	0.56385	0.44853	0.7504	0.95803	0.59685	0.7155
ENSG00000077157	Simpel linear regression model	0.54268	0.46196	0.62862	0.60017	0.49853	0.42634
ENSG00000085433	Simpel linear regression model	0.2614	0.08413	0.28614	0.3018	0.22174	0.21752
ENSG00000113262	Simpel linear regression model	0.10525	0.06039	0.02558	0.04205	0.0116	0.01274
ENSG00000123096	Simpel linear regression model	0.57442	0.52829	0.44272	0.43832	0.35001	0.3731
ENSG00000124772	Simpel linear regression model	0.61603	0.63855	0.39425	0.44226	0.30957	0.31045
ENSG00000124788	Simpel linear regression model	0.26628	0.10428	0.3545	0.35046	0.27059	0.26959
ENSG00000134769	Simpel linear regression model	0.38588	0.21964	0.33229	0.32863	0.25444	0.2351
ENSG00000136531	Simpel linear regression model	0.02524	0.00041	0.19954	0.23053	0.07402	0.07374
ENSG00000138131	Simpel linear regression model	0.46531	0.4402	0.39279	0.32076	0.24739	0.22261
ENSG00000140545	Simpel linear regression model	0.46621	0.38803	0.64911	0.68839	0.50495	0.49339
ENSG00000143248	Simpel linear regression model	0.38338	0.29134	0.80746	0.8637	0.64277	0.7278
ENSG00000145012	Simpel linear regression model	0.39382	0.24764	0.46741	0.42471	0.35441	0.33232
ENSG00000156466	Simpel linear regression model	0.42568	0.27659	0.14118	0.16666	0.09512	0.09936
ENSG00000157240	Simpel linear regression model	0.48278	0.4547	0.42766	0.40701	0.33783	0.32411
ENSG00000160097	Simpel linear regression model	0.19326	0.16647	0.35627	0.21571	0.20646	0.16564
ENSG00000170289	Simpel linear regression model	0.13218	0.01896	0.07685	0.05425	0.04055	0.0369
ENSG00000170477	Simpel linear regression model	0.08355	0.00011	0.27551	0.19082	0.12882	0.1122
ENSG00000170549	Simpel linear regression model	0.16145	0.05309	0.02583	0.09063	0.01332	0.02443
ENSG00000171885	Simpel linear regression model	0.07178	0.01591	0.08312	0.03113	0.02373	0.01955
ENSG00000175170	Simpel linear regression model	0.14569	0.00937	0.06261	0.15799	0.04295	0.06072
ENSG00000181104	Simpel linear regression model	0.31561	0.34277	0.73086	0.67213	0.59959	0.49953
ENSG00000185736	Simpel linear regression model	0.20009	0.04661	0.06232	0.13047	0.04604	0.04939
ENSG00000188379	Simpel linear regression model	0.00741	0.00624	0.00582	0.00255	0.00109	0.0008
ENSG00000196628	Simpel linear regression model	0.5769	0.50996	0.35717	0.33216	0.27913	0.25515
ENSG00000019991	Simpel linear regression model	0.32951	0.20993	0.31195	0.30382	0.24058	0.24024
ENSG00000054965	Simpel linear regression model	0.28058	0.09095	0.39603	0.44782	0.30761	0.33823
ENSG00000077080	Simpel linear regression model	0.07153	0.02562	0.14081	0.16103	0.03385	0.04503
ENSG00000077264	Simpel linear regression model	0.36147	0.381	0.06635	0.0669	0.03977	0.03493
ENSG00000082482	Simpel linear regression model	0.19937	0.35144	0.19275	0.18797	0.09349	0.096
ENSG00000090539	Simpel linear regression model	0.56315	0.45752	0.26287	0.28357	0.19459	0.18704
ENSG00000108255	Simpel linear regression model	0.14995	0.00506	0.05528	0.16876	0.03991	0.06641
ENSG00000123243	Simpel linear regression model	0.48019	0.4268	0.49962	0.57456	0.38957	0.40391
ENSG00000131711	Simpel linear regression model	0.56478	0.35084	0.44124	0.55785	0.33327	0.39804
ENSG00000135502	Simpel linear regression model	0.22525	0.15671	0.06344	0.087	0.03881	0.04293
ENSG00000135835	Simpel linear regression model	0.31421	0.27316	0.15426	0.1189	0.10302	0.09189
ENSG00000138829	Simpel linear regression model	0.17631	0.11941	0.35856	0.32476	0.26106	0.24335
ENSG00000151474	Simpel linear regression model	0.27747	0.19122	0.28517	0.26408	0.21161	0.20237
ENSG00000168427	Simpel linear regression model	0.12899	0.06816	0.23249	0.29972	0.13128	0.16233
ENSG00000174332	Simpel linear regression model	0.20994	0.23623	0.17	0.15822	0.117	0.1012
ENSG00000176136	Simpel linear regression model	0.16911	0.02637	0.03665	0.1793	0.02449	0.04245
ENSG00000178343	Simpel linear regression model	0.30919	0.32166	0.63623	0.57224	0.4079	0.40925
ENSG00000182446	Simpel linear regression model	0.25763	0.19838	0.29033	0.29856	0.21976	0.22293
ENSG00000182674	Simpel linear regression model	0.05871	0.08843	0.11006	0.0596	0.03546	0.03103
ENSG00000182771	Simpel linear regression model	0.35826	0.44081	0.19306	0.15627	0.12236	0.11124
ENSG00000183801	Simpel linear regression model	0.61961	0.62171	0.41882	0.39255	0.33782	0.30277
ENSG00000184281	Simpel linear regression model	0.16501	0.06427	0.39851	0.39259	0.28048	0.31388
ENSG00000240583	Simpel linear regression model	0.34258	0.45516	0.91961	0.95616	0.68981	0.75932
ENSG00000108387	Simpel linear regression model	0.48778	0.40388	0.23365	0.24229	0.17401	0.17429
ENSG00000113595	Simpel linear regression model	0.25732	0.13374	0.27413	0.26914	0.20332	0.19749
ENSG00000120337	Simpel linear regression model	0.12361	0.19538	0.27489	0.30809	0.17183	0.16632
ENSG00000123500	Simpel linear regression model	0.47669	0.49787	1.27903	1.12611	1.01934	0.89351
ENSG00000127990	Simpel linear regression model	0.5667	0.41887	0.52189	0.58385	0.39253	0.4527
ENSG00000129116	Simpel linear regression model	0.55994	0.43901	0.58805	0.63487	0.45585	0.49055
ENSG00000161681	Simpel linear regression model	0.16765	0.16889	0.1155	0.0859	0.04732	0.04356
ENSG00000162614	Simpel linear regression model	0.62337	0.50689	0.60216	0.589	0.45968	0.43342
ENSG00000170390	Simpel linear regression model	0.38591	0.33269	0.34777	0.35206	0.2459	0.2712
ENSG00000172247	Simpel linear regression model	0.10885	0.02915	0.15825	0.18807	0.10373	0.1187
ENSG00000173258	Simpel linear regression model	0.34166	0.05785	0.03495	0.08957	0.0251	0.03661
ENSG00000174482	Simpel linear regression model	0.20392	0.05284	0.03807	0.1267	0.01934	0.03538
ENSG00000183160	Simpel linear regression model	0.51177	0.58736	0.69975	0.67926	0.56375	0.50621
ENSG00000186487	Simpel linear regression model	0.10101	0.02873	0.03091	0.07782	0.00893	0.01593
ENSG00000197043	Simpel linear regression model	0.35298	0.25778	0.68782	0.67202	0.5337	0.55786
ENSG00000262576	Simpel linear regression model	0.28512	0.26992	0.09883	0.08782	0.05945	0.05866
ENSG00000019144	Simpel linear regression model	0.35488	0.2644	0.40276	0.48056	0.31729	0.38575
ENSG00000132464	Simpel linear regression model	0.2906	0.32747	0.08179	0.07369	0.04632	0.04964
ENSG00000137273	Simpel linear regression model	0.50626	0.50207	0.55405	0.5923	0.44166	0.4808
ENSG00000141068	Simpel linear regression model	0.28014	0.11941	0.34414	0.40745	0.26712	0.32064
ENSG00000154277	Simpel linear regression model	0.44546	0.46903	0.77257	0.72109	0.53915	0.54619
ENSG00000160321	Simpel linear regression model	0.34671	0.3066	0.04847	0.0383	0.02798	0.02382
ENSG00000166707	Simpel linear regression model	0.30341	0.23924	0.09686	0.13197	0.06678	0.07284
ENSG00000169946	Simpel linear regression model	0.5533	0.41827	0.20776	0.21309	0.14237	0.13635
ENSG00000187550	Simpel linear regression model	0.01135	0.00243	0.22718	0.20431	0.03369	0.04634
ENSG00000188997	Simpel linear regression model	0.14738	0.0708	0.28296	0.25892	0.21665	0.20384
ENSG00000196507	Simpel linear regression model	0.52194	0.25873	0.46221	0.59304	0.36675	0.46513
ENSG00000215217	Simpel linear regression model	0.14799	0.08821	0.06581	0.10219	0.03975	0.04277
ENSG00000074657	Simpel linear regression model	0.46724	0.33906	0.45704	0.46827	0.3549	0.3743
ENSG00000083782	Simpel linear regression model	0.3084	0.32601	0.75824	0.6869	0.52079	0.43395
ENSG00000106571	Simpel linear regression model	0.6409	0.5773	0.30598	0.26153	0.22359	0.18187
ENSG00000116678	Simpel linear regression model	0.32591	0.26544	0.30734	0.32715	0.23648	0.24476
ENSG00000123384	Simpel linear regression model	0.22994	0.09021	0.74039	0.8444	0.57817	0.67203
ENSG00000137265	Simpel linear regression model	0.64267	0.64593	0.40392	0.41408	0.29341	0.30993
ENSG00000137502	Simpel linear regression model	0.23824	0.15879	0.35326	0.37231	0.27569	0.30175
ENSG00000140995	Simpel linear regression model	0.17551	0.10271	0.32984	0.38858	0.25762	0.31006
ENSG00000153789	Simpel linear regression model	0.29936	0.24661	0.15123	0.15721	0.08491	0.087
ENSG00000162512	Simpel linear regression model	0.24292	0.15799	0.57435	0.56191	0.44304	0.44572
ENSG00000164949	Simpel linear regression model	0.48018	0.34178	0.66965	0.69996	0.52957	0.55591
ENSG00000166147	Simpel linear regression model	0.48261	0.47331	0.83808	0.8206	0.67501	0.60375
ENSG00000169231	Simpel linear regression model	0.2997	0.12322	0.49621	0.55659	0.38213	0.44347
ENSG00000170367	Simpel linear regression model	0.09447	0.05645	0.30241	0.41093	0.13926	0.16154
ENSG00000172667	Simpel linear regression model	0.19559	0.05364	0.47605	0.44381	0.35821	0.35815
ENSG00000178172	Simpel linear regression model	0.12545	0.07564	0.32391	0.24765	0.18355	0.1492
ENSG00000181619	Simpel linear regression model	0.19361	0.0342	0.14367	0.15834	0.10142	0.1178
ENSG00000186860	Simpel linear regression model	0.00295	0.0054	0.02453	0.09048	0.01067	0.02432
ENSG00000005243	Simpel linear regression model	0.64447	0.49076	0.47697	0.57044	0.38563	0.44029
ENSG00000006016	Simpel linear regression model	0.2144	0.17612	0.32815	0.31375	0.18939	0.20219
ENSG00000018408	Simpel linear regression model	0.57318	0.51548	0.54517	0.58426	0.41867	0.43876
ENSG00000078053	Simpel linear regression model	0.28168	0.51967	0.28478	0.121	0.13534	0.09319
ENSG00000100154	Simpel linear regression model	0.5345	0.34134	0.29206	0.30373	0.22725	0.24274
ENSG00000100427	Simpel linear regression model	0.09791	0.12302	0.15726	0.18377	0.09494	0.09001
ENSG00000111325	Simpel linear regression model	0.20674	0.08399	0.12221	0.14125	0.09558	0.11446
ENSG00000115183	Simpel linear regression model	0.15458	0.0255	0.31306	0.35896	0.24289	0.29582
ENSG00000118526	Simpel linear regression model	0.55388	0.63526	0.38934	0.32566	0.30465	0.25731
ENSG00000128596	Simpel linear regression model	0.39684	0.2934	0.28679	0.26803	0.21031	0.19522
ENSG00000144644	Simpel linear regression model	0.18015	0.03838	0.03475	0.05146	0.01828	0.01762
ENSG00000146122	Simpel linear regression model	0.57162	0.56091	0.38702	0.3875	0.30694	0.29693
ENSG00000147059	Simpel linear regression model	0.06369	0.20629	0.07356	0.03558	0.03209	0.02788
ENSG00000150347	Simpel linear regression model	0.15752	0.064	0.54476	0.54668	0.41556	0.44494
ENSG00000151388	Simpel linear regression model	0.40557	0.38035	0.7167	0.62551	0.58021	0.48767
ENSG00000151917	Simpel linear regression model	0.56081	0.46565	0.11947	0.11187	0.08611	0.07776
ENSG00000156113	Simpel linear regression model	0.69664	0.48035	0.41732	0.52692	0.3105	0.36534
ENSG00000165617	Simpel linear regression model	0.35277	0.31361	0.70781	0.66116	0.54254	0.52331
ENSG00000169504	Simpel linear regression model	0.4121	0.31021	0.64617	0.74212	0.49294	0.55411
ENSG00000174307	Simpel linear regression model	0.36911	0.33292	0.81443	0.80939	0.65386	0.69437
ENSG00000183023	Simpel linear regression model	0.50423	0.35753	0.22323	0.22911	0.17401	0.17047
ENSG00000183691	Simpel linear regression model	0.12867	0.23018	0.17705	0.08707	0.10165	0.07027
ENSG00000206102	Simpel linear regression model	0.00573	0.00671	0.01527	0.01535	0.00391	0.00427
ENSG00000215218	Simpel linear regression model	0.46838	0.47642	0.23832	0.20256	0.16395	0.14711
ENSG00000253305	Simpel linear regression model	0.10957	0.0782	0.36933	0.39206	0.24532	0.24807
ENSG00000257108	Simpel linear regression model	0.27816	0.11452	0.18573	0.20015	0.13405	0.14921
ENSG00000272674	Simpel linear regression model	0.15834	0.12438	0.52236	0.50355	0.37359	0.37373
ENSG00000011465	Simpel linear regression model	0.59	0.64738	0.89197	0.87983	0.73393	0.70393
ENSG00000077092	Simpel linear regression model	0.32847	0.292	0.37281	0.36113	0.27598	0.26266
ENSG00000088854	Simpel linear regression model	0.59488	0.49123	0.31267	0.3282	0.23138	0.22623
ENSG00000092841	Simpel linear regression model	0.26243	0.33042	0.42313	0.43019	0.30847	0.32138
ENSG00000100285	Simpel linear regression model	0.50559	0.45946	0.16049	0.13502	0.10898	0.09618
ENSG00000112319	Simpel linear regression model	0.08744	0.1282	0.10172	0.09729	0.05483	0.04906
ENSG00000114251	Simpel linear regression model	0.26021	0.24053	0.72151	0.6391	0.59067	0.53565
ENSG00000115839	Simpel linear regression model	0.15537	0.01772	0.30676	0.34987	0.22423	0.27719
ENSG00000117154	Simpel linear regression model	0.27184	0.32356	0.23268	0.25671	0.17138	0.18152
ENSG00000120088	Simpel linear regression model	0.05604	0.02711	0.08762	0.07835	0.02653	0.02371
ENSG00000128881	Simpel linear regression model	0.2754	0.11304	0.20138	0.21066	0.15189	0.16719
ENSG00000132718	Simpel linear regression model	0.57351	0.55453	0.4757	0.43575	0.3714	0.33688
ENSG00000134853	Simpel linear regression model	0.48047	0.43482	0.60388	0.61823	0.48604	0.52142
ENSG00000149582	Simpel linear regression model	0.34427	0.14048	0.39653	0.56702	0.30499	0.35443
ENSG00000156395	Simpel linear regression model	0.32336	0.04929	0.02676	0.11814	0.01589	0.03886
ENSG00000161298	Simpel linear regression model	0.23169	0.12419	0.08322	0.09469	0.05678	0.0607
ENSG00000162745	Simpel linear regression model	0.46868	0.34669	0.82811	0.88491	0.66676	0.67676
ENSG00000162804	Simpel linear regression model	0.3427	0.42646	0.34328	0.32408	0.25533	0.24491
ENSG00000164743	Simpel linear regression model	0.36549	0.33373	0.15639	0.14511	0.11094	0.09977
ENSG00000166450	Simpel linear regression model	0.045	0.31192	0.12418	0.04665	0.05843	0.04186
ENSG00000167779	Simpel linear regression model	0.58748	0.51114	0.67278	0.87144	0.50796	0.63755
ENSG00000171444	Simpel linear regression model	0.56458	0.48527	0.27171	0.25805	0.20955	0.18866
ENSG00000182326	Simpel linear regression model	0.61892	0.6013	0.80167	0.78567	0.64307	0.61877
ENSG00000182534	Simpel linear regression model	0.43195	0.35912	0.58268	0.63218	0.45893	0.5136
ENSG00000183153	Simpel linear regression model	0.12843	0.00408	0.11212	0.16949	0.0674	0.09632
ENSG00000088881	Simpel linear regression model	0.37005	0.39195	0.48395	0.38076	0.33991	0.28835
ENSG00000103647	Simpel linear regression model	0.3328	0.31883	0.32636	0.35172	0.21249	0.22415
ENSG00000105499	Simpel linear regression model	0.28729	0.17787	0.37282	0.49932	0.29883	0.36728
ENSG00000166923	Simpel linear regression model	0.54651	0.54613	0.97586	0.87183	0.7889	0.70927
ENSG00000168758	Simpel linear regression model	0.24048	0.10479	0.56785	0.65379	0.43639	0.5407
ENSG00000177098	Simpel linear regression model	0.55885	0.60008	0.24517	0.25031	0.1852	0.17537
ENSG00000196110	Simpel linear regression model	0.18578	0.11007	0.22116	0.20434	0.17917	0.16304
ENSG00000214548	Simpel linear regression model	0.31569	0.38274	0.44836	0.36833	0.35103	0.27702
ENSG00000221957	Simpel linear regression model	0.14073	0.30353	0.12416	0.0821	0.0505	0.04767
ENSG00000067798	Simpel linear regression model	0.29976	0.19323	0.1733	0.1546	0.1071	0.09623
ENSG00000069020	Simpel linear regression model	0.24444	0.1361	0.33111	0.32171	0.26478	0.25551
ENSG00000082014	Simpel linear regression model	0.45725	0.50645	0.31981	0.29863	0.24419	0.22815
ENSG00000110244	Simpel linear regression model	0.00362	0.01555	0.45961	1.2267	0.12784	0.21261
ENSG00000117020	Simpel linear regression model	0.5821	0.39445	0.41578	0.4384	0.30847	0.29956
ENSG00000133142	Simpel linear regression model	0.36804	0.12386	0.55018	0.56968	0.41702	0.46213
ENSG00000140285	Simpel linear regression model	0.59406	0.53341	0.44189	0.45664	0.326	0.29932
ENSG00000154096	Simpel linear regression model	0.49705	0.4473	0.74716	0.74786	0.58406	0.58706
ENSG00000155269	Simpel linear regression model	0.1474	0.05272	0.04412	0.13307	0.02992	0.04575
ENSG00000164100	Simpel linear regression model	0.1317	0.16904	0.06811	0.04161	0.04653	0.03395
ENSG00000169744	Simpel linear regression model	0.54355	0.49888	0.34085	0.34499	0.26038	0.26999
ENSG00000178772	Simpel linear regression model	0.0276	0.03295	0.36314	0.16603	0.07158	0.06923
ENSG00000197928	Simpel linear regression model	0.46327	0.45842	0.14577	0.12322	0.09268	0.08436
ENSG00000231861	Simpel linear regression model	0.19199	0.11367	0.03965	0.02907	0.02522	0.02272
ENSG00000276045	Simpel linear regression model	0.22651	0.0706	0.38573	0.35496	0.27512	0.29154
ENSG00000082684	Simpel linear regression model	0.23652	0.11631	0.16802	0.19886	0.12878	0.14932
ENSG00000100122	Simpel linear regression model	0.17811	0.23105	0.28599	0.39008	0.19066	0.23746
ENSG00000106799	Simpel linear regression model	0.29317	0.1932	0.43478	0.40861	0.33624	0.31938
ENSG00000132535	Simpel linear regression model	0.4736	0.24809	0.32129	0.4061	0.24265	0.2778
ENSG00000143387	Simpel linear regression model	0.48235	0.55794	0.8985	0.76708	0.72623	0.62405
ENSG00000156804	Simpel linear regression model	0.52267	0.3963	0.64351	0.67839	0.4922	0.53426
ENSG00000162595	Simpel linear regression model	0.11184	0.17211	0.45212	0.28145	0.20973	0.19231
ENSG00000162849	Simpel linear regression model	0.36362	0.34067	0.58696	0.48315	0.43272	0.38846
ENSG00000163171	Simpel linear regression model	0.35993	0.20545	0.44819	0.48041	0.35043	0.39964
ENSG00000163531	Simpel linear regression model	0.35269	0.1962	0.35467	0.40146	0.26411	0.28141
ENSG00000169564	Simpel linear regression model	0.1917	0	0.36295	0.34253	0.22698	0.25452
ENSG00000185010	Simpel linear regression model	0.30863	0.22429	0.25912	0.26532	0.19477	0.20556
ENSG00000198930	Simpel linear regression model	0.28958	0.29605	0.93097	0.91697	0.52445	0.54234
ENSG00000092969	Simpel linear regression model	0.18035	0.08397	0.53732	0.51613	0.32233	0.33046
ENSG00000100234	Simpel linear regression model	0.34394	0.29179	0.61469	0.60218	0.49951	0.4752
ENSG00000102245	Simpel linear regression model	0.48028	0.33285	0.29655	0.32551	0.21615	0.26542
ENSG00000115596	Simpel linear regression model	0.09966	0.04641	0.4654	0.50851	0.26729	0.27084
ENSG00000118473	Simpel linear regression model	0.45366	0.48561	0.21608	0.15359	0.16205	0.11759
ENSG00000126545	Simpel linear regression model	0.03936	0.21745	0.10393	0.12693	0.05468	0.07078
ENSG00000131016	Simpel linear regression model	0.53622	0.38122	0.75103	0.89107	0.56041	0.62587
ENSG00000149380	Simpel linear regression model	0.54847	0.46295	0.38766	0.37845	0.28121	0.25317
ENSG00000153250	Simpel linear regression model	0.51698	0.31062	0.4886	0.60462	0.39009	0.47919
ENSG00000157570	Simpel linear regression model	0.40558	0.4507	0.63912	0.51845	0.47266	0.41688
ENSG00000159403	Simpel linear regression model	0.62314	0.56936	0.71839	0.74653	0.56566	0.57193
ENSG00000164418	Simpel linear regression model	0.06436	0.07715	0.19035	0.15847	0.08119	0.0807
ENSG00000177030	Simpel linear regression model	0.15193	0.10462	0.34946	0.35474	0.26496	0.27481
ENSG00000177791	Simpel linear regression model	0.19607	0.23527	0.13579	0.16699	0.09074	0.10289
ENSG00000049192	Simpel linear regression model	0.31646	0.2205	0.21222	0.18139	0.15783	0.14341
ENSG00000075340	Simpel linear regression model	0.352	0.32711	0.11691	0.10077	0.06364	0.05711
ENSG00000105610	Simpel linear regression model	0.05984	0.00015	0.0762	0.11925	0.05616	0.06988
ENSG00000109680	Simpel linear regression model	0.23021	0.03847	0.24065	0.23934	0.19011	0.19675
ENSG00000117643	Simpel linear regression model	0.45548	0.39735	0.37464	0.37319	0.28646	0.25398
ENSG00000120594	Simpel linear regression model	0.45488	0.45865	0.67657	0.66716	0.55012	0.52318
ENSG00000140459	Simpel linear regression model	0.24699	0.2876	0.08903	0.19126	0.05468	0.08195
ENSG00000143816	Simpel linear regression model	0.525	0.36215	0.34665	0.3684	0.25358	0.24786
ENSG00000144369	Simpel linear regression model	0.41838	0.34833	0.2897	0.2655	0.20539	0.1834
ENSG00000164176	Simpel linear regression model	0.46443	0.46792	0.66438	0.67368	0.53778	0.54924
ENSG00000167077	Simpel linear regression model	0.55016	0.57542	0.25076	0.28986	0.18239	0.20142
ENSG00000171451	Simpel linear regression model	0.58241	0.53593	0.12279	0.1135	0.08728	0.07715
ENSG00000171817	Simpel linear regression model	0.32934	0.19144	0.11789	0.1745	0.08488	0.10063
ENSG00000173163	Simpel linear regression model	0.21373	0.18946	0.37323	0.45734	0.27094	0.32258
ENSG00000179909	Simpel linear regression model	0.45273	0.34234	0.17178	0.19001	0.12786	0.12055
ENSG00000181264	Simpel linear regression model	0.29641	0.05614	0.23412	0.27675	0.17608	0.20244
ENSG00000182218	Simpel linear regression model	0.50254	0.31606	0.23807	0.25464	0.17458	0.18132
ENSG00000198728	Simpel linear regression model	0.15535	0.07196	0.40261	0.40057	0.30926	0.31707
ENSG00000214694	Simpel linear regression model	0.061	0.01214	0.07419	0.0688	0.03267	0.03578
ENSG00000107165	Simpel linear regression model	0.20961	0.2519	0.3382	0.28375	0.21906	0.20069
ENSG00000113140	Simpel linear regression model	0.49802	0.44294	0.88194	0.89302	0.6906	0.70225
ENSG00000122641	Simpel linear regression model	0.44788	0.29652	0.90574	0.92425	0.70839	0.71393
ENSG00000130037	Simpel linear regression model	0.41413	0.28669	0.14372	0.21303	0.10328	0.11536
ENSG00000136842	Simpel linear regression model	0.63351	0.51543	0.3421	0.33534	0.25461	0.23325
ENSG00000159723	Simpel linear regression model	0.09509	0.07972	0.11546	0.24501	0.07018	0.08269
ENSG00000167191	Simpel linear regression model	0.3324	0.34346	0.47101	0.46112	0.35811	0.36783
ENSG00000167664	Simpel linear regression model	0.28318	0.20165	0.33877	0.38825	0.2426	0.29627
ENSG00000173421	Simpel linear regression model	0.39128	0.32328	0.05855	0.03944	0.03893	0.03025
ENSG00000173482	Simpel linear regression model	0.53068	0.47859	0.41014	0.4148	0.31947	0.32071
ENSG00000175602	Simpel linear regression model	0.22588	0.20792	0.7698	0.81003	0.57445	0.60966
ENSG00000176406	Simpel linear regression model	0.0376	0.00184	0.16523	0.17871	0.04663	0.04553
ENSG00000179046	Simpel linear regression model	0.08261	0.05194	0.01431	0.05863	0.00733	0.01328
ENSG00000182636	Simpel linear regression model	0.63971	0.51918	0.56393	0.6449	0.41877	0.50285
ENSG00000186684	Simpel linear regression model	0.38843	0.40533	0.13229	0.09582	0.08002	0.06343
ENSG00000187955	Simpel linear regression model	0.55469	0.57088	0.76743	0.75886	0.61036	0.59976
ENSG00000197614	Simpel linear regression model	0.52683	0.55623	0.77586	0.86957	0.60376	0.61329
ENSG00000058091	Simpel linear regression model	0.56779	0.42962	0.41178	0.42334	0.30364	0.3195
ENSG00000072041	Simpel linear regression model	0.04847	0.00239	0.16989	0.22564	0.05168	0.05664
ENSG00000086717	Simpel linear regression model	0.32889	0.19793	0.15872	0.11237	0.10636	0.08732
ENSG00000086991	Simpel linear regression model	0.52707	0.3679	0.30664	0.35063	0.22589	0.21983
ENSG00000124302	Simpel linear regression model	0.06867	0.25609	0.21701	0.07266	0.04643	0.03943
ENSG00000125945	Simpel linear regression model	0.26157	0.22393	0.35849	0.36942	0.27838	0.2944
ENSG00000133026	Simpel linear regression model	0.38826	0.13272	0.65203	0.7599	0.51525	0.62117
ENSG00000137285	Simpel linear regression model	0.21538	0.19221	0.75521	0.78737	0.51244	0.53933
ENSG00000144278	Simpel linear regression model	0.04137	0.05417	0.22729	0.15261	0.08095	0.08779
ENSG00000144366	Simpel linear regression model	0.28524	0.28227	0.47226	0.40087	0.33	0.33053
ENSG00000154783	Simpel linear regression model	0.3643	0.38911	0.54884	0.46335	0.40478	0.34789
ENSG00000163749	Simpel linear regression model	0.3119	0.31745	0.04473	0.04391	0.03248	0.0326
ENSG00000164114	Simpel linear regression model	0.27238	0.04122	0.34619	0.45165	0.23026	0.30879
ENSG00000166558	Simpel linear regression model	0.03016	2e-05	0.21855	0.16511	0.06066	0.07406
ENSG00000167549	Simpel linear regression model	0.42237	0.27269	0.14523	0.23654	0.10328	0.12817
ENSG00000168702	Simpel linear regression model	0.00555	0.10371	0.13652	0.02157	0.01847	0.01268
ENSG00000174282	Simpel linear regression model	0.33326	0.20174	0.47073	0.53358	0.37116	0.41343
ENSG00000178776	Simpel linear regression model	0.36467	0.25787	0.456	0.4501	0.31473	0.30626
ENSG00000189056	Simpel linear regression model	0.4145	0.44666	0.22622	0.13665	0.15106	0.09975
ENSG00000102781	Simpel linear regression model	0.35028	0.16462	0.31195	0.31837	0.24281	0.26224
ENSG00000105472	Simpel linear regression model	0.4294	0.50035	0.61504	0.538	0.46772	0.43046
ENSG00000113721	Simpel linear regression model	0.47775	0.40175	0.78709	0.779	0.63132	0.58473
ENSG00000120885	Simpel linear regression model	0.47073	0.44659	0.98386	1.07245	0.77366	0.86797
ENSG00000122188	Simpel linear regression model	0.63357	0.72389	0.32528	0.29926	0.2321	0.22068
ENSG00000125813	Simpel linear regression model	0.08754	0.00824	0.01592	0.0956	0.00612	0.01591
ENSG00000128849	Simpel linear regression model	0.28235	0.12491	0.48394	0.57794	0.36923	0.4692
ENSG00000131378	Simpel linear regression model	0.5604	0.56241	0.53541	0.50377	0.42435	0.38305
ENSG00000138311	Simpel linear regression model	0.19613	0.12097	0.10803	0.0973	0.05179	0.04858
ENSG00000144711	Simpel linear regression model	0.21236	0.12628	0.47397	0.49327	0.36293	0.371
ENSG00000172348	Simpel linear regression model	0.57537	0.48389	0.47454	0.53935	0.36133	0.41046
ENSG00000182255	Simpel linear regression model	0.09609	0.01126	0.01428	0.10934	0.00467	0.01672
ENSG00000196090	Simpel linear regression model	0.28673	0.01982	0.03829	0.10763	0.02403	0.03802
ENSG00000196376	Simpel linear regression model	0.31694	0.41899	0.15519	0.13441	0.08533	0.09041
ENSG00000196700	Simpel linear regression model	0.44226	0.31969	0.38264	0.40614	0.28839	0.28995
ENSG00000249471	Simpel linear regression model	0.13077	0.04362	0.22831	0.22872	0.17533	0.1743
ENSG00000264549	Simpel linear regression model	0.00412	0.002	0.01127	0.01203	0.00971	0.01026
ENSG00000088756	Simpel linear regression model	0.35321	0.21714	0.12718	0.17286	0.09676	0.11504
ENSG00000105426	Simpel linear regression model	0.26601	0.39103	0.58456	0.53984	0.39871	0.38903
ENSG00000119699	Simpel linear regression model	0.54872	0.5081	0.67369	0.60616	0.5155	0.43044
ENSG00000119919	Simpel linear regression model	0.62863	0.60362	0.49818	0.51025	0.39445	0.39737
ENSG00000134363	Simpel linear regression model	0.3747	0.46972	0.49044	0.42209	0.33102	0.29452
ENSG00000138615	Simpel linear regression model	0.50903	0.48151	0.69189	0.81652	0.50831	0.50394
ENSG00000138674	Simpel linear regression model	0.18242	0.09518	0.45142	0.36935	0.31609	0.30095
ENSG00000151322	Simpel linear regression model	0.35669	0.05429	0.05695	0.09351	0.0332	0.04141
ENSG00000158186	Simpel linear regression model	0.63238	0.52965	0.38039	0.45062	0.30269	0.33111
ENSG00000164164	Simpel linear regression model	0.15514	0.15734	0.40226	0.37016	0.28333	0.29551
ENSG00000167601	Simpel linear regression model	0.54598	0.58238	0.61134	0.57086	0.48253	0.44625
ENSG00000181408	Simpel linear regression model	0.05676	0.06407	0.40055	0.28181	0.18558	0.17574
ENSG00000206538	Simpel linear regression model	0.5349	0.35209	0.34273	0.39416	0.24644	0.2497
ENSG00000250510	Simpel linear regression model	0.56129	0.55393	0.21081	0.19323	0.14881	0.15
ENSG00000057468	Simpel linear regression model	0.12694	0.28337	0.15733	0.22405	0.07328	0.11283
ENSG00000106511	Simpel linear regression model	0.44789	0.49178	0.4961	0.39451	0.30389	0.25971
ENSG00000116962	Simpel linear regression model	0.33004	0.1829	0.73602	0.83632	0.58244	0.66468
ENSG00000127580	Simpel linear regression model	0.23422	0.34041	0.42995	0.38747	0.28433	0.27472
ENSG00000135931	Simpel linear regression model	0.36986	0.12016	0.28537	0.32264	0.22275	0.25353
ENSG00000141551	Simpel linear regression model	0.25072	0.12754	0.26815	0.26367	0.20319	0.21076
ENSG00000141556	Simpel linear regression model	0.21443	0.09439	0.38067	0.41943	0.29443	0.31825
ENSG00000143473	Simpel linear regression model	0.30229	0.18799	0.03472	0.03354	0.02283	0.02167
ENSG00000157017	Simpel linear regression model	0.25793	0.14326	0.12272	0.18779	0.09153	0.11233
ENSG00000163449	Simpel linear regression model	0.22594	0.17725	0.15376	0.14427	0.08365	0.08379
ENSG00000164411	Simpel linear regression model	0.04358	0.12377	0.35379	0.34145	0.19093	0.1836
ENSG00000165383	Simpel linear regression model	0.27751	0.16051	0.07133	0.07565	0.05	0.05056
ENSG00000167414	Simpel linear regression model	0.34027	0.42267	0.38058	0.38193	0.24838	0.26209
ENSG00000182103	Simpel linear regression model	0.11187	0.05997	0.17371	0.24748	0.0575	0.09769
ENSG00000184898	Simpel linear regression model	0.25845	0.15985	0.337	0.33018	0.26765	0.27474
ENSG00000213246	Simpel linear regression model	0.16319	0.02128	0.51781	0.59169	0.36779	0.45527
ENSG00000213658	Simpel linear regression model	0.16708	0.00871	0.12323	0.12347	0.07737	0.09402
ENSG00000100351	Simpel linear regression model	0.44725	0.50396	0.24676	0.22103	0.16186	0.16067
ENSG00000107731	Simpel linear regression model	0.34619	0.36839	0.67099	0.61548	0.5249	0.47783
ENSG00000110422	Simpel linear regression model	0.21172	0.07239	0.42321	0.41653	0.30276	0.31918
ENSG00000115504	Simpel linear regression model	0.31543	0.16737	0.36662	0.35529	0.26518	0.28012
ENSG00000115896	Simpel linear regression model	0.36637	0.36011	0.21633	0.19196	0.14099	0.14268
ENSG00000132000	Simpel linear regression model	0.37027	0.55716	0.51196	0.3871	0.40747	0.31559
ENSG00000135333	Simpel linear regression model	0.26525	0.38552	0.53367	0.32039	0.26937	0.21063
ENSG00000144619	Simpel linear regression model	0.5071	0.56335	0.22607	0.21135	0.16109	0.14958
ENSG00000152208	Simpel linear regression model	0.04783	0.02015	0.02391	0.0378	0.00695	0.01289
ENSG00000164294	Simpel linear regression model	0.44283	0.26953	0.60906	0.67124	0.47446	0.54288
ENSG00000168329	Simpel linear regression model	0.28663	0.27894	0.25975	0.22632	0.1906	0.16816
ENSG00000178372	Simpel linear regression model	0.0296	0.01357	0.22552	0.23707	0.07574	0.0845
ENSG00000183098	Simpel linear regression model	0.59079	0.59193	0.46996	0.42205	0.3728	0.33327
ENSG00000186318	Simpel linear regression model	0.29678	0.14005	0.46467	0.48249	0.36724	0.38712
ENSG00000213190	Simpel linear regression model	0.4291	0.26233	0.3336	0.31827	0.24615	0.25375
ENSG00000255408	Simpel linear regression model	0.10656	0.14272	0.05433	0.05094	0.02554	0.02295
ENSG00000091986	Simpel linear regression model	0.66739	0.59664	0.7082	0.78947	0.56965	0.54992
ENSG00000109927	Simpel linear regression model	0.36549	0.21373	0.04149	0.05127	0.029	0.0284
ENSG00000110448	Simpel linear regression model	0.21552	0.2611	0.72371	0.65924	0.53181	0.50324
ENSG00000119681	Simpel linear regression model	0.41734	0.35932	0.80796	0.9242	0.64424	0.70353
ENSG00000134245	Simpel linear regression model	0.40312	0.46672	0.25956	0.20172	0.20458	0.16166
ENSG00000138675	Simpel linear regression model	0.24913	0.17665	0.10122	0.09004	0.05174	0.04938
ENSG00000152092	Simpel linear regression model	0.21996	0.24457	0.10002	0.08417	0.03868	0.04006
ENSG00000155511	Simpel linear regression model	0.1954	0.08699	0.0434	0.08893	0.02363	0.02995
ENSG00000163513	Simpel linear regression model	0.19591	0.10003	0.63451	0.62916	0.47233	0.47703
ENSG00000167657	Simpel linear regression model	0.16895	0.03964	0.39832	0.39823	0.29622	0.30232
ENSG00000168038	Simpel linear regression model	0.2058	0.11833	0.20959	0.27206	0.16353	0.19982
ENSG00000170128	Simpel linear regression model	0.22581	0.12545	0.26396	0.2403	0.15524	0.16412
ENSG00000174705	Simpel linear regression model	0.26687	0.14377	0.55905	0.56471	0.43155	0.41195
ENSG00000183644	Simpel linear regression model	0.24735	0.12697	0.01966	0.01751	0.01362	0.01265
ENSG00000237651	Simpel linear regression model	0.55998	0.42012	0.15911	0.23237	0.11686	0.13805
ENSG00000008256	Simpel linear regression model	0.3291	0.25901	0.42981	0.45206	0.32125	0.36348
ENSG00000041515	Simpel linear regression model	0.09613	0.2381	0.06149	0.03407	0.02995	0.02323
ENSG00000088320	Simpel linear regression model	0.528	0.47252	0.25172	0.25442	0.18919	0.19279
ENSG00000134901	Simpel linear regression model	0.36914	0.17408	0.43767	0.47183	0.34264	0.37257
ENSG00000135346	Simpel linear regression model	0.03381	0.15656	0.12589	0.03594	0.03988	0.02572
ENSG00000135736	Simpel linear regression model	0.30517	0.31177	0.39409	0.38337	0.2987	0.29589
ENSG00000144406	Simpel linear regression model	0.08419	0.03211	0.04232	0.03514	0.01075	0.01489
ENSG00000144837	Simpel linear regression model	0.26993	0.32053	0.73573	0.77215	0.59257	0.60533
ENSG00000145423	Simpel linear regression model	0.55676	0.57755	1.59062	1.5998	1.30152	1.3338
ENSG00000149201	Simpel linear regression model	0.2736	0.06572	0.0598	0.09924	0.04432	0.05847
ENSG00000149300	Simpel linear regression model	0.10985	0.00314	0.03633	0.05824	0.02397	0.03018
ENSG00000172037	Simpel linear regression model	0.39319	0.25625	0.60146	0.61988	0.46053	0.48376
ENSG00000178209	Simpel linear regression model	0.20077	0.03494	0.6386	0.76766	0.46832	0.55941
ENSG00000197430	Simpel linear regression model	0.02958	0.00029	0.00348	0.02613	0.00152	0.00424
ENSG00000213625	Simpel linear regression model	0.24833	0.25532	0.39253	0.38038	0.28555	0.29753
ENSG00000240935	Simpel linear regression model	6e-05	0	0.12297	0.0127	0.01906	0.01177
ENSG00000047849	Simpel linear regression model	0.17847	0.0702	0.34815	0.40276	0.26338	0.31277
ENSG00000061337	Simpel linear regression model	0.43734	0.33085	0.44185	0.43411	0.34193	0.34195
ENSG00000136383	Simpel linear regression model	0.11916	0.11096	0.89305	0.84209	0.69177	0.63712
ENSG00000143502	Simpel linear regression model	0.08852	0.16239	0.23299	0.14742	0.11233	0.09156
ENSG00000144668	Simpel linear regression model	0.35233	0.31279	0.65219	0.64476	0.50313	0.52166
ENSG00000149294	Simpel linear regression model	0.48879	0.36924	0.32898	0.32745	0.22123	0.2172
ENSG00000151617	Simpel linear regression model	0.29431	0.06192	0.75009	1.01476	0.55515	0.68902
ENSG00000204344	Simpel linear regression model	0.23433	0.05966	0.22905	0.21443	0.17865	0.17494
ENSG00000212283	Simpel linear regression model	0.22053	0.02558	0.48834	0.50724	0.3681	0.4105
ENSG00000007237	Simpel linear regression model	0.58049	0.66022	0.51178	0.44565	0.4054	0.33926
ENSG00000007312	Simpel linear regression model	0.67126	0.7736	0.46519	0.44235	0.33528	0.34278
ENSG00000023191	Simpel linear regression model	0.13758	0.05702	0.33772	0.38136	0.25093	0.28155
ENSG00000108001	Simpel linear regression model	0.47125	0.3467	0.21708	0.2811	0.13912	0.14927
ENSG00000108654	Simpel linear regression model	0.20479	0.01636	0.35185	0.37576	0.26953	0.28669
ENSG00000109471	Simpel linear regression model	0.21604	0.30438	0.04371	0.04747	0.02829	0.03332
ENSG00000118308	Simpel linear regression model	0.47505	0.60118	0.42998	0.40963	0.28022	0.29103
ENSG00000139193	Simpel linear regression model	0.7274	0.7677	0.47471	0.46746	0.36792	0.37237
ENSG00000177374	Simpel linear regression model	0.54619	0.4475	0.32596	0.33235	0.25127	0.24898
ENSG00000181029	Simpel linear regression model	0.16189	0.10174	0.28611	0.35344	0.14944	0.19631
ENSG00000182836	Simpel linear regression model	0.1741	0.33291	0.17237	0.10516	0.06948	0.06092
ENSG00000004468	Simpel linear regression model	0.43528	0.54511	0.4617	0.38903	0.30179	0.29078
ENSG00000058453	Simpel linear regression model	0.20249	0.11756	0.41392	0.47821	0.33066	0.38072
ENSG00000078401	Simpel linear regression model	0.22924	0.11595	0.99284	0.92452	0.80868	0.73518
ENSG00000106080	Simpel linear regression model	0.23991	0.06985	0.3825	0.44386	0.29661	0.35413
ENSG00000106723	Simpel linear regression model	0.1644	0.18407	0.376	0.26143	0.25678	0.21569
ENSG00000111799	Simpel linear regression model	0.41089	0.31325	0.99519	1.03849	0.80274	0.8162
ENSG00000126461	Simpel linear regression model	0.07414	0.05218	0.44015	0.3958	0.31617	0.31371
ENSG00000135148	Simpel linear regression model	0.30419	0.31581	0.31689	0.28447	0.23385	0.21755
ENSG00000137731	Simpel linear regression model	0.05349	0.03188	0.16659	0.11152	0.0713	0.068
ENSG00000138468	Simpel linear regression model	0.21024	0.04167	0.32296	0.36637	0.2485	0.29243
ENSG00000161381	Simpel linear regression model	0.39645	0.4505	0.37778	0.30708	0.2956	0.24065
ENSG00000168621	Simpel linear regression model	0.48175	0.28587	0.20867	0.19667	0.15448	0.1496
ENSG00000169071	Simpel linear regression model	0.39934	0.31593	0.61954	0.66046	0.48738	0.55101
ENSG00000175414	Simpel linear regression model	0.2577	0.15995	0.26856	0.21758	0.18795	0.17694
ENSG00000177706	Simpel linear regression model	0.48644	0.509	0.6401	0.5785	0.50404	0.45129
ENSG00000184347	Simpel linear regression model	0.56035	0.50302	0.49831	0.60808	0.36733	0.40402
ENSG00000185231	Simpel linear regression model	0.1189	0.01551	0.01526	0.11887	0.00938	0.0222
ENSG00000197776	Simpel linear regression model	0.35216	0.31924	0.19691	0.19869	0.14781	0.15668
ENSG00000255302	Simpel linear regression model	0.38037	0.17019	0.43912	0.48638	0.33513	0.39068
ENSG00000091136	Simpel linear regression model	0.20513	0.06438	0.66013	0.62966	0.52134	0.48582
ENSG00000102468	Simpel linear regression model	0.44159	0.39111	0.11798	0.11894	0.07566	0.07634
ENSG00000102935	Simpel linear regression model	0.36456	0.29455	0.37602	0.39641	0.28992	0.29216
ENSG00000103145	Simpel linear regression model	0.22728	0.24065	0.41677	0.39104	0.31789	0.30531
ENSG00000107816	Simpel linear regression model	0.2595	0.20964	0.42078	0.48952	0.32722	0.38715
ENSG00000133878	Simpel linear regression model	0.37942	0.46366	0.21475	0.22252	0.13783	0.14622
ENSG00000134207	Simpel linear regression model	0.08825	0.06417	0.0968	0.08284	0.02721	0.0304
ENSG00000134917	Simpel linear regression model	0.42188	0.29621	0.35126	0.33916	0.23919	0.24167
ENSG00000141965	Simpel linear regression model	0.23786	0.11118	0.13469	0.14336	0.09096	0.10435
ENSG00000162227	Simpel linear regression model	0.25845	0.26488	0.28626	0.27952	0.2201	0.21755
ENSG00000163687	Simpel linear regression model	0.43039	0.39577	0.6776	0.75896	0.49266	0.55178
ENSG00000183682	Simpel linear regression model	0.18746	0.16802	0.37456	0.38521	0.29353	0.28587
ENSG00000186866	Simpel linear regression model	0.21182	0.01177	0.3254	0.34131	0.24808	0.27708
ENSG00000188784	Simpel linear regression model	0.08339	0.00082	0.1031	0.19653	0.05039	0.06964
ENSG00000229988	Simpel linear regression model	0.05725	0.09766	0.02907	0.03032	0.01557	0.01724
ENSG00000239697	Simpel linear regression model	0.54449	0.45219	0.49134	0.56737	0.38231	0.45699
ENSG00000131831	Simpel linear regression model	0.3349	0.30215	0.77017	0.71397	0.57616	0.59131
ENSG00000164849	Simpel linear regression model	0.42526	0.21623	0.13421	0.24189	0.09958	0.13567
ENSG00000164893	Simpel linear regression model	6e-05	0.01684	0.01041	0.00918	0.00239	0.003
ENSG00000169902	Simpel linear regression model	0.52725	0.49843	0.47159	0.51057	0.37262	0.41772
ENSG00000171657	Simpel linear regression model	0.3442	0.32359	0.14445	0.16748	0.10298	0.11791
ENSG00000175899	Simpel linear regression model	0.56587	0.52042	0.71313	0.75755	0.57166	0.62913
ENSG00000203914	Simpel linear regression model	0.10808	0.02198	0.20585	0.22533	0.09998	0.11069
ENSG00000054356	Simpel linear regression model	0.31868	0.30102	0.26881	0.23851	0.16598	0.14901
ENSG00000106538	Simpel linear regression model	0.49872	0.528	0.7761	0.71993	0.61	0.585
ENSG00000111796	Simpel linear regression model	0.6117	0.50433	0.46814	0.56988	0.35244	0.44678
ENSG00000112619	Simpel linear regression model	0.53726	0.45421	0.12965	0.13713	0.09532	0.09903
ENSG00000138185	Simpel linear regression model	0.47413	0.49528	0.37392	0.32636	0.29194	0.26195
ENSG00000140945	Simpel linear regression model	0.23794	0.21283	0.44636	0.39606	0.35126	0.32174
ENSG00000151468	Simpel linear regression model	0.31243	0.15165	0.55555	0.71736	0.43117	0.52285
ENSG00000154114	Simpel linear regression model	0.35631	0.21948	0.35147	0.36641	0.27855	0.29684
ENSG00000168040	Simpel linear regression model	0.18692	0.09992	0.32856	0.33317	0.23743	0.24321
ENSG00000182389	Simpel linear regression model	0.05203	0.00105	0.109	0.14603	0.06038	0.08539
ENSG00000182896	Simpel linear regression model	0.05643	0.00275	0.0225	0.02958	0.01274	0.01777
ENSG00000185972	Simpel linear regression model	0.43342	0.1642	0.08032	0.20302	0.05716	0.07502
ENSG00000189129	Simpel linear regression model	0.4282	0.43275	0.5235	0.66778	0.38446	0.44542
ENSG00000204632	Simpel linear regression model	0.2554	0.10898	0.74586	0.77694	0.56516	0.63284
ENSG00000213903	Simpel linear regression model	0.22451	0.0573	0.52366	0.57058	0.38732	0.43196
ENSG00000026751	Simpel linear regression model	0.5583	0.64039	0.69116	0.68696	0.55108	0.5639
ENSG00000101665	Simpel linear regression model	0.23677	0.13677	0.50919	0.62566	0.39593	0.48745
ENSG00000121236	Simpel linear regression model	0.37508	0.15551	0.18212	0.22511	0.13759	0.16514
ENSG00000128573	Simpel linear regression model	0.3391	0.23256	0.33956	0.33103	0.2463	0.24155
ENSG00000130635	Simpel linear regression model	0.43236	0.33341	0.9746	0.99031	0.77694	0.77226
ENSG00000134532	Simpel linear regression model	0.33659	0.14918	0.11323	0.14774	0.07045	0.08037
ENSG00000137409	Simpel linear regression model	0.2089	0.0187	0.3019	0.31894	0.22752	0.24915
ENSG00000139151	Simpel linear regression model	0.02834	0.08202	0.00396	0.00204	0.00171	0.00136
ENSG00000143156	Simpel linear regression model	0.21475	0.0924	0.30118	0.27732	0.23182	0.2203
ENSG00000144824	Simpel linear regression model	0.58356	0.36936	0.39917	0.40506	0.29583	0.30006
ENSG00000150630	Simpel linear regression model	0.57388	0.46405	0.40392	0.41629	0.31148	0.30906
ENSG00000159387	Simpel linear regression model	0.08589	0.09774	0.07822	0.15963	0.03059	0.0498
ENSG00000165887	Simpel linear regression model	0.14294	0.22007	0.07202	0.07506	0.04041	0.044
ENSG00000174460	Simpel linear regression model	0.18327	0.12888	0.18947	0.17865	0.11257	0.12389
ENSG00000179820	Simpel linear regression model	0.30334	0.19264	0.66651	0.76924	0.5198	0.63343
ENSG00000180096	Simpel linear regression model	0.56867	0.67753	0.35035	0.31125	0.26924	0.24011
ENSG00000187051	Simpel linear regression model	0.19232	0.1174	0.38324	0.45826	0.28648	0.36065
ENSG00000198010	Simpel linear regression model	0.25575	0.03473	0.0135	0.03691	0.00816	0.01145
ENSG00000233276	Simpel linear regression model	0.24041	0.17346	0.45229	0.46565	0.33167	0.35305
ENSG00000087245	Simpel linear regression model	0.54564	0.55756	0.98505	0.92079	0.78723	0.73908
ENSG00000105875	Simpel linear regression model	0.2613	0.12937	0.29541	0.33482	0.23286	0.27693
ENSG00000127084	Simpel linear regression model	0.26188	0.27432	0.42973	0.41373	0.32816	0.33979
ENSG00000130748	Simpel linear regression model	0.16169	0.13711	0.86184	0.80448	0.58327	0.5633
ENSG00000143344	Simpel linear regression model	0.42573	0.39983	0.50788	0.51672	0.40188	0.40918
ENSG00000144802	Simpel linear regression model	0.1938	0.06128	0.77799	0.88044	0.62692	0.73172
ENSG00000152583	Simpel linear regression model	0.60576	0.54296	0.8296	0.91126	0.64455	0.72327
ENSG00000171557	Simpel linear regression model	0.00901	0.00806	0.6975	0.4113	0.17755	0.15966
ENSG00000175595	Simpel linear regression model	0.12502	0.0605	0.21914	0.2109	0.16943	0.17015
ENSG00000182985	Simpel linear regression model	0.32832	0.17829	0.41236	0.53095	0.29204	0.34074
ENSG00000196911	Simpel linear regression model	0.27939	0.28954	0.29234	0.32341	0.23004	0.25022
ENSG00000206531	Simpel linear regression model	0.16008	0.27158	0.06955	0.06662	0.04005	0.04323
ENSG00000253485	Simpel linear regression model	0.20432	0.15061	0.13043	0.12293	0.07535	0.07337
ENSG00000068024	Simpel linear regression model	0.20493	0.02989	0.34618	0.32509	0.24913	0.24826
ENSG00000078098	Simpel linear regression model	0.50844	0.45973	0.67905	0.60566	0.52602	0.44091
ENSG00000104814	Simpel linear regression model	0.76201	0.80604	0.30122	0.29519	0.22618	0.23071
ENSG00000119457	Simpel linear regression model	0.26196	0.12365	0.05368	0.0997	0.03924	0.05409
ENSG00000127377	Simpel linear regression model	0.17002	0.09462	0.05292	0.0894	0.02806	0.03083
ENSG00000128228	Simpel linear regression model	0.27221	0.26742	0.60008	0.53793	0.44841	0.44723
ENSG00000136275	Simpel linear regression model	0.10096	0.01683	0.06145	0.23986	0.04547	0.06791
ENSG00000136378	Simpel linear regression model	0.33854	0.30347	0.42543	0.35772	0.33418	0.28995
ENSG00000141404	Simpel linear regression model	0.30281	0.15681	0.33278	0.35591	0.23205	0.24113
ENSG00000152217	Simpel linear regression model	0.54442	0.51964	0.28368	0.26947	0.21585	0.18842
ENSG00000154736	Simpel linear regression model	0.36576	0.22464	0.31089	0.34626	0.23467	0.24412
ENSG00000155886	Simpel linear regression model	0.24314	0.01627	0.08215	0.11118	0.05681	0.06904
ENSG00000164741	Simpel linear regression model	0.47868	0.43066	0.42928	0.43823	0.33797	0.33833
ENSG00000165124	Simpel linear regression model	0.43521	0.36982	0.43249	0.44571	0.33362	0.30202
ENSG00000197093	Simpel linear regression model	0.25441	0.32663	0.55793	0.58888	0.43396	0.49423
ENSG00000198909	Simpel linear regression model	0.46149	0.26622	0.35769	0.39794	0.26737	0.31328
ENSG00000244731	Simpel linear regression model	0.39747	0.3075	0.45068	0.39087	0.30451	0.27179
ENSG00000249158	Simpel linear regression model	0.02666	0.00366	0.14256	0.11178	0.0583	0.04661
ENSG00000055813	Simpel linear regression model	0.12807	0.06848	0.1379	0.12271	0.07364	0.06999
ENSG00000104723	Simpel linear regression model	0.46482	0.56708	0.4552	0.35915	0.29791	0.28792
ENSG00000110906	Simpel linear regression model	0.30108	0.16921	0.33371	0.39098	0.25915	0.32174
ENSG00000111536	Simpel linear regression model	0.12235	0.00275	0.19101	0.26567	0.12944	0.15817
ENSG00000111679	Simpel linear regression model	0.21249	0.1497	0.32177	0.41842	0.25215	0.31099
ENSG00000117090	Simpel linear regression model	0.63476	0.68907	0.23689	0.23395	0.18122	0.18141
ENSG00000149131	Simpel linear regression model	0.63035	0.59735	0.78382	0.81921	0.61997	0.63589
ENSG00000151572	Simpel linear regression model	0.03103	0.05832	0.14939	0.07727	0.0548	0.05118
ENSG00000160654	Simpel linear regression model	0.68605	0.71558	0.26216	0.27195	0.19734	0.2147
ENSG00000164692	Simpel linear regression model	0.49894	0.43866	1.08813	1.07949	0.86238	0.8348
ENSG00000170743	Simpel linear regression model	0.202	0.04475	0.04014	0.089	0.01485	0.02572
ENSG00000171864	Simpel linear regression model	0.33804	0.23435	0.27448	0.21111	0.168	0.14996
ENSG00000185551	Simpel linear regression model	0.27639	0.18761	0.54125	0.56342	0.42001	0.43772
ENSG00000196632	Simpel linear regression model	0.32243	0.31555	0.02674	0.01774	0.01555	0.01363
ENSG00000196663	Simpel linear regression model	0.23385	0.0926	0.31077	0.27061	0.24555	0.21229
ENSG00000205038	Simpel linear regression model	0.27039	0.35131	0.08094	0.05764	0.04256	0.03994
ENSG00000254122	Simpel linear regression model	0.22912	0.21317	0.43407	0.31933	0.24301	0.21124
ENSG00000103254	Simpel linear regression model	0.15408	0.13341	0.64416	0.58613	0.4632	0.41882
ENSG00000110786	Simpel linear regression model	0.31878	0.15636	0.08784	0.14154	0.0598	0.05841
ENSG00000116396	Simpel linear regression model	0.15565	0.07233	0.21894	0.20668	0.17264	0.15458
ENSG00000136630	Simpel linear regression model	0.63989	0.52967	0.29294	0.31206	0.2246	0.2182
ENSG00000143740	Simpel linear regression model	0.32877	0.23614	0.23255	0.21058	0.17808	0.15441
ENSG00000145451	Simpel linear regression model	0.10803	0.01767	0.01649	0.0314	0.00731	0.01028
ENSG00000147100	Simpel linear regression model	0.35202	0.24244	0.59533	0.72601	0.39181	0.51174
ENSG00000150093	Simpel linear regression model	0.27047	0.15098	0.5542	0.52501	0.4251	0.41662
ENSG00000154080	Simpel linear regression model	0.03068	0.0014	0.13836	0.19621	0.03307	0.04185
ENSG00000164932	Simpel linear regression model	0.4826	0.42774	1.10512	1.14454	0.87573	0.84805
ENSG00000166033	Simpel linear regression model	0.55161	0.5055	0.71376	0.68936	0.5628	0.50429
ENSG00000167895	Simpel linear regression model	0.33293	0.36936	0.60487	0.59186	0.46067	0.46765
ENSG00000171936	Simpel linear regression model	0.04092	0.00018	0.0049	0.21738	0.00105	0.02542
ENSG00000182533	Simpel linear regression model	0.12478	0.0613	0.04558	0.0542	0.01898	0.02404
ENSG00000184205	Simpel linear regression model	0.34949	0.29214	0.41448	0.43175	0.32715	0.34459
ENSG00000101405	Simpel linear regression model	0.11615	0.05241	0.20963	0.15581	0.11479	0.09459
ENSG00000115041	Simpel linear regression model	0.3127	0.17438	0.18151	0.19301	0.11638	0.11988
ENSG00000116824	Simpel linear regression model	0.69178	0.69996	0.53874	0.54932	0.4292	0.43214
ENSG00000134369	Simpel linear regression model	0.29261	0.18498	0.45566	0.4653	0.37151	0.37338
ENSG00000151718	Simpel linear regression model	0.3793	0.20269	0.39215	0.40547	0.31051	0.32819
ENSG00000158406	Simpel linear regression model	0.2378	0.03723	0.66815	0.72176	0.52252	0.51402
ENSG00000168542	Simpel linear regression model	0.50863	0.45166	1.0742	1.04305	0.85816	0.80572
ENSG00000171587	Simpel linear regression model	0.0377	0.0259	0.03395	0.0709	0.01661	0.02059
ENSG00000177679	Simpel linear regression model	0.19235	0.07173	0.33559	0.37956	0.17885	0.20145
ENSG00000177807	Simpel linear regression model	0.149	0.11444	0.23161	0.25473	0.13124	0.15689
ENSG00000196189	Simpel linear regression model	0.31337	0.27023	0.44608	0.47211	0.35484	0.39147
ENSG00000198910	Simpel linear regression model	0.3397	0.19696	0.92682	0.92832	0.6703	0.63146
ENSG00000101825	Simpel linear regression model	0.43627	0.40324	0.95533	0.85799	0.76812	0.65804
ENSG00000117560	Simpel linear regression model	0.42585	0.49655	0.29326	0.30971	0.20579	0.22342
ENSG00000121879	Simpel linear regression model	0.17817	0.09787	0.30295	0.29591	0.23208	0.23654
ENSG00000127603	Simpel linear regression model	0.26366	0.08821	0.47744	0.45104	0.36779	0.3493
ENSG00000135824	Simpel linear regression model	0.25746	0.01336	0.01394	0.1037	0.00902	0.02042
ENSG00000136114	Simpel linear regression model	0.33903	0.23865	0.30606	0.29876	0.22949	0.2281
ENSG00000136859	Simpel linear regression model	0.54576	0.47684	0.80636	0.78928	0.65444	0.5901
ENSG00000138061	Simpel linear regression model	0.47847	0.44438	0.64782	0.75491	0.47524	0.4793
ENSG00000152578	Simpel linear regression model	0.36384	0.11238	0.05282	0.14277	0.03128	0.05049
ENSG00000155530	Simpel linear regression model	0.16919	0.05124	0.1201	0.11865	0.08301	0.08875
ENSG00000161031	Simpel linear regression model	0.01384	0.00149	0.29879	0.2699	0.04289	0.06557
ENSG00000161405	Simpel linear regression model	0.64093	0.39624	0.32648	0.62156	0.23347	0.30066
ENSG00000172215	Simpel linear regression model	0.589	0.63865	0.37824	0.36342	0.2866	0.28958
ENSG00000175745	Simpel linear regression model	0.27351	0.19963	0.718	0.77096	0.57897	0.6372
ENSG00000181333	Simpel linear regression model	0.13812	0.07129	0.60622	0.47432	0.31167	0.27528
ENSG00000185909	Simpel linear regression model	0.50746	0.26876	0.47389	0.63747	0.3739	0.50256
ENSG00000229754	Simpel linear regression model	0.36505	0.32975	0.32923	0.33129	0.22737	0.23755
ENSG00000275832	Simpel linear regression model	0.29529	0.38179	0.61414	0.53196	0.4358	0.42782
ENSG00000031003	Simpel linear regression model	0.28023	0.26808	0.37281	0.32377	0.28578	0.24735
ENSG00000076067	Simpel linear regression model	0.1944	0.06051	0.39646	0.40472	0.30266	0.29209
ENSG00000104885	Simpel linear regression model	0.19163	0.08163	0.40412	0.45209	0.31266	0.35055
ENSG00000107957	Simpel linear regression model	0.30344	0.15015	0.53601	0.60366	0.42762	0.4749
ENSG00000145730	Simpel linear regression model	0.3399	0.22417	0.58473	0.62659	0.43374	0.4839
ENSG00000153283	Simpel linear regression model	0.71809	0.74772	0.26349	0.27243	0.19729	0.21998
ENSG00000157103	Simpel linear regression model	0.23484	0.14062	0.23806	0.19113	0.13653	0.1408
ENSG00000158955	Simpel linear regression model	0.29246	0.05418	0.0291	0.13656	0.01983	0.03732
ENSG00000161544	Simpel linear regression model	0.46916	0.51664	0.55695	0.52917	0.44818	0.40156
ENSG00000161618	Simpel linear regression model	0.16158	0.09495	0.49211	0.48298	0.38794	0.38603
ENSG00000162998	Simpel linear regression model	0.43416	0.40113	0.84316	0.93729	0.63158	0.73095
ENSG00000163606	Simpel linear regression model	0.32767	0.3898	0.19866	0.21493	0.14579	0.15596
ENSG00000165338	Simpel linear regression model	0.41414	0.23379	0.17066	0.19829	0.1289	0.15746
ENSG00000166211	Simpel linear regression model	0.14313	0.18445	0.03341	0.03649	0.02199	0.02645
ENSG00000170604	Simpel linear regression model	0.11912	0.1258	0.4383	0.41648	0.33734	0.3164
ENSG00000175779	Simpel linear regression model	0.22076	0.0207	0.03	0.11164	0.02192	0.03405
ENSG00000198075	Simpel linear regression model	0.04632	0.01207	0.63644	0.82413	0.30678	0.34672
ENSG00000214140	Simpel linear regression model	0.37461	0.10218	0.05532	0.15552	0.04151	0.05512
ENSG00000228623	Simpel linear regression model	0.20114	0.0846	0.41166	0.33481	0.26009	0.21989
ENSG00000269699	Simpel linear regression model	0.06091	0.04803	0.01321	0.00898	0.00532	0.00557
ENSG00000063015	Simpel linear regression model	0.05876	0.06416	0.22444	0.21352	0.05268	0.07439
ENSG00000078018	Simpel linear regression model	0.1786	0.1931	0.28925	0.22161	0.11876	0.13283
ENSG00000100321	Simpel linear regression model	0.30886	0.33192	0.43077	0.40251	0.27945	0.26866
ENSG00000106714	Simpel linear regression model	0.36594	0.20771	0.07723	0.116	0.04061	0.0587
ENSG00000107872	Simpel linear regression model	0.16657	0.13465	0.50556	0.54792	0.37998	0.41481
ENSG00000115414	Simpel linear regression model	0.41275	0.3128	1.36101	1.49753	1.07521	1.17911
ENSG00000115464	Simpel linear regression model	0.20358	0.03935	0.40947	0.47421	0.32096	0.38859
ENSG00000128710	Simpel linear regression model	0.20355	0.04945	0.86197	0.83595	0.63734	0.61684
ENSG00000131791	Simpel linear regression model	0.3379	0.11415	0.3941	0.42117	0.30545	0.32565
ENSG00000146006	Simpel linear regression model	0.39655	0.2805	0.0471	0.04272	0.03532	0.03243
ENSG00000157087	Simpel linear regression model	0.06298	0.03323	0.11788	0.11053	0.02932	0.03096
ENSG00000162526	Simpel linear regression model	0.19787	0.00673	0.08709	0.16227	0.06453	0.09533
ENSG00000169855	Simpel linear regression model	0.35848	0.21432	0.60829	0.66538	0.49174	0.54436
ENSG00000170323	Simpel linear regression model	0.3732	0.37795	1.10588	1.46778	0.69761	0.8093
ENSG00000186766	Simpel linear regression model	0.27791	0.09623	0.04879	0.10051	0.02821	0.03466
ENSG00000234118	Simpel linear regression model	0.28508	0.15325	0.39778	0.46554	0.27564	0.328
ENSG00000236279	Simpel linear regression model	0.07554	0.03926	0.26207	0.36394	0.11397	0.13139
ENSG00000047648	Simpel linear regression model	0.15549	0.07099	0.57264	0.64775	0.42981	0.47011
ENSG00000089012	Simpel linear regression model	0.72743	0.70909	0.26726	0.31246	0.20517	0.24534
ENSG00000129757	Simpel linear regression model	0.44068	0.30115	0.61308	0.74182	0.49775	0.57802
ENSG00000148660	Simpel linear regression model	0.23396	0.12218	0.33554	0.33183	0.25412	0.25808
ENSG00000160460	Simpel linear regression model	0.16474	0.12828	0.14659	0.2258	0.0541	0.0961
ENSG00000163820	Simpel linear regression model	0.28354	0.10641	0.47828	0.46723	0.36154	0.37553
ENSG00000168461	Simpel linear regression model	0.54762	0.56442	0.78235	0.68013	0.63523	0.54211
ENSG00000169169	Simpel linear regression model	0.42494	0.36775	0.24485	0.25042	0.14961	0.1601
ENSG00000170426	Simpel linear regression model	0.01488	0.00048	0.09549	0.0203	0.02047	0.01615
ENSG00000178184	Simpel linear regression model	0.37331	0.32793	0.29849	0.24736	0.2133	0.18232
ENSG00000187398	Simpel linear regression model	0.19863	0.07817	0.14413	0.23398	0.08117	0.08631
ENSG00000197721	Simpel linear regression model	0.17967	0.06724	0.04376	0.06766	0.02455	0.03074
ENSG00000226823	Simpel linear regression model	0.34941	0.15778	0.15468	0.18619	0.11158	0.1266
ENSG00000235961	Simpel linear regression model	0.15063	0.12241	0.29361	0.19615	0.15647	0.12333
ENSG00000078589	Simpel linear regression model	0.64271	0.69824	0.29653	0.30199	0.22568	0.22286
ENSG00000095970	Simpel linear regression model	0.36951	0.52517	0.93034	0.95789	0.752	0.79182
ENSG00000101236	Simpel linear regression model	0.23131	0.08746	0.48271	0.54599	0.38024	0.44168
ENSG00000104081	Simpel linear regression model	0.26237	0.23193	0.52946	0.61885	0.41314	0.47331
ENSG00000122877	Simpel linear regression model	0.37773	0.42053	0.67243	0.64611	0.50879	0.48823
ENSG00000123810	Simpel linear regression model	0.24057	0.07543	0.43739	0.38314	0.31985	0.30698
ENSG00000133107	Simpel linear regression model	0.40023	0.18247	0.14709	0.14801	0.10597	0.1053
ENSG00000134313	Simpel linear regression model	0.19843	0.0422	0.39781	0.42462	0.29302	0.33891
ENSG00000139636	Simpel linear regression model	0.15946	0.06113	0.29799	0.32907	0.2364	0.27317
ENSG00000164683	Simpel linear regression model	0.29282	0.20957	0.37022	0.43417	0.273	0.30123
ENSG00000166173	Simpel linear regression model	0.50606	0.34095	0.3749	0.43227	0.29907	0.33326
ENSG00000180764	Simpel linear regression model	0.20889	0.11135	0.15099	0.23564	0.09068	0.1215
ENSG00000197982	Simpel linear regression model	0.12058	0.07567	0.42259	0.39662	0.29952	0.31762
ENSG00000198851	Simpel linear regression model	0.74087	0.75792	0.46087	0.46159	0.36802	0.37963
ENSG00000221880	Simpel linear regression model	0.02341	0.00053	0.06089	0.23222	0.01926	0.04452
ENSG00000011132	Simpel linear regression model	0.20828	0.25187	0.31953	0.27226	0.22683	0.21203
ENSG00000106948	Simpel linear regression model	0.30129	0.26741	0.42076	0.39408	0.33088	0.30674
ENSG00000114771	Simpel linear regression model	0.08797	0.04842	0.62898	0.95654	0.34075	0.48525
ENSG00000117152	Simpel linear regression model	0.35548	0.11244	0.46719	0.55296	0.30322	0.32523
ENSG00000122863	Simpel linear regression model	0.47254	0.35729	0.49357	0.49725	0.39857	0.38662
ENSG00000144792	Simpel linear regression model	0.30724	0.11987	0.13871	0.21601	0.0957	0.13312
ENSG00000145757	Simpel linear regression model	0.12605	0.0962	0.06302	0.08053	0.0468	0.05852
ENSG00000154222	Simpel linear regression model	0.23984	0.04325	0.28077	0.31625	0.21659	0.2381
ENSG00000158270	Simpel linear regression model	0.54392	0.55544	0.52115	0.44656	0.38388	0.32311
ENSG00000165066	Simpel linear regression model	0.00787	0.00265	0.47769	0.92055	0.17983	0.36603
ENSG00000173546	Simpel linear regression model	0.34156	0.20579	0.62437	0.66406	0.47635	0.50991
ENSG00000176973	Simpel linear regression model	0.25388	0.17691	0.36914	0.35151	0.29413	0.28517
ENSG00000187537	Simpel linear regression model	0.04832	6e-05	0.0198	0.04389	0.01196	0.01789
ENSG00000105397	Simpel linear regression model	0.13053	0.04655	0.37436	0.36552	0.28287	0.29173
ENSG00000112531	Simpel linear regression model	0.52585	0.40633	0.42161	0.42737	0.32768	0.33455
ENSG00000118785	Simpel linear regression model	0.34491	0.39459	1.81515	1.83219	1.50104	1.50182
ENSG00000128713	Simpel linear regression model	0.19972	0.03481	0.73303	0.8033	0.52563	0.54535
ENSG00000141873	Simpel linear regression model	0.1753	0.22496	0.3908	0.34595	0.27534	0.26123
ENSG00000142303	Simpel linear regression model	0.53406	0.40397	0.2823	0.34106	0.21322	0.2011
ENSG00000143631	Simpel linear regression model	0.1485	0.03913	0.05289	0.08412	0.01989	0.02706
ENSG00000145088	Simpel linear regression model	0.27207	0.18669	0.34032	0.41555	0.25762	0.30961
ENSG00000147145	Simpel linear regression model	0.42571	0.27393	0.05895	0.05586	0.04042	0.04027
ENSG00000153071	Simpel linear regression model	0.21774	0.11529	0.69804	0.6853	0.5335	0.5213
ENSG00000153814	Simpel linear regression model	0.601	0.44597	0.3629	0.38845	0.27892	0.31314
ENSG00000163395	Simpel linear regression model	0.0648	0.01914	0.28822	0.30996	0.12627	0.13384
ENSG00000165731	Simpel linear regression model	0.09077	0.21497	0.59537	0.3905	0.374	0.29988
ENSG00000166313	Simpel linear regression model	0.55561	0.42111	0.43038	0.4784	0.33952	0.37389
ENSG00000167286	Simpel linear regression model	0.65002	0.65371	0.57424	0.58885	0.45188	0.46934
ENSG00000176490	Simpel linear regression model	0.36972	0.43474	0.28856	0.25192	0.16407	0.16575
ENSG00000188290	Simpel linear regression model	0.18812	0.06883	0.77884	0.99391	0.60332	0.75332
ENSG00000198774	Simpel linear regression model	0.25545	0.28991	0.33314	0.31475	0.23872	0.24356
ENSG00000258405	Simpel linear regression model	0.00054	0.0434	0.13567	0.0408	0.03146	0.02374
ENSG00000067596	Simpel linear regression model	0.24292	0.09447	0.3022	0.33777	0.23266	0.25161
ENSG00000103266	Simpel linear regression model	0.1707	0.15638	0.39177	0.4046	0.3073	0.30045
ENSG00000107742	Simpel linear regression model	0.59169	0.53641	0.53444	0.60804	0.39222	0.38844
ENSG00000120457	Simpel linear regression model	0.35415	0.30055	0.23717	0.31128	0.16774	0.20663
ENSG00000152611	Simpel linear regression model	0.04367	0.00162	0.0871	0.07957	0.03173	0.03648
ENSG00000153563	Simpel linear regression model	0.63162	0.71322	0.50522	0.5106	0.39648	0.38945
ENSG00000160613	Simpel linear regression model	0.37702	0.39854	0.34508	0.31667	0.27364	0.24992
ENSG00000162734	Simpel linear regression model	0.38217	0.23135	0.40747	0.49414	0.3229	0.38816
ENSG00000168096	Simpel linear regression model	0.31981	0.19614	0.32074	0.34321	0.25201	0.2845
ENSG00000171505	Simpel linear regression model	0.04551	0.00015	0.0113	0.08856	0.00586	0.01631
ENSG00000177352	Simpel linear regression model	0.18454	0.07501	0.34383	0.48109	0.26181	0.37768
ENSG00000180113	Simpel linear regression model	0.18972	0.22788	0.13597	0.1045	0.10631	0.08722
ENSG00000197540	Simpel linear regression model	0.5894	0.65609	0.40202	0.44013	0.28889	0.31131
ENSG00000197714	Simpel linear regression model	0.19927	0.0385	0.1774	0.19927	0.12588	0.15059
ENSG00000243444	Simpel linear regression model	0.13468	0.02979	0.06946	0.06755	0.04676	0.04607
ENSG00000006128	Simpel linear regression model	0.20163	0.27311	0.94189	0.74386	0.66417	0.55955
ENSG00000058272	Simpel linear regression model	0.26999	0.14253	0.35843	0.33801	0.25919	0.2561
ENSG00000114450	Simpel linear regression model	0.5581	0.51706	0.42949	0.42386	0.33638	0.31955
ENSG00000124827	Simpel linear regression model	0.0029	0.00287	0.01385	0.01849	0.00641	0.0068
ENSG00000130307	Simpel linear regression model	0.42071	0.40595	0.14961	0.15914	0.10837	0.10632
ENSG00000138336	Simpel linear regression model	0.28187	0.07165	0.09071	0.12852	0.0654	0.0936
ENSG00000142549	Simpel linear regression model	0.2078	0.18386	0.28433	0.20277	0.15594	0.13372
ENSG00000142552	Simpel linear regression model	0.38745	0.34195	0.73121	0.68658	0.57081	0.55113
ENSG00000155016	Simpel linear regression model	0.29955	0.1139	0.34344	0.4336	0.27096	0.34526
ENSG00000178149	Simpel linear regression model	0.20842	0.16811	0.37848	0.35045	0.29674	0.27425
ENSG00000185482	Simpel linear regression model	0.17978	0.13421	0.37824	0.38714	0.29212	0.29672
ENSG00000187535	Simpel linear regression model	0.35419	0.20222	0.36526	0.4404	0.28464	0.34913
ENSG00000204406	Simpel linear regression model	0.22752	0.00552	0.19946	0.23099	0.15151	0.18645
ENSG00000251664	Simpel linear regression model	0.04594	0.01544	0.07262	0.17571	0.02903	0.04378
ENSG00000013725	Simpel linear regression model	0.62486	0.61439	0.32165	0.35224	0.24676	0.25709
ENSG00000104447	Simpel linear regression model	0.39464	0.30711	0.32545	0.32028	0.21863	0.21319
ENSG00000111897	Simpel linear regression model	0.2771	0.23446	0.42486	0.42093	0.31514	0.31273
ENSG00000112210	Simpel linear regression model	0.34218	0.1742	0.50062	0.47501	0.3942	0.38043
ENSG00000113088	Simpel linear regression model	0.60766	0.69447	0.42535	0.48215	0.31258	0.33779
ENSG00000114853	Simpel linear regression model	0.49567	0.38674	0.42412	0.45908	0.32754	0.34795
ENSG00000117569	Simpel linear regression model	0.34529	0.16545	0.21834	0.20616	0.16991	0.15714
ENSG00000124491	Simpel linear regression model	0.41789	0.40197	0.9544	0.98279	0.76635	0.77423
ENSG00000129194	Simpel linear regression model	0.3329	0.16578	0.28322	0.37035	0.17692	0.20232
ENSG00000129744	Simpel linear regression model	0.02507	0.07269	0.06031	0.06674	0.02655	0.02802
ENSG00000131697	Simpel linear regression model	0.26856	0.15597	0.28245	0.32306	0.20467	0.25345
ENSG00000133059	Simpel linear regression model	0.26065	0.075	0.32131	0.35291	0.2463	0.25743
ENSG00000135898	Simpel linear regression model	0.1079	0.08189	0.42661	0.34633	0.23373	0.22129
ENSG00000154040	Simpel linear regression model	0.23748	0.13818	0.1711	0.22687	0.12328	0.15488
ENSG00000163359	Simpel linear regression model	0.48375	0.32926	0.9899	1.05315	0.78881	0.79772
ENSG00000167528	Simpel linear regression model	0.20886	0.03878	0.25788	0.29394	0.20187	0.23468
ENSG00000168594	Simpel linear regression model	0.14899	0.07262	0.00431	0.1081	0.00295	0.02022
ENSG00000168959	Simpel linear regression model	0.13419	0.00727	0.0023	0.01235	0.00168	0.00315
ENSG00000170464	Simpel linear regression model	0.31654	0.12137	0.22524	0.23924	0.175	0.19026
ENSG00000170962	Simpel linear regression model	0.3639	0.36557	0.46885	0.5301	0.37081	0.4108
ENSG00000171873	Simpel linear regression model	0.26439	0.08998	0.15695	0.19273	0.10222	0.10669
ENSG00000175183	Simpel linear regression model	0.4169	0.2058	0.32775	0.37077	0.25243	0.27933
ENSG00000183813	Simpel linear regression model	0.48116	0.50505	0.30731	0.33989	0.23547	0.24286
ENSG00000197536	Simpel linear regression model	0.29825	0.28014	0.25854	0.27649	0.20222	0.21928
ENSG00000200636	Simpel linear regression model	0.0008	0.00549	0.01165	0.01197	0.01023	0.01015
ENSG00000204644	Simpel linear regression model	0.18229	0.30368	0.20398	0.16821	0.10648	0.10556
ENSG00000213638	Simpel linear regression model	0.1734	0.12653	0.53194	0.55263	0.40898	0.4464
ENSG00000240764	Simpel linear regression model	0.3149	0.07692	0.03767	0.06277	0.02663	0.03451
ENSG00000251562	Simpel linear regression model	0.27333	0.13702	0.81225	0.9904	0.65032	0.77249
ENSG00000074181	Simpel linear regression model	0.38302	0.25106	0.74116	0.80766	0.57745	0.62617
ENSG00000105246	Simpel linear regression model	0.50511	0.49265	0.42383	0.44411	0.32922	0.35229
ENSG00000122691	Simpel linear regression model	0.51312	0.27386	0.57283	0.61505	0.43217	0.38412
ENSG00000124721	Simpel linear regression model	0.01153	0.00266	0.04217	0.02784	0.01623	0.01607
ENSG00000137941	Simpel linear regression model	0.36599	0.0914	0.22388	0.32558	0.15323	0.21293
ENSG00000143185	Simpel linear regression model	0.34896	0.41253	0.28813	0.33509	0.20906	0.24938
ENSG00000147650	Simpel linear regression model	0.24434	0.20772	0.40598	0.34452	0.3277	0.28485
ENSG00000157895	Simpel linear regression model	0.29026	0.149	0.21462	0.26159	0.15972	0.18781
ENSG00000167123	Simpel linear regression model	0.53227	0.50108	0.68591	0.63203	0.5391	0.52311
ENSG00000168140	Simpel linear regression model	0.44247	0.42232	0.57611	0.51919	0.44438	0.40278
ENSG00000253731	Simpel linear regression model	0.22006	0.10429	0.15208	0.15893	0.09515	0.09366
ENSG00000053254	Simpel linear regression model	0.34454	0.26898	0.4914	0.42395	0.37563	0.34228
ENSG00000056487	Simpel linear regression model	0.03327	0.01146	0.10636	0.13282	0.02445	0.02936
ENSG00000088882	Simpel linear regression model	0.44195	0.40217	0.77723	0.78538	0.6	0.62172
ENSG00000112763	Simpel linear regression model	0.1523	0.08317	0.41841	0.40211	0.29808	0.32309
ENSG00000134242	Simpel linear regression model	0.36464	0.52165	0.37291	0.32471	0.28153	0.25797
ENSG00000158485	Simpel linear regression model	0.15506	0.28973	0.29154	0.23144	0.17769	0.16438
ENSG00000162999	Simpel linear regression model	0.27185	0.09106	0.1935	0.20377	0.15067	0.16634
ENSG00000164035	Simpel linear regression model	0.50408	0.54138	0.36031	0.35615	0.2709	0.27331
ENSG00000164485	Simpel linear regression model	0.25452	0.21245	0.12383	0.18235	0.07729	0.10127
ENSG00000166135	Simpel linear regression model	0.13918	0.00347	0.28747	0.27204	0.22939	0.2132
ENSG00000167100	Simpel linear regression model	0.29363	0.17556	0.18331	0.18829	0.13688	0.13386
ENSG00000171509	Simpel linear regression model	0.17004	0.10151	0.07945	0.07372	0.05044	0.05014
ENSG00000175445	Simpel linear regression model	0.11994	0.10906	0.98698	1.06783	0.75191	0.8415
ENSG00000181291	Simpel linear regression model	0.11801	0.02464	0.16357	0.19739	0.07333	0.08576
ENSG00000187189	Simpel linear regression model	0.3306	0.0922	0.4144	0.44352	0.31825	0.3657
ENSG00000198821	Simpel linear regression model	0.68096	0.63015	0.29499	0.35036	0.2298	0.27192
ENSG00000198825	Simpel linear regression model	0.16906	0.08957	0.28606	0.29957	0.21875	0.22409
ENSG00000198960	Simpel linear regression model	0.22194	0.02945	0.46531	0.58244	0.34726	0.43132
ENSG00000275066	Simpel linear regression model	0.21454	0.07366	0.3142	0.30225	0.23495	0.24534
ENSG00000278224	Simpel linear regression model	0.22534	0.01358	0.12459	0.21664	0.08845	0.12746
ENSG00000094963	Simpel linear regression model	0.29168	0.25864	0.29799	0.44698	0.17676	0.20249
ENSG00000101082	Simpel linear regression model	0.63972	0.68044	0.2638	0.28618	0.19779	0.2223
ENSG00000105711	Simpel linear regression model	0.43267	0.29658	0.30731	0.40204	0.20752	0.25763
ENSG00000119729	Simpel linear regression model	0.39334	0.22754	0.40206	0.41485	0.29905	0.32506
ENSG00000129646	Simpel linear regression model	0.12715	0.06212	0.26725	0.31186	0.2015	0.23185
ENSG00000133069	Simpel linear regression model	0.38121	0.27611	0.19501	0.2349	0.12225	0.14001
ENSG00000138642	Simpel linear regression model	0.13919	0.22952	0.56541	0.62276	0.42195	0.46114
ENSG00000139112	Simpel linear regression model	0.33533	0.31846	0.5644	0.54961	0.4175	0.44877
ENSG00000150760	Simpel linear regression model	0.21649	0.03236	0.42795	0.43255	0.32118	0.33979
ENSG00000152402	Simpel linear regression model	0.1555	0.01369	0.26185	0.3166	0.13386	0.16678
ENSG00000182492	Simpel linear regression model	0.52992	0.41944	1.04609	1.11313	0.78445	0.8066
ENSG00000240224	Simpel linear regression model	0.01598	0.06851	0.01786	0.18553	0.00708	0.03693
ENSG00000259384	Simpel linear regression model	0.26874	0.00374	0.02557	0.16012	0.01746	0.03372
ENSG00000075886	Simpel linear regression model	0.1737	0.0127	0.13021	0.19759	0.10238	0.13531
ENSG00000081842	Simpel linear regression model	0.07297	0.0306	0.03749	0.13444	0.01786	0.02756
ENSG00000115295	Simpel linear regression model	0.64357	0.57567	0.27507	0.28478	0.20918	0.20497
ENSG00000128602	Simpel linear regression model	0.44972	0.31644	0.59092	0.6228	0.44681	0.49035
ENSG00000130779	Simpel linear regression model	0.22911	0.10337	0.39322	0.36284	0.29431	0.26888
ENSG00000131864	Simpel linear regression model	0.05294	0.00013	0.00308	0.02598	0.0014	0.00411
ENSG00000154556	Simpel linear regression model	0.49521	0.26301	0.46903	0.5187	0.37081	0.42529
ENSG00000159761	Simpel linear regression model	0.35946	0.34049	0.24339	0.26196	0.18939	0.19341
ENSG00000162616	Simpel linear regression model	0.3678	0.3448	0.46708	0.40891	0.32992	0.33118
ENSG00000163131	Simpel linear regression model	0.20033	0.2792	0.63962	0.66723	0.50237	0.49446
ENSG00000167994	Simpel linear regression model	0.46248	0.49639	0.54437	0.50137	0.41459	0.41155
ENSG00000019549	Simpel linear regression model	0.46425	0.37539	0.56086	0.54793	0.4352	0.44037
ENSG00000024422	Simpel linear regression model	0.60674	0.46385	0.65197	0.75523	0.51317	0.56068
ENSG00000096006	Simpel linear regression model	0.01075	2e-05	0.05788	0.1272	0.02218	0.03878
ENSG00000127663	Simpel linear regression model	0.17366	0.09171	0.30204	0.34446	0.23224	0.27274
ENSG00000149257	Simpel linear regression model	0.33911	0.20604	0.55845	0.54788	0.41546	0.40231
ENSG00000163681	Simpel linear regression model	0.3489	0.1689	0.36531	0.33221	0.27319	0.27233
ENSG00000167874	Simpel linear regression model	0.36039	0.33913	0.43884	0.43709	0.31911	0.33726
ENSG00000180447	Simpel linear regression model	0.58735	0.50709	0.73168	0.73348	0.55645	0.54383
ENSG00000197885	Simpel linear regression model	0.22607	0.06848	0.24222	0.23483	0.18753	0.18407
ENSG00000264230	Simpel linear regression model	0.08937	0.07861	0.13763	0.07939	0.04236	0.03994
ENSG00000010319	Simpel linear regression model	0.51659	0.42347	0.45376	0.69068	0.33853	0.45145
ENSG00000058668	Simpel linear regression model	0.49242	0.32101	0.63467	0.68419	0.50539	0.54567
ENSG00000064300	Simpel linear regression model	0.46364	0.46665	0.54769	0.62518	0.37376	0.4073
ENSG00000071282	Simpel linear regression model	0.47347	0.18414	0.42407	0.54163	0.32738	0.42424
ENSG00000100450	Simpel linear regression model	0.50792	0.54641	0.60182	0.64312	0.4635	0.47977
ENSG00000107736	Simpel linear regression model	0.15568	0.28856	0.14642	0.14251	0.0737	0.07922
ENSG00000110934	Simpel linear regression model	0.47425	0.55825	0.38629	0.35735	0.31095	0.29021
ENSG00000117069	Simpel linear regression model	0.55573	0.43202	0.37472	0.356	0.28537	0.27214
ENSG00000139549	Simpel linear regression model	0.47592	0.52258	0.11725	0.12322	0.08884	0.0885
ENSG00000141748	Simpel linear regression model	0.06395	3e-05	0.00709	0.03106	0.00385	0.00803
ENSG00000141968	Simpel linear regression model	0.35514	0.32723	0.55334	0.58387	0.42602	0.50399
ENSG00000151615	Simpel linear regression model	0.03309	0.10752	0.05432	0.0096	0.01059	0.00663
ENSG00000152467	Simpel linear regression model	0.24699	0.03271	0.01829	0.09944	0.01346	0.02564
ENSG00000164161	Simpel linear regression model	0.33956	0.40034	0.3142	0.26122	0.23201	0.18442
ENSG00000166948	Simpel linear regression model	0.05254	0.0016	0.21523	0.07438	0.07462	0.04782
ENSG00000171790	Simpel linear regression model	0.1965	0.03565	0.07774	0.12243	0.0537	0.0647
ENSG00000179222	Simpel linear regression model	0.26787	0.14035	0.44723	0.49051	0.32352	0.35963
ENSG00000188171	Simpel linear regression model	0.43866	0.251	0.12726	0.14271	0.07761	0.07711
ENSG00000213015	Simpel linear regression model	0.09088	0.09697	0.41511	0.33077	0.3203	0.25656
ENSG00000249459	Simpel linear regression model	0.24824	0.16744	0.09202	0.12943	0.07191	0.09666
ENSG00000106333	Simpel linear regression model	0.52862	0.59251	0.71141	0.60423	0.56549	0.46173
ENSG00000124334	Simpel linear regression model	0.36234	0.33322	0.14648	0.16145	0.08455	0.08551
ENSG00000135862	Simpel linear regression model	0.32972	0.0994	0.55936	0.66457	0.43344	0.51178
ENSG00000138175	Simpel linear regression model	0.20699	0.14997	0.34526	0.37732	0.26499	0.29464
ENSG00000140600	Simpel linear regression model	0.07146	0.01808	0.06936	0.14058	0.02131	0.03081
ENSG00000157404	Simpel linear regression model	0.37448	0.30153	0.59169	0.67041	0.46007	0.51777
ENSG00000161243	Simpel linear regression model	0.25216	0.17996	0.35689	0.32208	0.21555	0.18755
ENSG00000161609	Simpel linear regression model	0.09533	0.00038	0.03522	0.15904	0.01448	0.02784
ENSG00000162739	Simpel linear regression model	0.45862	0.53191	0.51091	0.53398	0.35837	0.4051
ENSG00000164938	Simpel linear regression model	0.39883	0.51143	0.47508	0.47222	0.37565	0.37813
ENSG00000166793	Simpel linear regression model	0.44965	0.38865	0.10075	0.10511	0.06978	0.07574
ENSG00000174243	Simpel linear regression model	0.12932	0.0278	0.28367	0.30227	0.21685	0.23557
ENSG00000196961	Simpel linear regression model	0.088	0.00268	0.38582	0.3572	0.28514	0.28023
ENSG00000204131	Simpel linear regression model	0.45039	0.36602	0.18865	0.1569	0.12801	0.10599
ENSG00000225465	Simpel linear regression model	0.42064	0.41984	0.0227	0.02184	0.01609	0.01389
ENSG00000110330	Simpel linear regression model	0.15163	0.08912	0.40595	0.37585	0.28905	0.29155
ENSG00000139973	Simpel linear regression model	0.05969	0.05296	0.01505	0.00923	0.00525	0.00437
ENSG00000143127	Simpel linear regression model	0.26662	0.24224	0.18346	0.18244	0.10485	0.11358
ENSG00000150995	Simpel linear regression model	0.56235	0.45266	0.34117	0.33913	0.26735	0.26502
ENSG00000166532	Simpel linear regression model	0.4345	0.26	0.32443	0.34268	0.23403	0.25195
ENSG00000177932	Simpel linear regression model	0.40542	0.20435	0.22164	0.23485	0.16306	0.17725
ENSG00000182132	Simpel linear regression model	0.22199	0.10718	0.08128	0.08655	0.04107	0.04077
ENSG00000218823	Simpel linear regression model	0.02726	4e-05	0.00604	0.04469	0.00388	0.00892
ENSG00000066322	Simpel linear regression model	0.27934	0.3397	0.34526	0.30158	0.24977	0.23451
ENSG00000092295	Simpel linear regression model	0.05076	0.09936	0.29664	0.1777	0.13826	0.12345
ENSG00000096996	Simpel linear regression model	0.54646	0.56529	0.34555	0.36466	0.2557	0.25783
ENSG00000100307	Simpel linear regression model	0.49098	0.45629	0.41832	0.41789	0.3238	0.34224
ENSG00000116785	Simpel linear regression model	0.04405	0.00357	0.27498	0.09125	0.07656	0.06471
ENSG00000132386	Simpel linear regression model	0.61871	0.58964	0.71287	0.67902	0.57269	0.49708
ENSG00000169826	Simpel linear regression model	0.395	0.32415	0.50029	0.47608	0.39434	0.38589
ENSG00000172116	Simpel linear regression model	0.22939	0.16544	0.62173	0.69786	0.48065	0.54859
ENSG00000172986	Simpel linear regression model	0.25935	0.11575	0.5513	0.69924	0.42703	0.54363
ENSG00000006283	Simpel linear regression model	0.08055	0.03901	0.08608	0.11171	0.03274	0.03619
ENSG00000010322	Simpel linear regression model	0.24445	0.09029	0.37493	0.43085	0.29842	0.35138
ENSG00000012822	Simpel linear regression model	0.29629	0.15638	0.45267	0.46886	0.35531	0.38704
ENSG00000068097	Simpel linear regression model	0.26493	0.18874	0.32126	0.3166	0.24767	0.24719
ENSG00000073331	Simpel linear regression model	0.12785	0.18274	0.27455	0.30864	0.21538	0.24719
ENSG00000105429	Simpel linear regression model	0.19078	0.05453	0.46358	0.51763	0.36083	0.40539
ENSG00000134871	Simpel linear regression model	0.34272	0.17911	0.80718	0.91272	0.62942	0.70496
ENSG00000138378	Simpel linear regression model	0.58412	0.64997	0.21248	0.20828	0.16526	0.16214
ENSG00000139625	Simpel linear regression model	0.42633	0.41982	0.25459	0.24028	0.19738	0.18427
ENSG00000142698	Simpel linear regression model	0.03822	0.00186	0.05178	0.15288	0.01554	0.03115
ENSG00000167645	Simpel linear regression model	0.30412	0.21058	0.41447	0.35679	0.30979	0.2786
ENSG00000174804	Simpel linear regression model	0.51662	0.37021	0.37005	0.44293	0.28551	0.30076
ENSG00000174946	Simpel linear regression model	0.6412	0.6707	0.28264	0.30972	0.20259	0.2325
ENSG00000183578	Simpel linear regression model	0.38452	0.37397	0.61266	0.51285	0.43918	0.40872
ENSG00000197322	Simpel linear regression model	0.02618	0.00934	0.01778	0.02513	0.00429	0.00546
ENSG00000197483	Simpel linear regression model	0.15863	0.18512	0.32311	0.30681	0.24353	0.23809
ENSG00000204262	Simpel linear regression model	0.46552	0.33811	0.97221	1.00049	0.78438	0.76838
ENSG00000226711	Simpel linear regression model	0.24696	0.12054	0.09885	0.10107	0.06196	0.06525
ENSG00000240480	Simpel linear regression model	0.12802	0.18598	0.25997	0.28562	0.13134	0.15238
ENSG00000107130	Simpel linear regression model	0.38208	0.2837	0.586	0.63744	0.4468	0.4935
ENSG00000137801	Simpel linear regression model	0.40515	0.33631	0.85396	0.99576	0.67536	0.78711
ENSG00000138685	Simpel linear regression model	0.49993	0.40411	0.363	0.3456	0.25845	0.26207
ENSG00000152492	Simpel linear regression model	0.29834	0.20699	0.34717	0.28574	0.26221	0.23337
ENSG00000164530	Simpel linear regression model	0.33429	0.44029	0.73162	1.02921	0.47719	0.59011
ENSG00000173548	Simpel linear regression model	0.24393	0.10286	0.31912	0.34094	0.249	0.27691
ENSG00000185811	Simpel linear regression model	0.69527	0.74834	0.31551	0.30137	0.24823	0.23518
ENSG00000203757	Simpel linear regression model	0.01279	0.0054	0.01104	0.08362	0.00493	0.01261
ENSG00000083290	Simpel linear regression model	0.19702	0.10676	0.34176	0.39016	0.24973	0.30505
ENSG00000103024	Simpel linear regression model	0.13219	0.07778	0.61771	0.62653	0.45852	0.48613
ENSG00000108370	Simpel linear regression model	0.45084	0.34467	0.21815	0.25849	0.15997	0.17075
ENSG00000109832	Simpel linear regression model	0.21736	0.0153	0.01214	0.08325	0.00656	0.01764
ENSG00000111405	Simpel linear regression model	0.26407	0.09538	0.05146	0.09127	0.03331	0.04463
ENSG00000116729	Simpel linear regression model	0.27715	0.12617	0.52909	0.52018	0.38538	0.40176
ENSG00000132003	Simpel linear regression model	0.23853	0.14114	0.44509	0.48365	0.3324	0.37296
ENSG00000137078	Simpel linear regression model	0.29728	0.31379	0.61444	0.71218	0.4183	0.41616
ENSG00000140015	Simpel linear regression model	0.0847	0.00339	0.02954	0.03341	0.00949	0.01098
ENSG00000144285	Simpel linear regression model	0.06162	0.00152	0.05292	0.018	0.01571	0.01331
ENSG00000144488	Simpel linear regression model	0.20132	0.12492	0.29379	0.36426	0.1712	0.18757
ENSG00000150457	Simpel linear regression model	0.38348	0.23436	0.47741	0.54684	0.36532	0.40608
ENSG00000156140	Simpel linear regression model	0.39299	0.35004	0.11134	0.0843	0.07467	0.0651
ENSG00000157227	Simpel linear regression model	0.39274	0.28007	0.77345	0.77998	0.60572	0.5596
ENSG00000158092	Simpel linear regression model	0.14727	0.20433	0.38151	0.34763	0.2757	0.27722
ENSG00000175470	Simpel linear regression model	0.1137	0.04327	0.23363	0.22992	0.17627	0.18112
ENSG00000188859	Simpel linear regression model	0.26918	0.23571	0.22695	0.26916	0.15955	0.19713
ENSG00000233608	Simpel linear regression model	0.61127	0.57767	0.33545	0.37004	0.2526	0.25276
ENSG00000108839	Simpel linear regression model	0.24628	0.04057	0.17612	0.23115	0.13537	0.16921
ENSG00000143184	Simpel linear regression model	0.134	0.02682	0.38724	0.45662	0.25231	0.32716
ENSG00000146278	Simpel linear regression model	0.22529	0.1525	0.44641	0.47347	0.3511	0.36594
ENSG00000152475	Simpel linear regression model	0.11808	0.06657	0.33701	0.42602	0.25877	0.30742
ENSG00000160349	Simpel linear regression model	0.08729	0.00248	0.16934	0.36332	0.0763	0.11091
ENSG00000163406	Simpel linear regression model	0.45734	0.27096	0.18823	0.22804	0.13897	0.16882
ENSG00000163485	Simpel linear regression model	0.20868	0.23822	0.38368	0.35792	0.24969	0.26187
ENSG00000172156	Simpel linear regression model	0.35472	0.49654	0.97649	0.83272	0.77493	0.68737
ENSG00000172575	Simpel linear regression model	0.5921	0.57057	0.24631	0.28871	0.18271	0.1854
ENSG00000176956	Simpel linear regression model	0.24854	0.25535	0.32346	0.29961	0.21009	0.19722
ENSG00000181092	Simpel linear regression model	0.17075	0.22406	0.69308	1.01526	0.38308	0.44227
ENSG00000185567	Simpel linear regression model	0.42365	0.21327	0.66895	0.79405	0.53255	0.6323
ENSG00000271503	Simpel linear regression model	0.60303	0.67314	0.79696	0.81915	0.64044	0.65959
ENSG00000104432	Simpel linear regression model	0.12625	0.13563	0.60454	0.49651	0.45055	0.38637
ENSG00000116031	Simpel linear regression model	0.2119	0.13875	0.33009	0.39937	0.22536	0.2936
ENSG00000127074	Simpel linear regression model	0.25528	0.3379	0.2112	0.1759	0.11774	0.11193
ENSG00000135222	Simpel linear regression model	0.03483	0.05759	0.09176	0.0843	0.03052	0.02923
ENSG00000138356	Simpel linear regression model	0.38983	0.35258	0.51906	0.55953	0.32896	0.35532
ENSG00000146374	Simpel linear regression model	0.53496	0.40792	0.57035	0.67358	0.3569	0.36465
ENSG00000147485	Simpel linear regression model	0.15617	0.18423	0.08283	0.09811	0.05799	0.06241
ENSG00000154917	Simpel linear regression model	0.28414	0.20002	0.41082	0.43714	0.28834	0.32905
ENSG00000179542	Simpel linear regression model	0.27109	0.16004	0.08952	0.15656	0.05079	0.06237
ENSG00000186001	Simpel linear regression model	0.13722	0.0473	0.24858	0.28425	0.18711	0.22683
ENSG00000019995	Simpel linear regression model	0.20836	0.05516	0.27444	0.28431	0.20477	0.22209
ENSG00000037280	Simpel linear regression model	0.42866	0.27829	0.35241	0.34593	0.27189	0.25607
ENSG00000102057	Simpel linear regression model	0.29412	0.20651	0.22169	0.21901	0.15832	0.16396
ENSG00000113269	Simpel linear regression model	0.16786	0.13084	0.31742	0.42048	0.24582	0.31381
ENSG00000122223	Simpel linear regression model	0.29742	0.45173	0.33058	0.28549	0.1967	0.20685
ENSG00000132522	Simpel linear regression model	0.17722	0.07306	0.31395	0.34937	0.2424	0.2725
ENSG00000134343	Simpel linear regression model	0.06443	0.0974	0.07711	0.0615	0.0304	0.02917
ENSG00000167081	Simpel linear regression model	0.41922	0.28967	0.45637	0.4494	0.35791	0.34612
ENSG00000173391	Simpel linear regression model	0.39331	0.43989	0.76556	0.77597	0.59014	0.57656
ENSG00000184344	Simpel linear regression model	0.08566	0.05517	0.0734	0.09087	0.03872	0.04383
ENSG00000087494	Simpel linear regression model	0.36561	0.3344	0.35402	0.27221	0.22634	0.21245
ENSG00000099260	Simpel linear regression model	0.53024	0.42048	0.31205	0.39148	0.22701	0.23024
ENSG00000112214	Simpel linear regression model	0.4257	0.40064	0.29357	0.30779	0.20741	0.22872
ENSG00000115361	Simpel linear regression model	0.11151	0.08319	0.09977	0.14263	0.03605	0.05402
ENSG00000116183	Simpel linear regression model	0.36931	0.05918	0.10756	0.18407	0.06153	0.09168
ENSG00000137745	Simpel linear regression model	0.2457	0.15481	0.74413	0.55617	0.47761	0.41753
ENSG00000140557	Simpel linear regression model	0.15901	0.00675	0.0881	0.12533	0.0466	0.05483
ENSG00000143320	Simpel linear regression model	0.3307	0.3321	1.08211	1.11261	0.83895	0.8148
ENSG00000143340	Simpel linear regression model	0.45917	0.21552	0.14486	0.21806	0.10091	0.13171
ENSG00000160791	Simpel linear regression model	0.57521	0.6705	0.45366	0.41157	0.35109	0.33552
ENSG00000173578	Simpel linear regression model	0.25554	0.21411	0.24225	0.27436	0.13946	0.1702
ENSG00000175166	Simpel linear regression model	0.06492	0.10816	0.35318	0.37087	0.26979	0.28883
ENSG00000175564	Simpel linear regression model	0.24843	0.05874	0.11592	0.12399	0.09007	0.09051
ENSG00000178222	Simpel linear regression model	0.08524	0.06977	0.34882	0.33448	0.19586	0.21788
ENSG00000184436	Simpel linear regression model	0.17908	0.145	0.32313	0.32127	0.2417	0.24937
ENSG00000197479	Simpel linear regression model	0.27121	0.21231	0.43845	0.52634	0.28795	0.32921
ENSG00000014216	Simpel linear regression model	0.16415	0.16424	0.3697	0.37417	0.27887	0.2791
ENSG00000073754	Simpel linear regression model	0.01541	0.01196	0.16801	0.09898	0.03079	0.03483
ENSG00000108828	Simpel linear regression model	0.37099	0.34309	0.52299	0.54996	0.40535	0.45569
ENSG00000134138	Simpel linear regression model	0.55179	0.49244	0.31085	0.29671	0.23023	0.22334
ENSG00000138448	Simpel linear regression model	0.29992	0.24525	0.59838	0.54837	0.4657	0.44471
ENSG00000143195	Simpel linear regression model	0.21911	0.02701	0.20802	0.25872	0.14903	0.15873
ENSG00000151422	Simpel linear regression model	0.18459	0.10473	0.32139	0.28609	0.20361	0.22556
ENSG00000153029	Simpel linear regression model	0.23937	0.16207	0.41722	0.4395	0.3261	0.36642
ENSG00000160691	Simpel linear regression model	0.21652	0.07297	0.35065	0.36601	0.26865	0.27992
ENSG00000167397	Simpel linear regression model	0.30759	0.06483	0.32259	0.40347	0.25914	0.32268
ENSG00000176014	Simpel linear regression model	0.62033	0.5102	0.54458	0.61934	0.41319	0.47904
ENSG00000184908	Simpel linear regression model	0.19635	0.05533	0.09902	0.18597	0.04795	0.05668
ENSG00000196923	Simpel linear regression model	0.5449	0.43898	0.55288	0.55683	0.41803	0.43341
ENSG00000203740	Simpel linear regression model	0.23435	0.09333	0.10578	0.09553	0.0676	0.06316
ENSG00000005844	Simpel linear regression model	0.6922	0.74661	0.44066	0.4231	0.34664	0.33928
ENSG00000069667	Simpel linear regression model	0.39549	0.25844	0.23845	0.2368	0.17673	0.17343
ENSG00000102243	Simpel linear regression model	0.17011	0.03803	0.42856	0.36822	0.22942	0.2141
ENSG00000108821	Simpel linear regression model	0.46881	0.37083	1.22457	1.29868	0.94639	0.97018
ENSG00000112964	Simpel linear regression model	0.40686	0.32018	0.42539	0.44	0.28522	0.30407
ENSG00000115234	Simpel linear regression model	0.19656	0.09149	0.27048	0.31838	0.20689	0.24767
ENSG00000119574	Simpel linear regression model	0.13612	0.12222	0.35927	0.30685	0.27181	0.24662
ENSG00000123411	Simpel linear regression model	0.17774	0.13475	0.25362	0.26099	0.194	0.20528
ENSG00000124701	Simpel linear regression model	0.12518	0.10171	0.14618	0.13972	0.07166	0.08782
ENSG00000128591	Simpel linear regression model	0.44192	0.27692	0.98548	1.1336	0.76541	0.83804
ENSG00000152661	Simpel linear regression model	0.38138	0.25973	0.73634	0.71957	0.5709	0.59002
ENSG00000160310	Simpel linear regression model	0.21291	0.19937	0.31988	0.30469	0.2431	0.23947
ENSG00000171992	Simpel linear regression model	0.51876	0.43437	0.50519	0.61412	0.40053	0.48106
ENSG00000172530	Simpel linear regression model	0.1763	0.11187	0.23379	0.2432	0.17978	0.18752
ENSG00000196208	Simpel linear regression model	0.23982	0.21742	0.14527	0.16478	0.09525	0.0997
ENSG00000241106	Simpel linear regression model	0.50003	0.68515	0.40855	0.39822	0.30205	0.30253
ENSG00000065320	Simpel linear regression model	0.48791	0.47283	0.46873	0.4792	0.34536	0.34329
ENSG00000113369	Simpel linear regression model	0.19273	0.02568	0.58759	0.60631	0.45086	0.46648
ENSG00000135974	Simpel linear regression model	0.22415	0.21152	0.32571	0.31737	0.23469	0.2443
ENSG00000159216	Simpel linear regression model	0.35293	0.27663	0.48197	0.52872	0.37949	0.41248
ENSG00000176022	Simpel linear regression model	0.17066	0.13448	0.43942	0.44934	0.33309	0.36374
ENSG00000183421	Simpel linear regression model	0.19556	0.10235	0.45604	0.49498	0.33266	0.3996
ENSG00000185905	Simpel linear regression model	0.38718	0.3334	0.58148	0.69941	0.32521	0.38255
ENSG00000204290	Simpel linear regression model	0.07731	0.04126	0.04619	0.06553	0.01507	0.02179
ENSG00000213516	Simpel linear regression model	0.2816	0.25067	0.31389	0.31193	0.23586	0.24433
ENSG00000243772	Simpel linear regression model	0.19158	0.01693	0.04545	0.1757	0.02179	0.04662
ENSG00000250120	Simpel linear regression model	0.08461	0.08677	0.05923	0.05445	0.02556	0.0242
ENSG00000079156	Simpel linear regression model	0.12146	0.07204	0.27845	0.2799	0.1476	0.1649
ENSG00000102409	Simpel linear regression model	0.47463	0.44224	0.81215	0.80391	0.57964	0.57342
ENSG00000113302	Simpel linear regression model	0.30419	0.25869	0.04666	0.05301	0.03104	0.0362
ENSG00000124831	Simpel linear regression model	0.1444	0.12521	0.36435	0.36422	0.27198	0.28137
ENSG00000125354	Simpel linear regression model	0.39038	0.2383	0.49065	0.50868	0.38697	0.4068
ENSG00000125498	Simpel linear regression model	0.17605	0.12778	0.07989	0.09593	0.03393	0.04793
ENSG00000126214	Simpel linear regression model	0.20133	0.11055	0.25149	0.28074	0.1967	0.22313
ENSG00000159674	Simpel linear regression model	0.40007	0.36954	0.69479	0.64951	0.54982	0.5086
ENSG00000171867	Simpel linear regression model	0.35796	0.23617	0.69614	0.75213	0.52954	0.57846
ENSG00000178385	Simpel linear regression model	0.17592	0.03854	0.20997	0.2164	0.16831	0.18132
ENSG00000198108	Simpel linear regression model	0.43327	0.26054	0.30266	0.29354	0.22301	0.21915
ENSG00000213973	Simpel linear regression model	0.1565	0.04952	0.00982	0.02558	0.0054	0.00731
ENSG00000021645	Simpel linear regression model	0.36137	0.25959	0.42406	0.49758	0.3039	0.3405
ENSG00000069696	Simpel linear regression model	0.11386	0.01664	0.3139	0.32444	0.23679	0.25633
ENSG00000105245	Simpel linear regression model	0.3814	0.40949	0.37185	0.38039	0.28288	0.29668
ENSG00000123066	Simpel linear regression model	0.16664	0.0155	0.4342	0.44876	0.32796	0.34445
ENSG00000125447	Simpel linear regression model	0.31873	0.2135	0.30778	0.2962	0.23511	0.24051
ENSG00000142798	Simpel linear regression model	0.30823	0.19401	0.86041	0.88671	0.67731	0.67163
ENSG00000157637	Simpel linear regression model	0.19327	0.09081	0.38878	0.44278	0.28859	0.34245
ENSG00000158488	Simpel linear regression model	0.26044	0.30122	0.32443	0.29798	0.22047	0.21425
ENSG00000160050	Simpel linear regression model	0.16603	0.24275	0.37544	0.3823	0.2886	0.2987
ENSG00000182247	Simpel linear regression model	0.50008	0.41326	0.50668	0.52062	0.3699	0.39094
ENSG00000183439	Simpel linear regression model	0.33807	0.23234	0.07116	0.07708	0.04579	0.05409
ENSG00000184194	Simpel linear regression model	0.23607	0.16595	0.2794	0.24578	0.17082	0.17088
ENSG00000196109	Simpel linear regression model	0.35262	0.34478	0.05115	0.05448	0.02883	0.03466
ENSG00000198513	Simpel linear regression model	0.34285	0.34117	0.35888	0.35951	0.27924	0.29947
ENSG00000213949	Simpel linear regression model	0.3477	0.08905	0.49454	0.54283	0.39704	0.42253
ENSG00000266173	Simpel linear regression model	0.24331	0.13617	0.19338	0.22419	0.14813	0.17445
ENSG00000271601	Simpel linear regression model	0.52985	0.4231	0.46361	0.4881	0.35195	0.37867
ENSG00000105122	Simpel linear regression model	0.66503	0.74968	0.34197	0.31191	0.26088	0.24008
ENSG00000107882	Simpel linear regression model	0.25297	0.16791	0.29659	0.28652	0.23163	0.22814
ENSG00000108669	Simpel linear regression model	0.36513	0.25947	0.34539	0.40202	0.26295	0.31097
ENSG00000129038	Simpel linear regression model	0.49395	0.46577	0.59605	0.60486	0.4685	0.47091
ENSG00000141753	Simpel linear regression model	0.40637	0.31569	0.50231	0.67819	0.38318	0.49743
ENSG00000157734	Simpel linear regression model	0.2015	0.08874	0.22536	0.28262	0.15916	0.18806
ENSG00000163064	Simpel linear regression model	0.11845	0.21403	0.17548	0.20447	0.07652	0.08853
ENSG00000169105	Simpel linear regression model	0.34133	0.10918	0.37987	0.5036	0.30148	0.38962
ENSG00000169436	Simpel linear regression model	0.29571	0.16682	0.33028	0.25668	0.19474	0.16281
ENSG00000169992	Simpel linear regression model	0.51829	0.42125	0.50083	0.51706	0.37791	0.36004
ENSG00000187391	Simpel linear regression model	0.31138	0.2295	0.19055	0.17562	0.13537	0.1323
ENSG00000187942	Simpel linear regression model	0.3747	0.2778	0.16014	0.23414	0.12067	0.14467
ENSG00000103034	Simpel linear regression model	0.35875	0.22536	0.27092	0.30499	0.19168	0.20085
ENSG00000115226	Simpel linear regression model	0.53045	0.45191	0.40804	0.49379	0.29783	0.34561
ENSG00000127946	Simpel linear regression model	0.33149	0.23329	0.48772	0.54717	0.3798	0.42603
ENSG00000133687	Simpel linear regression model	0.44023	0.34818	0.31259	0.33662	0.21842	0.2309
ENSG00000134028	Simpel linear regression model	0.43257	0.49741	1.19403	1.20297	0.97497	0.96703
ENSG00000144036	Simpel linear regression model	0.24465	0.15252	0.27107	0.30968	0.20676	0.24482
ENSG00000165023	Simpel linear regression model	0.11439	0.25064	0.11556	0.09784	0.05163	0.05165
ENSG00000188375	Simpel linear regression model	0.22604	0.0824	0.26751	0.30427	0.17114	0.20374
ENSG00000074219	Simpel linear regression model	0.43179	0.3119	0.66426	0.75496	0.52241	0.62281
ENSG00000077616	Simpel linear regression model	0.28635	0.33411	0.06432	0.05604	0.04454	0.04281
ENSG00000105290	Simpel linear regression model	0.29036	0.22866	0.39	0.42133	0.19658	0.22556
ENSG00000105483	Simpel linear regression model	0.25902	0.20741	0.29209	0.27646	0.23187	0.21601
ENSG00000113621	Simpel linear regression model	0.32749	0.26906	0.34118	0.33104	0.26145	0.26193
ENSG00000116783	Simpel linear regression model	0.16033	0.03824	0.0212	0.04061	0.01173	0.01428
ENSG00000134061	Simpel linear regression model	0.58949	0.63191	0.29692	0.30891	0.23108	0.24292
ENSG00000137710	Simpel linear regression model	0.45546	0.23529	0.61859	0.76062	0.47541	0.60665
ENSG00000144290	Simpel linear regression model	0.12173	0.31736	0.32635	0.23608	0.12961	0.13209
ENSG00000162444	Simpel linear regression model	0.29225	0.35076	0.54607	0.7177	0.38672	0.45243
ENSG00000176049	Simpel linear regression model	0.38175	0.37802	0.10457	0.08078	0.06606	0.05381
ENSG00000182749	Simpel linear regression model	0.3424	0.2329	0.3706	0.45105	0.28037	0.36197
ENSG00000197119	Simpel linear regression model	0.24136	0.10807	0.49633	0.61257	0.3851	0.49072
ENSG00000204301	Simpel linear regression model	0.30291	0.23503	0.38966	0.39921	0.29528	0.30299
ENSG00000239713	Simpel linear regression model	0.48477	0.6011	0.4252	0.39767	0.31436	0.31825
ENSG00000078687	Simpel linear regression model	0.24464	0.03586	0.30485	0.3448	0.23465	0.27364
ENSG00000081189	Simpel linear regression model	0.55253	0.42011	0.36609	0.39803	0.27058	0.30676
ENSG00000128714	Simpel linear regression model	0.25942	0.1301	0.97128	1.03593	0.73862	0.78443
ENSG00000130540	Simpel linear regression model	0.21761	0.12087	0.39675	0.59477	0.25673	0.30228
ENSG00000138755	Simpel linear regression model	0.4468	0.6249	1.2028	0.99812	0.96984	0.82944
ENSG00000152104	Simpel linear regression model	0.42799	0.18658	0.32839	0.34495	0.25224	0.26864
ENSG00000152684	Simpel linear regression model	0.22999	0.11381	0.291	0.29996	0.22368	0.25084
ENSG00000159479	Simpel linear regression model	0.24481	0.06885	0.27193	0.32097	0.21075	0.24942
ENSG00000166246	Simpel linear regression model	0.11331	0.03921	0.08039	0.1125	0.05786	0.06898
ENSG00000178685	Simpel linear regression model	0.15028	0.07821	0.51387	0.58149	0.39982	0.47329
ENSG00000186150	Simpel linear regression model	0.12494	0.03156	0.02824	0.16936	0.01947	0.03986
ENSG00000188385	Simpel linear regression model	0.28856	0.15157	0.05638	0.07854	0.03712	0.04626
ENSG00000240356	Simpel linear regression model	0.2771	0.08506	0.25421	0.31113	0.20272	0.24999
ENSG00000100345	Simpel linear regression model	0.17858	0.04996	0.55506	0.55387	0.41161	0.42861
ENSG00000105808	Simpel linear regression model	0.18998	0.11297	0.06517	0.06366	0.04237	0.04524
ENSG00000122122	Simpel linear regression model	0.62349	0.71769	0.5494	0.50793	0.44397	0.41611
ENSG00000122585	Simpel linear regression model	0.34272	0.29501	0.3287	0.43873	0.19632	0.24876
ENSG00000123453	Simpel linear regression model	0.26105	0.24569	0.26105	0.29244	0.15101	0.18696
ENSG00000131477	Simpel linear regression model	0.43646	0.46273	0.52843	0.53687	0.40987	0.42931
ENSG00000145107	Simpel linear regression model	0.29421	0.25755	0.19705	0.17101	0.1385	0.11635
ENSG00000173706	Simpel linear regression model	0.49651	0.41552	0.62379	0.65293	0.49657	0.5029
ENSG00000183386	Simpel linear regression model	0.42334	0.25504	0.56568	0.62163	0.43818	0.5291
ENSG00000183935	Simpel linear regression model	0.28042	0.13018	0.17734	0.19481	0.13691	0.14373
ENSG00000188153	Simpel linear regression model	0.2736	0.12445	0.39686	0.5012	0.29565	0.36438
ENSG00000242600	Simpel linear regression model	0.17512	0.15178	0.0917	0.06539	0.05257	0.04269
ENSG00000077943	Simpel linear regression model	0.42544	0.43136	0.33705	0.32173	0.26471	0.26366
ENSG00000101327	Simpel linear regression model	0.00443	0.0121	0.09978	0.06378	0.01551	0.01654
ENSG00000104490	Simpel linear regression model	0.27773	0.05069	0.43034	0.48088	0.33734	0.37774
ENSG00000136010	Simpel linear regression model	0.23827	0.23108	0.51959	0.536	0.3808	0.39372
ENSG00000154309	Simpel linear regression model	0.41169	0.12521	0.27019	0.33991	0.20494	0.2685
ENSG00000163217	Simpel linear regression model	0.01714	0.00079	0.024	0.01304	0.00619	0.00627
ENSG00000184408	Simpel linear regression model	0.39706	0.34883	0.15365	0.13369	0.09637	0.0842
ENSG00000187239	Simpel linear regression model	0.51283	0.40759	0.56471	0.57231	0.45021	0.4461
ENSG00000197471	Simpel linear regression model	0.467	0.51976	0.43981	0.42371	0.3144	0.33541
ENSG00000067066	Simpel linear regression model	0.26124	0.29327	0.35339	0.36777	0.26197	0.29645
ENSG00000091039	Simpel linear regression model	0.1885	0.07977	0.49604	0.44827	0.37555	0.35365
ENSG00000101251	Simpel linear regression model	0.20194	0.04199	0.01966	0.0495	0.01014	0.01565
ENSG00000131018	Simpel linear regression model	0.54816	0.46383	0.24823	0.24087	0.18434	0.18273
ENSG00000152580	Simpel linear regression model	0.19469	0.17309	0.23953	0.22235	0.13521	0.14476
ENSG00000161896	Simpel linear regression model	0.19519	0.1938	0.21021	0.18698	0.11706	0.11437
ENSG00000162188	Simpel linear regression model	0.36043	0.34747	0.23972	0.31179	0.17593	0.19772
ENSG00000176401	Simpel linear regression model	0.30343	0.11847	0.19839	0.25618	0.14682	0.16497
ENSG00000189409	Simpel linear regression model	0.13591	0.23067	0.05424	0.07911	0.03839	0.04763
ENSG00000243279	Simpel linear regression model	0.34718	0.15001	0.52688	0.55457	0.41488	0.45596
ENSG00000253159	Simpel linear regression model	0.42133	0.32792	0.18911	0.18137	0.13475	0.12665
ENSG00000072818	Simpel linear regression model	0.54757	0.66874	0.3603	0.31867	0.24925	0.24809
ENSG00000100156	Simpel linear regression model	0.13109	0.14485	0.25513	0.24279	0.14494	0.17457
ENSG00000101306	Simpel linear regression model	0.18432	0.02846	0.08799	0.13139	0.06247	0.07627
ENSG00000110514	Simpel linear regression model	0.11459	0.06385	0.35159	0.35647	0.26738	0.25404
ENSG00000143333	Simpel linear regression model	0.30526	0.24844	0.79875	0.78875	0.63772	0.62115
ENSG00000152977	Simpel linear regression model	0.0348	0.06538	0.18581	0.07942	0.06767	0.04751
ENSG00000164011	Simpel linear regression model	0.2287	0.06938	0.2937	0.33425	0.22776	0.26994
ENSG00000166111	Simpel linear regression model	0.04872	0.03887	0.24425	0.25423	0.07203	0.08916
ENSG00000166473	Simpel linear regression model	0.15297	0.02889	0.02894	0.10917	0.01341	0.02276
ENSG00000178562	Simpel linear regression model	0.51344	0.59493	0.24495	0.2669	0.18167	0.19125
ENSG00000187553	Simpel linear regression model	0.1653	0.02363	0.02284	0.06325	0.01353	0.02027
ENSG00000196724	Simpel linear regression model	0.31981	0.09509	0.12957	0.21139	0.08338	0.1022
ENSG00000221818	Simpel linear regression model	0.33234	0.24366	0.16594	0.22604	0.10356	0.11242
ENSG00000255833	Simpel linear regression model	0.45392	0.34671	0.10626	0.12958	0.07631	0.08966
ENSG00000002586	Simpel linear regression model	0.20942	0.13963	0.52533	0.62076	0.41178	0.50656
ENSG00000009413	Simpel linear regression model	0.24882	0.09859	0.30138	0.33261	0.23191	0.26811
ENSG00000099949	Simpel linear regression model	0.15363	0.11724	0.36308	0.39969	0.2842	0.3271
ENSG00000124006	Simpel linear regression model	0.41362	0.254	0.63795	0.80579	0.50233	0.55758
ENSG00000135482	Simpel linear regression model	0.28359	0.16716	0.15437	0.15924	0.11957	0.13006
ENSG00000142186	Simpel linear regression model	0.15997	0.20705	0.29157	0.32239	0.2212	0.24624
ENSG00000165915	Simpel linear regression model	0.30188	0.17735	0.35843	0.3566	0.28616	0.29114
ENSG00000166428	Simpel linear regression model	0.38291	0.36314	0.18686	0.22269	0.13809	0.15212
ENSG00000166848	Simpel linear regression model	0.28086	0.1557	0.32072	0.2721	0.23308	0.216
ENSG00000172123	Simpel linear regression model	0.39827	0.39536	0.25403	0.25052	0.19333	0.18216
ENSG00000178031	Simpel linear regression model	0.4473	0.39183	0.26009	0.26546	0.1964	0.20228
ENSG00000180383	Simpel linear regression model	0.11507	0.20322	0.09636	0.07035	0.05066	0.04671
ENSG00000185963	Simpel linear regression model	0.23567	0.12746	0.39683	0.38335	0.29896	0.3026
ENSG00000188269	Simpel linear regression model	0.10839	0.10573	0.0248	0.01752	0.01426	0.01375
ENSG00000249992	Simpel linear regression model	0.26966	0.20296	0.79358	0.81072	0.61808	0.63518
ENSG00000261934	Simpel linear regression model	0.32782	0.19221	0.18194	0.18048	0.12532	0.13196
ENSG00000275591	Simpel linear regression model	0.14986	0.00982	0.03653	0.08333	0.02166	0.02607
ENSG00000047621	Simpel linear regression model	0.12145	0.11495	0.38986	0.29488	0.25422	0.23938
ENSG00000101280	Simpel linear regression model	0.22208	0.19518	0.03277	0.06295	0.02048	0.02934
ENSG00000105370	Simpel linear regression model	0.05758	0.03498	0.01602	0.01703	0.00798	0.00849
ENSG00000109046	Simpel linear regression model	0.16053	0.13745	0.42891	0.43051	0.33524	0.32611
ENSG00000111664	Simpel linear regression model	0.15913	0.06223	0.21481	0.27086	0.1562	0.18834
ENSG00000117091	Simpel linear regression model	0.57942	0.62764	0.55744	0.58328	0.41299	0.45492
ENSG00000133110	Simpel linear regression model	0.45301	0.35669	1.25342	1.21007	1.01444	0.93497
ENSG00000145649	Simpel linear regression model	0.47701	0.48618	0.83299	0.90241	0.64927	0.68724
ENSG00000151553	Simpel linear regression model	0.20895	0.11384	0.30565	0.32896	0.22945	0.25605
ENSG00000169442	Simpel linear regression model	0.58448	0.74126	0.71141	0.59341	0.55532	0.47788
ENSG00000176083	Simpel linear regression model	0.39192	0.42664	0.41872	0.43991	0.28842	0.2887
ENSG00000179855	Simpel linear regression model	0.3843	0.22549	0.27779	0.29964	0.20186	0.21143
ENSG00000185236	Simpel linear regression model	0.10422	0.00096	0.39621	0.3989	0.29878	0.31209
ENSG00000185924	Simpel linear regression model	0.18278	0.14179	0.55786	0.63282	0.37556	0.4193
ENSG00000197943	Simpel linear regression model	0.50818	0.65958	0.36369	0.32085	0.2672	0.26418
ENSG00000198768	Simpel linear regression model	0.30646	0.30571	0.25422	0.22924	0.15338	0.15367
ENSG00000207460	Simpel linear regression model	0.0388	2e-05	0.09613	0.17167	0.05211	0.08345
ENSG00000055957	Simpel linear regression model	0.01603	0.00154	0.44492	0.15888	0.07296	0.0783
ENSG00000122787	Simpel linear regression model	0.01512	0.01517	0.22753	0.05243	0.03458	0.02981
ENSG00000141376	Simpel linear regression model	0.35497	0.0821	0.25275	0.35336	0.19278	0.27156
ENSG00000162654	Simpel linear regression model	0.51651	0.59379	0.79322	0.69475	0.61547	0.5545
ENSG00000173114	Simpel linear regression model	0.05328	0.33585	0.35282	0.14928	0.148	0.11603
ENSG00000183741	Simpel linear regression model	0.49875	0.26077	0.61672	0.73691	0.47627	0.54557
ENSG00000222009	Simpel linear regression model	0.36054	0.17794	0.36024	0.45616	0.28246	0.32125
ENSG00000256043	Simpel linear regression model	0.33444	0.26265	0.6006	0.64306	0.47026	0.49873
ENSG00000039560	Simpel linear regression model	0.40846	0.12507	0.52308	0.61077	0.41569	0.47099
ENSG00000041982	Simpel linear regression model	0.46872	0.20049	1.09205	1.20989	0.87569	0.90462
ENSG00000111537	Simpel linear regression model	0.41865	0.40081	0.26578	0.27759	0.18566	0.2003
ENSG00000112511	Simpel linear regression model	0.28296	0.21387	0.42655	0.40807	0.32843	0.32453
ENSG00000126458	Simpel linear regression model	0.18343	0.06092	0.52729	0.58224	0.4056	0.44385
ENSG00000126861	Simpel linear regression model	0.27666	0.2328	0.05802	0.08194	0.03711	0.04924
ENSG00000132837	Simpel linear regression model	0.09023	0.15548	0.22921	0.13278	0.08847	0.08414
ENSG00000164674	Simpel linear regression model	0.44353	0.55487	0.28333	0.27886	0.2118	0.2229
ENSG00000165379	Simpel linear regression model	0.44231	0.31424	0.08008	0.10476	0.05228	0.05677
ENSG00000165434	Simpel linear regression model	0.17055	0.08221	0.55551	0.57291	0.43011	0.47824
ENSG00000174799	Simpel linear regression model	0.23134	0.21533	0.26633	0.25797	0.19909	0.20277
ENSG00000065413	Simpel linear regression model	0.49407	0.49204	0.2248	0.23962	0.1739	0.18313
ENSG00000103549	Simpel linear regression model	0.10719	0.09825	0.39335	0.36173	0.28846	0.26619
ENSG00000105374	Simpel linear regression model	0.57167	0.6462	0.7087	0.69882	0.5611	0.56847
ENSG00000114127	Simpel linear regression model	0.1678	0.1848	0.39487	0.35217	0.29063	0.28452
ENSG00000119801	Simpel linear regression model	0.32955	0.31137	0.40654	0.40122	0.32064	0.31514
ENSG00000122254	Simpel linear regression model	0.30391	0.32309	0.35064	0.36731	0.24534	0.26705
ENSG00000130005	Simpel linear regression model	0.29934	0.14476	0.59065	0.60063	0.38196	0.39858
ENSG00000135723	Simpel linear regression model	0.23281	0.10792	0.37066	0.391	0.28506	0.32774
ENSG00000141956	Simpel linear regression model	0.16631	0.13296	0.19196	0.19579	0.15277	0.15147
ENSG00000156687	Simpel linear regression model	0.15738	0.24922	0.05621	0.04505	0.01836	0.02132
ENSG00000163600	Simpel linear regression model	0.49964	0.48784	0.28555	0.31257	0.2161	0.24089
ENSG00000168928	Simpel linear regression model	0.00421	0.0046	0.06507	0.36119	0.01532	0.07427
ENSG00000171094	Simpel linear regression model	0.10986	0.11364	0.07499	0.09756	0.0243	0.0341
ENSG00000197977	Simpel linear regression model	0.07489	0.00503	0.3563	0.29105	0.12933	0.12986
ENSG00000026025	Simpel linear regression model	0.61479	0.56702	0.63551	0.65665	0.50264	0.47521
ENSG00000039650	Simpel linear regression model	0.13434	0.18114	0.42382	0.40659	0.33266	0.33413
ENSG00000071246	Simpel linear regression model	0.42607	0.34435	0.49424	0.46226	0.39218	0.36686
ENSG00000099860	Simpel linear regression model	0.29442	0.21028	0.65365	0.78567	0.51909	0.65479
ENSG00000100505	Simpel linear regression model	0.33879	0.16104	0.17507	0.19635	0.11438	0.12354
ENSG00000102970	Simpel linear regression model	0.22785	0.27838	0.50769	0.49078	0.35766	0.30834
ENSG00000112077	Simpel linear regression model	0.01073	0.04442	0.09697	0.10367	0.02337	0.0352
ENSG00000133063	Simpel linear regression model	0.17102	0.24284	0.61367	0.62672	0.41648	0.4054
ENSG00000134013	Simpel linear regression model	0.31114	0.13581	0.80542	0.85015	0.64452	0.65712
ENSG00000154016	Simpel linear regression model	0.28184	0.13099	0.26198	0.27266	0.20678	0.22361
ENSG00000163521	Simpel linear regression model	0.37486	0.09856	0.35159	0.45177	0.27631	0.35664
ENSG00000168010	Simpel linear regression model	0.22421	0.03494	0.45126	0.59894	0.36521	0.4745
ENSG00000235821	Simpel linear regression model	0.12115	0.04714	0.23806	0.3182	0.15512	0.18115
ENSG00000081237	Simpel linear regression model	0.58329	0.67148	0.64226	0.5826	0.51492	0.46398
ENSG00000086504	Simpel linear regression model	0.21653	0.18902	0.43947	0.42018	0.33375	0.33435
ENSG00000100298	Simpel linear regression model	0.4314	0.41253	0.22539	0.32075	0.16484	0.17485
ENSG00000104960	Simpel linear regression model	0.08377	0.1255	0.38813	0.33528	0.29849	0.26744
ENSG00000105366	Simpel linear regression model	0.34042	0.39227	0.25503	0.27334	0.18247	0.18992
ENSG00000131203	Simpel linear regression model	0.44546	0.50232	1.01066	0.87229	0.75463	0.65384
ENSG00000134376	Simpel linear regression model	0.22615	0.15646	0.00579	0.00418	0.00382	0.00331
ENSG00000145708	Simpel linear regression model	0.18368	0.34216	0.14375	0.1022	0.06125	0.06631
ENSG00000158163	Simpel linear regression model	0.39656	0.38345	0.20721	0.21167	0.14209	0.14715
ENSG00000159348	Simpel linear regression model	0.37318	0.0731	0.31586	0.32989	0.24153	0.24761
ENSG00000171840	Simpel linear regression model	0.35558	0.11106	0.41936	0.50993	0.3188	0.40006
ENSG00000176531	Simpel linear regression model	0.33077	0.22462	0.38197	0.36818	0.29481	0.28954
ENSG00000179934	Simpel linear regression model	0.32679	0.3695	0.31502	0.28754	0.23584	0.22042
ENSG00000186049	Simpel linear regression model	0.11163	0.00102	0.02302	0.11354	0.00846	0.02046
ENSG00000064989	Simpel linear regression model	0.42671	0.40386	0.52652	0.50951	0.40758	0.40229
ENSG00000073670	Simpel linear regression model	0.28181	0.09555	0.14625	0.17042	0.08001	0.08658
ENSG00000090581	Simpel linear regression model	0.12896	0.04346	0.35148	0.39494	0.26674	0.29996
ENSG00000112320	Simpel linear regression model	0.39555	0.12273	0.32763	0.43703	0.24301	0.33027
ENSG00000112599	Simpel linear regression model	0.13355	0.00281	0.29241	0.30528	0.21031	0.23765
ENSG00000113504	Simpel linear regression model	0.31793	0.17439	0.40359	0.39396	0.31441	0.32696
ENSG00000116157	Simpel linear regression model	0.36081	0.32069	0.63464	0.66036	0.49969	0.54256
ENSG00000126785	Simpel linear regression model	0.57402	0.48544	0.42547	0.41166	0.31668	0.31554
ENSG00000143867	Simpel linear regression model	0.41203	0.3946	0.31334	0.29772	0.21511	0.21796
ENSG00000157766	Simpel linear regression model	0.16115	0.02625	0.49615	0.54655	0.39628	0.46102
ENSG00000186765	Simpel linear regression model	0.11365	0.1036	0.20572	0.26577	0.1495	0.17975
ENSG00000187987	Simpel linear regression model	0.22845	0.05504	0.08707	0.10557	0.05387	0.064
ENSG00000061273	Simpel linear regression model	0.2732	0.14605	0.36037	0.46305	0.27913	0.34847
ENSG00000071054	Simpel linear regression model	0.30308	0.14487	0.45963	0.52296	0.3503	0.40797
ENSG00000078081	Simpel linear regression model	0.26903	0.16391	0.56412	0.68219	0.43257	0.51713
ENSG00000099326	Simpel linear regression model	0.23433	0.15612	0.46629	0.49139	0.36723	0.4026
ENSG00000100385	Simpel linear regression model	0.55031	0.60012	0.56007	0.53516	0.44422	0.42945
ENSG00000103489	Simpel linear regression model	0.276	0.16707	0.49251	0.50371	0.38086	0.39099
ENSG00000107593	Simpel linear regression model	0.1134	0.06629	0.13691	0.20945	0.07581	0.10143
ENSG00000131055	Simpel linear regression model	0.2732	0.33226	0.4107	0.39584	0.31276	0.31474
ENSG00000132164	Simpel linear regression model	0.02314	0.00586	0.03256	0.05549	0.0098	0.01366
ENSG00000135631	Simpel linear regression model	0.18522	0.10299	0.40903	0.42329	0.29502	0.33584
ENSG00000143851	Simpel linear regression model	0.27521	0.37111	0.76101	0.65432	0.51563	0.44811
ENSG00000145416	Simpel linear regression model	0.4013	0.46652	0.25517	0.24854	0.19765	0.18896
ENSG00000162873	Simpel linear regression model	0.17652	0.13815	0.19671	0.15434	0.12317	0.12243
ENSG00000215915	Simpel linear regression model	0.26951	0.22792	0.57262	0.6431	0.44448	0.48592
ENSG00000076662	Simpel linear regression model	0.51695	0.67485	0.30503	0.27529	0.21666	0.20585
ENSG00000100276	Simpel linear regression model	0.07115	0.00296	0.17424	0.1566	0.11079	0.10691
ENSG00000116254	Simpel linear regression model	0.14539	0.01693	0.14237	0.1624	0.06879	0.0797
ENSG00000119865	Simpel linear regression model	0.62717	0.39601	0.33059	0.43186	0.25605	0.2997
ENSG00000122176	Simpel linear regression model	0.36547	0.28011	0.90982	1.0278	0.69708	0.84745
ENSG00000125457	Simpel linear regression model	0.20666	0.05089	0.33397	0.45376	0.24792	0.34227
ENSG00000132005	Simpel linear regression model	0.09157	0.04043	0.31212	0.32453	0.22787	0.24368
ENSG00000135655	Simpel linear regression model	0.18315	0.18098	0.24405	0.2147	0.17735	0.16493
ENSG00000148842	Simpel linear regression model	0.45802	0.44678	0.2486	0.25476	0.18816	0.19546
ENSG00000151640	Simpel linear regression model	0.28724	0.2174	0.27709	0.28665	0.17737	0.16577
ENSG00000165300	Simpel linear regression model	0.15184	0.01939	0.0448	0.12176	0.0219	0.03986
ENSG00000168679	Simpel linear regression model	0.41296	0.19147	0.51915	0.62845	0.39143	0.48375
ENSG00000171551	Simpel linear regression model	0.15277	0.27034	0.40693	0.3544	0.23039	0.2163
ENSG00000178233	Simpel linear regression model	0.21424	0.10039	0.10303	0.23003	0.03915	0.06614
ENSG00000198453	Simpel linear regression model	0.45912	0.33455	0.1426	0.16974	0.09548	0.1042
ENSG00000241697	Simpel linear regression model	0.1099	0.03601	0.03017	0.01339	0.0125	0.01026
ENSG00000242441	Simpel linear regression model	0.17813	0.04582	0.01963	0.01816	0.01282	0.01229
ENSG00000253626	Simpel linear regression model	0.11419	0.0922	0.76147	0.70963	0.63646	0.62546
ENSG00000010818	Simpel linear regression model	0.24146	0.1105	0.42813	0.40787	0.3338	0.33706
ENSG00000055147	Simpel linear regression model	0.21487	0.12644	0.26593	0.23319	0.19633	0.18557
ENSG00000064042	Simpel linear regression model	0.36894	0.27581	0.47422	0.46736	0.37094	0.3782
ENSG00000105851	Simpel linear regression model	0.50452	0.65221	0.32922	0.26348	0.24462	0.20246
ENSG00000113083	Simpel linear regression model	0.46067	0.3008	0.69864	0.75952	0.55165	0.54466
ENSG00000115415	Simpel linear regression model	0.42784	0.58246	0.63128	0.54417	0.49267	0.43229
ENSG00000121570	Simpel linear regression model	0.01438	0.00268	0.03928	0.05701	0.01119	0.0156
ENSG00000122420	Simpel linear regression model	0.41324	0.39205	0.30997	0.27136	0.22881	0.20567
ENSG00000140400	Simpel linear regression model	0.18062	0.18513	0.45818	0.51405	0.35989	0.40805
ENSG00000167460	Simpel linear regression model	0.21102	0.05129	0.44826	0.45731	0.34801	0.35031
ENSG00000172578	Simpel linear regression model	0.60709	0.68377	0.29658	0.28402	0.22169	0.20975
ENSG00000203859	Simpel linear regression model	0.41591	0.56832	0.4016	0.68978	0.21018	0.30311
ENSG00000218891	Simpel linear regression model	0.22055	0.19254	0.4829	0.48675	0.3663	0.3738
ENSG00000113070	Simpel linear regression model	0.06716	0.00253	0.89817	0.99062	0.70044	0.7669
ENSG00000118263	Simpel linear regression model	0.3762	0.22787	0.51244	0.59456	0.41239	0.50874
ENSG00000143520	Simpel linear regression model	0.05487	0.02402	0.00403	0.09632	0.00189	0.01241
ENSG00000148848	Simpel linear regression model	0.49741	0.40281	0.76804	0.79326	0.58997	0.55739
ENSG00000151692	Simpel linear regression model	0.39775	0.26986	0.50069	0.59941	0.40506	0.47505
ENSG00000166897	Simpel linear regression model	0.19489	0.09784	0.31281	0.24133	0.16727	0.16306
ENSG00000173917	Simpel linear regression model	0.37765	0.35033	0.57646	0.70796	0.39045	0.43013
ENSG00000175513	Simpel linear regression model	0.06097	0.0035	0.03147	0.11054	0.01624	0.02818
ENSG00000268988	Simpel linear regression model	4e-05	0.00023	0.00488	0.01129	0.00087	0.01004
ENSG00000271425	Simpel linear regression model	0.22786	0.12151	0.04213	0.0418	0.03163	0.03241
ENSG00000059758	Simpel linear regression model	0.27206	0.21866	0.32946	0.29707	0.23232	0.23903
ENSG00000104998	Simpel linear regression model	0.19647	0.24202	0.61284	0.62385	0.48925	0.51546
ENSG00000105278	Simpel linear regression model	0.05913	0.01739	0.06204	0.10281	0.01655	0.0217
ENSG00000107859	Simpel linear regression model	0.19027	0.13258	0.03585	0.02468	0.02264	0.01876
ENSG00000117228	Simpel linear regression model	0.47951	0.49817	0.70687	0.63832	0.5604	0.50765
ENSG00000119946	Simpel linear regression model	0.10928	0.04007	0.27002	0.20595	0.13035	0.10966
ENSG00000158477	Simpel linear regression model	0.13591	0.11302	0.33356	0.31015	0.23175	0.22605
ENSG00000169550	Simpel linear regression model	0.05287	0.00492	0.28061	0.265	0.09122	0.09816
ENSG00000007038	Simpel linear regression model	0.12522	0.16665	1.0746	1.0695	0.6217	0.69665
ENSG00000050555	Simpel linear regression model	0.20409	0.13693	0.42118	0.35968	0.30329	0.27492
ENSG00000111752	Simpel linear regression model	0.23957	0.0179	0.27761	0.2861	0.19939	0.22076
ENSG00000113758	Simpel linear regression model	0.37927	0.32805	0.70064	0.76881	0.53929	0.59537
ENSG00000116337	Simpel linear regression model	0.3775	0.29349	0.35269	0.37159	0.26707	0.29203
ENSG00000120280	Simpel linear regression model	0.46747	0.57226	0.36042	0.35793	0.27318	0.28925
ENSG00000135272	Simpel linear regression model	0.4999	0.34663	0.52062	0.59892	0.38998	0.44246
ENSG00000141622	Simpel linear regression model	0.1337	0.16548	0.07892	0.06363	0.03788	0.03495
ENSG00000144681	Simpel linear regression model	0.28676	0.32834	0.21891	0.14677	0.1372	0.10151
ENSG00000170486	Simpel linear regression model	0.07334	3e-05	0.06909	0.1875	0.02317	0.04001
ENSG00000174807	Simpel linear regression model	0.46057	0.38649	0.79774	0.84455	0.62048	0.65598
ENSG00000175573	Simpel linear regression model	0.29978	0.21334	0.31475	0.35793	0.245	0.29544
ENSG00000187994	Simpel linear regression model	0.22954	0.17584	0.46451	0.45922	0.35787	0.37395
ENSG00000189420	Simpel linear regression model	0.25713	0.16161	0.19668	0.17683	0.12331	0.10677
ENSG00000196569	Simpel linear regression model	0.32495	0.28538	0.64097	0.58421	0.48021	0.47495
ENSG00000197915	Simpel linear regression model	0.1329	0.0179	0.0284	0.06637	0.01403	0.02202
ENSG00000244414	Simpel linear regression model	0.02611	0.00829	0.40749	0.14601	0.07124	0.0657
ENSG00000100027	Simpel linear regression model	0.24003	0.0426	0.25183	0.27578	0.18992	0.21919
ENSG00000104365	Simpel linear regression model	0.34017	0.22851	0.38464	0.37832	0.29013	0.3094
ENSG00000106633	Simpel linear regression model	0.13415	0.05267	0.06902	0.13516	0.03608	0.04464
[truncated: 13,573 more rows]
