# Supplementary material for: MethCORR modelling of methylomes from formalin-fixed paraffin-embedded tissue enables characterization and prognostication of colorectal cancer
Source: Nat Commun. 2020 Apr 24;11:2025. doi: 10.1038/s41467-020-16000-6 (PMC7181739; doi:10.1038/s41467-020-16000-6)
Supplement: Supplementary file 13 — Supplementary Data 10 [file 41467_2020_16000_MOESM13_ESM.xlsx]

## Sheet: GDC COREAD intra-sample fit
Supplementary Data 10: Intra-sample model fit for the NCI GDC TCGA COREAD cohort
NCI GDC TCGA COREAD cohort intra-sample (per-sample) model fit.
MethCORR set 1 and set 2 were used for regression modelling whereas set 3 was used for independent validation.
COREAD Patient id	MethCORR set	R2	RMSE	MAE	Spearman´s rho
TCGA-AZ-6605-01A	set 1	0.96413	0.346237	0.231097	0.981
TCGA-AG-3592-01A	set 1	0.959988	0.382659	0.253538	0.978
TCGA-EI-6884-01A	set 1	0.959522	0.388133	0.269442	0.979
TCGA-D5-5541-01A	set 1	0.957419	0.392505	0.26348	0.977
TCGA-A6-5667-01A	set 1	0.955301	0.397924	0.267283	0.975
TCGA-A6-5660-01A	set 1	0.955078	0.405358	0.274915	0.977
TCGA-AY-A8YK-01A	set 1	0.954264	0.411308	0.276123	0.976
TCGA-CM-5868-01A	set 1	0.953482	0.414499	0.29083	0.975
TCGA-DM-A0X9-01A	set 1	0.952824	0.411512	0.26541	0.976
TCGA-CM-6170-01A	set 1	0.952751	0.400031	0.274721	0.974
TCGA-F4-6807-01A	set 1	0.952442	0.389834	0.266892	0.973
TCGA-EI-6506-01A	set 1	0.952169	0.413628	0.284936	0.975
TCGA-AG-A036-01A	set 1	0.951742	0.403541	0.282423	0.975
TCGA-AZ-5407-01A	set 1	0.951437	0.418276	0.285384	0.974
TCGA-DC-6157-01A	set 1	0.9511	0.422693	0.283489	0.976
TCGA-NH-A50T-01A	set 1	0.950767	0.439936	0.300944	0.974
TCGA-AD-6890-01A	set 1	0.950365	0.429127	0.298285	0.974
TCGA-G4-6294-01A	set 1	0.949697	0.420075	0.292162	0.972
TCGA-CI-6621-01A	set 1	0.949536	0.413869	0.279214	0.974
TCGA-AG-3725-01A	set 1	0.949144	0.432005	0.295343	0.973
TCGA-CK-4947-01B	set 1	0.949137	0.414219	0.286397	0.974
TCGA-A6-2682-11A	set 1	0.948996	0.417757	0.282462	0.972
TCGA-CK-5914-01A	set 1	0.948952	0.431241	0.282338	0.972
TCGA-D5-6926-01A	set 1	0.948783	0.421275	0.290185	0.973
TCGA-AG-A01W-01A	set 1	0.948696	0.433437	0.300271	0.972
TCGA-DC-4749-01A	set 1	0.948506	0.448543	0.306797	0.973
TCGA-D5-5537-01A	set 1	0.94839	0.423995	0.288087	0.972
TCGA-T9-A92H-01A	set 1	0.948304	0.439932	0.290154	0.972
TCGA-D5-6924-01A	set 1	0.947985	0.428842	0.299379	0.974
TCGA-CK-4948-01B	set 1	0.947961	0.43417	0.297794	0.973
TCGA-EI-6513-01A	set 1	0.947647	0.438941	0.292612	0.972
TCGA-DM-A282-01A	set 1	0.947344	0.447992	0.322437	0.972
TCGA-D5-5539-01A	set 1	0.947204	0.419588	0.28967	0.971
TCGA-CI-6622-01A	set 1	0.947032	0.444478	0.299535	0.975
TCGA-D5-6533-01A	set 1	0.946961	0.440531	0.296963	0.972
TCGA-D5-6529-01A	set 1	0.946911	0.415635	0.281351	0.971
TCGA-CM-6165-01A	set 1	0.946712	0.43206	0.302812	0.972
TCGA-A6-4105-01A	set 1	0.946584	0.440543	0.299567	0.972
TCGA-AD-A5EJ-01A	set 1	0.946511	0.437864	0.294993	0.971
TCGA-D5-6537-01A	set 1	0.945785	0.454746	0.304234	0.972
TCGA-DM-A28A-01A	set 1	0.945772	0.444193	0.295976	0.972
TCGA-5M-AAT5-01A	set 1	0.945595	0.445925	0.298887	0.972
TCGA-D5-6931-01A	set 1	0.945298	0.439924	0.28981	0.972
TCGA-AF-A56K-01A	set 1	0.943973	0.418207	0.286074	0.97
TCGA-D5-6922-01A	set 1	0.94368	0.449743	0.320256	0.971
TCGA-A6-2675-01A	set 1	0.943653	0.43898	0.281894	0.972
TCGA-A6-6138-01A	set 1	0.943441	0.446559	0.303323	0.969
TCGA-G4-6309-01A	set 1	0.943343	0.467012	0.31297	0.969
TCGA-A6-5667-11A	set 1	0.942676	0.436552	0.287496	0.968
TCGA-QG-A5Z1-01A	set 1	0.942351	0.442023	0.29886	0.97
TCGA-CA-5797-01A	set 1	0.941914	0.464594	0.318561	0.968
TCGA-CI-6624-01C	set 1	0.941235	0.439632	0.293287	0.971
TCGA-G4-6297-01A	set 1	0.940993	0.455149	0.308077	0.971
TCGA-F5-6864-01A	set 1	0.940716	0.447488	0.304778	0.969
TCGA-F5-6863-01A	set 1	0.940406	0.460059	0.318091	0.968
TCGA-CM-6678-01A	set 1	0.940154	0.468551	0.33163	0.968
TCGA-F5-6813-01A	set 1	0.94008	0.462407	0.316438	0.967
TCGA-DM-A1D9-01A	set 1	0.940025	0.462156	0.319732	0.968
TCGA-EF-5830-01A	set 1	0.939798	0.471692	0.317746	0.968
TCGA-AZ-6599-11A	set 1	0.939471	0.43836	0.280153	0.967
TCGA-CM-4752-01A	set 1	0.939434	0.473108	0.330115	0.969
TCGA-AZ-6601-01A	set 1	0.939218	0.472762	0.320736	0.967
TCGA-F4-6569-01A	set 1	0.938923	0.444773	0.294958	0.965
TCGA-G4-6303-01A	set 1	0.938905	0.462759	0.323193	0.969
TCGA-QG-A5YW-01A	set 1	0.938827	0.454182	0.297764	0.969
TCGA-A6-A567-01A	set 1	0.937866	0.457276	0.314168	0.967
TCGA-A6-6142-01A	set 1	0.937778	0.472968	0.325756	0.967
TCGA-DC-6681-01A	set 1	0.937711	0.460512	0.311562	0.967
TCGA-F4-6855-01A	set 1	0.937419	0.450221	0.306243	0.968
TCGA-G5-6233-01A	set 1	0.937396	0.485525	0.318651	0.967
TCGA-DC-6683-01A	set 1	0.936938	0.477666	0.33234	0.967
TCGA-AA-3662-01A	set 1	0.936582	0.461604	0.308775	0.967
TCGA-AG-A02N-01A	set 1	0.936301	0.474574	0.31974	0.967
TCGA-D5-6538-01A	set 1	0.936179	0.478262	0.324706	0.964
TCGA-DC-4745-01A	set 1	0.935871	0.484344	0.335787	0.966
TCGA-CM-6172-01A	set 1	0.935266	0.472432	0.324117	0.966
TCGA-AF-2687-01A	set 1	0.935209	0.464517	0.328741	0.963
TCGA-AA-3697-11A	set 1	0.935075	0.479744	0.332274	0.967
TCGA-G4-6314-01A	set 1	0.93507	0.45235	0.293206	0.966
TCGA-AZ-6601-11A	set 1	0.934756	0.448154	0.281703	0.964
TCGA-A6-6649-01A	set 1	0.934742	0.489815	0.322964	0.967
TCGA-CM-6674-01A	set 1	0.934514	0.491399	0.356009	0.963
TCGA-A6-4107-01A	set 1	0.934363	0.485145	0.333832	0.966
TCGA-4T-AA8H-01A	set 1	0.934127	0.490644	0.325056	0.963
TCGA-NH-A6GB-01A	set 1	0.933943	0.487746	0.325362	0.967
TCGA-CM-6676-01A	set 1	0.93362	0.4858	0.336812	0.965
TCGA-CA-6717-01A	set 1	0.933487	0.456855	0.320245	0.963
TCGA-EI-7002-01A	set 1	0.933474	0.48521	0.345947	0.966
TCGA-AG-3731-01A	set 1	0.933453	0.474423	0.331058	0.966
TCGA-D5-6929-01A	set 1	0.93342	0.483807	0.336841	0.962
TCGA-D5-6927-01A	set 1	0.933336	0.481972	0.343688	0.964
TCGA-G4-6317-01A	set 1	0.93297	0.528598	0.368224	0.964
TCGA-AZ-6600-11A	set 1	0.932881	0.468093	0.315671	0.963
TCGA-AH-6549-01A	set 1	0.932803	0.475838	0.326092	0.964
TCGA-CM-4750-01A	set 1	0.932742	0.519127	0.375503	0.966
TCGA-DM-A1D0-01A	set 1	0.932666	0.507895	0.342452	0.966
TCGA-AD-6895-01A	set 1	0.932449	0.50239	0.348552	0.964
TCGA-AF-6672-01A	set 1	0.932302	0.477269	0.323875	0.965
TCGA-A6-5666-01A	set 1	0.931996	0.508488	0.344508	0.964
TCGA-DM-A28K-01A	set 1	0.931759	0.503759	0.325454	0.966
TCGA-F4-6856-01A	set 1	0.931653	0.503111	0.367074	0.962
TCGA-AA-3509-01A	set 1	0.931131	0.510315	0.355689	0.964
TCGA-F4-6459-01A	set 1	0.930828	0.479356	0.325664	0.963
TCGA-AD-5900-01A	set 1	0.930553	0.500322	0.353972	0.963
TCGA-F5-6465-01A	set 1	0.930526	0.472098	0.327618	0.963
TCGA-AY-A54L-01A	set 1	0.930162	0.514284	0.348262	0.964
TCGA-G5-6235-01A	set 1	0.929999	0.505276	0.353115	0.962
TCGA-DM-A288-01A	set 1	0.929985	0.522781	0.358448	0.963
TCGA-A6-6651-01A	set 1	0.929939	0.453035	0.301726	0.96
TCGA-NH-A50U-01A	set 1	0.929382	0.505521	0.322111	0.963
TCGA-F5-6571-01A	set 1	0.928492	0.478239	0.332983	0.962
TCGA-F4-6808-01A	set 1	0.928434	0.527028	0.36214	0.963
TCGA-DM-A0XD-01A	set 1	0.926636	0.534225	0.381474	0.96
TCGA-D5-6531-01A	set 1	0.926503	0.502303	0.330756	0.96
TCGA-A6-2680-01A	set 1	0.926425	0.514306	0.360089	0.963
TCGA-CM-6162-01A	set 1	0.926419	0.486454	0.3329	0.962
TCGA-A6-2681-01A	set 1	0.926172	0.510994	0.370808	0.961
TCGA-DM-A1DB-01A	set 1	0.925496	0.528034	0.356343	0.961
TCGA-A6-6652-01A	set 1	0.924557	0.517156	0.343136	0.963
TCGA-G4-6317-02A	set 1	0.924128	0.550104	0.3853	0.957
TCGA-DY-A1DE-01A	set 1	0.922903	0.524496	0.341572	0.959
TCGA-D5-6534-01A	set 1	0.922844	0.495593	0.347953	0.958
TCGA-DC-5337-01A	set 1	0.922621	0.564327	0.409606	0.961
TCGA-CK-6748-01A	set 1	0.922435	0.51391	0.353699	0.957
TCGA-A6-5664-01A	set 1	0.922215	0.487694	0.321625	0.959
TCGA-DM-A28H-01A	set 1	0.921189	0.551896	0.38324	0.96
TCGA-A6-A565-01A	set 1	0.921018	0.488842	0.325143	0.96
TCGA-NH-A8F7-06A	set 1	0.920508	0.545821	0.351688	0.955
TCGA-AM-5820-01A	set 1	0.920458	0.539249	0.371347	0.957
TCGA-5M-AATA-01A	set 1	0.918769	0.5222	0.371086	0.957
TCGA-CK-5916-01A	set 1	0.917963	0.533717	0.361481	0.955
TCGA-DT-5265-01A	set 1	0.91774	0.527148	0.3669	0.954
TCGA-G4-6323-01A	set 1	0.916433	0.526917	0.348407	0.953
TCGA-A6-A56B-01A	set 1	0.916276	0.529652	0.355416	0.956
TCGA-CM-5862-01A	set 1	0.915851	0.552323	0.38374	0.957
TCGA-EI-6917-01A	set 1	0.912259	0.53855	0.379506	0.952
TCGA-DM-A0XF-01A	set 1	0.911838	0.580256	0.429928	0.953
TCGA-D5-6928-01A	set 1	0.910785	0.55422	0.397893	0.952
TCGA-F5-6861-01A	set 1	0.908711	0.576545	0.424903	0.952
TCGA-F4-6461-01A	set 1	0.908679	0.534488	0.353363	0.952
TCGA-AG-4021-01A	set 1	0.90818	0.577099	0.38174	0.953
TCGA-CM-6169-01A	set 1	0.906536	0.561357	0.411891	0.95
TCGA-RU-A8FL-01A	set 1	0.906028	0.629553	0.422679	0.95
TCGA-NH-A6GC-01A	set 1	0.905888	0.567482	0.388563	0.951
TCGA-DY-A1DD-01A	set 1	0.905362	0.58518	0.392278	0.952
TCGA-CA-5254-01A	set 1	0.903327	0.591525	0.374572	0.949
TCGA-F4-6703-01A	set 1	0.894949	0.581961	0.360561	0.943
TCGA-CM-5348-01A	set 1	0.891857	0.587663	0.394769	0.942
TCGA-A6-2686-01A	set 1	0.891598	0.604919	0.414612	0.941
TCGA-DM-A1HA-01A	set 1	0.887473	0.663055	0.430812	0.938
TCGA-NH-A5IV-01A	set 1	0.885209	0.648802	0.426716	0.939
TCGA-AG-3732-01A	set 1	0.882519	0.609123	0.426321	0.937
TCGA-A6-2671-01A	set 1	0.882162	0.647836	0.45941	0.937
TCGA-5M-AAT6-01A	set 1	0.879128	0.628934	0.440208	0.931
TCGA-DY-A1DF-01A	set 1	0.8692	0.680616	0.470951	0.93
TCGA-AZ-4313-01A	set 1	0.864357	0.763878	0.572055	0.932
TCGA-CK-6746-01A	set 1	0.86394	0.700883	0.435226	0.928
TCGA-WS-AB45-01A	set 1	0.831469	0.731986	0.487967	0.905
TCGA-G4-6321-01A	set 1	0.815649	0.871144	0.64746	0.919
TCGA-A6-2679-01A	set 1	0.805093	0.903539	0.6836	0.895
TCGA-G5-6572-02A	set 1	0.764988	0.938661	0.689314	0.89
TCGA-DC-6155-01A	set 1	0.752002	1.07168	0.828016	0.888
TCGA-AZ-6603-01A	set 2	0.961854	0.366815	0.247088	0.979
TCGA-CM-6679-01A	set 2	0.95895	0.370612	0.257409	0.978
TCGA-G4-6625-01A	set 2	0.95877	0.386862	0.261923	0.979
TCGA-F4-6805-01A	set 2	0.957738	0.374868	0.254971	0.978
TCGA-CK-6751-01A	set 2	0.957436	0.398492	0.267985	0.977
TCGA-D5-6539-01A	set 2	0.957363	0.389788	0.272061	0.976
TCGA-CL-5918-01A	set 2	0.957041	0.413772	0.288046	0.977
TCGA-A6-6140-01A	set 2	0.956215	0.405475	0.270021	0.977
TCGA-AD-6548-01A	set 2	0.956153	0.404728	0.273152	0.977
TCGA-DY-A1DC-01A	set 2	0.955592	0.415518	0.292761	0.976
TCGA-AA-3511-01A	set 2	0.955533	0.384985	0.249437	0.978
TCGA-5M-AATE-01A	set 2	0.95519	0.395438	0.264411	0.976
TCGA-A6-2685-11A	set 2	0.954886	0.398132	0.272507	0.973
TCGA-CK-6747-01A	set 2	0.954342	0.401016	0.258899	0.975
TCGA-G4-6315-01A	set 2	0.954112	0.425476	0.294352	0.976
TCGA-G4-6311-01A	set 2	0.953454	0.40415	0.279602	0.975
TCGA-AF-6655-01A	set 2	0.953222	0.404128	0.274301	0.975
TCGA-CM-6168-01A	set 2	0.953082	0.390166	0.268871	0.976
TCGA-A6-6782-01A	set 2	0.953054	0.384265	0.250132	0.973
TCGA-D5-6920-01A	set 2	0.951963	0.41327	0.260052	0.977
TCGA-D5-6932-01A	set 2	0.951476	0.40823	0.280373	0.974
TCGA-AD-6899-01A	set 2	0.950679	0.418469	0.28841	0.974
TCGA-F4-6806-01A	set 2	0.950124	0.410748	0.280253	0.973
TCGA-D5-6532-01A	set 2	0.949905	0.437267	0.303554	0.973
TCGA-AY-6386-01A	set 2	0.949835	0.439365	0.288746	0.973
TCGA-G4-6588-01A	set 2	0.94938	0.425791	0.297194	0.973
TCGA-AA-3697-01A	set 2	0.9492	0.429788	0.273023	0.973
TCGA-F5-6812-01A	set 2	0.948785	0.400344	0.279424	0.97
TCGA-AZ-6608-01A	set 2	0.948446	0.453277	0.301624	0.971
TCGA-CI-6623-01B	set 2	0.948014	0.442996	0.320361	0.972
TCGA-F5-6702-01A	set 2	0.947859	0.407244	0.276938	0.972
TCGA-AG-3742-01A	set 2	0.947614	0.429481	0.289553	0.973
TCGA-D5-6923-01A	set 2	0.947216	0.42481	0.297575	0.972
TCGA-AF-3911-01A	set 2	0.947146	0.449153	0.303009	0.971
TCGA-CM-6166-01A	set 2	0.946817	0.443616	0.325027	0.972
TCGA-AG-A020-01A	set 2	0.946733	0.448017	0.310004	0.973
TCGA-DC-5869-01A	set 2	0.946613	0.446821	0.322599	0.971
TCGA-DM-A28E-01A	set 2	0.946607	0.455218	0.294357	0.972
TCGA-AD-6965-01A	set 2	0.946549	0.453529	0.309903	0.972
TCGA-DM-A28G-01A	set 2	0.946047	0.436295	0.306437	0.971
TCGA-5M-AAT4-01A	set 2	0.945873	0.438457	0.305226	0.971
TCGA-EI-6510-01A	set 2	0.945848	0.441989	0.289787	0.972
TCGA-AA-3712-01A	set 2	0.945424	0.4414	0.291831	0.972
TCGA-D5-6898-01A	set 2	0.945083	0.434343	0.289005	0.97
TCGA-CM-6164-01A	set 2	0.944934	0.441292	0.31569	0.97
TCGA-EF-5831-01A	set 2	0.944787	0.451633	0.312148	0.971
TCGA-CM-5344-01A	set 2	0.944548	0.437863	0.305789	0.97
TCGA-AY-A71X-01A	set 2	0.944289	0.459488	0.316245	0.969
TCGA-NH-A8F8-01A	set 2	0.943571	0.433123	0.302698	0.97
TCGA-AA-3660-01A	set 2	0.943548	0.450236	0.279451	0.972
TCGA-DM-A1D4-01A	set 2	0.943369	0.458575	0.305975	0.97
TCGA-AA-3495-01A	set 2	0.943125	0.451193	0.305065	0.972
TCGA-EI-6512-01A	set 2	0.942277	0.457905	0.303567	0.97
TCGA-CA-6719-01A	set 2	0.942021	0.443167	0.306532	0.969
TCGA-CL-5917-01A	set 2	0.941603	0.463831	0.316276	0.97
TCGA-AH-6903-01A	set 2	0.941521	0.448503	0.316769	0.97
TCGA-AU-3779-01A	set 2	0.940866	0.450121	0.305402	0.967
TCGA-QG-A5YX-01A	set 2	0.940793	0.46897	0.309305	0.968
TCGA-A6-6654-01A	set 2	0.940708	0.438205	0.302533	0.968
TCGA-AF-4110-01A	set 2	0.940624	0.450309	0.285554	0.97
TCGA-D5-6530-01A	set 2	0.939813	0.452081	0.305345	0.968
TCGA-CM-6163-01A	set 2	0.939707	0.444566	0.308164	0.968
TCGA-AA-3655-01A	set 2	0.939574	0.477593	0.325387	0.969
TCGA-DY-A0XA-01A	set 2	0.939211	0.461778	0.308318	0.967
TCGA-EI-6508-01A	set 2	0.93789	0.482288	0.327452	0.968
TCGA-CK-5913-01A	set 2	0.937764	0.479654	0.303326	0.966
TCGA-AZ-6606-01A	set 2	0.937378	0.4832	0.317599	0.969
TCGA-CM-5860-01A	set 2	0.937272	0.472081	0.334202	0.965
TCGA-D5-5538-01A	set 2	0.935467	0.480613	0.320754	0.964
TCGA-DM-A1DA-01A	set 2	0.934969	0.504345	0.322104	0.963
TCGA-A6-6648-01A	set 2	0.934682	0.481586	0.335789	0.968
TCGA-AY-5543-01A	set 2	0.93393	0.519772	0.372374	0.966
TCGA-DC-6160-01A	set 2	0.933844	0.480399	0.339202	0.967
TCGA-CK-5915-01A	set 2	0.933576	0.506764	0.339517	0.964
TCGA-AG-4022-01A	set 2	0.933384	0.485178	0.329762	0.966
TCGA-CA-6716-01A	set 2	0.933323	0.482645	0.325931	0.965
TCGA-EI-6511-01A	set 2	0.933205	0.487777	0.335066	0.963
TCGA-AG-3731-11A	set 2	0.932745	0.46097	0.305922	0.963
TCGA-D5-6540-01A	set 2	0.932657	0.495097	0.313452	0.965
TCGA-F5-6811-01A	set 2	0.932547	0.477019	0.319025	0.965
TCGA-AA-3663-01A	set 2	0.931472	0.508451	0.345627	0.963
TCGA-BM-6198-01A	set 2	0.931151	0.468645	0.328451	0.964
TCGA-G4-6320-01A	set 2	0.931096	0.4911	0.32245	0.964
TCGA-A6-2679-11A	set 2	0.930692	0.483367	0.33467	0.961
TCGA-F4-6809-01A	set 2	0.93036	0.464339	0.316568	0.961
TCGA-G4-6307-01A	set 2	0.930139	0.521846	0.367495	0.962
TCGA-AA-3713-01A	set 2	0.930135	0.495316	0.336439	0.964
TCGA-A6-6653-01A	set 2	0.928968	0.512899	0.332677	0.962
TCGA-CM-5349-01A	set 2	0.928454	0.484148	0.339274	0.96
TCGA-G4-6322-01A	set 2	0.927685	0.506192	0.32289	0.962
TCGA-A6-2682-01A	set 2	0.927524	0.512123	0.363021	0.961
TCGA-AG-3591-01A	set 2	0.927356	0.506577	0.351999	0.961
TCGA-AA-3496-01A	set 2	0.926977	0.489175	0.326771	0.962
TCGA-EI-6883-01A	set 2	0.92664	0.513533	0.33826	0.963
TCGA-AA-3663-11A	set 2	0.9265	0.484012	0.312396	0.961
TCGA-DY-A1DG-01A	set 2	0.926462	0.526637	0.35971	0.96
TCGA-EI-6509-01A	set 2	0.926457	0.499533	0.325581	0.963
TCGA-CI-6619-01B	set 2	0.926438	0.492136	0.322263	0.962
TCGA-G4-6293-01A	set 2	0.926316	0.501634	0.330449	0.963
TCGA-CK-4952-01A	set 2	0.926236	0.527417	0.350304	0.961
TCGA-AH-6644-01A	set 2	0.926192	0.493755	0.330533	0.96
TCGA-F5-6464-01A	set 2	0.925767	0.496311	0.33561	0.96
TCGA-CM-4744-01A	set 2	0.925683	0.56453	0.395745	0.963
TCGA-AA-3712-11A	set 2	0.924975	0.494823	0.334857	0.957
TCGA-AD-6901-01A	set 2	0.92493	0.499838	0.340424	0.959
TCGA-NH-A50V-01A	set 2	0.924813	0.488351	0.322806	0.96
TCGA-CA-5796-01A	set 2	0.924427	0.5286	0.358194	0.961
TCGA-D5-6541-01A	set 2	0.923918	0.51223	0.356808	0.958
TCGA-A6-A566-01A	set 2	0.923838	0.490967	0.334231	0.957
TCGA-AZ-4616-01A	set 2	0.923494	0.546765	0.406484	0.96
TCGA-DM-A28C-01A	set 2	0.923291	0.535142	0.356899	0.961
TCGA-AZ-4615-01A	set 2	0.922674	0.541319	0.370177	0.96
TCGA-A6-5662-01A	set 2	0.922248	0.529709	0.355066	0.959
TCGA-AA-3502-01A	set 2	0.922196	0.539731	0.370693	0.956
TCGA-CK-5912-01A	set 2	0.921862	0.536419	0.364753	0.958
TCGA-F4-6460-01A	set 2	0.92156	0.501302	0.33712	0.96
TCGA-CM-6167-01A	set 2	0.921167	0.485401	0.349583	0.956
TCGA-AZ-5403-01A	set 2	0.920778	0.554161	0.422127	0.959
TCGA-G4-6310-01A	set 2	0.919612	0.5244	0.353168	0.956
TCGA-A6-2686-11A	set 2	0.919423	0.527382	0.365775	0.956
TCGA-CM-5861-01A	set 2	0.919392	0.548517	0.375005	0.957
TCGA-G5-6572-01A	set 2	0.919084	0.513898	0.347351	0.956
TCGA-A6-A5ZU-01A	set 2	0.918933	0.518496	0.350414	0.955
TCGA-AZ-4684-01A	set 2	0.918841	0.546782	0.381433	0.958
TCGA-G4-6302-01A	set 2	0.91871	0.507626	0.338396	0.953
TCGA-4N-A93T-01A	set 2	0.918461	0.544067	0.372154	0.956
TCGA-AD-6888-01A	set 2	0.916888	0.582251	0.404531	0.957
TCGA-CM-4746-01A	set 2	0.916442	0.592988	0.423698	0.961
TCGA-A6-2675-11A	set 2	0.91612	0.534252	0.357252	0.955
TCGA-AA-3492-01A	set 2	0.914267	0.572052	0.391704	0.955
TCGA-CM-6171-01A	set 2	0.914223	0.543395	0.357482	0.955
TCGA-AD-6963-01A	set 2	0.914096	0.579141	0.431963	0.955
TCGA-DM-A285-01A	set 2	0.913996	0.543167	0.379849	0.952
TCGA-EI-7004-01A	set 2	0.913365	0.517413	0.357652	0.952
TCGA-F4-6570-01A	set 2	0.910713	0.565524	0.361371	0.952
TCGA-EI-6885-01A	set 2	0.910451	0.550086	0.373667	0.953
TCGA-DC-6156-01A	set 2	0.909888	0.540981	0.381989	0.952
TCGA-AZ-4614-01A	set 2	0.909178	0.581765	0.381862	0.954
TCGA-3L-AA1B-01A	set 2	0.907427	0.537379	0.367419	0.95
TCGA-AH-6643-01A	set 2	0.907343	0.569876	0.369095	0.95
TCGA-AA-3488-01A	set 2	0.906035	0.612273	0.43184	0.954
TCGA-AG-A01Y-01A	set 2	0.905086	0.571906	0.396394	0.951
TCGA-G5-6641-01A	set 2	0.904755	0.595604	0.396357	0.949
TCGA-AZ-6598-01A	set 2	0.903121	0.594742	0.379062	0.949
TCGA-D5-6536-01A	set 2	0.901241	0.569922	0.363183	0.95
TCGA-CA-6718-01A	set 2	0.900327	0.594856	0.395681	0.946
TCGA-AA-3506-01A	set 2	0.898852	0.59922	0.428136	0.949
TCGA-AA-3655-11A	set 2	0.898754	0.589753	0.402343	0.946
TCGA-A6-5657-01A	set 2	0.895019	0.586498	0.415669	0.943
TCGA-AM-5821-01A	set 2	0.88808	0.657273	0.443799	0.942
TCGA-F4-6704-01A	set 2	0.884364	0.609827	0.393049	0.937
TCGA-CM-4743-01A	set 2	0.884307	0.670754	0.465204	0.939
TCGA-D5-5540-01A	set 2	0.883771	0.670361	0.482948	0.943
TCGA-DC-6682-01A	set 2	0.878447	0.66292	0.496269	0.935
TCGA-CM-4747-01A	set 2	0.878272	0.717671	0.548194	0.94
TCGA-DM-A280-01A	set 2	0.877093	0.706136	0.497144	0.937
TCGA-AZ-6607-01A	set 2	0.862467	0.671545	0.462896	0.93
TCGA-AG-3725-11A	set 2	0.857263	0.714037	0.531528	0.925
TCGA-AZ-4308-01A	set 2	0.835797	0.816038	0.614339	0.918
TCGA-CA-5255-01A	set 2	0.827583	0.825021	0.561388	0.907
TCGA-CM-5341-01A	set 2	0.822481	0.823389	0.618393	0.908
TCGA-AZ-4323-01A	set 2	0.796612	0.786832	0.564081	0.881
TCGA-QG-A5YV-01A	set 3	0.958528	0.399267	0.266665	0.978
TCGA-F4-6854-01A	set 3	0.956888	0.387659	0.262853	0.978
TCGA-A6-6137-01A	set 3	0.956115	0.390042	0.265305	0.978
TCGA-CK-4950-01A	set 3	0.950992	0.416346	0.264558	0.974
TCGA-AZ-6600-01A	set 3	0.950564	0.416823	0.271721	0.974
TCGA-CM-6677-01A	set 3	0.950454	0.423555	0.293911	0.972
TCGA-AF-A56N-01A	set 3	0.950424	0.415951	0.278028	0.973
TCGA-AF-2693-01A	set 3	0.949767	0.420174	0.292801	0.973
TCGA-EI-6881-01A	set 3	0.949567	0.428303	0.289906	0.973
TCGA-D5-7000-01A	set 3	0.949107	0.421348	0.279545	0.973
TCGA-CL-4957-01A	set 3	0.946469	0.435664	0.294655	0.973
TCGA-AH-6547-01A	set 3	0.94636	0.410484	0.271522	0.974
TCGA-CM-5864-01A	set 3	0.945575	0.442379	0.301388	0.972
TCGA-CM-4751-01A	set 3	0.944953	0.433219	0.292297	0.971
TCGA-G4-6627-01A	set 3	0.942519	0.432669	0.29048	0.971
TCGA-A6-6141-01A	set 3	0.942509	0.435512	0.28926	0.969
TCGA-CM-6680-01A	set 3	0.942468	0.455614	0.307019	0.972
TCGA-QL-A97D-01A	set 3	0.941021	0.458631	0.318279	0.968
TCGA-CA-6715-01A	set 3	0.940249	0.472881	0.311277	0.969
TCGA-AF-6136-01A	set 3	0.940169	0.457814	0.317852	0.968
TCGA-QG-A5Z2-01A	set 3	0.939635	0.454621	0.320748	0.968
TCGA-DM-A28M-01A	set 3	0.937387	0.498065	0.342278	0.965
TCGA-DM-A28F-01A	set 3	0.93729	0.492633	0.343533	0.966
TCGA-F5-6810-01A	set 3	0.93427	0.481429	0.330845	0.964
TCGA-AA-3660-11A	set 3	0.934245	0.482528	0.340149	0.962
TCGA-DC-6158-01A	set 3	0.932307	0.482818	0.343024	0.964
TCGA-DM-A1D7-01A	set 3	0.932234	0.501189	0.35386	0.964
TCGA-D5-6535-01A	set 3	0.931766	0.486883	0.33021	0.966
TCGA-AA-3510-01A	set 3	0.931536	0.495861	0.343679	0.963
TCGA-D5-6930-01A	set 3	0.931323	0.498385	0.352066	0.964
TCGA-AF-A56L-01A	set 3	0.93046	0.495372	0.348109	0.964
TCGA-AA-3494-01A	set 3	0.930152	0.502178	0.327661	0.965
TCGA-AD-A5EK-01A	set 3	0.92924	0.495342	0.326046	0.963
TCGA-CM-5863-01A	set 3	0.929183	0.483985	0.312272	0.964
TCGA-AD-6889-01A	set 3	0.928569	0.512914	0.332028	0.962
TCGA-AU-6004-01A	set 3	0.928427	0.485384	0.328825	0.96
TCGA-NH-A8F7-01A	set 3	0.927006	0.518656	0.346185	0.961
TCGA-AH-6897-01A	set 3	0.926113	0.534008	0.34519	0.962
TCGA-AZ-4682-01B	set 3	0.925513	0.525922	0.349939	0.963
TCGA-EI-6514-01A	set 3	0.92373	0.521309	0.363542	0.96
TCGA-DM-A1HB-01A	set 3	0.923673	0.553962	0.377242	0.961
TCGA-CK-4951-01A	set 3	0.923237	0.526445	0.360043	0.958
TCGA-G4-6626-01A	set 3	0.923226	0.541135	0.375827	0.959
TCGA-A6-2671-11A	set 3	0.922786	0.518618	0.358728	0.956
TCGA-F5-6814-01A	set 3	0.92254	0.521859	0.353761	0.958
TCGA-AY-A69D-01A	set 3	0.92081	0.524816	0.36624	0.958
TCGA-A6-2684-11A	set 3	0.920742	0.54314	0.383995	0.957
TCGA-F4-6463-01A	set 3	0.919839	0.503134	0.328679	0.957
TCGA-DC-6154-01A	set 3	0.919694	0.554286	0.3761	0.957
TCGA-G4-6586-01A	set 3	0.91941	0.558291	0.380084	0.958
TCGA-EI-6882-01A	set 3	0.919339	0.56175	0.405452	0.96
TCGA-DM-A1D8-01A	set 3	0.918291	0.542772	0.363503	0.956
TCGA-AH-6544-01A	set 3	0.917946	0.577324	0.414055	0.955
TCGA-AY-6197-01A	set 3	0.916885	0.538936	0.356333	0.957
TCGA-CI-6620-01A	set 3	0.915706	0.53456	0.380455	0.954
TCGA-AZ-6598-11A	set 3	0.915308	0.510514	0.341596	0.953
TCGA-A6-2685-01A	set 3	0.912513	0.543638	0.387578	0.954
TCGA-AZ-6599-01A	set 3	0.910873	0.576808	0.376335	0.953
TCGA-AA-3489-01A	set 3	0.90912	0.533206	0.362556	0.95
TCGA-G4-6295-01A	set 3	0.908483	0.574931	0.399497	0.951
TCGA-AZ-4315-01A	set 3	0.908428	0.604075	0.440122	0.954
TCGA-CM-6161-01A	set 3	0.907489	0.555534	0.36903	0.952
TCGA-G4-6306-01A	set 3	0.907483	0.600955	0.407929	0.953
TCGA-NH-A6GA-01A	set 3	0.906089	0.57158	0.394339	0.951
TCGA-AD-6964-01A	set 3	0.905011	0.566793	0.369853	0.948
TCGA-CA-5256-01A	set 3	0.903586	0.623999	0.462304	0.954
TCGA-DM-A1D6-01A	set 3	0.902676	0.596724	0.406824	0.947
TCGA-G4-6298-01A	set 3	0.900821	0.599907	0.419838	0.947
TCGA-AF-2690-01A	set 3	0.897429	0.592892	0.401863	0.944
TCGA-G4-6628-01A	set 3	0.896633	0.599358	0.409461	0.945
TCGA-G4-6299-01A	set 3	0.895299	0.602974	0.405485	0.943
TCGA-SS-A7HO-01A	set 3	0.891067	0.622526	0.417455	0.942
TCGA-CM-4748-01A	set 3	0.887241	0.620081	0.465565	0.926
TCGA-CM-6675-01A	set 3	0.875085	0.707399	0.484332	0.937
TCGA-EI-6507-01A	set 3	0.872108	0.648503	0.442654	0.931
TCGA-AA-3713-11A	set 3	0.868855	0.699866	0.511162	0.93
TCGA-DY-A1H8-01A	set 3	0.866117	0.730354	0.506693	0.936
TCGA-AG-A026-01A	set 3	0.86279	0.72916	0.493569	0.923
TCGA-AY-6196-01A	set 3	0.824821	0.748441	0.520252	0.906
TCGA-G4-6304-01A	set 3	0.793566	0.872338	0.602285	0.89
TCGA-A6-2680-11A	set 3	0.778834	0.887304	0.585371	0.896
