# Supplementary material for: MethCORR modelling of methylomes from formalin-fixed paraffin-embedded tissue enables characterization and prognostication of colorectal cancer
Source: Nat Commun. 2020 Apr 24;11:2025. doi: 10.1038/s41467-020-16000-6 (PMC7181739; doi:10.1038/s41467-020-16000-6)
Supplement: Supplementary file 14 — Supplementary Data 11 [file 41467_2020_16000_MOESM14_ESM.xlsx]

## Sheet: GDC COREAD FF-FFPE samples
Supplementary Data 11: Sample ID for nine COREAD patients with RNA-sequencing and DNA methylation data from matched fresh-frozen and FFPE tissues
Database UUIDs for data files from 9 COREAD patients with available RNA sequencing and 450K DNA methylation profiles from matched fresh-frozen and FFPE tissues.
RNA sequencing profiles from fresh-frozen and FFPE TCGA COREAD samples were downloaded from the GDC Data Portal [https://portal.gdc.cancer.gov/].
450K DNA methylation profiles from FFPE TCGA COREAD samples were downloaded from the GDC Data Portal [https://portal.gdc.cancer.gov/].
All correlations between matched fresh-frozen and FFPE RNA sequencing profiles was performed on samples from the same source center.
All correlations between matched fresh-frozen RNA sequencing and FFPE iRNA scores were performed with RNA sequencing data from source center 22 when possible. The MethCORR approach was primarily developed with RNA sequencing data from source center 22.
COREAD Patient id	Correlation analysis	Source center RNA seq.	UUID RNA-seq. fresh-frozen samples	UUID RNA-seq./450K DNA methylation FFPE sample
Pt. 2684	Fresh-frozen RNA seq. vs FFPE RNA seq.	23	b8504cad-7eb4-48b1-a45e-4c8a96678234	99000a63-24f0-49ef-81a3-c7fe52397444
Pt. 2684	Fresh-frozen RNA seq. vs FFPE iRNA	22	b8504cad-7eb4-48b1-a45e-4c8a96678234	4c2bc154-5f3e-46fa-b357-a08e3bb2399b
Pt. 3810	Fresh-frozen RNA seq. vs FFPE RNA seq.	23	b2f0d7ec-5531-4dfd-86b4-156107a7ee9c	3f670fab-0642-4aa0-802a-a76b71752982
Pt. 3810	Fresh-frozen RNA seq. vs FFPE iRNA	23	b2f0d7ec-5531-4dfd-86b4-156107a7ee9c	9560152c-e335-4c30-a17d-3a0155c73549
Pt. 5656	Fresh-frozen RNA seq. vs FFPE RNA seq.	23	1cf9c86b-b404-4844-9045-1070d9723b87	d1deb048-5b52-4e75-bc32-ee3463e3d9c2
Pt. 5656	Fresh-frozen RNA seq. vs FFPE iRNA	23	1cf9c86b-b404-4844-9045-1070d9723b87	1270b6bb-fcf1-4683-9353-68a62e1fe029
Pt. 5659	Fresh-frozen RNA seq. vs FFPE RNA seq.	23	7a4fb2f9-4a29-4607-8e2f-38ec9bdf7672	2cc98403-caf4-472f-bafe-b08b574eeeee
Pt. 5659	Fresh-frozen RNA seq. vs FFPE iRNA	22	04539895-acde-4ce6-b99e-34f74114216f	b6ce86be-005e-42d0-beaa-e5c5736ffb61
Pt. 5661	Fresh-frozen RNA seq. vs FFPE RNA seq.	22	e5fc77b4-2f01-4422-b1cc-a7c938629bb1	e4d573c5-5376-4cad-96a0-c8619c1cd758
Pt. 5661	Fresh-frozen RNA seq. vs FFPE iRNA	22	e5fc77b4-2f01-4422-b1cc-a7c938629bb1	053e9dfd-a017-4f54-851a-639fd9025c8e
Pt. 5665	Fresh-frozen RNA seq. vs FFPE RNA seq.	22	7afa9683-0452-4397-89aa-735ac1afaa7d	9b52e1bb-ef1a-4d71-8f84-63d596d50446
Pt. 5665	Fresh-frozen RNA seq. vs FFPE iRNA	22	7afa9683-0452-4397-89aa-735ac1afaa7d	64b0b440-963b-403d-ad32-416e44672f3b
Pt. 6650	Fresh-frozen RNA seq. vs FFPE RNA seq.	23	a87f12a0-2875-4128-9d72-f8ba45afe43e	7307bf95-13d1-49de-9080-026d61a79505
Pt. 6650	Fresh-frozen RNA seq. vs FFPE iRNA	22	b8bafef2-8607-4910-a921-83adab11afd1	f6cc7a8d-2084-4f21-93fc-63e02479381a
Pt. 6780	Fresh-frozen RNA seq. vs FFPE RNA seq.	23	14e72175-47b5-4ae6-9afd-e8261a36e787	6d06844b-23e9-4e5e-b5cd-90c9e32a8633
Pt. 6780	Fresh-frozen RNA seq. vs FFPE iRNA	22	ba224fd2-c462-482f-a354-282b3e87feec	704fd581-f503-480c-9fc5-4a4e7c0a2c26
Pt. 6781	Fresh-frozen RNA seq. vs FFPE RNA seq.	23	6641bd90-bfd2-49ed-96bb-f64c6b7b623a	8e558762-3f5e-4248-b300-b316f82f322e
Pt. 6781	Fresh-frozen RNA seq. vs FFPE iRNA	22	c12e80c2-8fec-4433-8645-84d7126562a1	3f15f37c-dc98-4dd5-9a41-ed612fc47b4d
