# Supplementary material for: MethCORR modelling of methylomes from formalin-fixed paraffin-embedded tissue enables characterization and prognostication of colorectal cancer
Source: Nat Commun. 2020 Apr 24;11:2025. doi: 10.1038/s41467-020-16000-6 (PMC7181739; doi:10.1038/s41467-020-16000-6)
Supplement: Supplementary file 15 — Supplementary Data 12 [file 41467_2020_16000_MOESM15_ESM.xlsx]

## Sheet: COREAD and SYSCOL NMF
Supplementary Data 12: UCSC XENA COREAD and SYSCOL TNM stage II-III patients used for NMF-based consensus clustering
List of ID´s for UCSC XENA COREAD and SYSCOL UICC TNM stage II and III patient samples used for NMF-based consensus clustering.
COREAD Patient ID	SYSCOL Patient ID
TCGA-D5-5538-01	SYSCOL_T139
TCGA-F5-6812-01	SYSCOL_T30
TCGA-G4-6588-01	SYSCOL_T274
TCGA-F4-6805-01	SYSCOL_T31
TCGA-G4-6627-01	SYSCOL_T32
TCGA-A6-5657-01	SYSCOL_T33
TCGA-CM-6164-01	SYSCOL_T236
TCGA-AF-2687-01	SYSCOL_T271
TCGA-G5-6641-01	SYSCOL_T140
TCGA-F5-6861-01	SYSCOL_T169
TCGA-CM-5860-01	SYSCOL_T264
TCGA-A6-2686-01	SYSCOL_T35
TCGA-F5-6813-01	SYSCOL_T180
TCGA-G4-6299-01	SYSCOL_T143
TCGA-D5-6534-01	SYSCOL_T36
TCGA-CK-4948-01	SYSCOL_T37
TCGA-G4-6293-01	SYSCOL_T261
TCGA-A6-3809-01	SYSCOL_T265
TCGA-AD-6895-01	SYSCOL_T237
TCGA-G4-6586-01	SYSCOL_T299
TCGA-CK-4950-01	SYSCOL_T285
TCGA-A6-A565-01	SYSCOL_T4
TCGA-DM-A0XF-01	SYSCOL_T103
TCGA-F4-6461-01	SYSCOL_T119
TCGA-D5-5539-01	SYSCOL_T18
TCGA-G4-6302-01	SYSCOL_T270
TCGA-AZ-5403-01	SYSCOL_T121
TCGA-CA-6718-01	SYSCOL_T43
TCGA-A6-5665-01	SYSCOL_T44
TCGA-AZ-4315-01	SYSCOL_T45
TCGA-F4-6703-01	SYSCOL_T217
TCGA-CM-5349-01	SYSCOL_T287
TCGA-CK-5913-01	SYSCOL_T221
TCGA-A6-5664-01	SYSCOL_T47
TCGA-A6-5661-01	SYSCOL_T240
TCGA-F4-6807-01	SYSCOL_T19
TCGA-G4-6304-01	SYSCOL_T48
TCGA-DC-6682-01	SYSCOL_T49
TCGA-A6-6649-01	SYSCOL_T51
TCGA-A6-2672-01	SYSCOL_T241
TCGA-F4-6463-01	SYSCOL_T242
TCGA-D5-6529-01	SYSCOL_T266
TCGA-DM-A1HB-01	SYSCOL_T6
TCGA-G4-6311-01	SYSCOL_T5
TCGA-A6-A566-01	SYSCOL_T15
TCGA-G4-6625-01	SYSCOL_T272
TCGA-WS-AB45-01	SYSCOL_T243
TCGA-CM-4751-01	SYSCOL_T54
TCGA-F5-6464-01	SYSCOL_T288
TCGA-CM-5863-01	SYSCOL_T231
TCGA-CM-4748-01	SYSCOL_T289
TCGA-AM-5821-01	SYSCOL_T244
TCGA-F4-6570-01	SYSCOL_T20
TCGA-D5-6930-01	SYSCOL_T13
TCGA-CK-4951-01	SYSCOL_T286
TCGA-F4-6704-01	SYSCOL_T57
TCGA-A6-6780-01	SYSCOL_T59
TCGA-DT-5265-01	SYSCOL_T188
TCGA-DM-A0XD-01	SYSCOL_T170
TCGA-AD-A5EJ-01	SYSCOL_T62
TCGA-A6-6651-01	SYSCOL_T122
TCGA-CA-6717-01	SYSCOL_T278
TCGA-D5-6931-01	SYSCOL_T64
TCGA-CM-5861-01	SYSCOL_T245
TCGA-A6-2685-01	SYSCOL_T67
TCGA-AY-6196-01	SYSCOL_T280
TCGA-EI-6884-01	SYSCOL_T246
TCGA-CM-6167-01	SYSCOL_T68
TCGA-A6-6781-01	SYSCOL_T123
TCGA-AZ-6605-01	SYSCOL_T69
TCGA-AA-3663-01	SYSCOL_T291
TCGA-AD-6899-01	SYSCOL_T71
TCGA-DM-A280-01	SYSCOL_T292
TCGA-AA-3489-01	SYSCOL_T73
TCGA-AZ-6601-01	SYSCOL_T74
TCGA-CA-5254-01	SYSCOL_T247
TCGA-CK-6746-01	SYSCOL_T8
TCGA-CI-6621-01	SYSCOL_T268
TCGA-A6-6654-01	SYSCOL_T77
TCGA-CM-5341-01	SYSCOL_T16
TCGA-CM-6168-01	SYSCOL_T108
TCGA-CA-5796-01	SYSCOL_T133
TCGA-CM-6162-01	SYSCOL_T297
TCGA-A6-6141-01	SYSCOL_T125
TCGA-EI-6917-01	SYSCOL_T79
TCGA-D5-6928-01	SYSCOL_T80
TCGA-AZ-4615-01	SYSCOL_T248
TCGA-AF-2690-01	SYSCOL_T154
TCGA-AY-6386-01	SYSCOL_T81
TCGA-NH-A50V-01	SYSCOL_T227
TCGA-D5-6927-01	SYSCOL_T249
TCGA-CA-5255-01	SYSCOL_T250
TCGA-EI-6507-01	SYSCOL_T3
TCGA-CK-4947-01	SYSCOL_T293
TCGA-G4-6321-01	SYSCOL_T83
TCGA-CM-5348-01	SYSCOL_T251
TCGA-BM-6198-01	SYSCOL_T214
TCGA-CM-6674-01	SYSCOL_T127
TCGA-CM-4743-01	SYSCOL_T84
TCGA-D5-6536-01	SYSCOL_T252
TCGA-D5-6920-01	SYSCOL_T85
TCGA-F5-6864-01	SYSCOL_T105
TCGA-D5-6541-01	SYSCOL_T128
TCGA-CM-6680-01	SYSCOL_T106
TCGA-AF-3911-01	SYSCOL_T173
TCGA-T9-A92H-01	SYSCOL_T194
TCGA-AZ-4308-01	SYSCOL_T310
TCGA-AD-6965-01	SYSCOL_T160
TCGA-A6-5660-01	SYSCOL_T254
TCGA-F5-6571-01	SYSCOL_T298
TCGA-5M-AATE-01	SYSCOL_T218
TCGA-D5-5541-01	SYSCOL_T305
TCGA-AA-3511-01	SYSCOL_T88
TCGA-QG-A5YX-01	SYSCOL_T89
TCGA-DM-A28C-01	SYSCOL_T90
TCGA-AG-A036-01	SYSCOL_T102
TCGA-AF-A56K-01	SYSCOL_T222
TCGA-AA-3509-01	SYSCOL_T91
TCGA-F5-6811-01	SYSCOL_T256
TCGA-DY-A1H8-01	SYSCOL_T228
TCGA-RU-A8FL-01	SYSCOL_T257
TCGA-F5-6814-01	SYSCOL_T229
TCGA-A6-4105-01	SYSCOL_T109
TCGA-DM-A28F-01	SYSCOL_T210
TCGA-DY-A1DE-01	SYSCOL_T294
TCGA-F5-6863-01	SYSCOL_T92
TCGA-G4-6317-01	SYSCOL_T306
TCGA-DM-A1D4-01	SYSCOL_T136
TCGA-DM-A0X9-01	SYSCOL_T111
TCGA-G4-6626-01	SYSCOL_T174
TCGA-G4-6309-01	SYSCOL_T129
TCGA-AF-A56L-01	SYSCOL_T95
TCGA-A6-2675-01	SYSCOL_T200
TCGA-G4-6307-01	SYSCOL_T259
TCGA-A6-5666-01	SYSCOL_T11
TCGA-AG-3591-01	SYSCOL_T97
TCGA-DM-A1D7-01	SYSCOL_T130
TCGA-AH-6643-01	SYSCOL_T131
TCGA-G4-6298-01	SYSCOL_T269
TCGA-G4-6322-01	SYSCOL_T98
TCGA-AG-4022-01	SYSCOL_T22
TCGA-DM-A282-01	SYSCOL_T116
TCGA-DM-A1HA-01	SYSCOL_T219
TCGA-DC-5869-01	SYSCOL_T206
TCGA-AZ-6598-01	SYSCOL_T27
TCGA-DM-A1D9-01	SYSCOL_T28
TCGA-SS-A7HO-01	SYSCOL_T234
TCGA-AD-6889-01	SYSCOL_T235
TCGA-A6-A56B-01	SYSCOL_T29
TCGA-A6-4107-01	SYSCOL_T223
TCGA-G5-6235-01	SYSCOL_T161
TCGA-DM-A1DB-01	SYSCOL_T232
TCGA-QG-A5YW-01	SYSCOL_T150
TCGA-CL-5917-01	SYSCOL_T260
TCGA-DC-6683-01	SYSCOL_T110
TCGA-A6-2677-01	SYSCOL_T118
TCGA-A6-3810-01	SYSCOL_T142
TCGA-A6-6137-01	SYSCOL_T12
TCGA-DM-A28A-01	SYSCOL_T104
TCGA-G4-6320-01	SYSCOL_T17
TCGA-DM-A28M-01	SYSCOL_T213
TCGA-DM-A288-01	SYSCOL_T42
TCGA-A6-2681-01	SYSCOL_T225
TCGA-A6-2679-01	SYSCOL_T50
TCGA-F4-6855-01	SYSCOL_T262
TCGA-NH-A6GA-01	SYSCOL_T311
TCGA-DY-A0XA-01	SYSCOL_T312
TCGA-DM-A28E-01	SYSCOL_T277
TCGA-CK-6747-01	SYSCOL_T307
TCGA-A6-5667-01	SYSCOL_T2
TCGA-DM-A28K-01	SYSCOL_T101
TCGA-AA-3655-01	SYSCOL_T60
TCGA-QG-A5YV-01	SYSCOL_T63
TCGA-F4-6460-01	SYSCOL_T290
TCGA-D5-5540-01	SYSCOL_T65
TCGA-AA-3510-01	SYSCOL_T7
TCGA-CA-6719-01	SYSCOL_T279
TCGA-DM-A1D6-01	SYSCOL_T70
TCGA-F5-6465-01	SYSCOL_T72
TCGA-D5-5537-01	SYSCOL_T267
TCGA-AG-3592-01	SYSCOL_T303
TCGA-A6-6140-01	SYSCOL_T76
TCGA-DM-A1D0-01	SYSCOL_T205
TCGA-EI-6509-01	SYSCOL_T167
TCGA-A6-2680-01	SYSCOL_T253
TCGA-AF-6136-01	SYSCOL_T9
TCGA-AA-3660-01	SYSCOL_T86
TCGA-DM-A28G-01	SYSCOL_T255
TCGA-D5-6537-01	SYSCOL_T10
TCGA-DY-A1DD-01	SYSCOL_T258
TCGA-F4-6459-01	SYSCOL_T176
TCGA-F4-6854-01	SYSCOL_T198
TCGA-AG-A026-01	SYSCOL_T197
TCGA-D5-6926-01	SYSCOL_T208
TCGA-CI-6622-01	SYSCOL_T313
TCGA-EI-6506-01	SYSCOL_T93
TCGA-EI-6512-01	SYSCOL_T94
TCGA-AA-3697-01	SYSCOL_T21
TCGA-DC-4745-01	SYSCOL_T296
TCGA-CM-6679-01	SYSCOL_T220
TCGA-AF-6655-01	SYSCOL_T117
TCGA-EI-6883-01	SYSCOL_T284
TCGA-DC-6155-01	SYSCOL_T301
TCGA-CM-4750-01
TCGA-CM-6677-01
TCGA-AG-A01W-01
TCGA-DM-A1DA-01
TCGA-CA-5256-01
TCGA-AY-A69D-01
TCGA-CA-6716-01
TCGA-NH-A6GB-01
TCGA-AA-3712-01
TCGA-D5-6924-01
TCGA-AZ-6608-01
TCGA-CM-6165-01
TCGA-EI-6511-01
TCGA-EI-6514-01
TCGA-DY-A1DC-01
TCGA-D5-6535-01
TCGA-CM-4752-01
TCGA-D5-6531-01
TCGA-A6-6650-01
TCGA-G4-6295-01
TCGA-EI-6881-01
TCGA-NH-A50T-01
TCGA-AG-A020-01
TCGA-AG-A01Y-01
TCGA-AH-6903-01
TCGA-A6-A5ZU-01
TCGA-NH-A5IV-01
TCGA-CA-6715-01
TCGA-EI-6882-01
TCGA-DY-A1DF-01
TCGA-AG-A02N-01
TCGA-D5-6932-01
TCGA-D5-6538-01
TCGA-AF-A56N-01
TCGA-AY-6197-01
TCGA-CK-4952-01
TCGA-CM-6172-01
TCGA-AA-3496-01
TCGA-QG-A5Z1-01
TCGA-DM-A28H-01
TCGA-G4-6310-01
TCGA-4N-A93T-01
TCGA-NH-A8F7-01
TCGA-EF-5830-01
TCGA-AG-3725-01
TCGA-CL-5918-01
TCGA-AU-3779-01
TCGA-CM-6169-01
TCGA-CA-5797-01
TCGA-EI-6513-01
TCGA-4T-AA8H-01
TCGA-A6-6782-01
TCGA-AD-6888-01
TCGA-CM-5344-01
TCGA-CK-5914-01
TCGA-AZ-4681-01
TCGA-AA-3492-01
TCGA-D5-6922-01
TCGA-EI-6508-01
TCGA-D5-6532-01
TCGA-EF-5831-01
