# Supplementary material for: MethCORR modelling of methylomes from formalin-fixed paraffin-embedded tissue enables characterization and prognostication of colorectal cancer
Source: Nat Commun. 2020 Apr 24;11:2025. doi: 10.1038/s41467-020-16000-6 (PMC7181739; doi:10.1038/s41467-020-16000-6)
Supplement: Supplementary file 16 — Supplementary Data 13 [file 41467_2020_16000_MOESM16_ESM.xlsx]

## Sheet: DNA meth. for cell types
Supplementary Data 13: DNA methylation datasets (450K/EPIC) used for identification of cell type-specific methylation
* "Sample groups used in this study" indicate groups of similar DNA methylation datasets for which a median MCS z-score was calculated.
Sample category (n=12)	Sample groups used in this study (n=285)*	Dataset ID (n=70)	Sample ID (n=2630)
Other normal tissue	Adipose (GSE31848, n=2)	GSE31848	GSM868087
Other normal tissue	Adipose (GSE31848, n=2)	GSE31848	GSM868086
Other normal tissue	Adipose (GSE47513, n=12)	GSE47513	GSM1151333
Other normal tissue	Adipose (GSE47513, n=12)	GSE47513	GSM1151334
Other normal tissue	Adipose (GSE47513, n=12)	GSE47513	GSM1151335
Other normal tissue	Adipose (GSE47513, n=12)	GSE47513	GSM1151336
Other normal tissue	Adipose (GSE47513, n=12)	GSE47513	GSM1151337
Other normal tissue	Adipose (GSE47513, n=12)	GSE47513	GSM1151338
Other normal tissue	Adipose (GSE47513, n=12)	GSE47513	GSM1151339
Other normal tissue	Adipose (GSE47513, n=12)	GSE47513	GSM1151340
Other normal tissue	Adipose (GSE47513, n=12)	GSE47513	GSM1151341
Other normal tissue	Adipose (GSE47513, n=12)	GSE47513	GSM1151342
Other normal tissue	Adipose (GSE47513, n=12)	GSE47513	GSM1151343
Other normal tissue	Adipose (GSE47513, n=12)	GSE47513	GSM1151344
Other normal tissue	Adrenal (GSE31848, n=5)	GSE31848	GSM868083
Other normal tissue	Adrenal (GSE31848, n=5)	GSE31848	GSM868082
Other normal tissue	Adrenal (GSE31848, n=5)	GSE31848	GSM868081
Other normal tissue	Adrenal (GSE31848, n=5)	GSE31848	GSM868080
Other normal tissue	Adrenal (GSE31848, n=5)	GSE31848	GSM868079
Fibroblasts	AG04449 (Fibroblast skin, ENCODE, n=1)	ENCODE	GSM999344
Hematopoietic cells	B cell immotarlized (GSE42865, n=7)	GSE42865	GSM1052413
Hematopoietic cells	B cell immotarlized (GSE42865, n=7)	GSE42865	GSM1052414
Hematopoietic cells	B cell immotarlized (GSE42865, n=7)	GSE42865	GSM1052415
Hematopoietic cells	B cell immotarlized (GSE42865, n=7)	GSE42865	GSM1052416
Hematopoietic cells	B cell immotarlized (GSE42865, n=7)	GSE42865	GSM1052417
Hematopoietic cells	B cell immotarlized (GSE42865, n=7)	GSE42865	GSM1052418
Hematopoietic cells	B cell immotarlized (GSE42865, n=7)	GSE42865	GSM1052419
Hematopoietic cells	B-cell prec. ( pre-B-II cells, GSE45461, n=6)	GSE45461	GSM1104654
Hematopoietic cells	B-cell prec. ( pre-B-II cells, GSE45461, n=6)	GSE45461	GSM1104655
Hematopoietic cells	B-cell prec. ( pre-B-II cells, GSE45461, n=6)	GSE45461	GSM1104656
Hematopoietic cells	B-cell prec. ( pre-B-II cells, GSE45461, n=6)	GSE45461	GSM1104657
Hematopoietic cells	B-cell prec. ( pre-B-II cells, GSE45461, n=6)	GSE45461	GSM1104658
Hematopoietic cells	B-cell prec. ( pre-B-II cells, GSE45461, n=6)	GSE45461	GSM1104659
Hematopoietic cells	B-cell prec. (immature B, GSE45461, n=4)	GSE45461	GSM1104660
Hematopoietic cells	B-cell prec. (immature B, GSE45461, n=4)	GSE45461	GSM1104661
Hematopoietic cells	B-cell prec. (immature B, GSE45461, n=4)	GSE45461	GSM1104662
Hematopoietic cells	B-cell prec. (immature B, GSE45461, n=4)	GSE45461	GSM1104663
Hematopoietic cells	B-cell prec. (multipotent and lymphoid progenitors, GSE45461, n=6)	GSE45461	GSM1104642
Hematopoietic cells	B-cell prec. (multipotent and lymphoid progenitors, GSE45461, n=6)	GSE45461	GSM1104643
Hematopoietic cells	B-cell prec. (multipotent and lymphoid progenitors, GSE45461, n=6)	GSE45461	GSM1104644
Hematopoietic cells	B-cell prec. (multipotent and lymphoid progenitors, GSE45461, n=6)	GSE45461	GSM1104645
Hematopoietic cells	B-cell prec. (multipotent and lymphoid progenitors, GSE45461, n=6)	GSE45461	GSM1104646
Hematopoietic cells	B-cell prec. (multipotent and lymphoid progenitors, GSE45461, n=6)	GSE45461	GSM1104647
Hematopoietic cells	B-cell prec. (pre-B-I cells, GSE45461, n=6)	GSE45461	GSM1104648
Hematopoietic cells	B-cell prec. (pre-B-I cells, GSE45461, n=6)	GSE45461	GSM1104649
Hematopoietic cells	B-cell prec. (pre-B-I cells, GSE45461, n=6)	GSE45461	GSM1104650
Hematopoietic cells	B-cell prec. (pre-B-I cells, GSE45461, n=6)	GSE45461	GSM1104651
Hematopoietic cells	B-cell prec. (pre-B-I cells, GSE45461, n=6)	GSE45461	GSM1104652
Hematopoietic cells	B-cell prec. (pre-B-I cells, GSE45461, n=6)	GSE45461	GSM1104653
Fibroblasts	BJ (Fibroblast skin, ENCODE, n=1)	ENCODE	GSM999350
Other normal tissue	Bladder (GSE31848, n=1)	GSE31848	GSM868088
NCI60 cell lines	BR.BT.549 (NCI60)	NCI60	BR.BT.549
NCI60 cell lines	BR.HS.578T (NCI60)	NCI60	BR.HS.578T
NCI60 cell lines	BR.MCF7 (NCI60)	NCI60	BR.MCF7
NCI60 cell lines	BR.MDA.MB.231 (NCI60)	NCI60	BR.MDA.MB.231
NCI60 cell lines	BR.T.47D (NCI60)	NCI60	BR.T.47D
Other normal tissue	Brain (GSE31848, n=5)	GSE31848	GSM868060
Other normal tissue	Brain (GSE31848, n=5)	GSE31848	GSM868059
Other normal tissue	Brain (GSE31848, n=5)	GSE31848	GSM868058
Other normal tissue	Brain (GSE31848, n=5)	GSE31848	GSM868057
Other normal tissue	Brain (GSE31848, n=5)	GSE31848	GSM868056
Other cancer	Breast cancer (GSE29290, n=8)	GSE29290	GSM815150
Other cancer	Breast cancer (GSE29290, n=8)	GSE29290	GSM815151
Other cancer	Breast cancer (GSE29290, n=8)	GSE29290	GSM815152
Other cancer	Breast cancer (GSE29290, n=8)	GSE29290	GSM815153
Other cancer	Breast cancer (GSE29290, n=8)	GSE29290	GSM815154
Other cancer	Breast cancer (GSE29290, n=8)	GSE29290	GSM815155
Other cancer	Breast cancer (GSE29290, n=8)	GSE29290	GSM815156
Other cancer	Breast cancer (GSE29290, n=8)	GSE29290	GSM815157
Other cancer	Breast cancer (TCGA, n=62)	TCGA	TCGA-A1-A0SB-01A-11D-A145-05
Other cancer	Breast cancer (TCGA, n=62)	TCGA	TCGA-A1-A0SE-01A-11D-A10P-05
Other cancer	Breast cancer (TCGA, n=62)	TCGA	TCGA-A1-A0SF-01A-11D-A145-05
Other cancer	Breast cancer (TCGA, n=62)	TCGA	TCGA-A1-A0SG-01A-11D-A145-05
Other cancer	Breast cancer (TCGA, n=62)	TCGA	TCGA-A1-A0SH-01A-11D-A10P-05
Other cancer	Breast cancer (TCGA, n=62)	TCGA	TCGA-A1-A0SI-01A-11D-A145-05
Other cancer	Breast cancer (TCGA, n=62)	TCGA	TCGA-A1-A0SJ-01A-11D-A10P-05
Other cancer	Breast cancer (TCGA, n=62)	TCGA	TCGA-A1-A0SK-01A-12D-A10P-05
Other cancer	Breast cancer (TCGA, n=62)	TCGA	TCGA-A1-A0SM-01A-11D-A10P-05
Other cancer	Breast cancer (TCGA, n=62)	TCGA	TCGA-A1-A0SN-01A-11D-A145-05
Other cancer	Breast cancer (TCGA, n=62)	TCGA	TCGA-A1-A0SO-01A-22D-A10P-05
Other cancer	Breast cancer (TCGA, n=62)	TCGA	TCGA-A1-A0SP-01A-11D-A10P-05
Other cancer	Breast cancer (TCGA, n=62)	TCGA	TCGA-A1-A0SQ-01A-21D-A145-05
Other cancer	Breast cancer (TCGA, n=62)	TCGA	TCGA-A2-A04R-01A-41D-A10A-05
Other cancer	Breast cancer (TCGA, n=62)	TCGA	TCGA-A2-A0CK-01A-11D-A22B-05
Other cancer	Breast cancer (TCGA, n=62)	TCGA	TCGA-A2-A0CO-01A-13D-A22B-05
Other cancer	Breast cancer (TCGA, n=62)	TCGA	TCGA-A2-A0CR-01A-11D-A22B-05
Other cancer	Breast cancer (TCGA, n=62)	TCGA	TCGA-A2-A0CT-01A-31D-A10P-05
Other cancer	Breast cancer (TCGA, n=62)	TCGA	TCGA-A2-A0EN-01A-13D-A10P-05
Other cancer	Breast cancer (TCGA, n=62)	TCGA	TCGA-A2-A0EU-01A-22D-A10P-05
Other cancer	Breast cancer (TCGA, n=62)	TCGA	TCGA-A2-A0ST-01A-12D-A10P-05
Other cancer	Breast cancer (TCGA, n=62)	TCGA	TCGA-A2-A0SU-01A-11D-A10P-05
Other cancer	Breast cancer (TCGA, n=62)	TCGA	TCGA-A2-A0SV-01A-11D-A10P-05
Other cancer	Breast cancer (TCGA, n=62)	TCGA	TCGA-A2-A0SW-01A-11D-A10P-05
Other cancer	Breast cancer (TCGA, n=62)	TCGA	TCGA-A2-A0SX-01A-12D-A10P-05
Other cancer	Breast cancer (TCGA, n=62)	TCGA	TCGA-A2-A0SY-01A-31D-A10P-05
Other cancer	Breast cancer (TCGA, n=62)	TCGA	TCGA-A2-A0T0-01A-22D-A10P-05
Other cancer	Breast cancer (TCGA, n=62)	TCGA	TCGA-A2-A0T1-01A-21D-A10P-05
Other cancer	Breast cancer (TCGA, n=62)	TCGA	TCGA-A2-A0T2-01A-11D-A10P-05
Other cancer	Breast cancer (TCGA, n=62)	TCGA	TCGA-A2-A0T4-01A-31D-A10P-05
Other cancer	Breast cancer (TCGA, n=62)	TCGA	TCGA-A2-A0T5-01A-21D-A10P-05
Other cancer	Breast cancer (TCGA, n=62)	TCGA	TCGA-A2-A0T6-01A-11D-A10P-05
Other cancer	Breast cancer (TCGA, n=62)	TCGA	TCGA-A2-A0T7-01A-21D-A10P-05
Other cancer	Breast cancer (TCGA, n=62)	TCGA	TCGA-A2-A0YC-01A-11D-A10A-05
Other cancer	Breast cancer (TCGA, n=62)	TCGA	TCGA-A2-A0YD-01A-11D-A10A-05
Other cancer	Breast cancer (TCGA, n=62)	TCGA	TCGA-A2-A0YE-01A-11D-A10A-05
Other cancer	Breast cancer (TCGA, n=62)	TCGA	TCGA-A2-A0YF-01A-21D-A10A-05
Other cancer	Breast cancer (TCGA, n=62)	TCGA	TCGA-A2-A0YG-01A-21D-A10A-05
Other cancer	Breast cancer (TCGA, n=62)	TCGA	TCGA-A2-A0YH-01A-11D-A10A-05
Other cancer	Breast cancer (TCGA, n=62)	TCGA	TCGA-A2-A0YI-01A-31D-A10N-05
Other cancer	Breast cancer (TCGA, n=62)	TCGA	TCGA-A2-A0YJ-01A-11D-A10A-05
Other cancer	Breast cancer (TCGA, n=62)	TCGA	TCGA-A2-A0YK-01A-22D-A10A-05
Other cancer	Breast cancer (TCGA, n=62)	TCGA	TCGA-A2-A0YL-01A-21D-A10A-05
Other cancer	Breast cancer (TCGA, n=62)	TCGA	TCGA-A2-A0YM-01A-11D-A10A-05
Other cancer	Breast cancer (TCGA, n=62)	TCGA	TCGA-A2-A0YT-01A-11D-A10A-05
Other cancer	Breast cancer (TCGA, n=62)	TCGA	TCGA-A2-A1FV-01A-11D-A13K-05
Other cancer	Breast cancer (TCGA, n=62)	TCGA	TCGA-A2-A1FW-01A-11D-A13K-05
Other cancer	Breast cancer (TCGA, n=62)	TCGA	TCGA-A2-A1FX-01A-11D-A13K-05
Other cancer	Breast cancer (TCGA, n=62)	TCGA	TCGA-A2-A1FZ-01A-51D-A14H-05
Other cancer	Breast cancer (TCGA, n=62)	TCGA	TCGA-A2-A1G0-01A-11D-A13K-05
Other cancer	Breast cancer (TCGA, n=62)	TCGA	TCGA-A2-A1G1-01A-21D-A13K-05
Other cancer	Breast cancer (TCGA, n=62)	TCGA	TCGA-A2-A1G4-01A-11D-A13K-05
Other cancer	Breast cancer (TCGA, n=62)	TCGA	TCGA-A2-A1G6-01A-11D-A13K-05
Other cancer	Breast cancer (TCGA, n=62)	TCGA	TCGA-A2-A259-01A-11D-A16G-05
Other cancer	Breast cancer (TCGA, n=62)	TCGA	TCGA-A2-A25A-01A-12D-A16G-05
Other cancer	Breast cancer (TCGA, n=62)	TCGA	TCGA-A2-A25B-01A-11D-A16A-05
Other cancer	Breast cancer (TCGA, n=62)	TCGA	TCGA-A2-A25C-01A-11D-A16A-05
Other cancer	Breast cancer (TCGA, n=62)	TCGA	TCGA-A2-A25D-01A-12D-A16G-05
Other cancer	Breast cancer (TCGA, n=62)	TCGA	TCGA-A2-A25E-01A-11D-A16A-05
Other cancer	Breast cancer (TCGA, n=62)	TCGA	TCGA-A2-A25F-01A-11D-A16A-05
Other cancer	Breast cancer (TCGA, n=62)	TCGA	TCGA-A2-A3KC-01A-11D-A212-05
Other cancer	Breast cancer (TCGA, n=62)	TCGA	TCGA-A2-A3KD-01A-12D-A212-05
Other normal tissue	Breast, healthly (GSE29290, n=8)	GSE29290	GSM815142
Other normal tissue	Breast, healthly (GSE29290, n=8)	GSE29290	GSM815143
Other normal tissue	Breast, healthly (GSE29290, n=8)	GSE29290	GSM815144
Other normal tissue	Breast, healthly (GSE29290, n=8)	GSE29290	GSM815145
Other normal tissue	Breast, healthly (GSE29290, n=8)	GSE29290	GSM815146
Other normal tissue	Breast, healthly (GSE29290, n=8)	GSE29290	GSM815147
Other normal tissue	Breast, healthly (GSE29290, n=8)	GSE29290	GSM815148
Other normal tissue	Breast, healthly (GSE29290, n=8)	GSE29290	GSM815149
Other normal tissue	Buccal (GSE46573, n=3)	GSE46573	GSM1108092
Other normal tissue	Buccal (GSE46573, n=3)	GSE46573	GSM1108093
Other normal tissue	Buccal (GSE46573, n=3)	GSE46573	GSM1108094
Cancer Cell line	Caco-2 (colon; ENCODE, n=1)	ENCODE	GSM999352
Fibroblasts	Cancer associated fibroblasts (CAF, GSE86829, n=3)	GSE86829	GSM2309158
Fibroblasts	Cancer associated fibroblasts (CAF, GSE86829, n=3)	GSE86829	GSM2309159
Fibroblasts	Cancer associated fibroblasts (CAF, GSE86829, n=3)	GSE86829	GSM2309160
Hematopoietic cells	CD14 monocyte (GSE83458, n=3)	GSE83458	GSM2203745
Hematopoietic cells	CD14 monocyte (GSE83458, n=3)	GSE83458	GSM2203746
Hematopoietic cells	CD14 monocyte (GSE83458, n=3)	GSE83458	GSM2203747
Hematopoietic cells	CD14+ (GSE46220, n=1)	GSE46220	GSM1125308
Hematopoietic cells	CD14+ cell (GSE35069, n=6)	GSE35069	GSM861665
Hematopoietic cells	CD14+ cell (GSE35069, n=6)	GSE35069	GSM861666
Hematopoietic cells	CD14+ cell (GSE35069, n=6)	GSE35069	GSM861667
Hematopoietic cells	CD14+ cell (GSE35069, n=6)	GSE35069	GSM861668
Hematopoietic cells	CD14+ cell (GSE35069, n=6)	GSE35069	GSM861669
Hematopoietic cells	CD14+ cell (GSE35069, n=6)	GSE35069	GSM861670
Hematopoietic cells	CD14+ cell (GSE46648, n=3)	GSE46648	GSM1133590
Hematopoietic cells	CD14+ cell (GSE46648, n=3)	GSE46648	GSM1133591
Hematopoietic cells	CD14+ cell (GSE46648, n=3)	GSE46648	GSM1133592
Hematopoietic cells	CD14+ monocytes (GSE43976, n=43)	GSE43976	GSM1075841
Hematopoietic cells	CD14+ monocytes (GSE43976, n=43)	GSE43976	GSM1075842
Hematopoietic cells	CD14+ monocytes (GSE43976, n=43)	GSE43976	GSM1075845
Hematopoietic cells	CD14+ monocytes (GSE43976, n=43)	GSE43976	GSM1075848
Hematopoietic cells	CD14+ monocytes (GSE43976, n=43)	GSE43976	GSM1075849
Hematopoietic cells	CD14+ monocytes (GSE43976, n=43)	GSE43976	GSM1075850
Hematopoietic cells	CD14+ monocytes (GSE43976, n=43)	GSE43976	GSM1075854
Hematopoietic cells	CD14+ monocytes (GSE43976, n=43)	GSE43976	GSM1075855
Hematopoietic cells	CD14+ monocytes (GSE43976, n=43)	GSE43976	GSM1075858
Hematopoietic cells	CD14+ monocytes (GSE43976, n=43)	GSE43976	GSM1075860
Hematopoietic cells	CD14+ monocytes (GSE43976, n=43)	GSE43976	GSM1075861
Hematopoietic cells	CD14+ monocytes (GSE43976, n=43)	GSE43976	GSM1075867
Hematopoietic cells	CD14+ monocytes (GSE43976, n=43)	GSE43976	GSM1075868
Hematopoietic cells	CD14+ monocytes (GSE43976, n=43)	GSE43976	GSM1075870
Hematopoietic cells	CD14+ monocytes (GSE43976, n=43)	GSE43976	GSM1075873
Hematopoietic cells	CD14+ monocytes (GSE43976, n=43)	GSE43976	GSM1075879
Hematopoietic cells	CD14+ monocytes (GSE43976, n=43)	GSE43976	GSM1075880
Hematopoietic cells	CD14+ monocytes (GSE43976, n=43)	GSE43976	GSM1075883
Hematopoietic cells	CD14+ monocytes (GSE43976, n=43)	GSE43976	GSM1075884
Hematopoietic cells	CD14+ monocytes (GSE43976, n=43)	GSE43976	GSM1075885
Hematopoietic cells	CD14+ monocytes (GSE43976, n=43)	GSE43976	GSM1075886
Hematopoietic cells	CD14+ monocytes (GSE43976, n=43)	GSE43976	GSM1075888
Hematopoietic cells	CD14+ monocytes (GSE43976, n=43)	GSE43976	GSM1075892
Hematopoietic cells	CD14+ monocytes (GSE43976, n=43)	GSE43976	GSM1075893
Hematopoietic cells	CD14+ monocytes (GSE43976, n=43)	GSE43976	GSM1075896
Hematopoietic cells	CD14+ monocytes (GSE43976, n=43)	GSE43976	GSM1075897
Hematopoietic cells	CD14+ monocytes (GSE43976, n=43)	GSE43976	GSM1075898
Hematopoietic cells	CD14+ monocytes (GSE43976, n=43)	GSE43976	GSM1075899
Hematopoietic cells	CD14+ monocytes (GSE43976, n=43)	GSE43976	GSM1075901
Hematopoietic cells	CD14+ monocytes (GSE43976, n=43)	GSE43976	GSM1075905
Hematopoietic cells	CD14+ monocytes (GSE43976, n=43)	GSE43976	GSM1075906
Hematopoietic cells	CD14+ monocytes (GSE43976, n=43)	GSE43976	GSM1075910
Hematopoietic cells	CD14+ monocytes (GSE43976, n=43)	GSE43976	GSM1075911
Hematopoietic cells	CD14+ monocytes (GSE43976, n=43)	GSE43976	GSM1075912
Hematopoietic cells	CD14+ monocytes (GSE43976, n=43)	GSE43976	GSM1075913
Hematopoietic cells	CD14+ monocytes (GSE43976, n=43)	GSE43976	GSM1075914
Hematopoietic cells	CD14+ monocytes (GSE43976, n=43)	GSE43976	GSM1075918
Hematopoietic cells	CD14+ monocytes (GSE43976, n=43)	GSE43976	GSM1075919
Hematopoietic cells	CD14+ monocytes (GSE43976, n=43)	GSE43976	GSM1075923
Hematopoietic cells	CD14+ monocytes (GSE43976, n=43)	GSE43976	GSM1075926
Hematopoietic cells	CD14+ monocytes (GSE43976, n=43)	GSE43976	GSM1075927
Hematopoietic cells	CD14+ monocytes (GSE43976, n=43)	GSE43976	GSM1075931
Hematopoietic cells	CD14+ monocytes (GSE43976, n=43)	GSE43976	GSM1075932
Hematopoietic cells	CD14+ monocytes (GSE46573, n=9)	GSE46573	GSM1108083
Hematopoietic cells	CD14+ monocytes (GSE46573, n=9)	GSE46573	GSM1108084
Hematopoietic cells	CD14+ monocytes (GSE46573, n=9)	GSE46573	GSM1108085
Hematopoietic cells	CD14+ monocytes (GSE46573, n=9)	GSE46573	GSM1108086
Hematopoietic cells	CD14+ monocytes (GSE46573, n=9)	GSE46573	GSM1108087
Hematopoietic cells	CD14+ monocytes (GSE46573, n=9)	GSE46573	GSM1108088
Hematopoietic cells	CD14+ monocytes (GSE46573, n=9)	GSE46573	GSM1108089
Hematopoietic cells	CD14+ monocytes (GSE46573, n=9)	GSE46573	GSM1108090
Hematopoietic cells	CD14+ monocytes (GSE46573, n=9)	GSE46573	GSM1108091
Hematopoietic cells	CD15 (GSE46220, n=1)	GSE46220	GSM1125309
Hematopoietic cells	CD16 (GSE46220, n=1)	GSE46220	GSM1125310
Hematopoietic cells	CD17 (GSE46220, n=1)	GSE46220	GSM1125311
Hematopoietic cells	CD18 (GSE46220, n=1)	GSE46220	GSM1125312
Hematopoietic cells	CD19 (GSE46220, n=1)	GSE46220	GSM1125313
Hematopoietic cells	CD19+ cell (GSE35069, n=6)	GSE35069	GSM861671
Hematopoietic cells	CD19+ cell (GSE35069, n=6)	GSE35069	GSM861672
Hematopoietic cells	CD19+ cell (GSE35069, n=6)	GSE35069	GSM861673
Hematopoietic cells	CD19+ cell (GSE35069, n=6)	GSE35069	GSM861674
Hematopoietic cells	CD19+ cell (GSE35069, n=6)	GSE35069	GSM861675
Hematopoietic cells	CD19+ cell (GSE35069, n=6)	GSE35069	GSM861676
Hematopoietic cells	CD19+ cells (GSE39141, n=4)	GSE39141	GSM956790
Hematopoietic cells	CD19+ cells (GSE39141, n=4)	GSE39141	GSM956791
Hematopoietic cells	CD19+ cells (GSE39141, n=4)	GSE39141	GSM956792
Hematopoietic cells	CD19+ cells (GSE39141, n=4)	GSE39141	GSM956793
Hematopoietic cells	CD20 (GSE46220, n=1)	GSE46220	GSM1125314
Hematopoietic cells	CD21 (GSE46220, n=1)	GSE46220	GSM1125315
Hematopoietic cells	CD22 (GSE46220, n=1)	GSE46220	GSM1125316
Hematopoietic cells	CD23 (GSE46220, n=1)	GSE46220	GSM1125317
Hematopoietic cells	CD24 (GSE46220, n=1)	GSE46220	GSM1125318
Hematopoietic cells	CD25 (GSE46220, n=1)	GSE46220	GSM1125319
Hematopoietic cells	CD26 (GSE46220, n=1)	GSE46220	GSM1125320
Hematopoietic cells	CD27 (GSE46220, n=1)	GSE46220	GSM1125321
Hematopoietic cells	CD3+ (GSE53193, n=12)	GSE53193	GSM1286176
Hematopoietic cells	CD3+ (GSE53193, n=12)	GSE53193	GSM1286177
Hematopoietic cells	CD3+ (GSE53193, n=12)	GSE53193	GSM1286178
Hematopoietic cells	CD3+ (GSE53193, n=12)	GSE53193	GSM1286179
Hematopoietic cells	CD3+ (GSE53193, n=12)	GSE53193	GSM1286180
Hematopoietic cells	CD3+ (GSE53193, n=12)	GSE53193	GSM1286181
Hematopoietic cells	CD3+ (GSE53193, n=12)	GSE53193	GSM1286182
Hematopoietic cells	CD3+ (GSE53193, n=12)	GSE53193	GSM1286183
Hematopoietic cells	CD3+ (GSE53193, n=12)	GSE53193	GSM1286184
Hematopoietic cells	CD3+ (GSE53193, n=12)	GSE53193	GSM1286185
Hematopoietic cells	CD3+ (GSE53193, n=12)	GSE53193	GSM1286186
Hematopoietic cells	CD3+ (GSE53193, n=12)	GSE53193	GSM1286187
Hematopoietic cells	CD34- (GSE46573, n=2)	GSE46573	GSM1108074
Hematopoietic cells	CD34- (GSE46573, n=2)	GSE46573	GSM1108076
Hematopoietic cells	CD34+ (GSE40800, n=3)	GSE40800	GSM1001921
Hematopoietic cells	CD34+ (GSE40800, n=3)	GSE40800	GSM1001922
Hematopoietic cells	CD34+ (GSE40800, n=3)	GSE40800	GSM1001923
Hematopoietic cells	CD34+ (GSE46573, n=2)	GSE46573	GSM1108073
Hematopoietic cells	CD34+ (GSE46573, n=2)	GSE46573	GSM1108075
Hematopoietic cells	CD4+ act_naive (GSE49667, n=3)	GSE49667	GSM1204707
Hematopoietic cells	CD4+ act_naive (GSE49667, n=3)	GSE49667	GSM1204709
Hematopoietic cells	CD4+ act_naive (GSE49667, n=3)	GSE49667	GSM1204713
Hematopoietic cells	CD4+ act_rTreg (GSE49667, n=2)	GSE49667	GSM1204714
Hematopoietic cells	CD4+ act_rTreg (GSE49667, n=2)	GSE49667	GSM1204710
Hematopoietic cells	CD4+ cell (GSE35069, n=6)	GSE35069	GSM861653
Hematopoietic cells	CD4+ cell (GSE35069, n=6)	GSE35069	GSM861654
Hematopoietic cells	CD4+ cell (GSE35069, n=6)	GSE35069	GSM861655
Hematopoietic cells	CD4+ cell (GSE35069, n=6)	GSE35069	GSM861656
Hematopoietic cells	CD4+ cell (GSE35069, n=6)	GSE35069	GSM861657
Hematopoietic cells	CD4+ cell (GSE35069, n=6)	GSE35069	GSM861658
Hematopoietic cells	CD4+ naive (GSE49667, n=3)	GSE49667	GSM1204705
Hematopoietic cells	CD4+ naive (GSE49667, n=3)	GSE49667	GSM1204708
Hematopoietic cells	CD4+ naive (GSE49667, n=3)	GSE49667	GSM1204711
Hematopoietic cells	CD4+ rTreg (GSE49667, n=2)	GSE49667	GSM1204706
Hematopoietic cells	CD4+ rTreg (GSE49667, n=2)	GSE49667	GSM1204712
Hematopoietic cells	CD4+/CDH+(GSE30870, n=1)	GSE30870	GSM765861
Hematopoietic cells	CD4+/CDH+103 (GSE30870, n=1)	GSE30870	GSM765860
Hematopoietic cells	CD56+ cell (GSE35069, n=6)	GSE35069	GSM861677
Hematopoietic cells	CD56+ cell (GSE35069, n=6)	GSE35069	GSM861678
Hematopoietic cells	CD56+ cell (GSE35069, n=6)	GSE35069	GSM861679
Hematopoietic cells	CD56+ cell (GSE35069, n=6)	GSE35069	GSM861680
Hematopoietic cells	CD56+ cell (GSE35069, n=6)	GSE35069	GSM861681
Hematopoietic cells	CD56+ cell (GSE35069, n=6)	GSE35069	GSM861682
Hematopoietic cells	CD8+ cell (GSE35069, n=6)	GSE35069	GSM861659
Hematopoietic cells	CD8+ cell (GSE35069, n=6)	GSE35069	GSM861660
Hematopoietic cells	CD8+ cell (GSE35069, n=6)	GSE35069	GSM861661
Hematopoietic cells	CD8+ cell (GSE35069, n=6)	GSE35069	GSM861662
Hematopoietic cells	CD8+ cell (GSE35069, n=6)	GSE35069	GSM861663
Hematopoietic cells	CD8+ cell (GSE35069, n=6)	GSE35069	GSM861664
Stem and progenitor cells	CGD iPSC (GSE40790, n=3)	GSE40790	GSM1139406
Stem and progenitor cells	CGD iPSC (GSE40790, n=3)	GSE40790	GSM1139410
Stem and progenitor cells	CGD iPSC (GSE40790, n=3)	GSE40790	GSM1139415
Other cancer	Cholangiocarcinoma (bile duct, GSE32079, n=30)	GSE32079	GSM795354
Other cancer	Cholangiocarcinoma (bile duct, GSE32079, n=30)	GSE32079	GSM795355
Other cancer	Cholangiocarcinoma (bile duct, GSE32079, n=30)	GSE32079	GSM795356
Other cancer	Cholangiocarcinoma (bile duct, GSE32079, n=30)	GSE32079	GSM795357
Other cancer	Cholangiocarcinoma (bile duct, GSE32079, n=30)	GSE32079	GSM795358
Other cancer	Cholangiocarcinoma (bile duct, GSE32079, n=30)	GSE32079	GSM795359
Other cancer	Cholangiocarcinoma (bile duct, GSE32079, n=30)	GSE32079	GSM795360
Other cancer	Cholangiocarcinoma (bile duct, GSE32079, n=30)	GSE32079	GSM795361
Other cancer	Cholangiocarcinoma (bile duct, GSE32079, n=30)	GSE32079	GSM795362
Other cancer	Cholangiocarcinoma (bile duct, GSE32079, n=30)	GSE32079	GSM795363
Other cancer	Cholangiocarcinoma (bile duct, GSE32079, n=30)	GSE32079	GSM795366
Other cancer	Cholangiocarcinoma (bile duct, GSE32079, n=30)	GSE32079	GSM795367
Other cancer	Cholangiocarcinoma (bile duct, GSE32079, n=30)	GSE32079	GSM795368
Other cancer	Cholangiocarcinoma (bile duct, GSE32079, n=30)	GSE32079	GSM795369
Other cancer	Cholangiocarcinoma (bile duct, GSE32079, n=30)	GSE32079	GSM795370
Other cancer	Cholangiocarcinoma (bile duct, GSE32079, n=30)	GSE32079	GSM795371
Other cancer	Cholangiocarcinoma (bile duct, GSE32079, n=30)	GSE32079	GSM795372
Other cancer	Cholangiocarcinoma (bile duct, GSE32079, n=30)	GSE32079	GSM795373
Other cancer	Cholangiocarcinoma (bile duct, GSE32079, n=30)	GSE32079	GSM795374
Other cancer	Cholangiocarcinoma (bile duct, GSE32079, n=30)	GSE32079	GSM795375
Other cancer	Cholangiocarcinoma (bile duct, GSE32079, n=30)	GSE32079	GSM795376
Other cancer	Cholangiocarcinoma (bile duct, GSE32079, n=30)	GSE32079	GSM795377
Other cancer	Cholangiocarcinoma (bile duct, GSE32079, n=30)	GSE32079	GSM795378
Other cancer	Cholangiocarcinoma (bile duct, GSE32079, n=30)	GSE32079	GSM795379
Other cancer	Cholangiocarcinoma (bile duct, GSE32079, n=30)	GSE32079	GSM795380
Other cancer	Cholangiocarcinoma (bile duct, GSE32079, n=30)	GSE32079	GSM795381
Other cancer	Cholangiocarcinoma (bile duct, GSE32079, n=30)	GSE32079	GSM795382
Other cancer	Cholangiocarcinoma (bile duct, GSE32079, n=30)	GSE32079	GSM795383
Other cancer	Cholangiocarcinoma (bile duct, GSE32079, n=30)	GSE32079	GSM795384
Other cancer	Cholangiocarcinoma (bile duct, GSE32079, n=30)	GSE32079	GSM795385
NCI60 cell lines	CNS.SF.268 (NCI60)	NCI60	CNS.SF.268
NCI60 cell lines	CNS.SF.295 (NCI60)	NCI60	CNS.SF.295
NCI60 cell lines	CNS.SF.539 (NCI60)	NCI60	CNS.SF.539
NCI60 cell lines	CNS.SNB.19 (NCI60)	NCI60	CNS.SNB.19
NCI60 cell lines	CNS.SNB.75 (NCI60)	NCI60	CNS.SNB.75
NCI60 cell lines	CNS.U251 (NCI60)	NCI60	CNS.U251
NCI60 cell lines	CO.COLO.205 (NCI60)	NCI60	CO.COLO.205
NCI60 cell lines	CO.HCC.2998 (NCI60)	NCI60	CO.HCC.2998
NCI60 cell lines	CO.HCT.116 (NCI60)	NCI60	CO.HCT.116
NCI60 cell lines	CO.HCT.15 (NCI60)	NCI60	CO.HCT.15
NCI60 cell lines	CO.HT29 (NCI60)	NCI60	CO.HT29
NCI60 cell lines	CO.KM12 (NCI60)	NCI60	CO.KM12
NCI60 cell lines	CO.SW.620 (NCI60)	NCI60	CO.SW.620
Colorectal cancer	Colon cancer (GSE42752, n=22)	GSE42752	GSM1049408
Colorectal cancer	Colon cancer (GSE42752, n=22)	GSE42752	GSM1049409
Colorectal cancer	Colon cancer (GSE42752, n=22)	GSE42752	GSM1049410
Colorectal cancer	Colon cancer (GSE42752, n=22)	GSE42752	GSM1049411
Colorectal cancer	Colon cancer (GSE42752, n=22)	GSE42752	GSM1049412
Colorectal cancer	Colon cancer (GSE42752, n=22)	GSE42752	GSM1049413
Colorectal cancer	Colon cancer (GSE42752, n=22)	GSE42752	GSM1049414
Colorectal cancer	Colon cancer (GSE42752, n=22)	GSE42752	GSM1049415
Colorectal cancer	Colon cancer (GSE42752, n=22)	GSE42752	GSM1049416
Colorectal cancer	Colon cancer (GSE42752, n=22)	GSE42752	GSM1049417
Colorectal cancer	Colon cancer (GSE42752, n=22)	GSE42752	GSM1049418
Colorectal cancer	Colon cancer (GSE42752, n=22)	GSE42752	GSM1049419
Colorectal cancer	Colon cancer (GSE42752, n=22)	GSE42752	GSM1049420
Colorectal cancer	Colon cancer (GSE42752, n=22)	GSE42752	GSM1049421
Colorectal cancer	Colon cancer (GSE42752, n=22)	GSE42752	GSM1049422
Colorectal cancer	Colon cancer (GSE42752, n=22)	GSE42752	GSM1049423
Colorectal cancer	Colon cancer (GSE42752, n=22)	GSE42752	GSM1049424
Colorectal cancer	Colon cancer (GSE42752, n=22)	GSE42752	GSM1049425
Colorectal cancer	Colon cancer (GSE42752, n=22)	GSE42752	GSM1049426
Colorectal cancer	Colon cancer (GSE42752, n=22)	GSE42752	GSM1049427
Colorectal cancer	Colon cancer (GSE42752, n=22)	GSE42752	GSM1049428
Colorectal cancer	Colon cancer (GSE42752, n=22)	GSE42752	GSM1049429
Colorectal cancer	Colon cancer, CMS1 subtype (TCGA, n=41)	TCGA	TCGA-A6-2672-01B-03D-2299-05
Colorectal cancer	Colon cancer, CMS1 subtype (TCGA, n=41)	TCGA	TCGA-A6-5661-01A-01D-1651-05
Colorectal cancer	Colon cancer, CMS1 subtype (TCGA, n=41)	TCGA	TCGA-A6-5661-01B-05D-2299-05
Colorectal cancer	Colon cancer, CMS1 subtype (TCGA, n=41)	TCGA	TCGA-A6-5665-01A-01D-1651-05
Colorectal cancer	Colon cancer, CMS1 subtype (TCGA, n=41)	TCGA	TCGA-A6-5665-01B-03D-2299-05
Colorectal cancer	Colon cancer, CMS1 subtype (TCGA, n=41)	TCGA	TCGA-A6-6653-01A-11D-1772-05
Colorectal cancer	Colon cancer, CMS1 subtype (TCGA, n=41)	TCGA	TCGA-A6-6780-01A-11D-1837-05
Colorectal cancer	Colon cancer, CMS1 subtype (TCGA, n=41)	TCGA	TCGA-AA-3492-01A-01D-1407-05
Colorectal cancer	Colon cancer, CMS1 subtype (TCGA, n=41)	TCGA	TCGA-AA-3713-01A-21D-1721-05
Colorectal cancer	Colon cancer, CMS1 subtype (TCGA, n=41)	TCGA	TCGA-AD-5900-01A-11D-1651-05
Colorectal cancer	Colon cancer, CMS1 subtype (TCGA, n=41)	TCGA	TCGA-AD-6889-01A-11D-1926-05
Colorectal cancer	Colon cancer, CMS1 subtype (TCGA, n=41)	TCGA	TCGA-AD-6895-01A-11D-1926-05
Colorectal cancer	Colon cancer, CMS1 subtype (TCGA, n=41)	TCGA	TCGA-AM-5821-01A-01D-1651-05
Colorectal cancer	Colon cancer, CMS1 subtype (TCGA, n=41)	TCGA	TCGA-AU-6004-01A-11D-1721-05
Colorectal cancer	Colon cancer, CMS1 subtype (TCGA, n=41)	TCGA	TCGA-AY-6197-01A-11D-1721-05
Colorectal cancer	Colon cancer, CMS1 subtype (TCGA, n=41)	TCGA	TCGA-AZ-4615-01A-01D-1407-05
Colorectal cancer	Colon cancer, CMS1 subtype (TCGA, n=41)	TCGA	TCGA-AZ-4616-01A-21D-1837-05
Colorectal cancer	Colon cancer, CMS1 subtype (TCGA, n=41)	TCGA	TCGA-AZ-6598-01A-11D-1772-05
Colorectal cancer	Colon cancer, CMS1 subtype (TCGA, n=41)	TCGA	TCGA-AZ-6601-01A-11D-1772-05
Colorectal cancer	Colon cancer, CMS1 subtype (TCGA, n=41)	TCGA	TCGA-CA-6718-01A-11D-1837-05
Colorectal cancer	Colon cancer, CMS1 subtype (TCGA, n=41)	TCGA	TCGA-CK-4951-01A-01D-1407-05
Colorectal cancer	Colon cancer, CMS1 subtype (TCGA, n=41)	TCGA	TCGA-CK-5913-01A-11D-1651-05
Colorectal cancer	Colon cancer, CMS1 subtype (TCGA, n=41)	TCGA	TCGA-CK-5916-01A-11D-1651-05
Colorectal cancer	Colon cancer, CMS1 subtype (TCGA, n=41)	TCGA	TCGA-CK-6746-01A-11D-1837-05
Colorectal cancer	Colon cancer, CMS1 subtype (TCGA, n=41)	TCGA	TCGA-CM-4743-01A-01D-1721-05
Colorectal cancer	Colon cancer, CMS1 subtype (TCGA, n=41)	TCGA	TCGA-CM-5861-01A-01D-1651-05
Colorectal cancer	Colon cancer, CMS1 subtype (TCGA, n=41)	TCGA	TCGA-CM-6171-01A-11D-1651-05
Colorectal cancer	Colon cancer, CMS1 subtype (TCGA, n=41)	TCGA	TCGA-CM-6674-01A-11D-1837-05
Colorectal cancer	Colon cancer, CMS1 subtype (TCGA, n=41)	TCGA	TCGA-CM-6675-01A-11D-1837-05
Colorectal cancer	Colon cancer, CMS1 subtype (TCGA, n=41)	TCGA	TCGA-D5-6540-01A-11D-1721-05
Colorectal cancer	Colon cancer, CMS1 subtype (TCGA, n=41)	TCGA	TCGA-D5-6927-01A-21D-1926-05
Colorectal cancer	Colon cancer, CMS1 subtype (TCGA, n=41)	TCGA	TCGA-D5-6928-01A-11D-1926-05
Colorectal cancer	Colon cancer, CMS1 subtype (TCGA, n=41)	TCGA	TCGA-D5-6930-01A-11D-1926-05
Colorectal cancer	Colon cancer, CMS1 subtype (TCGA, n=41)	TCGA	TCGA-D5-6931-01A-11D-1926-05
Colorectal cancer	Colon cancer, CMS1 subtype (TCGA, n=41)	TCGA	TCGA-DM-A1HA-01A-11D-A153-05
Colorectal cancer	Colon cancer, CMS1 subtype (TCGA, n=41)	TCGA	TCGA-DM-A1HB-01A-22D-A17Z-05
Colorectal cancer	Colon cancer, CMS1 subtype (TCGA, n=41)	TCGA	TCGA-F4-6570-01A-11D-1772-05
Colorectal cancer	Colon cancer, CMS1 subtype (TCGA, n=41)	TCGA	TCGA-G4-6299-01A-11D-1772-05
Colorectal cancer	Colon cancer, CMS1 subtype (TCGA, n=41)	TCGA	TCGA-G4-6586-01A-11D-1772-05
Colorectal cancer	Colon cancer, CMS1 subtype (TCGA, n=41)	TCGA	TCGA-G4-6588-01A-11D-1772-05
Colorectal cancer	Colon cancer, CMS1 subtype (TCGA, n=41)	TCGA	TCGA-G4-6628-01A-11D-1837-05
Colorectal cancer	Colon cancer, CMS2 subtype (TCGA, n=77)	TCGA	TCGA-A6-2680-01A-01D-1407-05
Colorectal cancer	Colon cancer, CMS2 subtype (TCGA, n=77)	TCGA	TCGA-A6-5656-01A-21D-1837-05
Colorectal cancer	Colon cancer, CMS2 subtype (TCGA, n=77)	TCGA	TCGA-A6-5659-01A-01D-1651-05
Colorectal cancer	Colon cancer, CMS2 subtype (TCGA, n=77)	TCGA	TCGA-A6-5660-01A-01D-1651-05
Colorectal cancer	Colon cancer, CMS2 subtype (TCGA, n=77)	TCGA	TCGA-A6-5662-01A-01D-1651-05
Colorectal cancer	Colon cancer, CMS2 subtype (TCGA, n=77)	TCGA	TCGA-A6-5666-01A-01D-1651-05
Colorectal cancer	Colon cancer, CMS2 subtype (TCGA, n=77)	TCGA	TCGA-A6-5667-01A-21D-1721-05
Colorectal cancer	Colon cancer, CMS2 subtype (TCGA, n=77)	TCGA	TCGA-A6-6137-01A-11D-1772-05
Colorectal cancer	Colon cancer, CMS2 subtype (TCGA, n=77)	TCGA	TCGA-A6-6140-01A-11D-1772-05
Colorectal cancer	Colon cancer, CMS2 subtype (TCGA, n=77)	TCGA	TCGA-A6-6648-01A-11D-1772-05
Colorectal cancer	Colon cancer, CMS2 subtype (TCGA, n=77)	TCGA	TCGA-A6-6650-01A-11D-1772-05
Colorectal cancer	Colon cancer, CMS2 subtype (TCGA, n=77)	TCGA	TCGA-A6-6652-01A-11D-1772-05
Colorectal cancer	Colon cancer, CMS2 subtype (TCGA, n=77)	TCGA	TCGA-AA-3488-01A-01D-1407-05
Colorectal cancer	Colon cancer, CMS2 subtype (TCGA, n=77)	TCGA	TCGA-AA-3494-01A-01D-1407-05
Colorectal cancer	Colon cancer, CMS2 subtype (TCGA, n=77)	TCGA	TCGA-AA-3495-01A-01D-1407-05
Colorectal cancer	Colon cancer, CMS2 subtype (TCGA, n=77)	TCGA	TCGA-AA-3506-01A-01D-1407-05
Colorectal cancer	Colon cancer, CMS2 subtype (TCGA, n=77)	TCGA	TCGA-AA-3509-01A-01D-1407-05
Colorectal cancer	Colon cancer, CMS2 subtype (TCGA, n=77)	TCGA	TCGA-AA-3660-01A-01D-1721-05
Colorectal cancer	Colon cancer, CMS2 subtype (TCGA, n=77)	TCGA	TCGA-AA-3662-01A-01D-1721-05
Colorectal cancer	Colon cancer, CMS2 subtype (TCGA, n=77)	TCGA	TCGA-AA-3697-01A-01D-1721-05
Colorectal cancer	Colon cancer, CMS2 subtype (TCGA, n=77)	TCGA	TCGA-AA-3712-01A-21D-1721-05
Colorectal cancer	Colon cancer, CMS2 subtype (TCGA, n=77)	TCGA	TCGA-AD-6888-01A-11D-1926-05
Colorectal cancer	Colon cancer, CMS2 subtype (TCGA, n=77)	TCGA	TCGA-AD-6890-01A-11D-1926-05
Colorectal cancer	Colon cancer, CMS2 subtype (TCGA, n=77)	TCGA	TCGA-AD-6963-01A-11D-1926-05
Colorectal cancer	Colon cancer, CMS2 subtype (TCGA, n=77)	TCGA	TCGA-AD-6965-01A-11D-1926-05
Colorectal cancer	Colon cancer, CMS2 subtype (TCGA, n=77)	TCGA	TCGA-AU-3779-01A-01D-1721-05
Colorectal cancer	Colon cancer, CMS2 subtype (TCGA, n=77)	TCGA	TCGA-AZ-4681-01A-01D-1407-05
Colorectal cancer	Colon cancer, CMS2 subtype (TCGA, n=77)	TCGA	TCGA-AZ-6603-01A-11D-1837-05
Colorectal cancer	Colon cancer, CMS2 subtype (TCGA, n=77)	TCGA	TCGA-AZ-6608-01A-11D-1837-05
Colorectal cancer	Colon cancer, CMS2 subtype (TCGA, n=77)	TCGA	TCGA-CA-5256-01A-01D-1407-05
Colorectal cancer	Colon cancer, CMS2 subtype (TCGA, n=77)	TCGA	TCGA-CA-5797-01A-01D-1651-05
Colorectal cancer	Colon cancer, CMS2 subtype (TCGA, n=77)	TCGA	TCGA-CA-6715-01A-21D-1837-05
Colorectal cancer	Colon cancer, CMS2 subtype (TCGA, n=77)	TCGA	TCGA-CA-6716-01A-11D-1837-05
Colorectal cancer	Colon cancer, CMS2 subtype (TCGA, n=77)	TCGA	TCGA-CK-5912-01A-11D-1651-05
Colorectal cancer	Colon cancer, CMS2 subtype (TCGA, n=77)	TCGA	TCGA-CK-5914-01A-11D-1651-05
Colorectal cancer	Colon cancer, CMS2 subtype (TCGA, n=77)	TCGA	TCGA-CK-5915-01A-11D-1651-05
Colorectal cancer	Colon cancer, CMS2 subtype (TCGA, n=77)	TCGA	TCGA-CM-4747-01A-01D-1407-05
Colorectal cancer	Colon cancer, CMS2 subtype (TCGA, n=77)	TCGA	TCGA-CM-4750-01A-01D-1407-05
Colorectal cancer	Colon cancer, CMS2 subtype (TCGA, n=77)	TCGA	TCGA-CM-4752-01A-01D-1407-05
Colorectal cancer	Colon cancer, CMS2 subtype (TCGA, n=77)	TCGA	TCGA-CM-5862-01A-01D-1651-05
Colorectal cancer	Colon cancer, CMS2 subtype (TCGA, n=77)	TCGA	TCGA-CM-5864-01A-01D-1651-05
Colorectal cancer	Colon cancer, CMS2 subtype (TCGA, n=77)	TCGA	TCGA-CM-6161-01A-11D-1651-05
Colorectal cancer	Colon cancer, CMS2 subtype (TCGA, n=77)	TCGA	TCGA-CM-6163-01A-11D-1651-05
Colorectal cancer	Colon cancer, CMS2 subtype (TCGA, n=77)	TCGA	TCGA-CM-6164-01A-11D-1651-05
Colorectal cancer	Colon cancer, CMS2 subtype (TCGA, n=77)	TCGA	TCGA-CM-6166-01A-11D-1651-05
Colorectal cancer	Colon cancer, CMS2 subtype (TCGA, n=77)	TCGA	TCGA-CM-6170-01A-11D-1651-05
Colorectal cancer	Colon cancer, CMS2 subtype (TCGA, n=77)	TCGA	TCGA-CM-6172-01A-11D-1651-05
Colorectal cancer	Colon cancer, CMS2 subtype (TCGA, n=77)	TCGA	TCGA-CM-6676-01A-11D-1837-05
Colorectal cancer	Colon cancer, CMS2 subtype (TCGA, n=77)	TCGA	TCGA-CM-6677-01A-11D-1837-05
Colorectal cancer	Colon cancer, CMS2 subtype (TCGA, n=77)	TCGA	TCGA-CM-6678-01A-11D-1837-05
Colorectal cancer	Colon cancer, CMS2 subtype (TCGA, n=77)	TCGA	TCGA-D5-5537-01A-21D-1926-05
Colorectal cancer	Colon cancer, CMS2 subtype (TCGA, n=77)	TCGA	TCGA-D5-5540-01A-01D-1651-05
Colorectal cancer	Colon cancer, CMS2 subtype (TCGA, n=77)	TCGA	TCGA-D5-6532-01A-11D-1721-05
Colorectal cancer	Colon cancer, CMS2 subtype (TCGA, n=77)	TCGA	TCGA-D5-6533-01A-11D-1721-05
Colorectal cancer	Colon cancer, CMS2 subtype (TCGA, n=77)	TCGA	TCGA-D5-6537-01A-11D-1721-05
Colorectal cancer	Colon cancer, CMS2 subtype (TCGA, n=77)	TCGA	TCGA-D5-6538-01A-11D-1721-05
Colorectal cancer	Colon cancer, CMS2 subtype (TCGA, n=77)	TCGA	TCGA-D5-6932-01A-11D-1926-05
Colorectal cancer	Colon cancer, CMS2 subtype (TCGA, n=77)	TCGA	TCGA-DM-A0X9-01A-11D-A153-05
Colorectal cancer	Colon cancer, CMS2 subtype (TCGA, n=77)	TCGA	TCGA-DM-A0XF-01A-11D-A153-05
Colorectal cancer	Colon cancer, CMS2 subtype (TCGA, n=77)	TCGA	TCGA-DM-A1D0-01A-11D-A153-05
Colorectal cancer	Colon cancer, CMS2 subtype (TCGA, n=77)	TCGA	TCGA-DM-A1D7-01A-11D-A153-05
Colorectal cancer	Colon cancer, CMS2 subtype (TCGA, n=77)	TCGA	TCGA-DM-A1D8-01A-11D-A153-05
Colorectal cancer	Colon cancer, CMS2 subtype (TCGA, n=77)	TCGA	TCGA-DM-A1DB-01A-11D-A153-05
Colorectal cancer	Colon cancer, CMS2 subtype (TCGA, n=77)	TCGA	TCGA-DM-A282-01A-12D-A16X-05
Colorectal cancer	Colon cancer, CMS2 subtype (TCGA, n=77)	TCGA	TCGA-DM-A28H-01A-11D-A16X-05
Colorectal cancer	Colon cancer, CMS2 subtype (TCGA, n=77)	TCGA	TCGA-F4-6808-01A-11D-1837-05
Colorectal cancer	Colon cancer, CMS2 subtype (TCGA, n=77)	TCGA	TCGA-F4-6854-01A-11D-1926-05
Colorectal cancer	Colon cancer, CMS2 subtype (TCGA, n=77)	TCGA	TCGA-G4-6293-01A-11D-1721-05
Colorectal cancer	Colon cancer, CMS2 subtype (TCGA, n=77)	TCGA	TCGA-G4-6294-01A-11D-1772-05
Colorectal cancer	Colon cancer, CMS2 subtype (TCGA, n=77)	TCGA	TCGA-G4-6295-01A-11D-1721-05
Colorectal cancer	Colon cancer, CMS2 subtype (TCGA, n=77)	TCGA	TCGA-G4-6298-01A-11D-1721-05
Colorectal cancer	Colon cancer, CMS2 subtype (TCGA, n=77)	TCGA	TCGA-G4-6303-01A-11D-1772-05
Colorectal cancer	Colon cancer, CMS2 subtype (TCGA, n=77)	TCGA	TCGA-G4-6306-01A-11D-1772-05
Colorectal cancer	Colon cancer, CMS2 subtype (TCGA, n=77)	TCGA	TCGA-G4-6307-01A-11D-1721-05
Colorectal cancer	Colon cancer, CMS2 subtype (TCGA, n=77)	TCGA	TCGA-G4-6315-01A-11D-1721-05
Colorectal cancer	Colon cancer, CMS2 subtype (TCGA, n=77)	TCGA	TCGA-G4-6317-01A-11D-1721-05
Colorectal cancer	Colon cancer, CMS2 subtype (TCGA, n=77)	TCGA	TCGA-G4-6626-01A-11D-1772-05
Colorectal cancer	Colon cancer, CMS3 subtype (TCGA, n=35)	TCGA	TCGA-A6-6141-01A-11D-1772-05
Colorectal cancer	Colon cancer, CMS3 subtype (TCGA, n=35)	TCGA	TCGA-AA-3502-01A-01D-1407-05
Colorectal cancer	Colon cancer, CMS3 subtype (TCGA, n=35)	TCGA	TCGA-AA-3655-01A-02D-1721-05
Colorectal cancer	Colon cancer, CMS3 subtype (TCGA, n=35)	TCGA	TCGA-AA-3663-01A-01D-1721-05
Colorectal cancer	Colon cancer, CMS3 subtype (TCGA, n=35)	TCGA	TCGA-AY-6386-01A-21D-1721-05
Colorectal cancer	Colon cancer, CMS3 subtype (TCGA, n=35)	TCGA	TCGA-AZ-4313-01A-01D-1407-05
Colorectal cancer	Colon cancer, CMS3 subtype (TCGA, n=35)	TCGA	TCGA-AZ-5407-01A-01D-1721-05
Colorectal cancer	Colon cancer, CMS3 subtype (TCGA, n=35)	TCGA	TCGA-AZ-6599-01A-11D-1772-05
Colorectal cancer	Colon cancer, CMS3 subtype (TCGA, n=35)	TCGA	TCGA-AZ-6606-01A-11D-1837-05
Colorectal cancer	Colon cancer, CMS3 subtype (TCGA, n=35)	TCGA	TCGA-CA-5255-01A-11D-1837-05
Colorectal cancer	Colon cancer, CMS3 subtype (TCGA, n=35)	TCGA	TCGA-CA-5796-01A-01D-1651-05
Colorectal cancer	Colon cancer, CMS3 subtype (TCGA, n=35)	TCGA	TCGA-CK-4950-01A-01D-1721-05
Colorectal cancer	Colon cancer, CMS3 subtype (TCGA, n=35)	TCGA	TCGA-CK-4952-01A-01D-1721-05
Colorectal cancer	Colon cancer, CMS3 subtype (TCGA, n=35)	TCGA	TCGA-CK-6747-01A-11D-1837-05
Colorectal cancer	Colon cancer, CMS3 subtype (TCGA, n=35)	TCGA	TCGA-CK-6751-01A-11D-1837-05
Colorectal cancer	Colon cancer, CMS3 subtype (TCGA, n=35)	TCGA	TCGA-CM-4746-01A-01D-1407-05
Colorectal cancer	Colon cancer, CMS3 subtype (TCGA, n=35)	TCGA	TCGA-CM-6680-01A-11D-1837-05
Colorectal cancer	Colon cancer, CMS3 subtype (TCGA, n=35)	TCGA	TCGA-D5-6530-01A-11D-1721-05
Colorectal cancer	Colon cancer, CMS3 subtype (TCGA, n=35)	TCGA	TCGA-D5-6539-01A-11D-1721-05
Colorectal cancer	Colon cancer, CMS3 subtype (TCGA, n=35)	TCGA	TCGA-D5-6920-01A-11D-1926-05
Colorectal cancer	Colon cancer, CMS3 subtype (TCGA, n=35)	TCGA	TCGA-DM-A1D4-01A-21D-A153-05
Colorectal cancer	Colon cancer, CMS3 subtype (TCGA, n=35)	TCGA	TCGA-DM-A1D6-01A-21D-A153-05
Colorectal cancer	Colon cancer, CMS3 subtype (TCGA, n=35)	TCGA	TCGA-DM-A1D9-01A-11D-A153-05
Colorectal cancer	Colon cancer, CMS3 subtype (TCGA, n=35)	TCGA	TCGA-DM-A1DA-01A-11D-A153-05
Colorectal cancer	Colon cancer, CMS3 subtype (TCGA, n=35)	TCGA	TCGA-DM-A280-01A-12D-A16X-05
Colorectal cancer	Colon cancer, CMS3 subtype (TCGA, n=35)	TCGA	TCGA-DM-A288-01A-11D-A16X-05
Colorectal cancer	Colon cancer, CMS3 subtype (TCGA, n=35)	TCGA	TCGA-DM-A28G-01A-11D-A16X-05
Colorectal cancer	Colon cancer, CMS3 subtype (TCGA, n=35)	TCGA	TCGA-DM-A28M-01A-12D-A16X-05
Colorectal cancer	Colon cancer, CMS3 subtype (TCGA, n=35)	TCGA	TCGA-F4-6806-01A-11D-1837-05
Colorectal cancer	Colon cancer, CMS3 subtype (TCGA, n=35)	TCGA	TCGA-F4-6856-01A-11D-1926-05
Colorectal cancer	Colon cancer, CMS3 subtype (TCGA, n=35)	TCGA	TCGA-G4-6304-01A-11D-1926-05
Colorectal cancer	Colon cancer, CMS3 subtype (TCGA, n=35)	TCGA	TCGA-G4-6309-01A-21D-1837-05
Colorectal cancer	Colon cancer, CMS3 subtype (TCGA, n=35)	TCGA	TCGA-G4-6320-01A-11D-1721-05
Colorectal cancer	Colon cancer, CMS3 subtype (TCGA, n=35)	TCGA	TCGA-G4-6322-01A-11D-1721-05
Colorectal cancer	Colon cancer, CMS3 subtype (TCGA, n=35)	TCGA	TCGA-G4-6323-01A-11D-1721-05
Colorectal cancer	Colon cancer, CMS4 subtype (TCGA, n=69)	TCGA	TCGA-A6-2671-01A-01D-1407-05
Colorectal cancer	Colon cancer, CMS4 subtype (TCGA, n=69)	TCGA	TCGA-A6-2675-01A-02D-1721-05
Colorectal cancer	Colon cancer, CMS4 subtype (TCGA, n=69)	TCGA	TCGA-A6-2681-01A-01D-1407-05
Colorectal cancer	Colon cancer, CMS4 subtype (TCGA, n=69)	TCGA	TCGA-A6-2682-01A-01D-1407-05
Colorectal cancer	Colon cancer, CMS4 subtype (TCGA, n=69)	TCGA	TCGA-A6-2684-01A-01D-1407-05
Colorectal cancer	Colon cancer, CMS4 subtype (TCGA, n=69)	TCGA	TCGA-A6-2685-01A-01D-1407-05
Colorectal cancer	Colon cancer, CMS4 subtype (TCGA, n=69)	TCGA	TCGA-A6-4107-01A-02D-1407-05
Colorectal cancer	Colon cancer, CMS4 subtype (TCGA, n=69)	TCGA	TCGA-A6-5664-01A-21D-1837-05
Colorectal cancer	Colon cancer, CMS4 subtype (TCGA, n=69)	TCGA	TCGA-A6-6142-01A-11D-1772-05
Colorectal cancer	Colon cancer, CMS4 subtype (TCGA, n=69)	TCGA	TCGA-A6-6651-01A-21D-1837-05
Colorectal cancer	Colon cancer, CMS4 subtype (TCGA, n=69)	TCGA	TCGA-A6-6654-01A-21D-1837-05
Colorectal cancer	Colon cancer, CMS4 subtype (TCGA, n=69)	TCGA	TCGA-A6-6781-01A-22D-1926-05
Colorectal cancer	Colon cancer, CMS4 subtype (TCGA, n=69)	TCGA	TCGA-A6-6782-01A-11D-1837-05
Colorectal cancer	Colon cancer, CMS4 subtype (TCGA, n=69)	TCGA	TCGA-AA-3489-01A-21D-1837-05
Colorectal cancer	Colon cancer, CMS4 subtype (TCGA, n=69)	TCGA	TCGA-AD-6899-01A-11D-1926-05
Colorectal cancer	Colon cancer, CMS4 subtype (TCGA, n=69)	TCGA	TCGA-AD-6901-01A-11D-1926-05
Colorectal cancer	Colon cancer, CMS4 subtype (TCGA, n=69)	TCGA	TCGA-AD-6964-01A-11D-1926-05
Colorectal cancer	Colon cancer, CMS4 subtype (TCGA, n=69)	TCGA	TCGA-AY-6196-01A-11D-1721-05
Colorectal cancer	Colon cancer, CMS4 subtype (TCGA, n=69)	TCGA	TCGA-AZ-4308-01A-01D-1407-05
Colorectal cancer	Colon cancer, CMS4 subtype (TCGA, n=69)	TCGA	TCGA-AZ-4323-01A-21D-1837-05
Colorectal cancer	Colon cancer, CMS4 subtype (TCGA, n=69)	TCGA	TCGA-AZ-5403-01A-01D-1651-05
Colorectal cancer	Colon cancer, CMS4 subtype (TCGA, n=69)	TCGA	TCGA-AZ-6600-01A-11D-1772-05
Colorectal cancer	Colon cancer, CMS4 subtype (TCGA, n=69)	TCGA	TCGA-AZ-6605-01A-11D-1837-05
Colorectal cancer	Colon cancer, CMS4 subtype (TCGA, n=69)	TCGA	TCGA-AZ-6607-01A-11D-1837-05
Colorectal cancer	Colon cancer, CMS4 subtype (TCGA, n=69)	TCGA	TCGA-CA-6717-01A-11D-1837-05
Colorectal cancer	Colon cancer, CMS4 subtype (TCGA, n=69)	TCGA	TCGA-CA-6719-01A-11D-1837-05
Colorectal cancer	Colon cancer, CMS4 subtype (TCGA, n=69)	TCGA	TCGA-CK-4948-01B-11D-1651-05
Colorectal cancer	Colon cancer, CMS4 subtype (TCGA, n=69)	TCGA	TCGA-CK-6748-01A-11D-1837-05
Colorectal cancer	Colon cancer, CMS4 subtype (TCGA, n=69)	TCGA	TCGA-CM-4748-01A-01D-1407-05
Colorectal cancer	Colon cancer, CMS4 subtype (TCGA, n=69)	TCGA	TCGA-CM-5341-01A-01D-1407-05
Colorectal cancer	Colon cancer, CMS4 subtype (TCGA, n=69)	TCGA	TCGA-CM-5344-01A-21D-1721-05
Colorectal cancer	Colon cancer, CMS4 subtype (TCGA, n=69)	TCGA	TCGA-CM-5348-01A-21D-1721-05
Colorectal cancer	Colon cancer, CMS4 subtype (TCGA, n=69)	TCGA	TCGA-CM-5349-01A-21D-1721-05
Colorectal cancer	Colon cancer, CMS4 subtype (TCGA, n=69)	TCGA	TCGA-CM-5860-01A-01D-1651-05
Colorectal cancer	Colon cancer, CMS4 subtype (TCGA, n=69)	TCGA	TCGA-CM-5863-01A-21D-1837-05
Colorectal cancer	Colon cancer, CMS4 subtype (TCGA, n=69)	TCGA	TCGA-CM-6162-01A-11D-1651-05
Colorectal cancer	Colon cancer, CMS4 subtype (TCGA, n=69)	TCGA	TCGA-CM-6165-01A-11D-1651-05
Colorectal cancer	Colon cancer, CMS4 subtype (TCGA, n=69)	TCGA	TCGA-CM-6167-01A-11D-1651-05
Colorectal cancer	Colon cancer, CMS4 subtype (TCGA, n=69)	TCGA	TCGA-CM-6168-01A-11D-1651-05
Colorectal cancer	Colon cancer, CMS4 subtype (TCGA, n=69)	TCGA	TCGA-CM-6169-01A-11D-1651-05
Colorectal cancer	Colon cancer, CMS4 subtype (TCGA, n=69)	TCGA	TCGA-CM-6679-01A-11D-1837-05
Colorectal cancer	Colon cancer, CMS4 subtype (TCGA, n=69)	TCGA	TCGA-D5-5538-01A-01D-1651-05
Colorectal cancer	Colon cancer, CMS4 subtype (TCGA, n=69)	TCGA	TCGA-D5-5541-01A-01D-1651-05
Colorectal cancer	Colon cancer, CMS4 subtype (TCGA, n=69)	TCGA	TCGA-D5-6529-01A-11D-1772-05
Colorectal cancer	Colon cancer, CMS4 subtype (TCGA, n=69)	TCGA	TCGA-D5-6534-01A-21D-1926-05
Colorectal cancer	Colon cancer, CMS4 subtype (TCGA, n=69)	TCGA	TCGA-D5-6536-01A-11D-1721-05
Colorectal cancer	Colon cancer, CMS4 subtype (TCGA, n=69)	TCGA	TCGA-D5-6541-01A-11D-1721-05
Colorectal cancer	Colon cancer, CMS4 subtype (TCGA, n=69)	TCGA	TCGA-D5-6898-01A-11D-1926-05
Colorectal cancer	Colon cancer, CMS4 subtype (TCGA, n=69)	TCGA	TCGA-D5-6922-01A-11D-1926-05
Colorectal cancer	Colon cancer, CMS4 subtype (TCGA, n=69)	TCGA	TCGA-D5-6924-01A-11D-1926-05
Colorectal cancer	Colon cancer, CMS4 subtype (TCGA, n=69)	TCGA	TCGA-D5-6926-01A-11D-1926-05
Colorectal cancer	Colon cancer, CMS4 subtype (TCGA, n=69)	TCGA	TCGA-D5-6929-01A-31D-1926-05
Colorectal cancer	Colon cancer, CMS4 subtype (TCGA, n=69)	TCGA	TCGA-F4-6459-01A-11D-1772-05
Colorectal cancer	Colon cancer, CMS4 subtype (TCGA, n=69)	TCGA	TCGA-F4-6460-01A-11D-1772-05
Colorectal cancer	Colon cancer, CMS4 subtype (TCGA, n=69)	TCGA	TCGA-F4-6461-01A-11D-1772-05
Colorectal cancer	Colon cancer, CMS4 subtype (TCGA, n=69)	TCGA	TCGA-F4-6463-01A-11D-1721-05
Colorectal cancer	Colon cancer, CMS4 subtype (TCGA, n=69)	TCGA	TCGA-F4-6569-01A-11D-1772-05
Colorectal cancer	Colon cancer, CMS4 subtype (TCGA, n=69)	TCGA	TCGA-F4-6703-01A-11D-1837-05
Colorectal cancer	Colon cancer, CMS4 subtype (TCGA, n=69)	TCGA	TCGA-F4-6704-01A-11D-1837-05
Colorectal cancer	Colon cancer, CMS4 subtype (TCGA, n=69)	TCGA	TCGA-F4-6805-01A-11D-1837-05
Colorectal cancer	Colon cancer, CMS4 subtype (TCGA, n=69)	TCGA	TCGA-F4-6807-01A-11D-1837-05
Colorectal cancer	Colon cancer, CMS4 subtype (TCGA, n=69)	TCGA	TCGA-F4-6809-01A-11D-1837-05
Colorectal cancer	Colon cancer, CMS4 subtype (TCGA, n=69)	TCGA	TCGA-F4-6855-01A-11D-1926-05
Colorectal cancer	Colon cancer, CMS4 subtype (TCGA, n=69)	TCGA	TCGA-G4-6297-01A-11D-1721-05
Colorectal cancer	Colon cancer, CMS4 subtype (TCGA, n=69)	TCGA	TCGA-G4-6302-01A-11D-1721-05
Colorectal cancer	Colon cancer, CMS4 subtype (TCGA, n=69)	TCGA	TCGA-G4-6310-01A-11D-1721-05
Colorectal cancer	Colon cancer, CMS4 subtype (TCGA, n=69)	TCGA	TCGA-G4-6311-01A-11D-1721-05
Colorectal cancer	Colon cancer, CMS4 subtype (TCGA, n=69)	TCGA	TCGA-G4-6314-01A-11D-1721-05
Colorectal cancer	Colon cancer, CMS4 subtype (TCGA, n=69)	TCGA	TCGA-G4-6627-01A-11D-1772-05
Colorectal cancer	Colon cancer, undetermined subtype (TCGA, n=36)	TCGA	TCGA-A6-2679-01A-02D-1407-05
Colorectal cancer	Colon cancer, undetermined subtype (TCGA, n=36)	TCGA	TCGA-A6-4105-01A-02D-1772-05
Colorectal cancer	Colon cancer, undetermined subtype (TCGA, n=36)	TCGA	TCGA-A6-6138-01A-11D-1772-05
Colorectal cancer	Colon cancer, undetermined subtype (TCGA, n=36)	TCGA	TCGA-A6-6649-01A-11D-1772-05
Colorectal cancer	Colon cancer, undetermined subtype (TCGA, n=36)	TCGA	TCGA-AA-3496-01A-21D-1837-05
Colorectal cancer	Colon cancer, undetermined subtype (TCGA, n=36)	TCGA	TCGA-AA-3511-01A-21D-1837-05
Colorectal cancer	Colon cancer, undetermined subtype (TCGA, n=36)	TCGA	TCGA-AD-6548-01A-11D-1837-05
Colorectal cancer	Colon cancer, undetermined subtype (TCGA, n=36)	TCGA	TCGA-AM-5820-01A-01D-1651-05
Colorectal cancer	Colon cancer, undetermined subtype (TCGA, n=36)	TCGA	TCGA-AY-5543-01A-01D-1651-05
Colorectal cancer	Colon cancer, undetermined subtype (TCGA, n=36)	TCGA	TCGA-AZ-4315-01A-01D-1407-05
Colorectal cancer	Colon cancer, undetermined subtype (TCGA, n=36)	TCGA	TCGA-AZ-4614-01A-01D-1407-05
Colorectal cancer	Colon cancer, undetermined subtype (TCGA, n=36)	TCGA	TCGA-AZ-4684-01A-01D-1407-05
Colorectal cancer	Colon cancer, undetermined subtype (TCGA, n=36)	TCGA	TCGA-CA-5254-01A-21D-1837-05
Colorectal cancer	Colon cancer, undetermined subtype (TCGA, n=36)	TCGA	TCGA-CK-4947-01B-11D-1651-05
Colorectal cancer	Colon cancer, undetermined subtype (TCGA, n=36)	TCGA	TCGA-CM-4751-01A-02D-1837-05
Colorectal cancer	Colon cancer, undetermined subtype (TCGA, n=36)	TCGA	TCGA-CM-5868-01A-01D-1651-05
Colorectal cancer	Colon cancer, undetermined subtype (TCGA, n=36)	TCGA	TCGA-D5-5539-01A-01D-1651-05
Colorectal cancer	Colon cancer, undetermined subtype (TCGA, n=36)	TCGA	TCGA-D5-6531-01A-11D-1721-05
Colorectal cancer	Colon cancer, undetermined subtype (TCGA, n=36)	TCGA	TCGA-D5-6535-01A-11D-1721-05
Colorectal cancer	Colon cancer, undetermined subtype (TCGA, n=36)	TCGA	TCGA-DM-A0XD-01A-12D-A153-05
Colorectal cancer	Colon cancer, undetermined subtype (TCGA, n=36)	TCGA	TCGA-DM-A285-01A-11D-A16X-05
Colorectal cancer	Colon cancer, undetermined subtype (TCGA, n=36)	TCGA	TCGA-G4-6321-01A-11D-1721-05
Colorectal cancer	Colon cancer, undetermined subtype (TCGA, n=36)	TCGA	TCGA-G4-6625-01A-21D-1772-05
Colorectal cancer	Colon cancer, undetermined subtype (TCGA, n=36)	TCGA	TCGA-A6-2686-01A-01D-1407-05
Colorectal cancer	Colon cancer, undetermined subtype (TCGA, n=36)	TCGA	TCGA-A6-5657-01A-01D-1651-05
Colorectal cancer	Colon cancer, undetermined subtype (TCGA, n=36)	TCGA	TCGA-AA-3510-01A-01D-1407-05
Colorectal cancer	Colon cancer, undetermined subtype (TCGA, n=36)	TCGA	TCGA-AZ-4682-01B-01D-1407-05
Colorectal cancer	Colon cancer, undetermined subtype (TCGA, n=36)	TCGA	TCGA-CM-4744-01A-01D-1407-05
Colorectal cancer	Colon cancer, undetermined subtype (TCGA, n=36)	TCGA	TCGA-D5-6923-01A-11D-1926-05
Colorectal cancer	Colon cancer, undetermined subtype (TCGA, n=36)	TCGA	TCGA-D5-7000-01A-11D-1926-05
Colorectal cancer	Colon cancer, undetermined subtype (TCGA, n=36)	TCGA	TCGA-DM-A28A-01A-21D-A16X-05
Colorectal cancer	Colon cancer, undetermined subtype (TCGA, n=36)	TCGA	TCGA-DM-A28C-01A-11D-A16X-05
Colorectal cancer	Colon cancer, undetermined subtype (TCGA, n=36)	TCGA	TCGA-DM-A28E-01A-11D-A16X-05
Colorectal cancer	Colon cancer, undetermined subtype (TCGA, n=36)	TCGA	TCGA-DM-A28F-01A-11D-A16X-05
Colorectal cancer	Colon cancer, undetermined subtype (TCGA, n=36)	TCGA	TCGA-DM-A28K-01A-21D-A16X-05
Colorectal cancer	Colon cancer, undetermined subtype (TCGA, n=36)	TCGA	TCGA-F4-6857-01A-11D-1926-05
Colorectal normal mucosa	Colon normal mucosa (from CRC patient; GSE42752, n=22)	GSE42752	GSM1049386
Colorectal normal mucosa	Colon normal mucosa (from CRC patient; GSE42752, n=22)	GSE42752	GSM1049387
Colorectal normal mucosa	Colon normal mucosa (from CRC patient; GSE42752, n=22)	GSE42752	GSM1049388
Colorectal normal mucosa	Colon normal mucosa (from CRC patient; GSE42752, n=22)	GSE42752	GSM1049389
Colorectal normal mucosa	Colon normal mucosa (from CRC patient; GSE42752, n=22)	GSE42752	GSM1049390
Colorectal normal mucosa	Colon normal mucosa (from CRC patient; GSE42752, n=22)	GSE42752	GSM1049391
Colorectal normal mucosa	Colon normal mucosa (from CRC patient; GSE42752, n=22)	GSE42752	GSM1049392
Colorectal normal mucosa	Colon normal mucosa (from CRC patient; GSE42752, n=22)	GSE42752	GSM1049393
Colorectal normal mucosa	Colon normal mucosa (from CRC patient; GSE42752, n=22)	GSE42752	GSM1049394
Colorectal normal mucosa	Colon normal mucosa (from CRC patient; GSE42752, n=22)	GSE42752	GSM1049395
Colorectal normal mucosa	Colon normal mucosa (from CRC patient; GSE42752, n=22)	GSE42752	GSM1049396
Colorectal normal mucosa	Colon normal mucosa (from CRC patient; GSE42752, n=22)	GSE42752	GSM1049397
Colorectal normal mucosa	Colon normal mucosa (from CRC patient; GSE42752, n=22)	GSE42752	GSM1049398
Colorectal normal mucosa	Colon normal mucosa (from CRC patient; GSE42752, n=22)	GSE42752	GSM1049399
Colorectal normal mucosa	Colon normal mucosa (from CRC patient; GSE42752, n=22)	GSE42752	GSM1049400
Colorectal normal mucosa	Colon normal mucosa (from CRC patient; GSE42752, n=22)	GSE42752	GSM1049401
Colorectal normal mucosa	Colon normal mucosa (from CRC patient; GSE42752, n=22)	GSE42752	GSM1049402
Colorectal normal mucosa	Colon normal mucosa (from CRC patient; GSE42752, n=22)	GSE42752	GSM1049403
Colorectal normal mucosa	Colon normal mucosa (from CRC patient; GSE42752, n=22)	GSE42752	GSM1049404
Colorectal normal mucosa	Colon normal mucosa (from CRC patient; GSE42752, n=22)	GSE42752	GSM1049405
Colorectal normal mucosa	Colon normal mucosa (from CRC patient; GSE42752, n=22)	GSE42752	GSM1049406
Colorectal normal mucosa	Colon normal mucosa (from CRC patient; GSE42752, n=22)	GSE42752	GSM1049407
Colorectal normal mucosa	Colon normal mucosa (GSE42752, n=19)	GSE42752	GSM1049367
Colorectal normal mucosa	Colon normal mucosa (GSE42752, n=19)	GSE42752	GSM1049368
Colorectal normal mucosa	Colon normal mucosa (GSE42752, n=19)	GSE42752	GSM1049369
Colorectal normal mucosa	Colon normal mucosa (GSE42752, n=19)	GSE42752	GSM1049370
Colorectal normal mucosa	Colon normal mucosa (GSE42752, n=19)	GSE42752	GSM1049371
Colorectal normal mucosa	Colon normal mucosa (GSE42752, n=19)	GSE42752	GSM1049372
Colorectal normal mucosa	Colon normal mucosa (GSE42752, n=19)	GSE42752	GSM1049373
Colorectal normal mucosa	Colon normal mucosa (GSE42752, n=19)	GSE42752	GSM1049374
Colorectal normal mucosa	Colon normal mucosa (GSE42752, n=19)	GSE42752	GSM1049375
Colorectal normal mucosa	Colon normal mucosa (GSE42752, n=19)	GSE42752	GSM1049376
Colorectal normal mucosa	Colon normal mucosa (GSE42752, n=19)	GSE42752	GSM1049377
Colorectal normal mucosa	Colon normal mucosa (GSE42752, n=19)	GSE42752	GSM1049378
Colorectal normal mucosa	Colon normal mucosa (GSE42752, n=19)	GSE42752	GSM1049379
Colorectal normal mucosa	Colon normal mucosa (GSE42752, n=19)	GSE42752	GSM1049380
Colorectal normal mucosa	Colon normal mucosa (GSE42752, n=19)	GSE42752	GSM1049381
Colorectal normal mucosa	Colon normal mucosa (GSE42752, n=19)	GSE42752	GSM1049382
Colorectal normal mucosa	Colon normal mucosa (GSE42752, n=19)	GSE42752	GSM1049383
Colorectal normal mucosa	Colon normal mucosa (GSE42752, n=19)	GSE42752	GSM1049384
Colorectal normal mucosa	Colon normal mucosa (GSE42752, n=19)	GSE42752	GSM1049385
Colorectal normal mucosa	colon, (GSE41754, n=2)	GSE41754	GSM1018548
Colorectal normal mucosa	colon, (GSE41754, n=2)	GSE41754	GSM1018550
Colorectal normal mucosa	Colon, mucosa (GSE48684, n=3)	GSE48684	GSM1183439
Colorectal normal mucosa	Colon, mucosa (GSE48684, n=3)	GSE48684	GSM1183444
Colorectal normal mucosa	Colon, mucosa (GSE48684, n=3)	GSE48684	GSM1183487
Colorectal adenomas	Colorectal adenoma (GSE48684, n=25)	GSE48684	GSM1183445
Colorectal adenomas	Colorectal adenoma (GSE48684, n=25)	GSE48684	GSM1183447
Colorectal adenomas	Colorectal adenoma (GSE48684, n=25)	GSE48684	GSM1183449
Colorectal adenomas	Colorectal adenoma (GSE48684, n=25)	GSE48684	GSM1183450
Colorectal adenomas	Colorectal adenoma (GSE48684, n=25)	GSE48684	GSM1183451
Colorectal adenomas	Colorectal adenoma (GSE48684, n=25)	GSE48684	GSM1183452
Colorectal adenomas	Colorectal adenoma (GSE48684, n=25)	GSE48684	GSM1183503
Colorectal adenomas	Colorectal adenoma (GSE48684, n=25)	GSE48684	GSM1183509
Colorectal adenomas	Colorectal adenoma (GSE48684, n=25)	GSE48684	GSM1183510
Colorectal adenomas	Colorectal adenoma (GSE48684, n=25)	GSE48684	GSM1235136
Colorectal adenomas	Colorectal adenoma (GSE48684, n=25)	GSE48684	GSM1235137
Colorectal adenomas	Colorectal adenoma (GSE48684, n=25)	GSE48684	GSM1235138
Colorectal adenomas	Colorectal adenoma (GSE48684, n=25)	GSE48684	GSM1235139
Colorectal adenomas	Colorectal adenoma (GSE48684, n=25)	GSE48684	GSM1235141
Colorectal adenomas	Colorectal adenoma (GSE48684, n=25)	GSE48684	GSM1235142
Colorectal adenomas	Colorectal adenoma (GSE48684, n=25)	GSE48684	GSM1235143
Colorectal adenomas	Colorectal adenoma (GSE48684, n=25)	GSE48684	GSM1235144
Colorectal adenomas	Colorectal adenoma (GSE48684, n=25)	GSE48684	GSM1235146
Colorectal adenomas	Colorectal adenoma (GSE48684, n=25)	GSE48684	GSM1235147
Colorectal adenomas	Colorectal adenoma (GSE48684, n=25)	GSE48684	GSM1235148
Colorectal adenomas	Colorectal adenoma (GSE48684, n=25)	GSE48684	GSM1235150
Colorectal adenomas	Colorectal adenoma (GSE48684, n=25)	GSE48684	GSM1235151
Colorectal adenomas	Colorectal adenoma (GSE48684, n=25)	GSE48684	GSM1235152
Colorectal adenomas	Colorectal adenoma (GSE48684, n=25)	GSE48684	GSM1235153
Colorectal adenomas	Colorectal adenoma (GSE48684, n=25)	GSE48684	GSM1235157
Colorectal adenomas	Colorectal adenoma highly differentiated (E-MTAB-6450, n=12)	E-MTAB-6450	41 m P
Colorectal adenomas	Colorectal adenoma highly differentiated (E-MTAB-6450, n=12)	E-MTAB-6450	412 w P
Colorectal adenomas	Colorectal adenoma highly differentiated (E-MTAB-6450, n=12)	E-MTAB-6450	413 w P
Colorectal adenomas	Colorectal adenoma highly differentiated (E-MTAB-6450, n=12)	E-MTAB-6450	415 m P
Colorectal adenomas	Colorectal adenoma highly differentiated (E-MTAB-6450, n=12)	E-MTAB-6450	418 w P
Colorectal adenomas	Colorectal adenoma highly differentiated (E-MTAB-6450, n=12)	E-MTAB-6450	434_mP
Colorectal adenomas	Colorectal adenoma highly differentiated (E-MTAB-6450, n=12)	E-MTAB-6450	446_wP1
Colorectal adenomas	Colorectal adenoma highly differentiated (E-MTAB-6450, n=12)	E-MTAB-6450	446_wP2
Colorectal adenomas	Colorectal adenoma highly differentiated (E-MTAB-6450, n=12)	E-MTAB-6450	461_wP1
Colorectal adenomas	Colorectal adenoma highly differentiated (E-MTAB-6450, n=12)	E-MTAB-6450	462_wP1
Colorectal adenomas	Colorectal adenoma highly differentiated (E-MTAB-6450, n=12)	E-MTAB-6450	463_mP1
Colorectal adenomas	Colorectal adenoma highly differentiated (E-MTAB-6450, n=12)	E-MTAB-6450	467_mP1
Colorectal adenomas	Colorectal adenoma medium differentiated (E-MTAB-6450, n=21)	E-MTAB-6450	419 mP
Colorectal adenomas	Colorectal adenoma medium differentiated (E-MTAB-6450, n=21)	E-MTAB-6450	420 mP
Colorectal adenomas	Colorectal adenoma medium differentiated (E-MTAB-6450, n=21)	E-MTAB-6450	424 wP A
Colorectal adenomas	Colorectal adenoma medium differentiated (E-MTAB-6450, n=21)	E-MTAB-6450	425 wP2A
Colorectal adenomas	Colorectal adenoma medium differentiated (E-MTAB-6450, n=21)	E-MTAB-6450	43 w PB
Colorectal adenomas	Colorectal adenoma medium differentiated (E-MTAB-6450, n=21)	E-MTAB-6450	430_wP
Colorectal adenomas	Colorectal adenoma medium differentiated (E-MTAB-6450, n=21)	E-MTAB-6450	432_wP
Colorectal adenomas	Colorectal adenoma medium differentiated (E-MTAB-6450, n=21)	E-MTAB-6450	435_wP
Colorectal adenomas	Colorectal adenoma medium differentiated (E-MTAB-6450, n=21)	E-MTAB-6450	437_mP
Colorectal adenomas	Colorectal adenoma medium differentiated (E-MTAB-6450, n=21)	E-MTAB-6450	438_mP
Colorectal adenomas	Colorectal adenoma medium differentiated (E-MTAB-6450, n=21)	E-MTAB-6450	439_mP
Colorectal adenomas	Colorectal adenoma medium differentiated (E-MTAB-6450, n=21)	E-MTAB-6450	452_mP1
Colorectal adenomas	Colorectal adenoma medium differentiated (E-MTAB-6450, n=21)	E-MTAB-6450	452_mP2
Colorectal adenomas	Colorectal adenoma medium differentiated (E-MTAB-6450, n=21)	E-MTAB-6450	452_mP3
Colorectal adenomas	Colorectal adenoma medium differentiated (E-MTAB-6450, n=21)	E-MTAB-6450	452_mP4
Colorectal adenomas	Colorectal adenoma medium differentiated (E-MTAB-6450, n=21)	E-MTAB-6450	457_mP1
Colorectal adenomas	Colorectal adenoma medium differentiated (E-MTAB-6450, n=21)	E-MTAB-6450	49 m P
Colorectal adenomas	Colorectal adenoma medium differentiated (E-MTAB-6450, n=21)	E-MTAB-6450	466_mP1
Colorectal adenomas	Colorectal adenoma medium differentiated (E-MTAB-6450, n=21)	E-MTAB-6450	469_mP1
Colorectal adenomas	Colorectal adenoma medium differentiated (E-MTAB-6450, n=21)	E-MTAB-6450	471_mP1
Colorectal adenomas	Colorectal adenoma medium differentiated (E-MTAB-6450, n=21)	E-MTAB-6450	473_mP1
Colorectal adenomas	Colorectal adenoma poorly differentiated (E-MTAB-6450, n=21)	E-MTAB-6450	42 w P
Colorectal adenomas	Colorectal adenoma poorly differentiated (E-MTAB-6450, n=21)	E-MTAB-6450	42 w PB
Colorectal adenomas	Colorectal adenoma poorly differentiated (E-MTAB-6450, n=21)	E-MTAB-6450	421 wP
Colorectal adenomas	Colorectal adenoma poorly differentiated (E-MTAB-6450, n=21)	E-MTAB-6450	425 wP3B
Colorectal adenomas	Colorectal adenoma poorly differentiated (E-MTAB-6450, n=21)	E-MTAB-6450	426 mP
Colorectal adenomas	Colorectal adenoma poorly differentiated (E-MTAB-6450, n=21)	E-MTAB-6450	431_wP
Colorectal adenomas	Colorectal adenoma poorly differentiated (E-MTAB-6450, n=21)	E-MTAB-6450	433_mP
Colorectal adenomas	Colorectal adenoma poorly differentiated (E-MTAB-6450, n=21)	E-MTAB-6450	442_wP
Colorectal adenomas	Colorectal adenoma poorly differentiated (E-MTAB-6450, n=21)	E-MTAB-6450	443_mP
Colorectal adenomas	Colorectal adenoma poorly differentiated (E-MTAB-6450, n=21)	E-MTAB-6450	445_wP1
Colorectal adenomas	Colorectal adenoma poorly differentiated (E-MTAB-6450, n=21)	E-MTAB-6450	445_wP2
Colorectal adenomas	Colorectal adenoma poorly differentiated (E-MTAB-6450, n=21)	E-MTAB-6450	45 m P
Colorectal adenomas	Colorectal adenoma poorly differentiated (E-MTAB-6450, n=21)	E-MTAB-6450	453_mP2
Colorectal adenomas	Colorectal adenoma poorly differentiated (E-MTAB-6450, n=21)	E-MTAB-6450	464_mP1
Colorectal adenomas	Colorectal adenoma poorly differentiated (E-MTAB-6450, n=21)	E-MTAB-6450	464_mP2
Colorectal adenomas	Colorectal adenoma poorly differentiated (E-MTAB-6450, n=21)	E-MTAB-6450	465_mP1
Colorectal adenomas	Colorectal adenoma poorly differentiated (E-MTAB-6450, n=21)	E-MTAB-6450	465_mP2
Colorectal adenomas	Colorectal adenoma poorly differentiated (E-MTAB-6450, n=21)	E-MTAB-6450	465_mP3
Colorectal adenomas	Colorectal adenoma poorly differentiated (E-MTAB-6450, n=21)	E-MTAB-6450	468_mP1
Colorectal adenomas	Colorectal adenoma poorly differentiated (E-MTAB-6450, n=21)	E-MTAB-6450	470_mP1
Colorectal adenomas	Colorectal adenoma poorly differentiated (E-MTAB-6450, n=21)	E-MTAB-6450	472_wP1
Colorectal adenomass	Colorectal adenomas (SYSCOL, n=26)	SYSCOL	Available from author upon request
Colorectal adenomass	Colorectal adenomas (SYSCOL, n=26)	SYSCOL	Available from author upon request
Colorectal adenomass	Colorectal adenomas (SYSCOL, n=26)	SYSCOL	Available from author upon request
Colorectal adenomass	Colorectal adenomas (SYSCOL, n=26)	SYSCOL	Available from author upon request
Colorectal adenomass	Colorectal adenomas (SYSCOL, n=26)	SYSCOL	Available from author upon request
Colorectal adenomass	Colorectal adenomas (SYSCOL, n=26)	SYSCOL	Available from author upon request
Colorectal adenomass	Colorectal adenomas (SYSCOL, n=26)	SYSCOL	Available from author upon request
Colorectal adenomass	Colorectal adenomas (SYSCOL, n=26)	SYSCOL	Available from author upon request
Colorectal adenomass	Colorectal adenomas (SYSCOL, n=26)	SYSCOL	Available from author upon request
Colorectal adenomass	Colorectal adenomas (SYSCOL, n=26)	SYSCOL	Available from author upon request
Colorectal adenomass	Colorectal adenomas (SYSCOL, n=26)	SYSCOL	Available from author upon request
Colorectal adenomass	Colorectal adenomas (SYSCOL, n=26)	SYSCOL	Available from author upon request
Colorectal adenomass	Colorectal adenomas (SYSCOL, n=26)	SYSCOL	Available from author upon request
Colorectal adenomass	Colorectal adenomas (SYSCOL, n=26)	SYSCOL	Available from author upon request
Colorectal adenomass	Colorectal adenomas (SYSCOL, n=26)	SYSCOL	Available from author upon request
Colorectal adenomass	Colorectal adenomas (SYSCOL, n=26)	SYSCOL	Available from author upon request
Colorectal adenomass	Colorectal adenomas (SYSCOL, n=26)	SYSCOL	Available from author upon request
Colorectal adenomass	Colorectal adenomas (SYSCOL, n=26)	SYSCOL	Available from author upon request
Colorectal adenomass	Colorectal adenomas (SYSCOL, n=26)	SYSCOL	Available from author upon request
Colorectal adenomass	Colorectal adenomas (SYSCOL, n=26)	SYSCOL	Available from author upon request
Colorectal adenomass	Colorectal adenomas (SYSCOL, n=26)	SYSCOL	Available from author upon request
Colorectal adenomass	Colorectal adenomas (SYSCOL, n=26)	SYSCOL	Available from author upon request
Colorectal adenomass	Colorectal adenomas (SYSCOL, n=26)	SYSCOL	Available from author upon request
Colorectal adenomass	Colorectal adenomas (SYSCOL, n=26)	SYSCOL	Available from author upon request
Colorectal adenomass	Colorectal adenomas (SYSCOL, n=26)	SYSCOL	Available from author upon request
Colorectal adenomass	Colorectal adenomas (SYSCOL, n=26)	SYSCOL	Available from author upon request
Colorectal cancer	Colorectal cancer (GSE48684, n=20)	GSE48684	GSM1183455
Colorectal cancer	Colorectal cancer (GSE48684, n=20)	GSE48684	GSM1183456
Colorectal cancer	Colorectal cancer (GSE48684, n=20)	GSE48684	GSM1183458
Colorectal cancer	Colorectal cancer (GSE48684, n=20)	GSE48684	GSM1183459
Colorectal cancer	Colorectal cancer (GSE48684, n=20)	GSE48684	GSM1183462
Colorectal cancer	Colorectal cancer (GSE48684, n=20)	GSE48684	GSM1183464
Colorectal cancer	Colorectal cancer (GSE48684, n=20)	GSE48684	GSM1183465
Colorectal cancer	Colorectal cancer (GSE48684, n=20)	GSE48684	GSM1183466
Colorectal cancer	Colorectal cancer (GSE48684, n=20)	GSE48684	GSM1183515
Colorectal cancer	Colorectal cancer (GSE48684, n=20)	GSE48684	GSM1183522
Colorectal cancer	Colorectal cancer (GSE48684, n=20)	GSE48684	GSM1183526
Colorectal cancer	Colorectal cancer (GSE48684, n=20)	GSE48684	GSM1183527
Colorectal cancer	Colorectal cancer (GSE48684, n=20)	GSE48684	GSM1183530
Colorectal cancer	Colorectal cancer (GSE48684, n=20)	GSE48684	GSM1183531
Colorectal cancer	Colorectal cancer (GSE48684, n=20)	GSE48684	GSM1183537
Colorectal cancer	Colorectal cancer (GSE48684, n=20)	GSE48684	GSM1183538
Colorectal cancer	Colorectal cancer (GSE48684, n=20)	GSE48684	GSM1183540
Colorectal cancer	Colorectal cancer (GSE48684, n=20)	GSE48684	GSM1183542
Colorectal cancer	Colorectal cancer (GSE48684, n=20)	GSE48684	GSM1183552
Colorectal cancer	Colorectal cancer (GSE48684, n=20)	GSE48684	GSM1183558
Colorectal cancer	Colorectal Cancer, CIN subtype (ref.3; SYSCOL, n=100)	SYSCOL	Available from author upon request
Colorectal cancer	Colorectal Cancer, CIN subtype (ref.3; SYSCOL, n=100)	SYSCOL	Available from author upon request
Colorectal cancer	Colorectal Cancer, CIN subtype (ref.3; SYSCOL, n=100)	SYSCOL	Available from author upon request
Colorectal cancer	Colorectal Cancer, CIN subtype (ref.3; SYSCOL, n=100)	SYSCOL	Available from author upon request
Colorectal cancer	Colorectal Cancer, CIN subtype (ref.3; SYSCOL, n=100)	SYSCOL	Available from author upon request
Colorectal cancer	Colorectal Cancer, CIN subtype (ref.3; SYSCOL, n=100)	SYSCOL	Available from author upon request
Colorectal cancer	Colorectal Cancer, CIN subtype (ref.3; SYSCOL, n=100)	SYSCOL	Available from author upon request
Colorectal cancer	Colorectal Cancer, CIN subtype (ref.3; SYSCOL, n=100)	SYSCOL	Available from author upon request
Colorectal cancer	Colorectal Cancer, CIN subtype (ref.3; SYSCOL, n=100)	SYSCOL	Available from author upon request
Colorectal cancer	Colorectal Cancer, CIN subtype (ref.3; SYSCOL, n=100)	SYSCOL	Available from author upon request
Colorectal cancer	Colorectal Cancer, CIN subtype (ref.3; SYSCOL, n=100)	SYSCOL	Available from author upon request
Colorectal cancer	Colorectal Cancer, CIN subtype (ref.3; SYSCOL, n=100)	SYSCOL	Available from author upon request
Colorectal cancer	Colorectal Cancer, CIN subtype (ref.3; SYSCOL, n=100)	SYSCOL	Available from author upon request
Colorectal cancer	Colorectal Cancer, CIN subtype (ref.3; SYSCOL, n=100)	SYSCOL	Available from author upon request
Colorectal cancer	Colorectal Cancer, CIN subtype (ref.3; SYSCOL, n=100)	SYSCOL	Available from author upon request
Colorectal cancer	Colorectal Cancer, CIN subtype (ref.3; SYSCOL, n=100)	SYSCOL	Available from author upon request
Colorectal cancer	Colorectal Cancer, CIN subtype (ref.3; SYSCOL, n=100)	SYSCOL	Available from author upon request
Colorectal cancer	Colorectal Cancer, CIN subtype (ref.3; SYSCOL, n=100)	SYSCOL	Available from author upon request
Colorectal cancer	Colorectal Cancer, CIN subtype (ref.3; SYSCOL, n=100)	SYSCOL	Available from author upon request
Colorectal cancer	Colorectal Cancer, CIN subtype (ref.3; SYSCOL, n=100)	SYSCOL	Available from author upon request
Colorectal cancer	Colorectal Cancer, CIN subtype (ref.3; SYSCOL, n=100)	SYSCOL	Available from author upon request
Colorectal cancer	Colorectal Cancer, CIN subtype (ref.3; SYSCOL, n=100)	SYSCOL	Available from author upon request
Colorectal cancer	Colorectal Cancer, CIN subtype (ref.3; SYSCOL, n=100)	SYSCOL	Available from author upon request
Colorectal cancer	Colorectal Cancer, CIN subtype (ref.3; SYSCOL, n=100)	SYSCOL	Available from author upon request
Colorectal cancer	Colorectal Cancer, CIN subtype (ref.3; SYSCOL, n=100)	SYSCOL	Available from author upon request
Colorectal cancer	Colorectal Cancer, CIN subtype (ref.3; SYSCOL, n=100)	SYSCOL	Available from author upon request
Colorectal cancer	Colorectal Cancer, CIN subtype (ref.3; SYSCOL, n=100)	SYSCOL	Available from author upon request
Colorectal cancer	Colorectal Cancer, CIN subtype (ref.3; SYSCOL, n=100)	SYSCOL	Available from author upon request
Colorectal cancer	Colorectal Cancer, CIN subtype (ref.3; SYSCOL, n=100)	SYSCOL	Available from author upon request
Colorectal cancer	Colorectal Cancer, CIN subtype (ref.3; SYSCOL, n=100)	SYSCOL	Available from author upon request
Colorectal cancer	Colorectal Cancer, CIN subtype (ref.3; SYSCOL, n=100)	SYSCOL	Available from author upon request
Colorectal cancer	Colorectal Cancer, CIN subtype (ref.3; SYSCOL, n=100)	SYSCOL	Available from author upon request
Colorectal cancer	Colorectal Cancer, CIN subtype (ref.3; SYSCOL, n=100)	SYSCOL	Available from author upon request
Colorectal cancer	Colorectal Cancer, CIN subtype (ref.3; SYSCOL, n=100)	SYSCOL	Available from author upon request
Colorectal cancer	Colorectal Cancer, CIN subtype (ref.3; SYSCOL, n=100)	SYSCOL	Available from author upon request
Colorectal cancer	Colorectal Cancer, CIN subtype (ref.3; SYSCOL, n=100)	SYSCOL	Available from author upon request
Colorectal cancer	Colorectal Cancer, CIN subtype (ref.3; SYSCOL, n=100)	SYSCOL	Available from author upon request
Colorectal cancer	Colorectal Cancer, CIN subtype (ref.3; SYSCOL, n=100)	SYSCOL	Available from author upon request
Colorectal cancer	Colorectal Cancer, CIN subtype (ref.3; SYSCOL, n=100)	SYSCOL	Available from author upon request
Colorectal cancer	Colorectal Cancer, CIN subtype (ref.3; SYSCOL, n=100)	SYSCOL	Available from author upon request
Colorectal cancer	Colorectal Cancer, CIN subtype (ref.3; SYSCOL, n=100)	SYSCOL	Available from author upon request
Colorectal cancer	Colorectal Cancer, CIN subtype (ref.3; SYSCOL, n=100)	SYSCOL	Available from author upon request
Colorectal cancer	Colorectal Cancer, CIN subtype (ref.3; SYSCOL, n=100)	SYSCOL	Available from author upon request
Colorectal cancer	Colorectal Cancer, CIN subtype (ref.3; SYSCOL, n=100)	SYSCOL	Available from author upon request
Colorectal cancer	Colorectal Cancer, CIN subtype (ref.3; SYSCOL, n=100)	SYSCOL	Available from author upon request
Colorectal cancer	Colorectal Cancer, CIN subtype (ref.3; SYSCOL, n=100)	SYSCOL	Available from author upon request
Colorectal cancer	Colorectal Cancer, CIN subtype (ref.3; SYSCOL, n=100)	SYSCOL	Available from author upon request
Colorectal cancer	Colorectal Cancer, CIN subtype (ref.3; SYSCOL, n=100)	SYSCOL	Available from author upon request
Colorectal cancer	Colorectal Cancer, CIN subtype (ref.3; SYSCOL, n=100)	SYSCOL	Available from author upon request
Colorectal cancer	Colorectal Cancer, CIN subtype (ref.3; SYSCOL, n=100)	SYSCOL	Available from author upon request
Colorectal cancer	Colorectal Cancer, CIN subtype (ref.3; SYSCOL, n=100)	SYSCOL	Available from author upon request
Colorectal cancer	Colorectal Cancer, CIN subtype (ref.3; SYSCOL, n=100)	SYSCOL	Available from author upon request
Colorectal cancer	Colorectal Cancer, CIN subtype (ref.3; SYSCOL, n=100)	SYSCOL	Available from author upon request
Colorectal cancer	Colorectal Cancer, CIN subtype (ref.3; SYSCOL, n=100)	SYSCOL	Available from author upon request
Colorectal cancer	Colorectal Cancer, CIN subtype (ref.3; SYSCOL, n=100)	SYSCOL	Available from author upon request
Colorectal cancer	Colorectal Cancer, CIN subtype (ref.3; SYSCOL, n=100)	SYSCOL	Available from author upon request
Colorectal cancer	Colorectal Cancer, CIN subtype (ref.3; SYSCOL, n=100)	SYSCOL	Available from author upon request
Colorectal cancer	Colorectal Cancer, CIN subtype (ref.3; SYSCOL, n=100)	SYSCOL	Available from author upon request
Colorectal cancer	Colorectal Cancer, CIN subtype (ref.3; SYSCOL, n=100)	SYSCOL	Available from author upon request
Colorectal cancer	Colorectal Cancer, CIN subtype (ref.3; SYSCOL, n=100)	SYSCOL	Available from author upon request
Colorectal cancer	Colorectal Cancer, CIN subtype (ref.3; SYSCOL, n=100)	SYSCOL	Available from author upon request
Colorectal cancer	Colorectal Cancer, CIN subtype (ref.3; SYSCOL, n=100)	SYSCOL	Available from author upon request
Colorectal cancer	Colorectal Cancer, CIN subtype (ref.3; SYSCOL, n=100)	SYSCOL	Available from author upon request
Colorectal cancer	Colorectal Cancer, CIN subtype (ref.3; SYSCOL, n=100)	SYSCOL	Available from author upon request
Colorectal cancer	Colorectal Cancer, CIN subtype (ref.3; SYSCOL, n=100)	SYSCOL	Available from author upon request
Colorectal cancer	Colorectal Cancer, CIN subtype (ref.3; SYSCOL, n=100)	SYSCOL	Available from author upon request
Colorectal cancer	Colorectal Cancer, CIN subtype (ref.3; SYSCOL, n=100)	SYSCOL	Available from author upon request
Colorectal cancer	Colorectal Cancer, CIN subtype (ref.3; SYSCOL, n=100)	SYSCOL	Available from author upon request
Colorectal cancer	Colorectal Cancer, CIN subtype (ref.3; SYSCOL, n=100)	SYSCOL	Available from author upon request
Colorectal cancer	Colorectal Cancer, CIN subtype (ref.3; SYSCOL, n=100)	SYSCOL	Available from author upon request
Colorectal cancer	Colorectal Cancer, CIN subtype (ref.3; SYSCOL, n=100)	SYSCOL	Available from author upon request
Colorectal cancer	Colorectal Cancer, CIN subtype (ref.3; SYSCOL, n=100)	SYSCOL	Available from author upon request
Colorectal cancer	Colorectal Cancer, CIN subtype (ref.3; SYSCOL, n=100)	SYSCOL	Available from author upon request
Colorectal cancer	Colorectal Cancer, CIN subtype (ref.3; SYSCOL, n=100)	SYSCOL	Available from author upon request
Colorectal cancer	Colorectal Cancer, CIN subtype (ref.3; SYSCOL, n=100)	SYSCOL	Available from author upon request
Colorectal cancer	Colorectal Cancer, CIN subtype (ref.3; SYSCOL, n=100)	SYSCOL	Available from author upon request
Colorectal cancer	Colorectal Cancer, CIN subtype (ref.3; SYSCOL, n=100)	SYSCOL	Available from author upon request
Colorectal cancer	Colorectal Cancer, CIN subtype (ref.3; SYSCOL, n=100)	SYSCOL	Available from author upon request
Colorectal cancer	Colorectal Cancer, CIN subtype (ref.3; SYSCOL, n=100)	SYSCOL	Available from author upon request
Colorectal cancer	Colorectal Cancer, CIN subtype (ref.3; SYSCOL, n=100)	SYSCOL	Available from author upon request
Colorectal cancer	Colorectal Cancer, CIN subtype (ref.3; SYSCOL, n=100)	SYSCOL	Available from author upon request
Colorectal cancer	Colorectal Cancer, CIN subtype (ref.3; SYSCOL, n=100)	SYSCOL	Available from author upon request
Colorectal cancer	Colorectal Cancer, CIN subtype (ref.3; SYSCOL, n=100)	SYSCOL	Available from author upon request
Colorectal cancer	Colorectal Cancer, CIN subtype (ref.3; SYSCOL, n=100)	SYSCOL	Available from author upon request
Colorectal cancer	Colorectal Cancer, CIN subtype (ref.3; SYSCOL, n=100)	SYSCOL	Available from author upon request
Colorectal cancer	Colorectal Cancer, CIN subtype (ref.3; SYSCOL, n=100)	SYSCOL	Available from author upon request
Colorectal cancer	Colorectal Cancer, CIN subtype (ref.3; SYSCOL, n=100)	SYSCOL	Available from author upon request
Colorectal cancer	Colorectal Cancer, CIN subtype (ref.3; SYSCOL, n=100)	SYSCOL	Available from author upon request
Colorectal cancer	Colorectal Cancer, CIN subtype (ref.3; SYSCOL, n=100)	SYSCOL	Available from author upon request
Colorectal cancer	Colorectal Cancer, CIN subtype (ref.3; SYSCOL, n=100)	SYSCOL	Available from author upon request
Colorectal cancer	Colorectal Cancer, CIN subtype (ref.3; SYSCOL, n=100)	SYSCOL	Available from author upon request
Colorectal cancer	Colorectal Cancer, CIN subtype (ref.3; SYSCOL, n=100)	SYSCOL	Available from author upon request
Colorectal cancer	Colorectal Cancer, CIN subtype (ref.3; SYSCOL, n=100)	SYSCOL	Available from author upon request
Colorectal cancer	Colorectal Cancer, CIN subtype (ref.3; SYSCOL, n=100)	SYSCOL	Available from author upon request
Colorectal cancer	Colorectal Cancer, CIN subtype (ref.3; SYSCOL, n=100)	SYSCOL	Available from author upon request
Colorectal cancer	Colorectal Cancer, CIN subtype (ref.3; SYSCOL, n=100)	SYSCOL	Available from author upon request
Colorectal cancer	Colorectal Cancer, CIN subtype (ref.3; SYSCOL, n=100)	SYSCOL	Available from author upon request
Colorectal cancer	Colorectal Cancer, CIN subtype (ref.3; SYSCOL, n=100)	SYSCOL	Available from author upon request
Colorectal cancer	Colorectal Cancer, CIN subtype (ref.3; SYSCOL, n=100)	SYSCOL	Available from author upon request
Colorectal cancer	Colorectal Cancer, CIN subtype (ref.3; SYSCOL, n=100)	SYSCOL	Available from author upon request
Colorectal cancer	Colorectal Cancer, dARE subtype (ref.3; SYSCOL, n=28)	SYSCOL	Available from author upon request
Colorectal cancer	Colorectal Cancer, dARE subtype (ref.3; SYSCOL, n=28)	SYSCOL	Available from author upon request
Colorectal cancer	Colorectal Cancer, dARE subtype (ref.3; SYSCOL, n=28)	SYSCOL	Available from author upon request
Colorectal cancer	Colorectal Cancer, dARE subtype (ref.3; SYSCOL, n=28)	SYSCOL	Available from author upon request
Colorectal cancer	Colorectal Cancer, dARE subtype (ref.3; SYSCOL, n=28)	SYSCOL	Available from author upon request
Colorectal cancer	Colorectal Cancer, dARE subtype (ref.3; SYSCOL, n=28)	SYSCOL	Available from author upon request
Colorectal cancer	Colorectal Cancer, dARE subtype (ref.3; SYSCOL, n=28)	SYSCOL	Available from author upon request
Colorectal cancer	Colorectal Cancer, dARE subtype (ref.3; SYSCOL, n=28)	SYSCOL	Available from author upon request
Colorectal cancer	Colorectal Cancer, dARE subtype (ref.3; SYSCOL, n=28)	SYSCOL	Available from author upon request
Colorectal cancer	Colorectal Cancer, dARE subtype (ref.3; SYSCOL, n=28)	SYSCOL	Available from author upon request
Colorectal cancer	Colorectal Cancer, dARE subtype (ref.3; SYSCOL, n=28)	SYSCOL	Available from author upon request
Colorectal cancer	Colorectal Cancer, dARE subtype (ref.3; SYSCOL, n=28)	SYSCOL	Available from author upon request
Colorectal cancer	Colorectal Cancer, dARE subtype (ref.3; SYSCOL, n=28)	SYSCOL	Available from author upon request
Colorectal cancer	Colorectal Cancer, dARE subtype (ref.3; SYSCOL, n=28)	SYSCOL	Available from author upon request
Colorectal cancer	Colorectal Cancer, dARE subtype (ref.3; SYSCOL, n=28)	SYSCOL	Available from author upon request
Colorectal cancer	Colorectal Cancer, dARE subtype (ref.3; SYSCOL, n=28)	SYSCOL	Available from author upon request
Colorectal cancer	Colorectal Cancer, dARE subtype (ref.3; SYSCOL, n=28)	SYSCOL	Available from author upon request
Colorectal cancer	Colorectal Cancer, dARE subtype (ref.3; SYSCOL, n=28)	SYSCOL	Available from author upon request
Colorectal cancer	Colorectal Cancer, dARE subtype (ref.3; SYSCOL, n=28)	SYSCOL	Available from author upon request
Colorectal cancer	Colorectal Cancer, dARE subtype (ref.3; SYSCOL, n=28)	SYSCOL	Available from author upon request
Colorectal cancer	Colorectal Cancer, dARE subtype (ref.3; SYSCOL, n=28)	SYSCOL	Available from author upon request
Colorectal cancer	Colorectal Cancer, dARE subtype (ref.3; SYSCOL, n=28)	SYSCOL	Available from author upon request
Colorectal cancer	Colorectal Cancer, dARE subtype (ref.3; SYSCOL, n=28)	SYSCOL	Available from author upon request
Colorectal cancer	Colorectal Cancer, dARE subtype (ref.3; SYSCOL, n=28)	SYSCOL	Available from author upon request
Colorectal cancer	Colorectal Cancer, dARE subtype (ref.3; SYSCOL, n=28)	SYSCOL	Available from author upon request
Colorectal cancer	Colorectal Cancer, dARE subtype (ref.3; SYSCOL, n=28)	SYSCOL	Available from author upon request
Colorectal cancer	Colorectal Cancer, dARE subtype (ref.3; SYSCOL, n=28)	SYSCOL	Available from author upon request
Colorectal cancer	Colorectal Cancer, dARE subtype (ref.3; SYSCOL, n=28)	SYSCOL	Available from author upon request
Colorectal cancer	Colorectal Cancer, Goblet subtype (ref.3; SYSCOL, n=38)	SYSCOL	Available from author upon request
Colorectal cancer	Colorectal Cancer, Goblet subtype (ref.3; SYSCOL, n=38)	SYSCOL	Available from author upon request
Colorectal cancer	Colorectal Cancer, Goblet subtype (ref.3; SYSCOL, n=38)	SYSCOL	Available from author upon request
Colorectal cancer	Colorectal Cancer, Goblet subtype (ref.3; SYSCOL, n=38)	SYSCOL	Available from author upon request
Colorectal cancer	Colorectal Cancer, Goblet subtype (ref.3; SYSCOL, n=38)	SYSCOL	Available from author upon request
Colorectal cancer	Colorectal Cancer, Goblet subtype (ref.3; SYSCOL, n=38)	SYSCOL	Available from author upon request
Colorectal cancer	Colorectal Cancer, Goblet subtype (ref.3; SYSCOL, n=38)	SYSCOL	Available from author upon request
Colorectal cancer	Colorectal Cancer, Goblet subtype (ref.3; SYSCOL, n=38)	SYSCOL	Available from author upon request
Colorectal cancer	Colorectal Cancer, Goblet subtype (ref.3; SYSCOL, n=38)	SYSCOL	Available from author upon request
Colorectal cancer	Colorectal Cancer, Goblet subtype (ref.3; SYSCOL, n=38)	SYSCOL	Available from author upon request
Colorectal cancer	Colorectal Cancer, Goblet subtype (ref.3; SYSCOL, n=38)	SYSCOL	Available from author upon request
Colorectal cancer	Colorectal Cancer, Goblet subtype (ref.3; SYSCOL, n=38)	SYSCOL	Available from author upon request
Colorectal cancer	Colorectal Cancer, Goblet subtype (ref.3; SYSCOL, n=38)	SYSCOL	Available from author upon request
Colorectal cancer	Colorectal Cancer, Goblet subtype (ref.3; SYSCOL, n=38)	SYSCOL	Available from author upon request
Colorectal cancer	Colorectal Cancer, Goblet subtype (ref.3; SYSCOL, n=38)	SYSCOL	Available from author upon request
Colorectal cancer	Colorectal Cancer, Goblet subtype (ref.3; SYSCOL, n=38)	SYSCOL	Available from author upon request
Colorectal cancer	Colorectal Cancer, Goblet subtype (ref.3; SYSCOL, n=38)	SYSCOL	Available from author upon request
Colorectal cancer	Colorectal Cancer, Goblet subtype (ref.3; SYSCOL, n=38)	SYSCOL	Available from author upon request
Colorectal cancer	Colorectal Cancer, Goblet subtype (ref.3; SYSCOL, n=38)	SYSCOL	Available from author upon request
Colorectal cancer	Colorectal Cancer, Goblet subtype (ref.3; SYSCOL, n=38)	SYSCOL	Available from author upon request
Colorectal cancer	Colorectal Cancer, Goblet subtype (ref.3; SYSCOL, n=38)	SYSCOL	Available from author upon request
Colorectal cancer	Colorectal Cancer, Goblet subtype (ref.3; SYSCOL, n=38)	SYSCOL	Available from author upon request
Colorectal cancer	Colorectal Cancer, Goblet subtype (ref.3; SYSCOL, n=38)	SYSCOL	Available from author upon request
Colorectal cancer	Colorectal Cancer, Goblet subtype (ref.3; SYSCOL, n=38)	SYSCOL	Available from author upon request
Colorectal cancer	Colorectal Cancer, Goblet subtype (ref.3; SYSCOL, n=38)	SYSCOL	Available from author upon request
Colorectal cancer	Colorectal Cancer, Goblet subtype (ref.3; SYSCOL, n=38)	SYSCOL	Available from author upon request
Colorectal cancer	Colorectal Cancer, Goblet subtype (ref.3; SYSCOL, n=38)	SYSCOL	Available from author upon request
Colorectal cancer	Colorectal Cancer, Goblet subtype (ref.3; SYSCOL, n=38)	SYSCOL	Available from author upon request
Colorectal cancer	Colorectal Cancer, Goblet subtype (ref.3; SYSCOL, n=38)	SYSCOL	Available from author upon request
Colorectal cancer	Colorectal Cancer, Goblet subtype (ref.3; SYSCOL, n=38)	SYSCOL	Available from author upon request
Colorectal cancer	Colorectal Cancer, Goblet subtype (ref.3; SYSCOL, n=38)	SYSCOL	Available from author upon request
Colorectal cancer	Colorectal Cancer, Goblet subtype (ref.3; SYSCOL, n=38)	SYSCOL	Available from author upon request
Colorectal cancer	Colorectal Cancer, Goblet subtype (ref.3; SYSCOL, n=38)	SYSCOL	Available from author upon request
Colorectal cancer	Colorectal Cancer, Goblet subtype (ref.3; SYSCOL, n=38)	SYSCOL	Available from author upon request
Colorectal cancer	Colorectal Cancer, Goblet subtype (ref.3; SYSCOL, n=38)	SYSCOL	Available from author upon request
Colorectal cancer	Colorectal Cancer, Goblet subtype (ref.3; SYSCOL, n=38)	SYSCOL	Available from author upon request
Colorectal cancer	Colorectal Cancer, Goblet subtype (ref.3; SYSCOL, n=38)	SYSCOL	Available from author upon request
Colorectal cancer	Colorectal Cancer, Goblet subtype (ref.3; SYSCOL, n=38)	SYSCOL	Available from author upon request
Colorectal cancer	Colorectal cancer, methCORR subtype 1 (COLOFOL, n=51)	COLOFOL	Available from author upon request
Colorectal cancer	Colorectal cancer, methCORR subtype 1 (COLOFOL, n=51)	COLOFOL	Available from author upon request
Colorectal cancer	Colorectal cancer, methCORR subtype 1 (COLOFOL, n=51)	COLOFOL	Available from author upon request
Colorectal cancer	Colorectal cancer, methCORR subtype 1 (COLOFOL, n=51)	COLOFOL	Available from author upon request
Colorectal cancer	Colorectal cancer, methCORR subtype 1 (COLOFOL, n=51)	COLOFOL	Available from author upon request
Colorectal cancer	Colorectal cancer, methCORR subtype 1 (COLOFOL, n=51)	COLOFOL	Available from author upon request
Colorectal cancer	Colorectal cancer, methCORR subtype 1 (COLOFOL, n=51)	COLOFOL	Available from author upon request
Colorectal cancer	Colorectal cancer, methCORR subtype 1 (COLOFOL, n=51)	COLOFOL	Available from author upon request
Colorectal cancer	Colorectal cancer, methCORR subtype 1 (COLOFOL, n=51)	COLOFOL	Available from author upon request
Colorectal cancer	Colorectal cancer, methCORR subtype 1 (COLOFOL, n=51)	COLOFOL	Available from author upon request
Colorectal cancer	Colorectal cancer, methCORR subtype 1 (COLOFOL, n=51)	COLOFOL	Available from author upon request
Colorectal cancer	Colorectal cancer, methCORR subtype 1 (COLOFOL, n=51)	COLOFOL	Available from author upon request
Colorectal cancer	Colorectal cancer, methCORR subtype 1 (COLOFOL, n=51)	COLOFOL	Available from author upon request
Colorectal cancer	Colorectal cancer, methCORR subtype 1 (COLOFOL, n=51)	COLOFOL	Available from author upon request
Colorectal cancer	Colorectal cancer, methCORR subtype 1 (COLOFOL, n=51)	COLOFOL	Available from author upon request
Colorectal cancer	Colorectal cancer, methCORR subtype 1 (COLOFOL, n=51)	COLOFOL	Available from author upon request
Colorectal cancer	Colorectal cancer, methCORR subtype 1 (COLOFOL, n=51)	COLOFOL	Available from author upon request
Colorectal cancer	Colorectal cancer, methCORR subtype 1 (COLOFOL, n=51)	COLOFOL	Available from author upon request
Colorectal cancer	Colorectal cancer, methCORR subtype 1 (COLOFOL, n=51)	COLOFOL	Available from author upon request
Colorectal cancer	Colorectal cancer, methCORR subtype 1 (COLOFOL, n=51)	COLOFOL	Available from author upon request
Colorectal cancer	Colorectal cancer, methCORR subtype 1 (COLOFOL, n=51)	COLOFOL	Available from author upon request
Colorectal cancer	Colorectal cancer, methCORR subtype 1 (COLOFOL, n=51)	COLOFOL	Available from author upon request
Colorectal cancer	Colorectal cancer, methCORR subtype 1 (COLOFOL, n=51)	COLOFOL	Available from author upon request
Colorectal cancer	Colorectal cancer, methCORR subtype 1 (COLOFOL, n=51)	COLOFOL	Available from author upon request
Colorectal cancer	Colorectal cancer, methCORR subtype 1 (COLOFOL, n=51)	COLOFOL	Available from author upon request
Colorectal cancer	Colorectal cancer, methCORR subtype 1 (COLOFOL, n=51)	COLOFOL	Available from author upon request
Colorectal cancer	Colorectal cancer, methCORR subtype 1 (COLOFOL, n=51)	COLOFOL	Available from author upon request
Colorectal cancer	Colorectal cancer, methCORR subtype 1 (COLOFOL, n=51)	COLOFOL	Available from author upon request
Colorectal cancer	Colorectal cancer, methCORR subtype 1 (COLOFOL, n=51)	COLOFOL	Available from author upon request
Colorectal cancer	Colorectal cancer, methCORR subtype 1 (COLOFOL, n=51)	COLOFOL	Available from author upon request
Colorectal cancer	Colorectal cancer, methCORR subtype 1 (COLOFOL, n=51)	COLOFOL	Available from author upon request
Colorectal cancer	Colorectal cancer, methCORR subtype 1 (COLOFOL, n=51)	COLOFOL	Available from author upon request
Colorectal cancer	Colorectal cancer, methCORR subtype 1 (COLOFOL, n=51)	COLOFOL	Available from author upon request
Colorectal cancer	Colorectal cancer, methCORR subtype 1 (COLOFOL, n=51)	COLOFOL	Available from author upon request
Colorectal cancer	Colorectal cancer, methCORR subtype 1 (COLOFOL, n=51)	COLOFOL	Available from author upon request
Colorectal cancer	Colorectal cancer, methCORR subtype 1 (COLOFOL, n=51)	COLOFOL	Available from author upon request
Colorectal cancer	Colorectal cancer, methCORR subtype 1 (COLOFOL, n=51)	COLOFOL	Available from author upon request
Colorectal cancer	Colorectal cancer, methCORR subtype 1 (COLOFOL, n=51)	COLOFOL	Available from author upon request
Colorectal cancer	Colorectal cancer, methCORR subtype 1 (COLOFOL, n=51)	COLOFOL	Available from author upon request
Colorectal cancer	Colorectal cancer, methCORR subtype 1 (COLOFOL, n=51)	COLOFOL	Available from author upon request
Colorectal cancer	Colorectal cancer, methCORR subtype 1 (COLOFOL, n=51)	COLOFOL	Available from author upon request
Colorectal cancer	Colorectal cancer, methCORR subtype 1 (COLOFOL, n=51)	COLOFOL	Available from author upon request
Colorectal cancer	Colorectal cancer, methCORR subtype 1 (COLOFOL, n=51)	COLOFOL	Available from author upon request
Colorectal cancer	Colorectal cancer, methCORR subtype 1 (COLOFOL, n=51)	COLOFOL	Available from author upon request
Colorectal cancer	Colorectal cancer, methCORR subtype 1 (COLOFOL, n=51)	COLOFOL	Available from author upon request
Colorectal cancer	Colorectal cancer, methCORR subtype 1 (COLOFOL, n=51)	COLOFOL	Available from author upon request
Colorectal cancer	Colorectal cancer, methCORR subtype 1 (COLOFOL, n=51)	COLOFOL	Available from author upon request
Colorectal cancer	Colorectal cancer, methCORR subtype 1 (COLOFOL, n=51)	COLOFOL	Available from author upon request
Colorectal cancer	Colorectal cancer, methCORR subtype 1 (COLOFOL, n=51)	COLOFOL	Available from author upon request
Colorectal cancer	Colorectal cancer, methCORR subtype 1 (COLOFOL, n=51)	COLOFOL	Available from author upon request
Colorectal cancer	Colorectal cancer, methCORR subtype 1 (COLOFOL, n=51)	COLOFOL	Available from author upon request
Colorectal cancer	Colorectal cancer, methCORR subtype 1 (IDIBELL, n=30)	IDIBELL	Available from author upon request
Colorectal cancer	Colorectal cancer, methCORR subtype 1 (IDIBELL, n=30)	IDIBELL	Available from author upon request
Colorectal cancer	Colorectal cancer, methCORR subtype 1 (IDIBELL, n=30)	IDIBELL	Available from author upon request
Colorectal cancer	Colorectal cancer, methCORR subtype 1 (IDIBELL, n=30)	IDIBELL	Available from author upon request
Colorectal cancer	Colorectal cancer, methCORR subtype 1 (IDIBELL, n=30)	IDIBELL	Available from author upon request
Colorectal cancer	Colorectal cancer, methCORR subtype 1 (IDIBELL, n=30)	IDIBELL	Available from author upon request
Colorectal cancer	Colorectal cancer, methCORR subtype 1 (IDIBELL, n=30)	IDIBELL	Available from author upon request
Colorectal cancer	Colorectal cancer, methCORR subtype 1 (IDIBELL, n=30)	IDIBELL	Available from author upon request
Colorectal cancer	Colorectal cancer, methCORR subtype 1 (IDIBELL, n=30)	IDIBELL	Available from author upon request
Colorectal cancer	Colorectal cancer, methCORR subtype 1 (IDIBELL, n=30)	IDIBELL	Available from author upon request
Colorectal cancer	Colorectal cancer, methCORR subtype 1 (IDIBELL, n=30)	IDIBELL	Available from author upon request
Colorectal cancer	Colorectal cancer, methCORR subtype 1 (IDIBELL, n=30)	IDIBELL	Available from author upon request
Colorectal cancer	Colorectal cancer, methCORR subtype 1 (IDIBELL, n=30)	IDIBELL	Available from author upon request
Colorectal cancer	Colorectal cancer, methCORR subtype 1 (IDIBELL, n=30)	IDIBELL	Available from author upon request
Colorectal cancer	Colorectal cancer, methCORR subtype 1 (IDIBELL, n=30)	IDIBELL	Available from author upon request
Colorectal cancer	Colorectal cancer, methCORR subtype 1 (IDIBELL, n=30)	IDIBELL	Available from author upon request
Colorectal cancer	Colorectal cancer, methCORR subtype 1 (IDIBELL, n=30)	IDIBELL	Available from author upon request
Colorectal cancer	Colorectal cancer, methCORR subtype 1 (IDIBELL, n=30)	IDIBELL	Available from author upon request
Colorectal cancer	Colorectal cancer, methCORR subtype 1 (IDIBELL, n=30)	IDIBELL	Available from author upon request
Colorectal cancer	Colorectal cancer, methCORR subtype 1 (IDIBELL, n=30)	IDIBELL	Available from author upon request
Colorectal cancer	Colorectal cancer, methCORR subtype 1 (IDIBELL, n=30)	IDIBELL	Available from author upon request
Colorectal cancer	Colorectal cancer, methCORR subtype 1 (IDIBELL, n=30)	IDIBELL	Available from author upon request
Colorectal cancer	Colorectal cancer, methCORR subtype 1 (IDIBELL, n=30)	IDIBELL	Available from author upon request
Colorectal cancer	Colorectal cancer, methCORR subtype 1 (IDIBELL, n=30)	IDIBELL	Available from author upon request
Colorectal cancer	Colorectal cancer, methCORR subtype 1 (IDIBELL, n=30)	IDIBELL	Available from author upon request
Colorectal cancer	Colorectal cancer, methCORR subtype 1 (IDIBELL, n=30)	IDIBELL	Available from author upon request
Colorectal cancer	Colorectal cancer, methCORR subtype 1 (IDIBELL, n=30)	IDIBELL	Available from author upon request
Colorectal cancer	Colorectal cancer, methCORR subtype 1 (IDIBELL, n=30)	IDIBELL	Available from author upon request
Colorectal cancer	Colorectal cancer, methCORR subtype 1 (IDIBELL, n=30)	IDIBELL	Available from author upon request
Colorectal cancer	Colorectal cancer, methCORR subtype 1 (IDIBELL, n=30)	IDIBELL	Available from author upon request
Colorectal cancer	Colorectal cancer, methCORR subtype 2 (COLOFOL, n=53)	COLOFOL	Available from author upon request
Colorectal cancer	Colorectal cancer, methCORR subtype 2 (COLOFOL, n=53)	COLOFOL	Available from author upon request
Colorectal cancer	Colorectal cancer, methCORR subtype 2 (COLOFOL, n=53)	COLOFOL	Available from author upon request
Colorectal cancer	Colorectal cancer, methCORR subtype 2 (COLOFOL, n=53)	COLOFOL	Available from author upon request
Colorectal cancer	Colorectal cancer, methCORR subtype 2 (COLOFOL, n=53)	COLOFOL	Available from author upon request
Colorectal cancer	Colorectal cancer, methCORR subtype 2 (COLOFOL, n=53)	COLOFOL	Available from author upon request
Colorectal cancer	Colorectal cancer, methCORR subtype 2 (COLOFOL, n=53)	COLOFOL	Available from author upon request
Colorectal cancer	Colorectal cancer, methCORR subtype 2 (COLOFOL, n=53)	COLOFOL	Available from author upon request
Colorectal cancer	Colorectal cancer, methCORR subtype 2 (COLOFOL, n=53)	COLOFOL	Available from author upon request
Colorectal cancer	Colorectal cancer, methCORR subtype 2 (COLOFOL, n=53)	COLOFOL	Available from author upon request
Colorectal cancer	Colorectal cancer, methCORR subtype 2 (COLOFOL, n=53)	COLOFOL	Available from author upon request
Colorectal cancer	Colorectal cancer, methCORR subtype 2 (COLOFOL, n=53)	COLOFOL	Available from author upon request
Colorectal cancer	Colorectal cancer, methCORR subtype 2 (COLOFOL, n=53)	COLOFOL	Available from author upon request
Colorectal cancer	Colorectal cancer, methCORR subtype 2 (COLOFOL, n=53)	COLOFOL	Available from author upon request
Colorectal cancer	Colorectal cancer, methCORR subtype 2 (COLOFOL, n=53)	COLOFOL	Available from author upon request
Colorectal cancer	Colorectal cancer, methCORR subtype 2 (COLOFOL, n=53)	COLOFOL	Available from author upon request
Colorectal cancer	Colorectal cancer, methCORR subtype 2 (COLOFOL, n=53)	COLOFOL	Available from author upon request
Colorectal cancer	Colorectal cancer, methCORR subtype 2 (COLOFOL, n=53)	COLOFOL	Available from author upon request
Colorectal cancer	Colorectal cancer, methCORR subtype 2 (COLOFOL, n=53)	COLOFOL	Available from author upon request
Colorectal cancer	Colorectal cancer, methCORR subtype 2 (COLOFOL, n=53)	COLOFOL	Available from author upon request
Colorectal cancer	Colorectal cancer, methCORR subtype 2 (COLOFOL, n=53)	COLOFOL	Available from author upon request
Colorectal cancer	Colorectal cancer, methCORR subtype 2 (COLOFOL, n=53)	COLOFOL	Available from author upon request
Colorectal cancer	Colorectal cancer, methCORR subtype 2 (COLOFOL, n=53)	COLOFOL	Available from author upon request
Colorectal cancer	Colorectal cancer, methCORR subtype 2 (COLOFOL, n=53)	COLOFOL	Available from author upon request
Colorectal cancer	Colorectal cancer, methCORR subtype 2 (COLOFOL, n=53)	COLOFOL	Available from author upon request
Colorectal cancer	Colorectal cancer, methCORR subtype 2 (COLOFOL, n=53)	COLOFOL	Available from author upon request
Colorectal cancer	Colorectal cancer, methCORR subtype 2 (COLOFOL, n=53)	COLOFOL	Available from author upon request
Colorectal cancer	Colorectal cancer, methCORR subtype 2 (COLOFOL, n=53)	COLOFOL	Available from author upon request
Colorectal cancer	Colorectal cancer, methCORR subtype 2 (COLOFOL, n=53)	COLOFOL	Available from author upon request
Colorectal cancer	Colorectal cancer, methCORR subtype 2 (COLOFOL, n=53)	COLOFOL	Available from author upon request
Colorectal cancer	Colorectal cancer, methCORR subtype 2 (COLOFOL, n=53)	COLOFOL	Available from author upon request
Colorectal cancer	Colorectal cancer, methCORR subtype 2 (COLOFOL, n=53)	COLOFOL	Available from author upon request
Colorectal cancer	Colorectal cancer, methCORR subtype 2 (COLOFOL, n=53)	COLOFOL	Available from author upon request
Colorectal cancer	Colorectal cancer, methCORR subtype 2 (COLOFOL, n=53)	COLOFOL	Available from author upon request
Colorectal cancer	Colorectal cancer, methCORR subtype 2 (COLOFOL, n=53)	COLOFOL	Available from author upon request
Colorectal cancer	Colorectal cancer, methCORR subtype 2 (COLOFOL, n=53)	COLOFOL	Available from author upon request
Colorectal cancer	Colorectal cancer, methCORR subtype 2 (COLOFOL, n=53)	COLOFOL	Available from author upon request
Colorectal cancer	Colorectal cancer, methCORR subtype 2 (COLOFOL, n=53)	COLOFOL	Available from author upon request
Colorectal cancer	Colorectal cancer, methCORR subtype 2 (COLOFOL, n=53)	COLOFOL	Available from author upon request
Colorectal cancer	Colorectal cancer, methCORR subtype 2 (COLOFOL, n=53)	COLOFOL	Available from author upon request
Colorectal cancer	Colorectal cancer, methCORR subtype 2 (COLOFOL, n=53)	COLOFOL	Available from author upon request
Colorectal cancer	Colorectal cancer, methCORR subtype 2 (COLOFOL, n=53)	COLOFOL	Available from author upon request
Colorectal cancer	Colorectal cancer, methCORR subtype 2 (COLOFOL, n=53)	COLOFOL	Available from author upon request
Colorectal cancer	Colorectal cancer, methCORR subtype 2 (COLOFOL, n=53)	COLOFOL	Available from author upon request
Colorectal cancer	Colorectal cancer, methCORR subtype 2 (COLOFOL, n=53)	COLOFOL	Available from author upon request
Colorectal cancer	Colorectal cancer, methCORR subtype 2 (COLOFOL, n=53)	COLOFOL	Available from author upon request
Colorectal cancer	Colorectal cancer, methCORR subtype 2 (COLOFOL, n=53)	COLOFOL	Available from author upon request
Colorectal cancer	Colorectal cancer, methCORR subtype 2 (COLOFOL, n=53)	COLOFOL	Available from author upon request
Colorectal cancer	Colorectal cancer, methCORR subtype 2 (COLOFOL, n=53)	COLOFOL	Available from author upon request
Colorectal cancer	Colorectal cancer, methCORR subtype 2 (COLOFOL, n=53)	COLOFOL	Available from author upon request
Colorectal cancer	Colorectal cancer, methCORR subtype 2 (COLOFOL, n=53)	COLOFOL	Available from author upon request
Colorectal cancer	Colorectal cancer, methCORR subtype 2 (COLOFOL, n=53)	COLOFOL	Available from author upon request
Colorectal cancer	Colorectal cancer, methCORR subtype 2 (COLOFOL, n=53)	COLOFOL	Available from author upon request
Colorectal cancer	Colorectal cancer, methCORR subtype 2 (IDIBELL, n=26)	IDIBELL	Available from author upon request
Colorectal cancer	Colorectal cancer, methCORR subtype 2 (IDIBELL, n=26)	IDIBELL	Available from author upon request
Colorectal cancer	Colorectal cancer, methCORR subtype 2 (IDIBELL, n=26)	IDIBELL	Available from author upon request
Colorectal cancer	Colorectal cancer, methCORR subtype 2 (IDIBELL, n=26)	IDIBELL	Available from author upon request
Colorectal cancer	Colorectal cancer, methCORR subtype 2 (IDIBELL, n=26)	IDIBELL	Available from author upon request
Colorectal cancer	Colorectal cancer, methCORR subtype 2 (IDIBELL, n=26)	IDIBELL	Available from author upon request
Colorectal cancer	Colorectal cancer, methCORR subtype 2 (IDIBELL, n=26)	IDIBELL	Available from author upon request
Colorectal cancer	Colorectal cancer, methCORR subtype 2 (IDIBELL, n=26)	IDIBELL	Available from author upon request
Colorectal cancer	Colorectal cancer, methCORR subtype 2 (IDIBELL, n=26)	IDIBELL	Available from author upon request
Colorectal cancer	Colorectal cancer, methCORR subtype 2 (IDIBELL, n=26)	IDIBELL	Available from author upon request
Colorectal cancer	Colorectal cancer, methCORR subtype 2 (IDIBELL, n=26)	IDIBELL	Available from author upon request
Colorectal cancer	Colorectal cancer, methCORR subtype 2 (IDIBELL, n=26)	IDIBELL	Available from author upon request
Colorectal cancer	Colorectal cancer, methCORR subtype 2 (IDIBELL, n=26)	IDIBELL	Available from author upon request
Colorectal cancer	Colorectal cancer, methCORR subtype 2 (IDIBELL, n=26)	IDIBELL	Available from author upon request
Colorectal cancer	Colorectal cancer, methCORR subtype 2 (IDIBELL, n=26)	IDIBELL	Available from author upon request
Colorectal cancer	Colorectal cancer, methCORR subtype 2 (IDIBELL, n=26)	IDIBELL	Available from author upon request
Colorectal cancer	Colorectal cancer, methCORR subtype 2 (IDIBELL, n=26)	IDIBELL	Available from author upon request
Colorectal cancer	Colorectal cancer, methCORR subtype 2 (IDIBELL, n=26)	IDIBELL	Available from author upon request
Colorectal cancer	Colorectal cancer, methCORR subtype 2 (IDIBELL, n=26)	IDIBELL	Available from author upon request
Colorectal cancer	Colorectal cancer, methCORR subtype 2 (IDIBELL, n=26)	IDIBELL	Available from author upon request
Colorectal cancer	Colorectal cancer, methCORR subtype 2 (IDIBELL, n=26)	IDIBELL	Available from author upon request
Colorectal cancer	Colorectal cancer, methCORR subtype 2 (IDIBELL, n=26)	IDIBELL	Available from author upon request
Colorectal cancer	Colorectal cancer, methCORR subtype 2 (IDIBELL, n=26)	IDIBELL	Available from author upon request
Colorectal cancer	Colorectal cancer, methCORR subtype 2 (IDIBELL, n=26)	IDIBELL	Available from author upon request
Colorectal cancer	Colorectal cancer, methCORR subtype 2 (IDIBELL, n=26)	IDIBELL	Available from author upon request
Colorectal cancer	Colorectal cancer, methCORR subtype 2 (IDIBELL, n=26)	IDIBELL	Available from author upon request
Colorectal cancer	Colorectal Cancer, SSC subtype (ref.3; SYSCOL, n=50)	SYSCOL	Available from author upon request
Colorectal cancer	Colorectal Cancer, SSC subtype (ref.3; SYSCOL, n=50)	SYSCOL	Available from author upon request
Colorectal cancer	Colorectal Cancer, SSC subtype (ref.3; SYSCOL, n=50)	SYSCOL	Available from author upon request
Colorectal cancer	Colorectal Cancer, SSC subtype (ref.3; SYSCOL, n=50)	SYSCOL	Available from author upon request
Colorectal cancer	Colorectal Cancer, SSC subtype (ref.3; SYSCOL, n=50)	SYSCOL	Available from author upon request
Colorectal cancer	Colorectal Cancer, SSC subtype (ref.3; SYSCOL, n=50)	SYSCOL	Available from author upon request
Colorectal cancer	Colorectal Cancer, SSC subtype (ref.3; SYSCOL, n=50)	SYSCOL	Available from author upon request
Colorectal cancer	Colorectal Cancer, SSC subtype (ref.3; SYSCOL, n=50)	SYSCOL	Available from author upon request
Colorectal cancer	Colorectal Cancer, SSC subtype (ref.3; SYSCOL, n=50)	SYSCOL	Available from author upon request
Colorectal cancer	Colorectal Cancer, SSC subtype (ref.3; SYSCOL, n=50)	SYSCOL	Available from author upon request
Colorectal cancer	Colorectal Cancer, SSC subtype (ref.3; SYSCOL, n=50)	SYSCOL	Available from author upon request
Colorectal cancer	Colorectal Cancer, SSC subtype (ref.3; SYSCOL, n=50)	SYSCOL	Available from author upon request
Colorectal cancer	Colorectal Cancer, SSC subtype (ref.3; SYSCOL, n=50)	SYSCOL	Available from author upon request
Colorectal cancer	Colorectal Cancer, SSC subtype (ref.3; SYSCOL, n=50)	SYSCOL	Available from author upon request
Colorectal cancer	Colorectal Cancer, SSC subtype (ref.3; SYSCOL, n=50)	SYSCOL	Available from author upon request
Colorectal cancer	Colorectal Cancer, SSC subtype (ref.3; SYSCOL, n=50)	SYSCOL	Available from author upon request
Colorectal cancer	Colorectal Cancer, SSC subtype (ref.3; SYSCOL, n=50)	SYSCOL	Available from author upon request
Colorectal cancer	Colorectal Cancer, SSC subtype (ref.3; SYSCOL, n=50)	SYSCOL	Available from author upon request
Colorectal cancer	Colorectal Cancer, SSC subtype (ref.3; SYSCOL, n=50)	SYSCOL	Available from author upon request
Colorectal cancer	Colorectal Cancer, SSC subtype (ref.3; SYSCOL, n=50)	SYSCOL	Available from author upon request
Colorectal cancer	Colorectal Cancer, SSC subtype (ref.3; SYSCOL, n=50)	SYSCOL	Available from author upon request
Colorectal cancer	Colorectal Cancer, SSC subtype (ref.3; SYSCOL, n=50)	SYSCOL	Available from author upon request
Colorectal cancer	Colorectal Cancer, SSC subtype (ref.3; SYSCOL, n=50)	SYSCOL	Available from author upon request
Colorectal cancer	Colorectal Cancer, SSC subtype (ref.3; SYSCOL, n=50)	SYSCOL	Available from author upon request
Colorectal cancer	Colorectal Cancer, SSC subtype (ref.3; SYSCOL, n=50)	SYSCOL	Available from author upon request
Colorectal cancer	Colorectal Cancer, SSC subtype (ref.3; SYSCOL, n=50)	SYSCOL	Available from author upon request
Colorectal cancer	Colorectal Cancer, SSC subtype (ref.3; SYSCOL, n=50)	SYSCOL	Available from author upon request
Colorectal cancer	Colorectal Cancer, SSC subtype (ref.3; SYSCOL, n=50)	SYSCOL	Available from author upon request
Colorectal cancer	Colorectal Cancer, SSC subtype (ref.3; SYSCOL, n=50)	SYSCOL	Available from author upon request
Colorectal cancer	Colorectal Cancer, SSC subtype (ref.3; SYSCOL, n=50)	SYSCOL	Available from author upon request
Colorectal cancer	Colorectal Cancer, SSC subtype (ref.3; SYSCOL, n=50)	SYSCOL	Available from author upon request
Colorectal cancer	Colorectal Cancer, SSC subtype (ref.3; SYSCOL, n=50)	SYSCOL	Available from author upon request
Colorectal cancer	Colorectal Cancer, SSC subtype (ref.3; SYSCOL, n=50)	SYSCOL	Available from author upon request
Colorectal cancer	Colorectal Cancer, SSC subtype (ref.3; SYSCOL, n=50)	SYSCOL	Available from author upon request
Colorectal cancer	Colorectal Cancer, SSC subtype (ref.3; SYSCOL, n=50)	SYSCOL	Available from author upon request
Colorectal cancer	Colorectal Cancer, SSC subtype (ref.3; SYSCOL, n=50)	SYSCOL	Available from author upon request
Colorectal cancer	Colorectal Cancer, SSC subtype (ref.3; SYSCOL, n=50)	SYSCOL	Available from author upon request
Colorectal cancer	Colorectal Cancer, SSC subtype (ref.3; SYSCOL, n=50)	SYSCOL	Available from author upon request
Colorectal cancer	Colorectal Cancer, SSC subtype (ref.3; SYSCOL, n=50)	SYSCOL	Available from author upon request
Colorectal cancer	Colorectal Cancer, SSC subtype (ref.3; SYSCOL, n=50)	SYSCOL	Available from author upon request
Colorectal cancer	Colorectal Cancer, SSC subtype (ref.3; SYSCOL, n=50)	SYSCOL	Available from author upon request
Colorectal cancer	Colorectal Cancer, SSC subtype (ref.3; SYSCOL, n=50)	SYSCOL	Available from author upon request
Colorectal cancer	Colorectal Cancer, SSC subtype (ref.3; SYSCOL, n=50)	SYSCOL	Available from author upon request
Colorectal cancer	Colorectal Cancer, SSC subtype (ref.3; SYSCOL, n=50)	SYSCOL	Available from author upon request
Colorectal cancer	Colorectal Cancer, SSC subtype (ref.3; SYSCOL, n=50)	SYSCOL	Available from author upon request
Colorectal cancer	Colorectal Cancer, SSC subtype (ref.3; SYSCOL, n=50)	SYSCOL	Available from author upon request
Colorectal cancer	Colorectal Cancer, SSC subtype (ref.3; SYSCOL, n=50)	SYSCOL	Available from author upon request
Colorectal cancer	Colorectal Cancer, SSC subtype (ref.3; SYSCOL, n=50)	SYSCOL	Available from author upon request
Colorectal cancer	Colorectal Cancer, SSC subtype (ref.3; SYSCOL, n=50)	SYSCOL	Available from author upon request
Colorectal cancer	Colorectal Cancer, SSC subtype (ref.3; SYSCOL, n=50)	SYSCOL	Available from author upon request
Colorectal cancer	Colorectal Cancer, Stroma subtype (ref.3; SYSCOL, n=33)	SYSCOL	Available from author upon request
Colorectal cancer	Colorectal Cancer, Stroma subtype (ref.3; SYSCOL, n=33)	SYSCOL	Available from author upon request
Colorectal cancer	Colorectal Cancer, Stroma subtype (ref.3; SYSCOL, n=33)	SYSCOL	Available from author upon request
Colorectal cancer	Colorectal Cancer, Stroma subtype (ref.3; SYSCOL, n=33)	SYSCOL	Available from author upon request
Colorectal cancer	Colorectal Cancer, Stroma subtype (ref.3; SYSCOL, n=33)	SYSCOL	Available from author upon request
Colorectal cancer	Colorectal Cancer, Stroma subtype (ref.3; SYSCOL, n=33)	SYSCOL	Available from author upon request
Colorectal cancer	Colorectal Cancer, Stroma subtype (ref.3; SYSCOL, n=33)	SYSCOL	Available from author upon request
Colorectal cancer	Colorectal Cancer, Stroma subtype (ref.3; SYSCOL, n=33)	SYSCOL	Available from author upon request
Colorectal cancer	Colorectal Cancer, Stroma subtype (ref.3; SYSCOL, n=33)	SYSCOL	Available from author upon request
Colorectal cancer	Colorectal Cancer, Stroma subtype (ref.3; SYSCOL, n=33)	SYSCOL	Available from author upon request
Colorectal cancer	Colorectal Cancer, Stroma subtype (ref.3; SYSCOL, n=33)	SYSCOL	Available from author upon request
Colorectal cancer	Colorectal Cancer, Stroma subtype (ref.3; SYSCOL, n=33)	SYSCOL	Available from author upon request
Colorectal cancer	Colorectal Cancer, Stroma subtype (ref.3; SYSCOL, n=33)	SYSCOL	Available from author upon request
Colorectal cancer	Colorectal Cancer, Stroma subtype (ref.3; SYSCOL, n=33)	SYSCOL	Available from author upon request
Colorectal cancer	Colorectal Cancer, Stroma subtype (ref.3; SYSCOL, n=33)	SYSCOL	Available from author upon request
Colorectal cancer	Colorectal Cancer, Stroma subtype (ref.3; SYSCOL, n=33)	SYSCOL	Available from author upon request
Colorectal cancer	Colorectal Cancer, Stroma subtype (ref.3; SYSCOL, n=33)	SYSCOL	Available from author upon request
Colorectal cancer	Colorectal Cancer, Stroma subtype (ref.3; SYSCOL, n=33)	SYSCOL	Available from author upon request
Colorectal cancer	Colorectal Cancer, Stroma subtype (ref.3; SYSCOL, n=33)	SYSCOL	Available from author upon request
Colorectal cancer	Colorectal Cancer, Stroma subtype (ref.3; SYSCOL, n=33)	SYSCOL	Available from author upon request
Colorectal cancer	Colorectal Cancer, Stroma subtype (ref.3; SYSCOL, n=33)	SYSCOL	Available from author upon request
Colorectal cancer	Colorectal Cancer, Stroma subtype (ref.3; SYSCOL, n=33)	SYSCOL	Available from author upon request
Colorectal cancer	Colorectal Cancer, Stroma subtype (ref.3; SYSCOL, n=33)	SYSCOL	Available from author upon request
Colorectal cancer	Colorectal Cancer, Stroma subtype (ref.3; SYSCOL, n=33)	SYSCOL	Available from author upon request
Colorectal cancer	Colorectal Cancer, Stroma subtype (ref.3; SYSCOL, n=33)	SYSCOL	Available from author upon request
Colorectal cancer	Colorectal Cancer, Stroma subtype (ref.3; SYSCOL, n=33)	SYSCOL	Available from author upon request
Colorectal cancer	Colorectal Cancer, Stroma subtype (ref.3; SYSCOL, n=33)	SYSCOL	Available from author upon request
Colorectal cancer	Colorectal Cancer, Stroma subtype (ref.3; SYSCOL, n=33)	SYSCOL	Available from author upon request
Colorectal cancer	Colorectal Cancer, Stroma subtype (ref.3; SYSCOL, n=33)	SYSCOL	Available from author upon request
Colorectal cancer	Colorectal Cancer, Stroma subtype (ref.3; SYSCOL, n=33)	SYSCOL	Available from author upon request
Colorectal cancer	Colorectal Cancer, Stroma subtype (ref.3; SYSCOL, n=33)	SYSCOL	Available from author upon request
Colorectal cancer	Colorectal Cancer, Stroma subtype (ref.3; SYSCOL, n=33)	SYSCOL	Available from author upon request
Colorectal cancer	Colorectal Cancer, Stroma subtype (ref.3; SYSCOL, n=33)	SYSCOL	Available from author upon request
Colorectal cancer	Colorectal Cancer, undetermined subtype (ref.3; SYSCOL, n=14)	SYSCOL	Available from author upon request
Colorectal cancer	Colorectal Cancer, undetermined subtype (ref.3; SYSCOL, n=14)	SYSCOL	Available from author upon request
Colorectal cancer	Colorectal Cancer, undetermined subtype (ref.3; SYSCOL, n=14)	SYSCOL	Available from author upon request
Colorectal cancer	Colorectal Cancer, undetermined subtype (ref.3; SYSCOL, n=14)	SYSCOL	Available from author upon request
Colorectal cancer	Colorectal Cancer, undetermined subtype (ref.3; SYSCOL, n=14)	SYSCOL	Available from author upon request
Colorectal cancer	Colorectal Cancer, undetermined subtype (ref.3; SYSCOL, n=14)	SYSCOL	Available from author upon request
Colorectal cancer	Colorectal Cancer, undetermined subtype (ref.3; SYSCOL, n=14)	SYSCOL	Available from author upon request
Colorectal cancer	Colorectal Cancer, undetermined subtype (ref.3; SYSCOL, n=14)	SYSCOL	Available from author upon request
Colorectal cancer	Colorectal Cancer, undetermined subtype (ref.3; SYSCOL, n=14)	SYSCOL	Available from author upon request
Colorectal cancer	Colorectal Cancer, undetermined subtype (ref.3; SYSCOL, n=14)	SYSCOL	Available from author upon request
Colorectal cancer	Colorectal Cancer, undetermined subtype (ref.3; SYSCOL, n=14)	SYSCOL	Available from author upon request
Colorectal cancer	Colorectal Cancer, undetermined subtype (ref.3; SYSCOL, n=14)	SYSCOL	Available from author upon request
Colorectal cancer	Colorectal Cancer, undetermined subtype (ref.3; SYSCOL, n=14)	SYSCOL	Available from author upon request
Colorectal cancer	Colorectal Cancer, undetermined subtype (ref.3; SYSCOL, n=14)	SYSCOL	Available from author upon request
Hematopoietic cells	Common myeloid progenitor (CMP, GSE63409, n=5)	GSE63409	GSM1548153
Hematopoietic cells	Common myeloid progenitor (CMP, GSE63409, n=5)	GSE63409	GSM1548159
Hematopoietic cells	Common myeloid progenitor (CMP, GSE63409, n=5)	GSE63409	GSM1548165
Hematopoietic cells	Common myeloid progenitor (CMP, GSE63409, n=5)	GSE63409	GSM1548171
Hematopoietic cells	Common myeloid progenitor (CMP, GSE63409, n=5)	GSE63409	GSM1548177
Hematopoietic cells	Common myeloid progenitor (GSE50797, n=2)	GSE50797	GSM1229453
Hematopoietic cells	Common myeloid progenitor (GSE50797, n=2)	GSE50797	GSM1229454
Colorectal normal mucosa	Crypt_base, pooled (E-MTAB-6450, n=1)	E-MTAB6450	pooled_base
Colorectal normal mucosa	Crypt_neck, pooled (E-MTAB-6450, n=1)	E-MTAB6450	pooled_neck
Colorectal normal mucosa	Crypt_top, pooled (E-MTAB-6450, n=1)	E-MTAB6450	pooled_top
Stem and progenitor cells	Cytotrophoblast (GSE41336, n=5)	GSE41336	GSM1015057
Stem and progenitor cells	Cytotrophoblast (GSE41336, n=5)	GSE41336	GSM1015066
Stem and progenitor cells	Cytotrophoblast (GSE41336, n=5)	GSE41336	GSM1015072
Stem and progenitor cells	Cytotrophoblast (GSE41336, n=5)	GSE41336	GSM1015084
Stem and progenitor cells	Cytotrophoblast (GSE41336, n=5)	GSE41336	GSM1015093
Hematopoietic cells	Dendritic cell (GSE83458, n=3)	GSE83458	GSM2203748
Hematopoietic cells	Dendritic cell (GSE83458, n=3)	GSE83458	GSM2203749
Hematopoietic cells	Dendritic cell (GSE83458, n=3)	GSE83458	GSM2203750
Stem and progenitor cells	Dif. H9 hESC (GSE45727, n=3)	GSE45727	GSM1113252
Stem and progenitor cells	Dif. H9 hESC (GSE45727, n=3)	GSE45727	GSM1113258
Stem and progenitor cells	Dif. H9 hESC (GSE45727, n=3)	GSE45727	GSM1113264
Stem and progenitor cells	Dif. H9 hESC, (GSE45727, NLRP7 knockdown, n=3)	GSE45727	GSM1113254
Stem and progenitor cells	Dif. H9 hESC, (GSE45727, NLRP7 knockdown, n=3)	GSE45727	GSM1113260
Stem and progenitor cells	Dif. H9 hESC, (GSE45727, NLRP7 knockdown, n=3)	GSE45727	GSM1113266
Stem and progenitor cells	Dif. H9 hESC, scramble control (GSE45727, n=3)	GSE45727	GSM1113253
Stem and progenitor cells	Dif. H9 hESC, scramble control (GSE45727, n=3)	GSE45727	GSM1113259
Stem and progenitor cells	Dif. H9 hESC, scramble control (GSE45727, n=3)	GSE45727	GSM1113265
Hematopoietic cells	Differentiated angioblast from IPS (GSE40909, n=1)	GSE40909	GSM1004635
Endothelial cells	Differentiated Endothelia from IPS (GSE40909, n=1)	GSE40909	GSM1004637
Endothelial cells	Differentiated smooth muscle from IPS (GSE40909, n=1)	GSE40909	GSM1004639
Cancer cell line	DKO1 Cell Line, control (GSE43851, n=1)	GSE43851	GSM1072276
Endothelial cells	Endothelial cell (fibroblast-derived, GSE40909, n=2)	GSE40909	GSM1004628
Endothelial cells	Endothelial cell (fibroblast-derived, GSE40909, n=2)	GSE40909	GSM1004629
Endothelial cells	Endothelial cell (vein; GSE40909; n=3)	GSE40909	GSM1004643
Endothelial cells	Endothelial cell (vein; GSE40909; n=3)	GSE40909	GSM1004644
Endothelial cells	Endothelial cell (vein; GSE40909; n=3)	GSE40909	GSM1004645
Endothelial cells	Endothelium, lymphatic (GSE34486, n=16)	GSE34486	GSM849974
Endothelial cells	Endothelium, lymphatic (GSE34486, n=16)	GSE34486	GSM849975
Endothelial cells	Endothelium, lymphatic (GSE34486, n=16)	GSE34486	GSM849976
Endothelial cells	Endothelium, lymphatic (GSE34486, n=16)	GSE34486	GSM849977
Endothelial cells	Endothelium, lymphatic (GSE34486, n=16)	GSE34486	GSM849978
Endothelial cells	Endothelium, lymphatic (GSE34486, n=16)	GSE34486	GSM849979
Endothelial cells	Endothelium, lymphatic (GSE34486, n=16)	GSE34486	GSM849980
Endothelial cells	Endothelium, lymphatic (GSE34486, n=16)	GSE34486	GSM849981
Endothelial cells	Endothelium, lymphatic (GSE34486, n=16)	GSE34486	GSM849982
Endothelial cells	Endothelium, lymphatic (GSE34486, n=16)	GSE34486	GSM849983
Endothelial cells	Endothelium, lymphatic (GSE34486, n=16)	GSE34486	GSM849984
Endothelial cells	Endothelium, lymphatic (GSE34486, n=16)	GSE34486	GSM849985
Endothelial cells	Endothelium, lymphatic (GSE34486, n=16)	GSE34486	GSM849986
Endothelial cells	Endothelium, lymphatic (GSE34486, n=16)	GSE34486	GSM849987
Endothelial cells	Endothelium, lymphatic (GSE34486, n=16)	GSE34486	GSM849988
Endothelial cells	Endothelium, lymphatic (GSE34486, n=16)	GSE34486	GSM849989
Hematopoietic cells	Eosinophils (GSE35069, n=6)	GSE35069	GSM861689
Hematopoietic cells	Eosinophils (GSE35069, n=6)	GSE35069	GSM861690
Hematopoietic cells	Eosinophils (GSE35069, n=6)	GSE35069	GSM861691
Hematopoietic cells	Eosinophils (GSE35069, n=6)	GSE35069	GSM861692
Hematopoietic cells	Eosinophils (GSE35069, n=6)	GSE35069	GSM861693
Hematopoietic cells	Eosinophils (GSE35069, n=6)	GSE35069	GSM861694
Stem and progenitor cells	ESC (GSE31484, n=26)	GSE31848	GSM867966
Stem and progenitor cells	ESC (GSE31484, n=26)	GSE31848	GSM867965
Stem and progenitor cells	ESC (GSE31484, n=26)	GSE31848	GSM867964
Stem and progenitor cells	ESC (GSE31484, n=26)	GSE31848	GSM867963
Stem and progenitor cells	ESC (GSE31484, n=26)	GSE31848	GSM867962
Stem and progenitor cells	ESC (GSE31484, n=26)	GSE31848	GSM867961
Stem and progenitor cells	ESC (GSE31484, n=26)	GSE31848	GSM867960
Stem and progenitor cells	ESC (GSE31484, n=26)	GSE31848	GSM867954
Stem and progenitor cells	ESC (GSE31484, n=26)	GSE31848	GSM867953
Stem and progenitor cells	ESC (GSE31484, n=26)	GSE31848	GSM867952
Stem and progenitor cells	ESC (GSE31484, n=26)	GSE31848	GSM867951
Stem and progenitor cells	ESC (GSE31484, n=26)	GSE31848	GSM867950
Stem and progenitor cells	ESC (GSE31484, n=26)	GSE31848	GSM867949
Stem and progenitor cells	ESC (GSE31484, n=26)	GSE31848	GSM867948
Stem and progenitor cells	ESC (GSE31484, n=26)	GSE31848	GSM867947
Stem and progenitor cells	ESC (GSE31484, n=26)	GSE31848	GSM867946
Stem and progenitor cells	ESC (GSE31484, n=26)	GSE31848	GSM867945
Stem and progenitor cells	ESC (GSE31484, n=26)	GSE31848	GSM867944
Stem and progenitor cells	ESC (GSE31484, n=26)	GSE31848	GSM867943
Stem and progenitor cells	ESC (GSE31484, n=26)	GSE31848	GSM867942
Stem and progenitor cells	ESC (GSE31484, n=26)	GSE31848	GSM867941
Stem and progenitor cells	ESC (GSE31484, n=26)	GSE31848	GSM867940
Stem and progenitor cells	ESC (GSE31484, n=26)	GSE31848	GSM867939
Stem and progenitor cells	ESC (GSE31484, n=26)	GSE31848	GSM867938
Stem and progenitor cells	ESC (GSE31484, n=26)	GSE31848	GSM867937
Stem and progenitor cells	ESC (GSE31484, n=26)	GSE31848	GSM867936
Stem and progenitor cells	ESC H1 (GSE37066, n=1)	GSE37066	GSM853420
Stem and progenitor cells	ESC H9 (GSE37066, n=1)	GSE37066	GSM853421
Fibroblasts	Fibroblast (GSE54115, n=2)	GSE54115	GSM1308277
Fibroblasts	Fibroblast (GSE54115, n=2)	GSE54115	GSM1308278
Fibroblasts	Fibroblast, dermal (GSE53060, n=1)	GSE53060	GSM1281454
Fibroblasts	Fibroblast, dermal (GSE54848, n=3)	GSE54848	GSM1345997
Fibroblasts	Fibroblast, dermal (GSE54848, n=3)	GSE54848	GSM1345998
Fibroblasts	Fibroblast, dermal (GSE54848, n=3)	GSE54848	GSM1345999
Fibroblasts	Fibroblast, HDF51, mouse MEF (GSE41848, n=2)	GSE31848	GSM868011
Fibroblasts	Fibroblast, HDF51, mouse MEF (GSE41848, n=2)	GSE31848	GSM868010
Fibroblasts	Fibroblast, IMR90 (GSE41848, n=1)	GSE31848	GSM868008
Fibroblasts	Fibroblast, skin (GSE41848, n=1)	GSE31848	GSM868007
Fibroblasts	Fibroblast, skin (GSE41933, n=3)	GSE41933	GSM1027673
Fibroblasts	Fibroblast, skin (GSE41933, n=3)	GSE41933	GSM1027674
Fibroblasts	Fibroblast, skin (GSE41933, n=3)	GSE41933	GSM1027675
Fibroblasts	Fibroblast, Skin (GSE53261, n=62)	GSE53261	GSM1257669
Fibroblasts	Fibroblast, Skin (GSE53261, n=62)	GSE53261	GSM1257670
Fibroblasts	Fibroblast, Skin (GSE53261, n=62)	GSE53261	GSM1257671
Fibroblasts	Fibroblast, Skin (GSE53261, n=62)	GSE53261	GSM1257672
Fibroblasts	Fibroblast, Skin (GSE53261, n=62)	GSE53261	GSM1257673
Fibroblasts	Fibroblast, Skin (GSE53261, n=62)	GSE53261	GSM1257674
Fibroblasts	Fibroblast, Skin (GSE53261, n=62)	GSE53261	GSM1257675
Fibroblasts	Fibroblast, Skin (GSE53261, n=62)	GSE53261	GSM1257676
Fibroblasts	Fibroblast, Skin (GSE53261, n=62)	GSE53261	GSM1257677
Fibroblasts	Fibroblast, Skin (GSE53261, n=62)	GSE53261	GSM1257678
Fibroblasts	Fibroblast, Skin (GSE53261, n=62)	GSE53261	GSM1257679
Fibroblasts	Fibroblast, Skin (GSE53261, n=62)	GSE53261	GSM1257680
Fibroblasts	Fibroblast, Skin (GSE53261, n=62)	GSE53261	GSM1257681
Fibroblasts	Fibroblast, Skin (GSE53261, n=62)	GSE53261	GSM1257682
Fibroblasts	Fibroblast, Skin (GSE53261, n=62)	GSE53261	GSM1257683
Fibroblasts	Fibroblast, Skin (GSE53261, n=62)	GSE53261	GSM1257684
Fibroblasts	Fibroblast, Skin (GSE53261, n=62)	GSE53261	GSM1257685
Fibroblasts	Fibroblast, Skin (GSE53261, n=62)	GSE53261	GSM1257686
Fibroblasts	Fibroblast, Skin (GSE53261, n=62)	GSE53261	GSM1257687
Fibroblasts	Fibroblast, Skin (GSE53261, n=62)	GSE53261	GSM1257688
Fibroblasts	Fibroblast, Skin (GSE53261, n=62)	GSE53261	GSM1257689
Fibroblasts	Fibroblast, Skin (GSE53261, n=62)	GSE53261	GSM1257690
Fibroblasts	Fibroblast, Skin (GSE53261, n=62)	GSE53261	GSM1257691
Fibroblasts	Fibroblast, Skin (GSE53261, n=62)	GSE53261	GSM1257692
Fibroblasts	Fibroblast, Skin (GSE53261, n=62)	GSE53261	GSM1257693
Fibroblasts	Fibroblast, Skin (GSE53261, n=62)	GSE53261	GSM1257694
Fibroblasts	Fibroblast, Skin (GSE53261, n=62)	GSE53261	GSM1257695
Fibroblasts	Fibroblast, Skin (GSE53261, n=62)	GSE53261	GSM1257696
Fibroblasts	Fibroblast, Skin (GSE53261, n=62)	GSE53261	GSM1257697
Fibroblasts	Fibroblast, Skin (GSE53261, n=62)	GSE53261	GSM1257698
Fibroblasts	Fibroblast, Skin (GSE53261, n=62)	GSE53261	GSM1257699
Fibroblasts	Fibroblast, Skin (GSE53261, n=62)	GSE53261	GSM1257700
Fibroblasts	Fibroblast, Skin (GSE53261, n=62)	GSE53261	GSM1257701
Fibroblasts	Fibroblast, Skin (GSE53261, n=62)	GSE53261	GSM1257702
Fibroblasts	Fibroblast, Skin (GSE53261, n=62)	GSE53261	GSM1257703
Fibroblasts	Fibroblast, Skin (GSE53261, n=62)	GSE53261	GSM1257704
Fibroblasts	Fibroblast, Skin (GSE53261, n=62)	GSE53261	GSM1257705
Fibroblasts	Fibroblast, Skin (GSE53261, n=62)	GSE53261	GSM1257706
Fibroblasts	Fibroblast, Skin (GSE53261, n=62)	GSE53261	GSM1257707
Fibroblasts	Fibroblast, Skin (GSE53261, n=62)	GSE53261	GSM1257708
Fibroblasts	Fibroblast, Skin (GSE53261, n=62)	GSE53261	GSM1257709
Fibroblasts	Fibroblast, Skin (GSE53261, n=62)	GSE53261	GSM1257710
Fibroblasts	Fibroblast, Skin (GSE53261, n=62)	GSE53261	GSM1257711
Fibroblasts	Fibroblast, Skin (GSE53261, n=62)	GSE53261	GSM1257712
Fibroblasts	Fibroblast, Skin (GSE53261, n=62)	GSE53261	GSM1257713
Fibroblasts	Fibroblast, Skin (GSE53261, n=62)	GSE53261	GSM1257714
Fibroblasts	Fibroblast, Skin (GSE53261, n=62)	GSE53261	GSM1257715
Fibroblasts	Fibroblast, Skin (GSE53261, n=62)	GSE53261	GSM1257716
Fibroblasts	Fibroblast, Skin (GSE53261, n=62)	GSE53261	GSM1257717
Fibroblasts	Fibroblast, Skin (GSE53261, n=62)	GSE53261	GSM1257718
Fibroblasts	Fibroblast, Skin (GSE53261, n=62)	GSE53261	GSM1257719
Fibroblasts	Fibroblast, Skin (GSE53261, n=62)	GSE53261	GSM1257720
Fibroblasts	Fibroblast, Skin (GSE53261, n=62)	GSE53261	GSM1257721
Fibroblasts	Fibroblast, Skin (GSE53261, n=62)	GSE53261	GSM1257722
Fibroblasts	Fibroblast, Skin (GSE53261, n=62)	GSE53261	GSM1257723
Fibroblasts	Fibroblast, Skin (GSE53261, n=62)	GSE53261	GSM1257724
Fibroblasts	Fibroblast, Skin (GSE53261, n=62)	GSE53261	GSM1257725
Fibroblasts	Fibroblast, Skin (GSE53261, n=62)	GSE53261	GSM1257726
Fibroblasts	Fibroblast, Skin (GSE53261, n=62)	GSE53261	GSM1257727
Fibroblasts	Fibroblast, Skin (GSE53261, n=62)	GSE53261	GSM1257728
Fibroblasts	Fibroblast, Skin (GSE53261, n=62)	GSE53261	GSM1257729
Fibroblasts	Fibroblast, Skin (GSE53261, n=62)	GSE53261	GSM1257730
Fibroblasts	Fibroblasts (control, GSE68851, n=12)	GSE68851	GSM1684337
Fibroblasts	Fibroblasts (control, GSE68851, n=12)	GSE68851	GSM1684338
Fibroblasts	Fibroblasts (control, GSE68851, n=12)	GSE68851	GSM1684339
Fibroblasts	Fibroblasts (control, GSE68851, n=12)	GSE68851	GSM1684340
Fibroblasts	Fibroblasts (control, GSE68851, n=12)	GSE68851	GSM1684341
Fibroblasts	Fibroblasts (control, GSE68851, n=12)	GSE68851	GSM1684342
Fibroblasts	Fibroblasts (control, GSE68851, n=12)	GSE68851	GSM1684343
Fibroblasts	Fibroblasts (control, GSE68851, n=12)	GSE68851	GSM1684344
Fibroblasts	Fibroblasts (control, GSE68851, n=12)	GSE68851	GSM1684345
Fibroblasts	Fibroblasts (control, GSE68851, n=12)	GSE68851	GSM1684346
Fibroblasts	Fibroblasts (control, GSE68851, n=12)	GSE68851	GSM1684347
Fibroblasts	Fibroblasts (control, GSE68851, n=12)	GSE68851	GSM1684348
Fibroblasts	Fibroblasts in normal-like stiffness (GSE68851, n=2)	GSE68851	GSM1684333
Fibroblasts	Fibroblasts in normal-like stiffness (GSE68851, n=2)	GSE68851	GSM1684334
Fibroblasts	Fibroblasts in tumor-like stiffness (GSE68851, n=2)	GSE68851	GSM1684335
Fibroblasts	Fibroblasts in tumor-like stiffness (GSE68851, n=2)	GSE68851	GSM1684336
Other normal tissue	Gastrointestinal mucularis (GSE34387, n=7)	GSE34387	GSM1337188
Other normal tissue	Gastrointestinal mucularis (GSE34387, n=7)	GSE34387	GSM1337195
Other normal tissue	Gastrointestinal mucularis (GSE34387, n=7)	GSE34387	GSM1337197
Other normal tissue	Gastrointestinal mucularis (GSE34387, n=7)	GSE34387	GSM1337199
Other normal tissue	Gastrointestinal mucularis (GSE34387, n=7)	GSE34387	GSM1337217
Other normal tissue	Gastrointestinal mucularis (GSE34387, n=7)	GSE34387	GSM1337222
Other normal tissue	Gastrointestinal mucularis (GSE34387, n=7)	GSE34387	GSM1337223
Other cancer	GIST (GSE34387, n=69)	GSE34387	GSM1337183
Other cancer	GIST (GSE34387, n=69)	GSE34387	GSM1337184
Other cancer	GIST (GSE34387, n=69)	GSE34387	GSM1337185
Other cancer	GIST (GSE34387, n=69)	GSE34387	GSM1337186
Other cancer	GIST (GSE34387, n=69)	GSE34387	GSM1337187
Other cancer	GIST (GSE34387, n=69)	GSE34387	GSM1337189
Other cancer	GIST (GSE34387, n=69)	GSE34387	GSM1337190
Other cancer	GIST (GSE34387, n=69)	GSE34387	GSM1337191
Other cancer	GIST (GSE34387, n=69)	GSE34387	GSM1337192
Other cancer	GIST (GSE34387, n=69)	GSE34387	GSM1337193
Other cancer	GIST (GSE34387, n=69)	GSE34387	GSM1337194
Other cancer	GIST (GSE34387, n=69)	GSE34387	GSM1337196
Other cancer	GIST (GSE34387, n=69)	GSE34387	GSM1337198
Other cancer	GIST (GSE34387, n=69)	GSE34387	GSM1337200
Other cancer	GIST (GSE34387, n=69)	GSE34387	GSM1337201
Other cancer	GIST (GSE34387, n=69)	GSE34387	GSM1337202
Other cancer	GIST (GSE34387, n=69)	GSE34387	GSM1337203
Other cancer	GIST (GSE34387, n=69)	GSE34387	GSM1337204
Other cancer	GIST (GSE34387, n=69)	GSE34387	GSM1337205
Other cancer	GIST (GSE34387, n=69)	GSE34387	GSM1337206
Other cancer	GIST (GSE34387, n=69)	GSE34387	GSM1337207
Other cancer	GIST (GSE34387, n=69)	GSE34387	GSM1337208
Other cancer	GIST (GSE34387, n=69)	GSE34387	GSM1337209
Other cancer	GIST (GSE34387, n=69)	GSE34387	GSM1337210
Other cancer	GIST (GSE34387, n=69)	GSE34387	GSM1337211
Other cancer	GIST (GSE34387, n=69)	GSE34387	GSM1337212
Other cancer	GIST (GSE34387, n=69)	GSE34387	GSM1337213
Other cancer	GIST (GSE34387, n=69)	GSE34387	GSM1337214
Other cancer	GIST (GSE34387, n=69)	GSE34387	GSM1337215
Other cancer	GIST (GSE34387, n=69)	GSE34387	GSM1337216
Other cancer	GIST (GSE34387, n=69)	GSE34387	GSM1337218
Other cancer	GIST (GSE34387, n=69)	GSE34387	GSM1337219
Other cancer	GIST (GSE34387, n=69)	GSE34387	GSM1337220
Other cancer	GIST (GSE34387, n=69)	GSE34387	GSM1337221
Other cancer	GIST (GSE34387, n=69)	GSE34387	GSM1337224
Other cancer	GIST (GSE34387, n=69)	GSE34387	GSM1337225
Other cancer	GIST (GSE34387, n=69)	GSE34387	GSM1337226
Other cancer	GIST (GSE34387, n=69)	GSE34387	GSM1337227
Other cancer	GIST (GSE34387, n=69)	GSE34387	GSM1337228
Other cancer	GIST (GSE34387, n=69)	GSE34387	GSM1337229
Other cancer	GIST (GSE34387, n=69)	GSE34387	GSM1337230
Other cancer	GIST (GSE34387, n=69)	GSE34387	GSM1337231
Other cancer	GIST (GSE34387, n=69)	GSE34387	GSM1337232
Other cancer	GIST (GSE34387, n=69)	GSE34387	GSM1337233
Other cancer	GIST (GSE34387, n=69)	GSE34387	GSM1337234
Other cancer	GIST (GSE34387, n=69)	GSE34387	GSM1337235
Other cancer	GIST (GSE34387, n=69)	GSE34387	GSM1337236
Other cancer	GIST (GSE34387, n=69)	GSE34387	GSM1337237
Other cancer	GIST (GSE34387, n=69)	GSE34387	GSM1337238
Other cancer	GIST (GSE34387, n=69)	GSE34387	GSM1337239
Other cancer	GIST (GSE34387, n=69)	GSE34387	GSM1337240
Other cancer	GIST (GSE34387, n=69)	GSE34387	GSM1337241
Other cancer	GIST (GSE34387, n=69)	GSE34387	GSM1337242
Other cancer	GIST (GSE34387, n=69)	GSE34387	GSM1337243
Other cancer	GIST (GSE34387, n=69)	GSE34387	GSM1337244
Other cancer	GIST (GSE34387, n=69)	GSE34387	GSM1337245
Other cancer	GIST (GSE34387, n=69)	GSE34387	GSM1337246
Other cancer	GIST (GSE34387, n=69)	GSE34387	GSM1337247
Other cancer	GIST (GSE34387, n=69)	GSE34387	GSM1337248
Other cancer	GIST (GSE34387, n=69)	GSE34387	GSM1337249
Other cancer	GIST (GSE34387, n=69)	GSE34387	GSM1337250
Other cancer	GIST (GSE34387, n=69)	GSE34387	GSM1337251
Other cancer	GIST (GSE34387, n=69)	GSE34387	GSM1337252
Other cancer	GIST (GSE34387, n=69)	GSE34387	GSM1337253
Other cancer	GIST (GSE34387, n=69)	GSE34387	GSM1337254
Other cancer	GIST (GSE34387, n=69)	GSE34387	GSM1337255
Other cancer	GIST (GSE34387, n=69)	GSE34387	GSM1337256
Other cancer	GIST (GSE34387, n=69)	GSE34387	GSM1337257
Other cancer	GIST (GSE34387, n=69)	GSE34387	GSM1337258
Hematopoietic cells	GM06990, lymphoblastoid (ENCODE; n=1)	ENCODE	GSM999353
Hematopoietic cells	GM12878, lymphoblastoid (ENCODE; n=1)	ENCODE	GSM999376
Hematopoietic cells	GM12891, lymphoblastoid (ENCODE; n=1)	ENCODE	GSM999375
Hematopoietic cells	GM12892, lymphoblastoid (ENCODE; n=1)	ENCODE	GSM999374
Hematopoietic cells	GM19239, lymphoblastoid (ENCODE; n=1)	ENCODE	GSM999354
Hematopoietic cells	Granulocyte cell (GSE35069, n=6)	GSE35069	GSM861647
Hematopoietic cells	Granulocyte cell (GSE35069, n=6)	GSE35069	GSM861648
Hematopoietic cells	Granulocyte cell (GSE35069, n=6)	GSE35069	GSM861649
Hematopoietic cells	Granulocyte cell (GSE35069, n=6)	GSE35069	GSM861650
Hematopoietic cells	Granulocyte cell (GSE35069, n=6)	GSE35069	GSM861651
Hematopoietic cells	Granulocyte cell (GSE35069, n=6)	GSE35069	GSM861652
Hematopoietic cells	Granulocyte-macrophage progenitor (GMP, GSE63409, n=5)	GSE63409	GSM1548154
Hematopoietic cells	Granulocyte-macrophage progenitor (GMP, GSE63409, n=5)	GSE63409	GSM1548160
Hematopoietic cells	Granulocyte-macrophage progenitor (GMP, GSE63409, n=5)	GSE63409	GSM1548166
Hematopoietic cells	Granulocyte-macrophage progenitor (GMP, GSE63409, n=5)	GSE63409	GSM1548172
Hematopoietic cells	Granulocyte-macrophage progenitor (GMP, GSE63409, n=5)	GSE63409	GSM1548179
Hematopoietic cells	Granulocyte-macrophage progenitor (GSE50797, n=3)	GSE50797	GSM1229456
Hematopoietic cells	Granulocyte-macrophage progenitor (GSE50797, n=3)	GSE50797	GSM1229457
Hematopoietic cells	Granulocyte-macrophage progenitor (GSE50797, n=3)	GSE50797	GSM1229458
Cancer Cell line	HCT116 (GSE29290, n=3)	GSE29290	GSM815136
Cancer Cell line	HCT116 (GSE29290, n=3)	GSE29290	GSM815137
Cancer Cell line	HCT116 (GSE29290, n=3)	GSE29290	GSM815138
Cancer Cell line	HCT116 (GSE32283, n=8)	GSE32283	GSM799842
Cancer Cell line	HCT116 (GSE32283, n=8)	GSE32283	GSM799844
Cancer Cell line	HCT116 (GSE32283, n=8)	GSE32283	GSM799846
Cancer Cell line	HCT116 (GSE32283, n=8)	GSE32283	GSM799848
Cancer Cell line	HCT116 (GSE32283, n=8)	GSE32283	GSM799850
Cancer Cell line	HCT116 (GSE32283, n=8)	GSE32283	GSM799852
Cancer Cell line	HCT116 (GSE32283, n=8)	GSE32283	GSM799854
Cancer Cell line	HCT116 (GSE32283, n=8)	GSE32283	GSM799856
Cancer cell line	HCT116 cell line (GSE42310, n=3)	GSE42310	GSM1038308
Cancer cell line	HCT116 cell line (GSE42310, n=3)	GSE42310	GSM1038309
Cancer cell line	HCT116 cell line (GSE42310, n=3)	GSE42310	GSM1038310
Cancer cell line	HCT116 Cell Line, control (GSE43851, n=1)	GSE43851	GSM1072272
Cancer Cell line	HCT116, colon (ENCODE; n=1)	ENCODE	GSM999387
Other normal tissue	Heart (GSE31848, n=5)	GSE31848	GSM868044
Other normal tissue	Heart (GSE31848, n=5)	GSE31848	GSM868043
Other normal tissue	Heart (GSE31848, n=5)	GSE31848	GSM868042
Other normal tissue	Heart (GSE31848, n=5)	GSE31848	GSM868041
Other normal tissue	Heart (GSE31848, n=5)	GSE31848	GSM868040
Hematopoietic cells	Hematopoietic stem cells (HSC, GSE63409, n=5)	GSE63409	GSM1548150
Hematopoietic cells	Hematopoietic stem cells (HSC, GSE63409, n=5)	GSE63409	GSM1548156
Hematopoietic cells	Hematopoietic stem cells (HSC, GSE63409, n=5)	GSE63409	GSM1548162
Hematopoietic cells	Hematopoietic stem cells (HSC, GSE63409, n=5)	GSE63409	GSM1548168
Hematopoietic cells	Hematopoietic stem cells (HSC, GSE63409, n=5)	GSE63409	GSM1548174
Stem and progenitor cells	HESC (GSE50060, n=2)	GSE53060	GSM1281448
Stem and progenitor cells	HESC (GSE50060, n=2)	GSE53060	GSM1281449
Endothelial cells	HUVEC, Endothelium (ENCODE; n=1)	ENCODE	GSM999364
Other normal tissue	Hydatidiform mole (GSE31848, n=5)	GSE31848	GSM868006
Other normal tissue	Hydatidiform mole (GSE31848, n=5)	GSE31848	GSM868005
Other normal tissue	Hydatidiform mole (GSE31848, n=5)	GSE31848	GSM868004
Other normal tissue	Hydatidiform mole (GSE31848, n=5)	GSE31848	GSM868003
Other normal tissue	Hydatidiform mole (GSE31848, n=5)	GSE31848	GSM868002
Hematopoietic cells	Immature dendritic cells (GSE59796, n=4)	GSE59796	GSM1446559
Hematopoietic cells	Immature dendritic cells (GSE59796, n=4)	GSE59796	GSM1446560
Hematopoietic cells	Immature dendritic cells (GSE59796, n=4)	GSE59796	GSM1446561
Hematopoietic cells	Immature dendritic cells (GSE59796, n=4)	GSE59796	GSM1446562
Hematopoietic cells	Immortalized B-cells (SE42865; n=3)	GSE42865	GSM1052423
Hematopoietic cells	Immortalized B-cells (SE42865; n=3)	GSE42865	GSM1052424
Hematopoietic cells	Immortalized B-cells (SE42865; n=3)	GSE42865	GSM1052425
Stem and progenitor cells	iPS chondi (GSE31848, n=4)	GSE31848	GSM867995
Stem and progenitor cells	iPS chondi (GSE31848, n=4)	GSE31848	GSM867994
Stem and progenitor cells	iPS chondi (GSE31848, n=4)	GSE31848	GSM867993
Stem and progenitor cells	iPS chondi (GSE31848, n=4)	GSE31848	GSM867992
Stem and progenitor cells	iPSC (40790, n=1)	GSE40790	GSM1139403
Stem and progenitor cells	iPSC (GSE31484, n=25)	GSE31848	GSM867991
Stem and progenitor cells	iPSC (GSE31484, n=25)	GSE31848	GSM867990
Stem and progenitor cells	iPSC (GSE31484, n=25)	GSE31848	GSM867989
Stem and progenitor cells	iPSC (GSE31484, n=25)	GSE31848	GSM867988
Stem and progenitor cells	iPSC (GSE31484, n=25)	GSE31848	GSM867987
Stem and progenitor cells	iPSC (GSE31484, n=25)	GSE31848	GSM867986
Stem and progenitor cells	iPSC (GSE31484, n=25)	GSE31848	GSM867985
Stem and progenitor cells	iPSC (GSE31484, n=25)	GSE31848	GSM867984
Stem and progenitor cells	iPSC (GSE31484, n=25)	GSE31848	GSM867983
Stem and progenitor cells	iPSC (GSE31484, n=25)	GSE31848	GSM867982
Stem and progenitor cells	iPSC (GSE31484, n=25)	GSE31848	GSM867981
Stem and progenitor cells	iPSC (GSE31484, n=25)	GSE31848	GSM867980
Stem and progenitor cells	iPSC (GSE31484, n=25)	GSE31848	GSM867979
Stem and progenitor cells	iPSC (GSE31484, n=25)	GSE31848	GSM867978
Stem and progenitor cells	iPSC (GSE31484, n=25)	GSE31848	GSM867977
Stem and progenitor cells	iPSC (GSE31484, n=25)	GSE31848	GSM867976
Stem and progenitor cells	iPSC (GSE31484, n=25)	GSE31848	GSM867975
Stem and progenitor cells	iPSC (GSE31484, n=25)	GSE31848	GSM867974
Stem and progenitor cells	iPSC (GSE31484, n=25)	GSE31848	GSM867973
Stem and progenitor cells	iPSC (GSE31484, n=25)	GSE31848	GSM867972
Stem and progenitor cells	iPSC (GSE31484, n=25)	GSE31848	GSM867971
Stem and progenitor cells	iPSC (GSE31484, n=25)	GSE31848	GSM867970
Stem and progenitor cells	iPSC (GSE31484, n=25)	GSE31848	GSM867969
Stem and progenitor cells	iPSC (GSE31484, n=25)	GSE31848	GSM867968
Stem and progenitor cells	iPSC (GSE31484, n=25)	GSE31848	GSM867967
Stem and progenitor cells	iPSC (GSE34688, n=2)	GSE34688	GSM979892
Stem and progenitor cells	iPSC (GSE34688, n=2)	GSE34688	GSM979893
Stem and progenitor cells	iPSC (GSE40909, n=2)	GSE40909	GSM1004648
Stem and progenitor cells	iPSC (GSE40909, n=2)	GSE40909	GSM1004649
Stem and progenitor cells	iPSC (GSE50060, n=4)	GSE53060	GSM1281450
Stem and progenitor cells	iPSC (GSE50060, n=4)	GSE53060	GSM1281451
Stem and progenitor cells	iPSC (GSE50060, n=4)	GSE53060	GSM1281452
Stem and progenitor cells	iPSC (GSE50060, n=4)	GSE53060	GSM1281453
Stem and progenitor cells	iPSC (GSE54115; n=15)	GSE54115	GSM1308261
Stem and progenitor cells	iPSC (GSE54115; n=15)	GSE54115	GSM1308262
Stem and progenitor cells	iPSC (GSE54115; n=15)	GSE54115	GSM1308263
Stem and progenitor cells	iPSC (GSE54115; n=15)	GSE54115	GSM1308264
Stem and progenitor cells	iPSC (GSE54115; n=15)	GSE54115	GSM1308265
Stem and progenitor cells	iPSC (GSE54115; n=15)	GSE54115	GSM1308266
Stem and progenitor cells	iPSC (GSE54115; n=15)	GSE54115	GSM1308267
Stem and progenitor cells	iPSC (GSE54115; n=15)	GSE54115	GSM1308268
Stem and progenitor cells	iPSC (GSE54115; n=15)	GSE54115	GSM1308269
Stem and progenitor cells	iPSC (GSE54115; n=15)	GSE54115	GSM1308270
Stem and progenitor cells	iPSC (GSE54115; n=15)	GSE54115	GSM1308271
Stem and progenitor cells	iPSC (GSE54115; n=15)	GSE54115	GSM1308272
Stem and progenitor cells	iPSC (GSE54115; n=15)	GSE54115	GSM1308273
Stem and progenitor cells	iPSC (GSE54115; n=15)	GSE54115	GSM1308274
Stem and progenitor cells	iPSC (GSE54115; n=15)	GSE54115	GSM1308275
Stem and progenitor cells	iPSC (GSE57992, n=4)	GSE57992	GSM1399276
Stem and progenitor cells	iPSC (GSE57992, n=4)	GSE57992	GSM1399277
Stem and progenitor cells	iPSC (GSE57992, n=4)	GSE57992	GSM1399278
Stem and progenitor cells	iPSC (GSE57992, n=4)	GSE57992	GSM1399279
Stem and progenitor cells	iPSC (GSE61342. n=4)	GSE61342	GSM1502702
Stem and progenitor cells	iPSC (GSE61342. n=4)	GSE61342	GSM1502703
Stem and progenitor cells	iPSC (GSE61342. n=4)	GSE61342	GSM1502704
Stem and progenitor cells	iPSC (GSE61342. n=4)	GSE61342	GSM1502707
Stem and progenitor cells	iPSC from MSC (GSE37066, n=6)	GSE37066	GSM853414
Stem and progenitor cells	iPSC from MSC (GSE37066, n=6)	GSE37066	GSM853415
Stem and progenitor cells	iPSC from MSC (GSE37066, n=6)	GSE37066	GSM853416
Stem and progenitor cells	iPSC from MSC (GSE37066, n=6)	GSE37066	GSM853417
Stem and progenitor cells	iPSC from MSC (GSE37066, n=6)	GSE37066	GSM853418
Stem and progenitor cells	iPSC from MSC (GSE37066, n=6)	GSE37066	GSM853419
Stem and progenitor cells	IPSC, Intermediate reprogrammed (GSE54848, n=25)	GSE54848	GSM1346000
Stem and progenitor cells	IPSC, Intermediate reprogrammed (GSE54848, n=25)	GSE54848	GSM1346001
Stem and progenitor cells	IPSC, Intermediate reprogrammed (GSE54848, n=25)	GSE54848	GSM1346002
Stem and progenitor cells	IPSC, Intermediate reprogrammed (GSE54848, n=25)	GSE54848	GSM1346003
Stem and progenitor cells	IPSC, Intermediate reprogrammed (GSE54848, n=25)	GSE54848	GSM1346004
Stem and progenitor cells	IPSC, Intermediate reprogrammed (GSE54848, n=25)	GSE54848	GSM1346005
Stem and progenitor cells	IPSC, Intermediate reprogrammed (GSE54848, n=25)	GSE54848	GSM1346006
Stem and progenitor cells	IPSC, Intermediate reprogrammed (GSE54848, n=25)	GSE54848	GSM1346007
Stem and progenitor cells	IPSC, Intermediate reprogrammed (GSE54848, n=25)	GSE54848	GSM1346008
Stem and progenitor cells	IPSC, Intermediate reprogrammed (GSE54848, n=25)	GSE54848	GSM1346009
Stem and progenitor cells	IPSC, Intermediate reprogrammed (GSE54848, n=25)	GSE54848	GSM1346010
Stem and progenitor cells	IPSC, Intermediate reprogrammed (GSE54848, n=25)	GSE54848	GSM1346011
Stem and progenitor cells	IPSC, Intermediate reprogrammed (GSE54848, n=25)	GSE54848	GSM1346012
Stem and progenitor cells	IPSC, Intermediate reprogrammed (GSE54848, n=25)	GSE54848	GSM1346013
Stem and progenitor cells	IPSC, Intermediate reprogrammed (GSE54848, n=25)	GSE54848	GSM1346014
Stem and progenitor cells	IPSC, Intermediate reprogrammed (GSE54848, n=25)	GSE54848	GSM1346015
Stem and progenitor cells	IPSC, Intermediate reprogrammed (GSE54848, n=25)	GSE54848	GSM1346016
Stem and progenitor cells	IPSC, Intermediate reprogrammed (GSE54848, n=25)	GSE54848	GSM1346017
Stem and progenitor cells	IPSC, Intermediate reprogrammed (GSE54848, n=25)	GSE54848	GSM1346018
Stem and progenitor cells	IPSC, Intermediate reprogrammed (GSE54848, n=25)	GSE54848	GSM1346019
Stem and progenitor cells	IPSC, Intermediate reprogrammed (GSE54848, n=25)	GSE54848	GSM1346020
Stem and progenitor cells	IPSC, Intermediate reprogrammed (GSE54848, n=25)	GSE54848	GSM1346021
Stem and progenitor cells	IPSC, Intermediate reprogrammed (GSE54848, n=25)	GSE54848	GSM1346022
Stem and progenitor cells	IPSC, Intermediate reprogrammed (GSE54848, n=25)	GSE54848	GSM1346023
Stem and progenitor cells	IPSC, Intermediate reprogrammed (GSE54848, n=25)	GSE54848	GSM1346026
Stem and progenitor cells	iPSC, neural precursor (GSE31848, n=2)	GSE31848	GSM867997
Stem and progenitor cells	iPSC, neural precursor (GSE31848, n=2)	GSE31848	GSM867996
Stem and progenitor cells	Keratinocyte-derived human iPSC (GSE40909, n=1)	GSE40909	GSM1004632
Other normal tissue	Kidney (GSE31848, n=5)	GSE31848	GSM868051
Other normal tissue	Kidney (GSE31848, n=5)	GSE31848	GSM868050
Other normal tissue	Kidney (GSE31848, n=5)	GSE31848	GSM868049
Other normal tissue	Kidney (GSE31848, n=5)	GSE31848	GSM868048
Other normal tissue	Kidney (GSE31848, n=5)	GSE31848	GSM868047
Cancer Cell line	KYSE180 cells (GSE47639, n=1)	GSE47639	GSM1153918
Hematopoietic cells	Late-Multipotent progenitor cells (L-MPP, GSE63409, n=5)	GSE63409	GSM1548152
Hematopoietic cells	Late-Multipotent progenitor cells (L-MPP, GSE63409, n=5)	GSE63409	GSM1548158
Hematopoietic cells	Late-Multipotent progenitor cells (L-MPP, GSE63409, n=5)	GSE63409	GSM1548164
Hematopoietic cells	Late-Multipotent progenitor cells (L-MPP, GSE63409, n=5)	GSE63409	GSM1548170
Hematopoietic cells	Late-Multipotent progenitor cells (L-MPP, GSE63409, n=5)	GSE63409	GSM1548176
NCI60 cell lines	LC.A549.ATCC (NCI60)	NCI60	LC.A549.ATCC
NCI60 cell lines	LC.EKVX (NCI60)	NCI60	LC.EKVX
NCI60 cell lines	LC.HOP.62 (NCI60)	NCI60	LC.HOP.62
NCI60 cell lines	LC.HOP.92 (NCI60)	NCI60	LC.HOP.92
NCI60 cell lines	LC.NCI.H226 (NCI60)	NCI60	LC.NCI.H226
NCI60 cell lines	LC.NCI.H23 (NCI60)	NCI60	LC.NCI.H23
NCI60 cell lines	LC.NCI.H322M (NCI60)	NCI60	LC.NCI.H322M
NCI60 cell lines	LC.NCI.H460 (NCI60)	NCI60	LC.NCI.H460
NCI60 cell lines	LC.NCI.H522 (NCI60)	NCI60	LC.NCI.H522
NCI60 cell lines	LE.CCRF.CEM (NCI60)	NCI60	LE.CCRF.CEM
NCI60 cell lines	LE.HL.60.TB. (NCI60)	NCI60	LE.HL.60.TB.
NCI60 cell lines	LE.K.562 (NCI60)	NCI60	LE.K.562
NCI60 cell lines	LE.MOLT.4 (NCI60)	NCI60	LE.MOLT.4
NCI60 cell lines	LE.RPMI.8226 (NCI60)	NCI60	LE.RPMI.8226
NCI60 cell lines	LE.SR (NCI60)	NCI60	LE.SR
Hematopoietic cells	leukocyte (GSE36064, n=78)	GSE36064	GSM879996
Hematopoietic cells	leukocyte (GSE36064, n=78)	GSE36064	GSM879998
Hematopoietic cells	leukocyte (GSE36064, n=78)	GSE36064	GSM879999
Hematopoietic cells	leukocyte (GSE36064, n=78)	GSE36064	GSM880000
Hematopoietic cells	leukocyte (GSE36064, n=78)	GSE36064	GSM880003
Hematopoietic cells	leukocyte (GSE36064, n=78)	GSE36064	GSM880004
Hematopoietic cells	leukocyte (GSE36064, n=78)	GSE36064	GSM880005
Hematopoietic cells	leukocyte (GSE36064, n=78)	GSE36064	GSM880006
Hematopoietic cells	leukocyte (GSE36064, n=78)	GSE36064	GSM880007
Hematopoietic cells	leukocyte (GSE36064, n=78)	GSE36064	GSM880009
Hematopoietic cells	leukocyte (GSE36064, n=78)	GSE36064	GSM880010
Hematopoietic cells	leukocyte (GSE36064, n=78)	GSE36064	GSM880013
Hematopoietic cells	leukocyte (GSE36064, n=78)	GSE36064	GSM880014
Hematopoietic cells	leukocyte (GSE36064, n=78)	GSE36064	GSM880017
Hematopoietic cells	leukocyte (GSE36064, n=78)	GSE36064	GSM880020
Hematopoietic cells	leukocyte (GSE36064, n=78)	GSE36064	GSM880023
Hematopoietic cells	leukocyte (GSE36064, n=78)	GSE36064	GSM880025
Hematopoietic cells	leukocyte (GSE36064, n=78)	GSE36064	GSM880026
Hematopoietic cells	leukocyte (GSE36064, n=78)	GSE36064	GSM880027
Hematopoietic cells	leukocyte (GSE36064, n=78)	GSE36064	GSM880028
Hematopoietic cells	leukocyte (GSE36064, n=78)	GSE36064	GSM880029
Hematopoietic cells	leukocyte (GSE36064, n=78)	GSE36064	GSM880030
Hematopoietic cells	leukocyte (GSE36064, n=78)	GSE36064	GSM880032
Hematopoietic cells	leukocyte (GSE36064, n=78)	GSE36064	GSM880034
Hematopoietic cells	leukocyte (GSE36064, n=78)	GSE36064	GSM880035
Hematopoietic cells	leukocyte (GSE36064, n=78)	GSE36064	GSM880038
Hematopoietic cells	leukocyte (GSE36064, n=78)	GSE36064	GSM880039
Hematopoietic cells	leukocyte (GSE36064, n=78)	GSE36064	GSM880040
Hematopoietic cells	leukocyte (GSE36064, n=78)	GSE36064	GSM880041
Hematopoietic cells	leukocyte (GSE36064, n=78)	GSE36064	GSM880042
Hematopoietic cells	leukocyte (GSE36064, n=78)	GSE36064	GSM880047
Hematopoietic cells	leukocyte (GSE36064, n=78)	GSE36064	GSM880050
Hematopoietic cells	leukocyte (GSE36064, n=78)	GSE36064	GSM880058
Hematopoietic cells	leukocyte (GSE36064, n=78)	GSE36064	GSM880061
Hematopoietic cells	leukocyte (GSE36064, n=78)	GSE36064	GSM880065
Hematopoietic cells	leukocyte (GSE36064, n=78)	GSE36064	GSM880066
Hematopoietic cells	leukocyte (GSE36064, n=78)	GSE36064	GSM880075
Hematopoietic cells	leukocyte (GSE36064, n=78)	GSE36064	GSM880086
Hematopoietic cells	leukocyte (GSE36064, n=78)	GSE36064	GSM880092
Hematopoietic cells	leukocyte (GSE36064, n=78)	GSE36064	GSM880112
Hematopoietic cells	leukocyte (GSE36064, n=78)	GSE36064	GSM880118
Hematopoietic cells	leukocyte (GSE36064, n=78)	GSE36064	GSM880123
Hematopoietic cells	leukocyte (GSE36064, n=78)	GSE36064	GSM880129
Hematopoietic cells	leukocyte (GSE36064, n=78)	GSE36064	GSM880132
Hematopoietic cells	leukocyte (GSE36064, n=78)	GSE36064	GSM880138
Hematopoietic cells	leukocyte (GSE36064, n=78)	GSE36064	GSM880139
Hematopoietic cells	leukocyte (GSE36064, n=78)	GSE36064	GSM880141
Hematopoietic cells	leukocyte (GSE36064, n=78)	GSE36064	GSM880142
Hematopoietic cells	leukocyte (GSE36064, n=78)	GSE36064	GSM880143
Hematopoietic cells	leukocyte (GSE36064, n=78)	GSE36064	GSM880144
Hematopoietic cells	leukocyte (GSE36064, n=78)	GSE36064	GSM880145
Hematopoietic cells	leukocyte (GSE36064, n=78)	GSE36064	GSM880146
Hematopoietic cells	leukocyte (GSE36064, n=78)	GSE36064	GSM880150
Hematopoietic cells	leukocyte (GSE36064, n=78)	GSE36064	GSM880151
Hematopoietic cells	leukocyte (GSE36064, n=78)	GSE36064	GSM880152
Hematopoietic cells	leukocyte (GSE36064, n=78)	GSE36064	GSM880153
Hematopoietic cells	leukocyte (GSE36064, n=78)	GSE36064	GSM880154
Hematopoietic cells	leukocyte (GSE36064, n=78)	GSE36064	GSM880155
Hematopoietic cells	leukocyte (GSE36064, n=78)	GSE36064	GSM880156
Hematopoietic cells	leukocyte (GSE36064, n=78)	GSE36064	GSM880157
Hematopoietic cells	leukocyte (GSE36064, n=78)	GSE36064	GSM880159
Hematopoietic cells	leukocyte (GSE36064, n=78)	GSE36064	GSM880163
Hematopoietic cells	leukocyte (GSE36064, n=78)	GSE36064	GSM880164
Hematopoietic cells	leukocyte (GSE36064, n=78)	GSE36064	GSM880166
Hematopoietic cells	leukocyte (GSE36064, n=78)	GSE36064	GSM880167
Hematopoietic cells	leukocyte (GSE36064, n=78)	GSE36064	GSM880168
Hematopoietic cells	leukocyte (GSE36064, n=78)	GSE36064	GSM880169
Hematopoietic cells	leukocyte (GSE36064, n=78)	GSE36064	GSM880170
Hematopoietic cells	leukocyte (GSE36064, n=78)	GSE36064	GSM880171
Hematopoietic cells	leukocyte (GSE36064, n=78)	GSE36064	GSM880172
Hematopoietic cells	leukocyte (GSE36064, n=78)	GSE36064	GSM880176
Hematopoietic cells	leukocyte (GSE36064, n=78)	GSE36064	GSM880177
Hematopoietic cells	leukocyte (GSE36064, n=78)	GSE36064	GSM880178
Hematopoietic cells	leukocyte (GSE36064, n=78)	GSE36064	GSM880179
Hematopoietic cells	leukocyte (GSE36064, n=78)	GSE36064	GSM880180
Hematopoietic cells	leukocyte (GSE36064, n=78)	GSE36064	GSM880181
Hematopoietic cells	leukocyte (GSE36064, n=78)	GSE36064	GSM880182
Hematopoietic cells	leukocyte (GSE36064, n=78)	GSE36064	GSM880185
Hematopoietic cells	Leukocyte (GSE54939, n=8)	GSE54939	GSM1326838
Hematopoietic cells	Leukocyte (GSE54939, n=8)	GSE54939	GSM1326839
Hematopoietic cells	Leukocyte (GSE54939, n=8)	GSE54939	GSM1326840
Hematopoietic cells	Leukocyte (GSE54939, n=8)	GSE54939	GSM1326841
Hematopoietic cells	Leukocyte (GSE54939, n=8)	GSE54939	GSM1326842
Hematopoietic cells	Leukocyte (GSE54939, n=8)	GSE54939	GSM1326843
Hematopoietic cells	Leukocyte (GSE54939, n=8)	GSE54939	GSM1326844
Hematopoietic cells	Leukocyte (GSE54939, n=8)	GSE54939	GSM1326845
Other normal tissue	Liver (GSE31848, n=4)	GSE31848	GSM868055
Other normal tissue	Liver (GSE31848, n=4)	GSE31848	GSM868054
Other normal tissue	Liver (GSE31848, n=4)	GSE31848	GSM868053
Other normal tissue	Liver (GSE31848, n=4)	GSE31848	GSM868052
Other normal tissue	Liver (GSE52731, n=70)	GSE52731	GSM1274922
Other normal tissue	Liver (GSE52731, n=70)	GSE52731	GSM1274923
Other normal tissue	Liver (GSE52731, n=70)	GSE52731	GSM1274924
Other normal tissue	Liver (GSE52731, n=70)	GSE52731	GSM1274925
Other normal tissue	Liver (GSE52731, n=70)	GSE52731	GSM1274926
Other normal tissue	Liver (GSE52731, n=70)	GSE52731	GSM1274927
Other normal tissue	Liver (GSE52731, n=70)	GSE52731	GSM1274928
Other normal tissue	Liver (GSE52731, n=70)	GSE52731	GSM1274929
Other normal tissue	Liver (GSE52731, n=70)	GSE52731	GSM1274930
Other normal tissue	Liver (GSE52731, n=70)	GSE52731	GSM1274931
Other normal tissue	Liver (GSE52731, n=70)	GSE52731	GSM1274932
Other normal tissue	Liver (GSE52731, n=70)	GSE52731	GSM1274933
Other normal tissue	Liver (GSE52731, n=70)	GSE52731	GSM1274934
Other normal tissue	Liver (GSE52731, n=70)	GSE52731	GSM1274935
Other normal tissue	Liver (GSE52731, n=70)	GSE52731	GSM1274936
Other normal tissue	Liver (GSE52731, n=70)	GSE52731	GSM1274937
Other normal tissue	Liver (GSE52731, n=70)	GSE52731	GSM1274938
Other normal tissue	Liver (GSE52731, n=70)	GSE52731	GSM1274939
Other normal tissue	Liver (GSE52731, n=70)	GSE52731	GSM1274940
Other normal tissue	Liver (GSE52731, n=70)	GSE52731	GSM1274941
Other normal tissue	Liver (GSE52731, n=70)	GSE52731	GSM1274942
Other normal tissue	Liver (GSE52731, n=70)	GSE52731	GSM1274943
Other normal tissue	Liver (GSE52731, n=70)	GSE52731	GSM1274944
Other normal tissue	Liver (GSE52731, n=70)	GSE52731	GSM1274945
Other normal tissue	Liver (GSE52731, n=70)	GSE52731	GSM1274946
Other normal tissue	Liver (GSE52731, n=70)	GSE52731	GSM1274947
Other normal tissue	Liver (GSE52731, n=70)	GSE52731	GSM1274948
Other normal tissue	Liver (GSE52731, n=70)	GSE52731	GSM1274949
Other normal tissue	Liver (GSE52731, n=70)	GSE52731	GSM1274950
Other normal tissue	Liver (GSE52731, n=70)	GSE52731	GSM1274951
Other normal tissue	Liver (GSE52731, n=70)	GSE52731	GSM1274952
Other normal tissue	Liver (GSE52731, n=70)	GSE52731	GSM1274953
Other normal tissue	Liver (GSE52731, n=70)	GSE52731	GSM1274954
Other normal tissue	Liver (GSE52731, n=70)	GSE52731	GSM1274955
Other normal tissue	Liver (GSE52731, n=70)	GSE52731	GSM1274956
Other normal tissue	Liver (GSE52731, n=70)	GSE52731	GSM1274957
Other normal tissue	Liver (GSE52731, n=70)	GSE52731	GSM1274958
Other normal tissue	Liver (GSE52731, n=70)	GSE52731	GSM1274959
Other normal tissue	Liver (GSE52731, n=70)	GSE52731	GSM1274960
Other normal tissue	Liver (GSE52731, n=70)	GSE52731	GSM1274961
Other normal tissue	Liver (GSE52731, n=70)	GSE52731	GSM1274962
Other normal tissue	Liver (GSE52731, n=70)	GSE52731	GSM1274963
Other normal tissue	Liver (GSE52731, n=70)	GSE52731	GSM1274964
Other normal tissue	Liver (GSE52731, n=70)	GSE52731	GSM1274965
Other normal tissue	Liver (GSE52731, n=70)	GSE52731	GSM1274966
Other normal tissue	Liver (GSE52731, n=70)	GSE52731	GSM1274967
Other normal tissue	Liver (GSE52731, n=70)	GSE52731	GSM1274968
Other normal tissue	Liver (GSE52731, n=70)	GSE52731	GSM1274969
Other normal tissue	Liver (GSE52731, n=70)	GSE52731	GSM1274970
Other normal tissue	Liver (GSE52731, n=70)	GSE52731	GSM1274971
Other normal tissue	Liver (GSE52731, n=70)	GSE52731	GSM1274972
Other normal tissue	Liver (GSE52731, n=70)	GSE52731	GSM1274973
Other normal tissue	Liver (GSE52731, n=70)	GSE52731	GSM1274974
Other normal tissue	Liver (GSE52731, n=70)	GSE52731	GSM1274975
Other normal tissue	Liver (GSE52731, n=70)	GSE52731	GSM1274976
Other normal tissue	Liver (GSE52731, n=70)	GSE52731	GSM1274977
Other normal tissue	Liver (GSE52731, n=70)	GSE52731	GSM1274978
Other normal tissue	Liver (GSE52731, n=70)	GSE52731	GSM1274979
Other normal tissue	Liver (GSE52731, n=70)	GSE52731	GSM1274980
Other normal tissue	Liver (GSE52731, n=70)	GSE52731	GSM1274981
Other normal tissue	Liver (GSE52731, n=70)	GSE52731	GSM1274982
Other normal tissue	Liver (GSE52731, n=70)	GSE52731	GSM1274983
Other normal tissue	Liver (GSE52731, n=70)	GSE52731	GSM1274984
Other normal tissue	Liver (GSE52731, n=70)	GSE52731	GSM1274985
Other normal tissue	Liver (GSE52731, n=70)	GSE52731	GSM1274986
Other normal tissue	Liver (GSE52731, n=70)	GSE52731	GSM1274987
Other normal tissue	Liver (GSE52731, n=70)	GSE52731	GSM1274988
Other normal tissue	Liver (GSE52731, n=70)	GSE52731	GSM1274989
Other normal tissue	Liver (GSE52731, n=70)	GSE52731	GSM1274990
Other normal tissue	Liver (GSE52731, n=70)	GSE52731	GSM1274991
Cancer Cell line	LNCaP cells (GSE34340, n=3)	GSE34340	GSM847569
Cancer Cell line	LNCaP cells (GSE34340, n=3)	GSE34340	GSM847570
Cancer Cell line	LNCaP cells (GSE34340, n=3)	GSE34340	GSM847571
Other normal tissue	Lung (GSE31848, n=7)	GSE31848	GSM868078
Other normal tissue	Lung (GSE31848, n=7)	GSE31848	GSM868077
Other normal tissue	Lung (GSE31848, n=7)	GSE31848	GSM868076
Other normal tissue	Lung (GSE31848, n=7)	GSE31848	GSM868075
Other normal tissue	Lung (GSE31848, n=7)	GSE31848	GSM868074
Other normal tissue	Lung (GSE31848, n=7)	GSE31848	GSM868073
Other normal tissue	Lung (GSE31848, n=7)	GSE31848	GSM868072
Other cancer	Lung cancer (TCGA, n=62)	TCGA	TCGA-18-3417-01A-01D-1440-05
Other cancer	Lung cancer (TCGA, n=62)	TCGA	TCGA-18-4721-01A-01D-1440-05
Other cancer	Lung cancer (TCGA, n=62)	TCGA	TCGA-18-5592-01A-01D-1633-05
Other cancer	Lung cancer (TCGA, n=62)	TCGA	TCGA-18-5595-01A-01D-1633-05
Other cancer	Lung cancer (TCGA, n=62)	TCGA	TCGA-21-5782-01A-01D-1633-05
Other cancer	Lung cancer (TCGA, n=62)	TCGA	TCGA-21-5783-01A-41D-2185-05
Other cancer	Lung cancer (TCGA, n=62)	TCGA	TCGA-21-5784-01A-01D-1633-05
Other cancer	Lung cancer (TCGA, n=62)	TCGA	TCGA-21-5786-01A-01D-1633-05
Other cancer	Lung cancer (TCGA, n=62)	TCGA	TCGA-21-5787-01A-01D-1633-05
Other cancer	Lung cancer (TCGA, n=62)	TCGA	TCGA-22-4593-01A-21D-1818-05
Other cancer	Lung cancer (TCGA, n=62)	TCGA	TCGA-22-4599-01A-01D-1440-05
Other cancer	Lung cancer (TCGA, n=62)	TCGA	TCGA-22-4601-01A-01D-1440-05
Other cancer	Lung cancer (TCGA, n=62)	TCGA	TCGA-22-4605-01A-21D-2123-05
Other cancer	Lung cancer (TCGA, n=62)	TCGA	TCGA-22-4609-01A-21D-2123-05
Other cancer	Lung cancer (TCGA, n=62)	TCGA	TCGA-22-4613-01A-01D-1440-05
Other cancer	Lung cancer (TCGA, n=62)	TCGA	TCGA-22-5471-01A-01D-1633-05
Other cancer	Lung cancer (TCGA, n=62)	TCGA	TCGA-22-5472-01A-01D-1633-05
Other cancer	Lung cancer (TCGA, n=62)	TCGA	TCGA-22-5473-01A-01D-1633-05
Other cancer	Lung cancer (TCGA, n=62)	TCGA	TCGA-22-5474-01A-01D-1633-05
Other cancer	Lung cancer (TCGA, n=62)	TCGA	TCGA-22-5477-01A-01D-1633-05
Other cancer	Lung cancer (TCGA, n=62)	TCGA	TCGA-22-5478-01A-01D-1633-05
Other cancer	Lung cancer (TCGA, n=62)	TCGA	TCGA-22-5479-01A-31D-1947-05
Other cancer	Lung cancer (TCGA, n=62)	TCGA	TCGA-22-5480-01A-01D-1633-05
Other cancer	Lung cancer (TCGA, n=62)	TCGA	TCGA-22-5481-01A-31D-1947-05
Other cancer	Lung cancer (TCGA, n=62)	TCGA	TCGA-22-5482-01A-01D-1633-05
Other cancer	Lung cancer (TCGA, n=62)	TCGA	TCGA-22-5483-01A-01D-1818-05
Other cancer	Lung cancer (TCGA, n=62)	TCGA	TCGA-22-5485-01A-01D-1633-05
Other cancer	Lung cancer (TCGA, n=62)	TCGA	TCGA-22-5489-01A-01D-1633-05
Other cancer	Lung cancer (TCGA, n=62)	TCGA	TCGA-22-5491-01A-01D-1633-05
Other cancer	Lung cancer (TCGA, n=62)	TCGA	TCGA-22-5492-01A-01D-1633-05
Other cancer	Lung cancer (TCGA, n=62)	TCGA	TCGA-44-6779-01A-11D-1856-05
Other cancer	Lung cancer (TCGA, n=62)	TCGA	TCGA-44-7659-01A-11D-2064-05
Other cancer	Lung cancer (TCGA, n=62)	TCGA	TCGA-44-7660-01A-11D-2064-05
Other cancer	Lung cancer (TCGA, n=62)	TCGA	TCGA-44-7661-01A-11D-2064-05
Other cancer	Lung cancer (TCGA, n=62)	TCGA	TCGA-44-7662-01A-11D-2064-05
Other cancer	Lung cancer (TCGA, n=62)	TCGA	TCGA-44-7667-01A-31D-2064-05
Other cancer	Lung cancer (TCGA, n=62)	TCGA	TCGA-44-7669-01A-21D-2064-05
Other cancer	Lung cancer (TCGA, n=62)	TCGA	TCGA-44-7670-01A-11D-2064-05
Other cancer	Lung cancer (TCGA, n=62)	TCGA	TCGA-44-7671-01A-11D-2064-05
Other cancer	Lung cancer (TCGA, n=62)	TCGA	TCGA-44-7672-01A-11D-2064-05
Other cancer	Lung cancer (TCGA, n=62)	TCGA	TCGA-44-8117-01A-11D-2239-05
Other cancer	Lung cancer (TCGA, n=62)	TCGA	TCGA-44-8119-01A-11D-2239-05
Other cancer	Lung cancer (TCGA, n=62)	TCGA	TCGA-44-8120-01A-11D-2239-05
Other cancer	Lung cancer (TCGA, n=62)	TCGA	TCGA-49-4490-01A-21D-1856-05
Other cancer	Lung cancer (TCGA, n=62)	TCGA	TCGA-49-4512-01A-21D-1856-05
Other cancer	Lung cancer (TCGA, n=62)	TCGA	TCGA-49-4514-01A-21D-1856-05
Other cancer	Lung cancer (TCGA, n=62)	TCGA	TCGA-49-6742-01A-11D-1856-05
Other cancer	Lung cancer (TCGA, n=62)	TCGA	TCGA-49-6743-01A-11D-1856-05
Other cancer	Lung cancer (TCGA, n=62)	TCGA	TCGA-49-6744-01A-11D-1856-05
Other cancer	Lung cancer (TCGA, n=62)	TCGA	TCGA-49-6745-01A-11D-1856-05
Other cancer	Lung cancer (TCGA, n=62)	TCGA	TCGA-49-6761-01A-31D-1947-05
Other cancer	Lung cancer (TCGA, n=62)	TCGA	TCGA-49-6767-01A-11D-1856-05
Other cancer	Lung cancer (TCGA, n=62)	TCGA	TCGA-50-5044-01A-21D-1856-05
Other cancer	Lung cancer (TCGA, n=62)	TCGA	TCGA-50-5045-01A-01D-1626-05
Other cancer	Lung cancer (TCGA, n=62)	TCGA	TCGA-50-5049-01A-01D-1626-05
Other cancer	Lung cancer (TCGA, n=62)	TCGA	TCGA-50-5051-01A-21D-1856-05
Other cancer	Lung cancer (TCGA, n=62)	TCGA	TCGA-50-5055-01A-01D-1626-05
Other cancer	Lung cancer (TCGA, n=62)	TCGA	TCGA-50-5066-01A-01D-1626-05
Other cancer	Lung cancer (TCGA, n=62)	TCGA	TCGA-50-5066-02A-11D-2087-05
Other cancer	Lung cancer (TCGA, n=62)	TCGA	TCGA-50-5068-01A-01D-1626-05
Other cancer	Lung cancer (TCGA, n=62)	TCGA	TCGA-50-5072-01A-21D-1856-05
Other cancer	Lung cancer (TCGA, n=62)	TCGA	TCGA-50-5930-01A-11D-1756-05
Other normal tissue	Lung, healthy (GSE36216, n=6)	GSE36216	GSM883839
Other normal tissue	Lung, healthy (GSE36216, n=6)	GSE36216	GSM883840
Other normal tissue	Lung, healthy (GSE36216, n=6)	GSE36216	GSM883841
Other normal tissue	Lung, healthy (GSE36216, n=6)	GSE36216	GSM883842
Other normal tissue	Lung, healthy (GSE36216, n=6)	GSE36216	GSM883843
Other normal tissue	Lung, healthy (GSE36216, n=6)	GSE36216	GSM883844
Other normal tissue	Lung, healthy (TCGA, n=20)	TCGA	TCGA-18-3417-11A-01D-1440-05
Other normal tissue	Lung, healthy (TCGA, n=20)	TCGA	TCGA-18-4721-11A-01D-1440-05
Other normal tissue	Lung, healthy (TCGA, n=20)	TCGA	TCGA-18-5592-11A-11D-1633-05
Other normal tissue	Lung, healthy (TCGA, n=20)	TCGA	TCGA-18-5595-11A-01D-1633-05
Other normal tissue	Lung, healthy (TCGA, n=20)	TCGA	TCGA-22-4599-11A-01D-1440-05
Other normal tissue	Lung, healthy (TCGA, n=20)	TCGA	TCGA-22-4601-11A-01D-1440-05
Other normal tissue	Lung, healthy (TCGA, n=20)	TCGA	TCGA-22-4613-11A-01D-1440-05
Other normal tissue	Lung, healthy (TCGA, n=20)	TCGA	TCGA-22-5471-11A-01D-1633-05
Other normal tissue	Lung, healthy (TCGA, n=20)	TCGA	TCGA-22-5472-11A-11D-1633-05
Other normal tissue	Lung, healthy (TCGA, n=20)	TCGA	TCGA-22-5473-11A-11D-1633-05
Other normal tissue	Lung, healthy (TCGA, n=20)	TCGA	TCGA-22-5474-11A-01D-1633-05
Other normal tissue	Lung, healthy (TCGA, n=20)	TCGA	TCGA-22-5477-11A-11D-1633-05
Other normal tissue	Lung, healthy (TCGA, n=20)	TCGA	TCGA-22-5478-11A-11D-1633-05
Other normal tissue	Lung, healthy (TCGA, n=20)	TCGA	TCGA-22-5480-11A-01D-1633-05
Other normal tissue	Lung, healthy (TCGA, n=20)	TCGA	TCGA-22-5482-11A-01D-1633-05
Other normal tissue	Lung, healthy (TCGA, n=20)	TCGA	TCGA-22-5485-11A-01D-1633-05
Other normal tissue	Lung, healthy (TCGA, n=20)	TCGA	TCGA-22-5489-11A-01D-1633-05
Other normal tissue	Lung, healthy (TCGA, n=20)	TCGA	TCGA-22-5491-11A-01D-1633-05
Other normal tissue	Lung, healthy (TCGA, n=20)	TCGA	TCGA-22-5492-11A-01D-1633-05
Other normal tissue	Lung, healthy (TCGA, n=20)	TCGA	TCGA-49-6745-11A-01D-1856-05
Other normal tissue	Lymph Node (GSE31848, n=2)	GSE31848	GSM868031
Other normal tissue	Lymph Node (GSE31848, n=2)	GSE31848	GSM868030
Hematopoietic cells	Lymphoblast (GSE34779, n=5)	GSE34779	GSM855056
Hematopoietic cells	Lymphoblast (GSE34779, n=5)	GSE34779	GSM855057
Hematopoietic cells	Lymphoblast (GSE34779, n=5)	GSE34779	GSM855059
Hematopoietic cells	Lymphoblast (GSE34779, n=5)	GSE34779	GSM855060
Hematopoietic cells	Lymphoblast (GSE34779, n=5)	GSE34779	GSM855062
Hematopoietic cells	Lymphoblast cell line (GSE43226, n=1)	GSE43226	GSM1058988
Hematopoietic cells	Lymphoblastoid cell line (GSE61342, n=5)	GSE61342	GSM1502718
Hematopoietic cells	Lymphoblastoid cell line (GSE61342, n=5)	GSE61342	GSM1502719
Hematopoietic cells	Lymphoblastoid cell line (GSE61342, n=5)	GSE61342	GSM1502720
Hematopoietic cells	Lymphoblastoid cell line (GSE61342, n=5)	GSE61342	GSM1502721
Hematopoietic cells	Lymphoblastoid cell line (GSE61342, n=5)	GSE61342	GSM1502722
Hematopoietic cells	Lymphoblastoid line (GSE39672, n=133)	GSE39672	GSM977267
Hematopoietic cells	Lymphoblastoid line (GSE39672, n=133)	GSE39672	GSM977268
Hematopoietic cells	Lymphoblastoid line (GSE39672, n=133)	GSE39672	GSM977269
Hematopoietic cells	Lymphoblastoid line (GSE39672, n=133)	GSE39672	GSM977270
Hematopoietic cells	Lymphoblastoid line (GSE39672, n=133)	GSE39672	GSM977271
Hematopoietic cells	Lymphoblastoid line (GSE39672, n=133)	GSE39672	GSM977272
Hematopoietic cells	Lymphoblastoid line (GSE39672, n=133)	GSE39672	GSM977273
Hematopoietic cells	Lymphoblastoid line (GSE39672, n=133)	GSE39672	GSM977274
Hematopoietic cells	Lymphoblastoid line (GSE39672, n=133)	GSE39672	GSM977275
Hematopoietic cells	Lymphoblastoid line (GSE39672, n=133)	GSE39672	GSM977276
Hematopoietic cells	Lymphoblastoid line (GSE39672, n=133)	GSE39672	GSM977277
Hematopoietic cells	Lymphoblastoid line (GSE39672, n=133)	GSE39672	GSM977278
Hematopoietic cells	Lymphoblastoid line (GSE39672, n=133)	GSE39672	GSM977279
Hematopoietic cells	Lymphoblastoid line (GSE39672, n=133)	GSE39672	GSM977280
Hematopoietic cells	Lymphoblastoid line (GSE39672, n=133)	GSE39672	GSM977281
Hematopoietic cells	Lymphoblastoid line (GSE39672, n=133)	GSE39672	GSM977282
Hematopoietic cells	Lymphoblastoid line (GSE39672, n=133)	GSE39672	GSM977283
Hematopoietic cells	Lymphoblastoid line (GSE39672, n=133)	GSE39672	GSM977284
Hematopoietic cells	Lymphoblastoid line (GSE39672, n=133)	GSE39672	GSM977285
Hematopoietic cells	Lymphoblastoid line (GSE39672, n=133)	GSE39672	GSM977286
Hematopoietic cells	Lymphoblastoid line (GSE39672, n=133)	GSE39672	GSM977287
Hematopoietic cells	Lymphoblastoid line (GSE39672, n=133)	GSE39672	GSM977288
Hematopoietic cells	Lymphoblastoid line (GSE39672, n=133)	GSE39672	GSM977289
Hematopoietic cells	Lymphoblastoid line (GSE39672, n=133)	GSE39672	GSM977290
Hematopoietic cells	Lymphoblastoid line (GSE39672, n=133)	GSE39672	GSM977291
Hematopoietic cells	Lymphoblastoid line (GSE39672, n=133)	GSE39672	GSM977292
Hematopoietic cells	Lymphoblastoid line (GSE39672, n=133)	GSE39672	GSM977293
Hematopoietic cells	Lymphoblastoid line (GSE39672, n=133)	GSE39672	GSM977294
Hematopoietic cells	Lymphoblastoid line (GSE39672, n=133)	GSE39672	GSM977295
Hematopoietic cells	Lymphoblastoid line (GSE39672, n=133)	GSE39672	GSM977296
Hematopoietic cells	Lymphoblastoid line (GSE39672, n=133)	GSE39672	GSM977297
Hematopoietic cells	Lymphoblastoid line (GSE39672, n=133)	GSE39672	GSM977298
Hematopoietic cells	Lymphoblastoid line (GSE39672, n=133)	GSE39672	GSM977299
Hematopoietic cells	Lymphoblastoid line (GSE39672, n=133)	GSE39672	GSM977300
Hematopoietic cells	Lymphoblastoid line (GSE39672, n=133)	GSE39672	GSM977301
Hematopoietic cells	Lymphoblastoid line (GSE39672, n=133)	GSE39672	GSM977302
Hematopoietic cells	Lymphoblastoid line (GSE39672, n=133)	GSE39672	GSM977303
Hematopoietic cells	Lymphoblastoid line (GSE39672, n=133)	GSE39672	GSM977304
Hematopoietic cells	Lymphoblastoid line (GSE39672, n=133)	GSE39672	GSM977305
Hematopoietic cells	Lymphoblastoid line (GSE39672, n=133)	GSE39672	GSM977306
Hematopoietic cells	Lymphoblastoid line (GSE39672, n=133)	GSE39672	GSM977307
Hematopoietic cells	Lymphoblastoid line (GSE39672, n=133)	GSE39672	GSM977308
Hematopoietic cells	Lymphoblastoid line (GSE39672, n=133)	GSE39672	GSM977309
Hematopoietic cells	Lymphoblastoid line (GSE39672, n=133)	GSE39672	GSM977310
Hematopoietic cells	Lymphoblastoid line (GSE39672, n=133)	GSE39672	GSM977311
Hematopoietic cells	Lymphoblastoid line (GSE39672, n=133)	GSE39672	GSM977312
Hematopoietic cells	Lymphoblastoid line (GSE39672, n=133)	GSE39672	GSM977313
Hematopoietic cells	Lymphoblastoid line (GSE39672, n=133)	GSE39672	GSM977314
Hematopoietic cells	Lymphoblastoid line (GSE39672, n=133)	GSE39672	GSM977315
Hematopoietic cells	Lymphoblastoid line (GSE39672, n=133)	GSE39672	GSM977316
Hematopoietic cells	Lymphoblastoid line (GSE39672, n=133)	GSE39672	GSM977317
Hematopoietic cells	Lymphoblastoid line (GSE39672, n=133)	GSE39672	GSM977318
Hematopoietic cells	Lymphoblastoid line (GSE39672, n=133)	GSE39672	GSM977319
Hematopoietic cells	Lymphoblastoid line (GSE39672, n=133)	GSE39672	GSM977320
Hematopoietic cells	Lymphoblastoid line (GSE39672, n=133)	GSE39672	GSM977321
Hematopoietic cells	Lymphoblastoid line (GSE39672, n=133)	GSE39672	GSM977322
Hematopoietic cells	Lymphoblastoid line (GSE39672, n=133)	GSE39672	GSM977323
Hematopoietic cells	Lymphoblastoid line (GSE39672, n=133)	GSE39672	GSM977324
Hematopoietic cells	Lymphoblastoid line (GSE39672, n=133)	GSE39672	GSM977325
Hematopoietic cells	Lymphoblastoid line (GSE39672, n=133)	GSE39672	GSM977326
Hematopoietic cells	Lymphoblastoid line (GSE39672, n=133)	GSE39672	GSM977327
Hematopoietic cells	Lymphoblastoid line (GSE39672, n=133)	GSE39672	GSM977328
Hematopoietic cells	Lymphoblastoid line (GSE39672, n=133)	GSE39672	GSM977329
Hematopoietic cells	Lymphoblastoid line (GSE39672, n=133)	GSE39672	GSM977330
Hematopoietic cells	Lymphoblastoid line (GSE39672, n=133)	GSE39672	GSM977331
Hematopoietic cells	Lymphoblastoid line (GSE39672, n=133)	GSE39672	GSM977332
Hematopoietic cells	Lymphoblastoid line (GSE39672, n=133)	GSE39672	GSM977333
Hematopoietic cells	Lymphoblastoid line (GSE39672, n=133)	GSE39672	GSM977334
Hematopoietic cells	Lymphoblastoid line (GSE39672, n=133)	GSE39672	GSM977335
Hematopoietic cells	Lymphoblastoid line (GSE39672, n=133)	GSE39672	GSM977336
Hematopoietic cells	Lymphoblastoid line (GSE39672, n=133)	GSE39672	GSM977337
Hematopoietic cells	Lymphoblastoid line (GSE39672, n=133)	GSE39672	GSM977338
Hematopoietic cells	Lymphoblastoid line (GSE39672, n=133)	GSE39672	GSM977339
Hematopoietic cells	Lymphoblastoid line (GSE39672, n=133)	GSE39672	GSM977340
Hematopoietic cells	Lymphoblastoid line (GSE39672, n=133)	GSE39672	GSM977341
Hematopoietic cells	Lymphoblastoid line (GSE39672, n=133)	GSE39672	GSM977342
Hematopoietic cells	Lymphoblastoid line (GSE39672, n=133)	GSE39672	GSM977343
Hematopoietic cells	Lymphoblastoid line (GSE39672, n=133)	GSE39672	GSM977344
Hematopoietic cells	Lymphoblastoid line (GSE39672, n=133)	GSE39672	GSM977345
Hematopoietic cells	Lymphoblastoid line (GSE39672, n=133)	GSE39672	GSM977346
Hematopoietic cells	Lymphoblastoid line (GSE39672, n=133)	GSE39672	GSM977347
Hematopoietic cells	Lymphoblastoid line (GSE39672, n=133)	GSE39672	GSM977348
Hematopoietic cells	Lymphoblastoid line (GSE39672, n=133)	GSE39672	GSM977349
Hematopoietic cells	Lymphoblastoid line (GSE39672, n=133)	GSE39672	GSM977350
Hematopoietic cells	Lymphoblastoid line (GSE39672, n=133)	GSE39672	GSM977351
Hematopoietic cells	Lymphoblastoid line (GSE39672, n=133)	GSE39672	GSM977352
Hematopoietic cells	Lymphoblastoid line (GSE39672, n=133)	GSE39672	GSM977353
Hematopoietic cells	Lymphoblastoid line (GSE39672, n=133)	GSE39672	GSM977354
Hematopoietic cells	Lymphoblastoid line (GSE39672, n=133)	GSE39672	GSM977355
[truncated: 633 more rows]
